# Supplementary material for: CAF-associated genes putatively representing distinct prognosis by in silico landscape of stromal components of colon cancer
Source: PLoS One. 2024 Apr 1;19(4):e0299827. doi: 10.1371/journal.pone.0299827 (PMC10984474; doi:10.1371/journal.pone.0299827)
Supplement: S1 Table — (XLSX) [file pone.0299827.s002.xlsx]

## Sheet: Table S1
SYMBOL	CAFG	KITA802	KITA842	NCC036	NCC037	NCC042	NCC095	NCC128	NCC173	NCC197	NCC201	NCC210	NDMC01	NDMC33	R	str average	epi average	SE ratio
	SPARC	152.144	17.8303	35.7155	1078.96	42.4357	836.788	503.86	205.539	200.471	1081.25	1356.27	88.5555	361.866	1	458.591	26.6101	17.2337	SPARC
1	DCN	73.8854	12.4643	48.2025	824.202	19.105	498.059	516.678	195.555	59.4123	705.851	1484.85	51.5639	509.442	0.938289	384.559	18.498	20.7892	DCN
2	IGFBP7	239.676	43.1887	108.484	1289.94	97.3025	783.327	596.557	239.022	288.226	1253.74	1443.3	197.975	603.963	0.988145	552.669	47.7967	11.5629	IGFBP7
3	SPON2	310.277	57.5477	105.137	1320.14	121.288	932.126	586.716	421.156	166.701	647.41	1194.39	153.679	641.758	0.917326	512.179	42.8125	11.9633	SPON2
	A_23_P255111(IGFBP7)	96.0497	15.4463	32.5161	568.664	32.4497	268.728	216.68	74.1443	98.4163	547.224	1120.37	78.4849	251.906	0.92524	261.621	17.3786	15.0542	A_23_P255111
4	FBLN1	108.543	4.75334	17.4274	703.859	18.5768	528.341	326.477	131.064	27.8593	898.469	1003.73	55.9542	246.522	0.988121	313.198	10.2987	30.4115	FBLN1
5	FSTL1	51.9046	10.1161	24.2349	360.287	11.2418	219.114	318.352	93.0211	92.6871	808.943	953.357	37.351	136.092	0.906843	239.746	13.486	17.7775	FSTL1
6	COL1A2	173.119	26.2529	29.973	1186.31	24.6695	877.972	430.275	206.022	100.792	626.389	941.889	85.301	303.748	0.937331	385.593	17.6322	21.8688	COL1A2
7	SULF1	55.2871	10.3538	19.4705	434.916	8.923	294.566	141.701	67.7228	27.0167	538.502	940.902	19.9492	95.1846	0.944065	204.192	10.9303	18.6812	SULF1
	COL1A2	158.005	24.8946	26.678	1073.62	21.9221	807.149	412.537	197.486	99.581	639.06	924.69	76.4963	293.123	0.95637	365.788	17.4494	20.9628	COL1A2
	COL1A2	152.967	23.3139	26.1911	1044.04	21.1248	791.939	396.515	188.618	91.8735	602.237	901.71	72.2476	288.274	0.953213	353.927	16.6332	21.2783	COL1A2
8	THBS2	23.9842	5.2548	4.85133	452.623	2.17261	339.461	177.04	70.3247	5.99226	414.166	892.735	3.25194	54.7312	0.949767	188.199	6.20944	30.3085	THBS2
9	LUM	34.502	8.81373	17.9469	454.443	6.3916	298.643	243.85	83.2192	41.995	465.972	878.824	15.0435	157.634	0.95874	208.252	11.3873	18.2881	LUM
10	C1S	69.0533	12.13	43.3729	696.702	31.8583	367.635	236.011	120.385	102.585	583.676	852.508	59.0504	213.826	0.984531	260.676	12.1553	21.4456	C1S
11	COL1A1	262.33	20.2873	26.428	898.167	34.9013	887.043	508.438	275.552	73.2226	621.021	819.19	88.5555	301.323	0.929908	370.497	19.6504	18.8544	COL1A1
12	CALD1	50.1446	8.61249	21.1007	420.106	14.3645	269.095	219.457	57.4484	71.5583	661.274	817.968	27.8436	124.235	0.95721	212.554	11.5714	18.3689	CALD1
	COL1A2	136.927	21.7852	23.2568	950.251	18.8526	725.513	369.965	184.726	89.074	589.789	815.947	70.562	270.554	0.958455	328.246	15.2589	21.5117	COL1A2
	COL1A2	141.451	20.1064	21.4354	871.901	17.7463	635.448	396.457	164.003	77.7917	549.312	815.196	66.0585	239.854	0.967538	308.982	14.9281	20.698	COL1A2
	COL1A2	132.273	22.3524	24.7653	984.465	19.4306	719.924	361.953	175.707	84.437	520.315	805.045	62.9067	258.288	0.941888	320.913	14.9121	21.5203	COL1A2
13	COL3A1	105.008	17.2672	24.2523	773.566	18.4838	699.629	344.215	146.538	76.3264	588.67	796.869	54.0482	305.816	0.974216	303.899	16.416	18.5124	COL3A1
	COL1A1	235.152	20.9624	25.489	854.402	34.1971	874.399	513.816	282.399	72.291	631.755	793.626	85.6266	302.322	0.931326	363.572	18.8039	19.335	COL1A1
14	PTRF	163.763	12.4311	56.4923	491.386	74.9618	342.805	356.461	148.318	125.618	755.645	789.914	78.3221	426.972	0.93805	294.084	20.8414	14.1105	PTRF
	COL1A2	117.371	16.5052	17.5143	785.977	15.009	594.126	338.035	164.697	74.1331	525.16	775.957	58.0974	231.761	0.975278	285.719	13.9728	20.4481	COL1A2
	COL1A1	215.856	19.2406	22.6874	811.543	30.0379	802.567	472.16	272.294	68.9156	579.426	775.534	76.0443	277.649	0.937976	340.304	17.4675	19.4821	COL1A1
15	VIM	216.439	41.5748	171.322	1060.29	120.245	575.893	322.071	91.2522	159.621	774.653	771.492	135.455	596.547	0.908558	387.451	21.8038	17.7698	VIM
	COL1A1	203.861	17.879	20.9594	706.465	28.4234	712.961	480.114	262.219	68.5411	566.903	766.229	73.3322	276.793	0.949574	321.898	17.7403	18.1451	COL1A1
	COL1A1	211.401	17.9488	22.1657	765.541	28.935	755.84	481.487	244.361	65.009	545.51	761.483	71.641	270.661	0.939719	326.306	17.2237	18.9452	COL1A1
	VIM	106.864	16.9962	65.3365	521.544	42.954	249.075	217.068	72.0967	128.856	678.419	750.063	76.7492	305.103	0.950431	248.548	14.623	16.9971	VIM
	COL1A1	190.529	15.0374	18.8011	624.306	23.7592	647.404	453.678	235.433	60.4118	480.881	693.014	65.0018	236.36	0.93962	288.047	15.8075	18.2222	COL1A1
16	CTSK	70.6582	13.9257	42.9534	627.118	19.1482	378.95	381.924	158.393	88.7861	439.51	682.487	55.3349	259.18	0.967934	247.567	14.3614	17.2384	CTSK
17	COL5A2	41.2563	7.61606	11.6002	409.227	8.8931	346.012	180.561	61.6345	50.1524	432.95	673.793	23.1937	108.547	0.987146	181.187	9.86921	18.3589	COL5A2
	COL1A2	111.728	16.7722	18.0164	756.026	14.7698	548.544	311.6	142.526	65.0722	416.551	668.202	53.0026	208.05	0.95257	256.22	12.5427	20.4278	COL1A2
	COL1A2	120.231	20.9235	22.3352	925.89	17.9589	707.279	322.128	153.807	69.9268	474.47	657.346	58.0752	220.707	0.917897	290.083	13.2306	21.9252	COL1A2
	COL1A1	183.126	14.0182	16.997	605.11	21.1547	592.568	423.752	222.492	56.8188	452.406	644.517	62.4766	225.45	0.941438	270.837	14.8689	18.215	COL1A1
	COL1A1	171.474	13.8559	17.5013	613.053	22.6231	626.194	408.76	222.703	54.5295	472.532	633.333	59.0819	221.742	0.941321	272.106	14.6083	18.6268	COL1A1
	COL1A1	178.842	15.3011	17.8578	655.994	23.2676	657.3	411.163	230.727	59.0495	499.666	627.317	63.4258	233.508	0.937643	282.571	14.906	18.9568	COL1A1
	COL1A2	109.587	19.2974	20.1487	831.69	16.4441	591.286	298.496	126.026	62.7455	406.339	616.368	49.3872	189.866	0.924527	256.745	11.0679	23.1973	COL1A2
18	HTRA3	54.1126	18.9923	18.9663	414.067	19.0419	172.33	124.357	88.1687	29.6968	209.354	590.851	15.659	114.443	0.915494	143.849	13.1153	10.968	HTRA3
	COL1A1	160.712	16.1085	18.1381	653.512	23.4403	673.792	378.433	197.516	48.8041	429.67	563.783	57.2464	199.243	0.912667	263.108	12.8889	20.4136	COL1A1
19	MXRA8	50.2927	4.97405	11.8371	305.555	15.7531	186.314	130.725	77.9003	30.6167	313.757	459.693	25.7226	128.116	0.981306	133.943	6.93813	19.3053	MXRA8
20	NNMT	60.7153	4.3525	22.6156	402.069	24.6562	235.973	164.972	80.9111	42.5965	224.119	442.494	36.5056	211.331	0.944707	150.255	7.28242	20.6325	NNMT
21	EFEMP1	12.112	1.29666	9.20275	166.865	2.40848	66.855	73.7469	16.287	15.8444	285.414	412.466	7.47168	40.9953	0.909786	85.4589	2.1512	39.7262	EFEMP1
22	PALLD	54.4688	13.5963	20.0487	263.731	16.464	135.452	146.085	32.459	32.0913	404.699	409.599	19.7063	89.2486	0.950915	125.973	12.1734	10.3482	PALLD
23	CDH11	16.1541	4.10177	7.06399	173.297	4.16584	115.146	81.5823	32.0985	21.0174	237.85	408.189	10.922	61.1249	0.9384	90.2087	4.07846	22.1183	CDH11
24	COL12A1	42.8471	5.0909	13.0673	217.272	5.99296	271.294	152.401	56.1216	35.7476	346.332	373.93	28.7613	108.518	0.973434	127.49	6.98076	18.2631	COL12A1
25	DKK3	52.2009	6.90525	20.2487	247.762	8.26855	184.069	152.77	56.0096	52.9613	275.783	364.626	29.6197	118.789	0.990085	120.77	8.71016	13.8655	DKK3
26	ACTA2	38.156	2.63552	8.97235	225.009	9.70035	136.994	151.591	33.7857	58.7826	365.936	360.632	22.5356	72.3561	0.953893	114.391	5.6404	20.2807	ACTA2
27	ISLR	24.6579	8.73339	6.08372	214.997	5.14252	118.865	106.949	59.5566	11.4883	215.56	318.386	5.58985	56.4157	0.976956	88.6481	5.26326	16.8428	ISLR
28	COL6A3	41.9441	7.01885	13.865	231.379	7.93967	161.241	117.144	44.8174	43.6405	288.75	297.802	23.965	120.551	0.98373	107.697	6.6637	16.1617	COL6A3
29	CTHRC1	7.78428	5.13877	3.53852	165.975	1.66102	79.3006	36.401	13.4216	3.9254	113.116	292.774	2.11358	18.588	0.92231	57.2106	2.87955	19.8679	CTHRC1
30	PMP22	30.2942	5.93559	11.6675	198.698	8.40144	115.956	97.9692	45.8745	27.335	215.59	287.463	15.9019	80.5478	0.984307	87.818	7.07264	12.4166	PMP22
31	AEBP1	23.7267	1.65531	5.90332	214.459	5.60096	116.563	69.7382	40.4101	19.1261	196.073	284.08	10.1062	50.3149	0.984307	79.8275	3.46174	23.0599	AEBP1
32	INHBA	51.6789	4.40118	15.8364	316.021	3.9798	162.955	77.1511	26.7008	22.0309	252.286	279.663	15.1306	62.0111	0.969366	99.2189	4.75075	20.8849	INHBA
33	GPNMB	10.5425	7.33287	4.54704	212.267	1.79058	72.8949	47.7521	17.0049	16.79	95.0007	273.601	6.48905	31.0019	0.91161	61.3088	3.32207	18.455	GPNMB
	COL3A1	16.2458	2.89193	3.36898	158.933	2.43838	139.477	70.1021	23.9383	18.1453	182.581	262.464	9.75212	57.8512	0.989535	72.9376	3.39128	21.5074	COL3A1
34	DPYSL3	14.4893	2.58034	6.97705	148.455	8.87649	59.5831	74.2106	27.5035	11.9986	211.07	250.997	5.48418	49.1138	0.946679	67.0261	3.56556	18.7982	DPYSL3
35	ANTXR1	8.45796	2.16327	5.6338	153.606	3.91336	104.891	58.8625	17.2957	11.0435	191.898	247.097	4.84639	38.7798	0.981743	65.2683	2.68338	24.3232	ANTXR1
36	C1R	22.5169	2.98768	10.0287	154.937	9.30503	93.8212	78.7358	40.4556	24.5823	130.295	243.384	17.9283	65.5559	0.967144	68.8103	3.8745	17.7598	C1R
37	CD248	36.3502	5.01543	7.65736	147.385	7.89316	115.405	45.5922	35.488	38.7577	87.663	240.894	35.6527	89.4024	0.911562	68.7043	4.06035	16.9208	CD248
38	LAMA4	41.1223	3.9833	13.2564	152.383	14.5605	99.3608	96.6721	32.6498	65.4233	230.588	235.96	30.0184	105.753	0.948572	86.287	7.23479	11.9267	LAMA4
39	MGP	7.27991	0.516068	5.21866	105.559	6.38164	24.817	43.0508	8.03901	12.1741	158.522	218.055	6.14791	39.5415	0.907623	48.8694	1.68572	28.9903	MGP
40	CSPG2 (VCAN)	14.4399	1.93769	3.22987	78.6235	2.52475	73.3117	41.8887	16.5566	10.978	133.293	204.568	6.52242	29.0281	0.941399	47.454	2.97957	15.9265	CSPG2
	CSPG2	14.4399	1.93769	3.22987	78.6235	2.52475	73.3117	41.8887	16.5566	10.978	133.293	204.568	6.52242	29.0281	0.941399	47.454	2.97957	15.9265	CSPG2
41	PDGFRB	21.3248	2.24116	6.77274	98.3184	8.88977	81.3803	55.6286	28.6363	34.3993	135.737	195.451	14.2129	48.6964	0.966537	56.2837	3.80057	14.8093	PDGFRB
42	COL11A1	8.6202	0.928273	0.602069	99.3973	0.690984	69.6526	36.7884	10.6621	2.72929	94.6335	187.556	2.55669	6.56218	0.954217	40.1061	1.3249	30.271	COL11A1
43	LOXL1	16.2528	1.33399	5.79899	152.004	6.96964	106.146	61.0166	22.6995	11.5117	140.114	181.9	8.62488	33.5909	0.995528	57.5357	3.14575	18.2899	LOXL1
44	RAFTLIN	12.6446	1.89387	10.4547	105.369	7.03276	41.6721	37.1581	14.5393	22.897	124.966	179.661	11.3392	28.9146	0.943592	46.0418	2.46144	18.7052	RAFTLIN
45	CMTM3	26.3121	7.42862	12.6869	204.407	11.6172	150.079	69.2276	40.4071	26.7826	140.256	178.785	13.8569	53.2664	0.969535	71.9317	5.27342	13.6404	CMTM3
46	RAB34	30.4035	3.20514	13.1716	145.075	10.8863	91.6721	88.4611	48.9701	27.2648	123.182	173.667	19.3448	68.9322	0.979092	64.9413	6.09409	10.6564	RAB34
47	LEF1	10.3273	2.92682	9.32664	93.2524	4.30536	42.1723	41.3429	15.4298	15.9497	172.913	171.044	5.34698	20.6386	0.919549	46.5366	3.12947	14.8705	LEF1
48	C10orf10 (DEPP1)	8.87415	3.19378	11.1285	188.355	9.65384	67.0635	28.454	9.66257	5.07469	73.9919	169.018	2.85518	29.3028	0.902856	46.6637	3.27064	14.2675	C10orf10
49	PLAT	38.2266	3.92082	23.9393	174.124	18.3842	103.326	59.6666	20.2641	78.0468	203.433	164.435	42.138	103.065	0.921347	79.4592	6.50615	12.2129	PLAT
50	MYLK	14.7291	1.70562	8.3855	114.578	6.51452	71.8296	85.0217	15.3087	26.188	152.511	161.812	11.1167	45.7302	0.970374	55.0332	3.20485	17.1718	MYLK
51	TAGLN	42.5226	1.65775	9.02452	138.812	11.3282	112.131	94.2129	25.4195	17.1622	108.26	161.651	13.7308	48.169	0.970795	60.314	3.0722	19.6322	TAGLN
52	RAB31	14.0731	2.16083	6.30325	96.2026	3.34861	51.1626	71.8805	21.0244	13.9812	78.2791	159.407	5.39518	28.9	0.942338	42.4707	2.52487	16.8209	RAB31
53	AL359062(COL8A1)	4.1408	1.03863	3.27986	106.857	1.34543	67.0959	20.5071	8.36009	1.73214	93.2844	153.437	0.836161	14.7722	0.973476	36.6682	1.05613	34.7193	AL359062
54	SERPINF1	21.36	1.69588	4.46444	103.785	6.0893	86.0584	67.0912	30.0145	18.7164	71.2337	152.391	8.84365	47.5795	0.958468	47.6402	4.07779	11.6828	SERPINF1
55	FAP	10.2885	2.80754	5.62946	132.048	3.09614	86.4706	45.2283	20.9669	4.36077	86.2839	151.738	2.34347	32.1115	0.977588	44.8748	2.19995	20.3981	FAP
56	ANXA1	13.3183	10.5632	19.2054	95.2923	7.88652	50.7689	55.3117	15.1481	25.5209	129.253	151.515	10.0562	67.1305	0.943588	50.0746	3.98325	12.5713	ANXA1
57	PDLIM3	9.17043	1.24067	7.16397	77.0599	4.3718	42.705	42.9863	8.48731	8.09423	124.344	150.923	2.92193	26.7101	0.946774	38.9368	2.28812	17.017	PDLIM3
	AK001903 (INHBA)	6.22884	0.707565	3.25161	50.3561	0.83051	33.7749	21.2584	3.99225	4.81487	106.236	148.191	1.93188	9.72975	0.905594	30.1003	1.47863	20.3568	AK001903
	PLAT	35.6236	3.52403	20.2269	145.353	15.6966	92.1723	51.7373	18.9374	68.5435	188.045	142.344	37.6643	90.0762	0.913102	69.9958	5.85512	11.9546	PLAT
	COL5A2	11.6676	1.98962	4.31447	65.2253	3.16258	52.8161	36.7825	12.9097	12.2139	90.0465	141.772	7.13796	39.5525	0.95504	36.8916	2.70037	13.6617	COL5A2
58	BQ184357 (HEG1)	10.5566	1.65693	6.3728	73.2162	6.80686	41.0653	35.9432	9.05979	20.2473	132.034	141.35	8.15025	27.6403	0.933407	39.5461	2.21553	17.8496	BQ184357
59	ASPN	1.81998	0.448719	0.771605	49.0032	0.850442	27.3228	41.9357	5.51584	1.24058	80.2428	140.792	0.713796	9.90918	0.904852	27.7359	1.01723	27.2662	ASPN
60	PRKCDBP (CAVIN3)	28.9327	3.32361	6.93792	112.197	9.68706	79.8333	58.6689	27.8609	24.175	98.531	136.587	20.3571	74.7766	0.970607	52.4514	4.15714	12.6172	PRKCDBP
61	CNN1	30.7774	1.20903	9.74613	130.434	6.39825	99.2682	123.829	22.9902	14.6014	204.812	133.103	8.58038	41.6288	0.903633	63.6444	2.24327	28.3712	CNN1
	PLAT	29.0209	2.69151	15.4038	116.458	11.5374	67.3923	48.1864	16.3749	60.0302	166.272	132.506	31.1382	82.2396	0.904527	59.9424	5.29771	11.3148	PLAT
62	COL5A1	25.8359	2.56573	3.69936	88.9535	4.47146	81.0838	45.334	23.4809	19.9196	113.926	132.18	12.5331	45.591	0.988732	46.1211	3.12105	14.7774	COL5A1
	PLAT	32.1459	3.33334	19.2684	134.45	14.1054	85.1691	49.2077	16.9049	62.0199	171.788	131.479	33.7394	83.6751	0.916397	64.4067	5.46902	11.7766	PLAT
	PLAT	29.6699	2.83026	16.1146	121.684	12.3846	70.6068	45.0992	16.2931	55.5548	165.537	130.475	31.0622	79.6836	0.912915	59.7689	5.31136	11.253	PLAT
63	LHFP	9.66422	0.950993	4.46879	85.86	4.15255	36.6095	28.1958	10.5894	18.6579	52.5259	130.007	11.2947	36.0627	0.922595	33.003	2.07604	15.8971	LHFP
64	C16orf30 (TMEM204)	21.9702	2.29634	9.26795	130.687	15.1286	51.9129	42.728	15.9811	27.7376	86.6812	129.917	16.8604	47.3634	0.950839	46.0408	3.22003	14.2983	C16orf30
65	PLEKHO1	44.928	4.37846	23.6872	91.3558	20.7627	68.5086	62.8008	31.6381	45.7893	136.966	129.618	25.6114	64.7173	0.941189	57.7509	4.94543	11.6776	PLEKHO1
66	KLF2	43.5243	6.29262	34.0658	136.494	31.6225	80.3057	56.3622	21.2637	21.86	99.7377	125.121	15.9631	88.1463	0.916683	58.5199	5.58142	10.4848	KLF2
67	EMILIN1	23.1448	1.99936	5.87289	77.7848	5.72719	59.1246	52.4768	24.9228	20.8325	84.4701	124.628	18.1805	55.3098	0.966103	42.6519	3.21384	13.2713	EMILIN1
	PLAT	28.647	2.51218	14.3584	108.088	10.7435	60.6762	45.3927	14.9058	56.4677	145.435	122.782	30.5171	72.0302	0.912737	54.812	4.80027	11.4185	PLAT
68	BASP1	13.2971	1.1928	16.5319	79.732	5.90326	41.3803	37.1288	18.8405	13.5294	86.7186	122.46	10.1563	41.6142	0.96208	37.5758	1.83949	20.4272	BASP1
	PLAT	29.2819	2.69232	15.3582	117.486	11.9527	72.3946	46.32	16.1416	57.5631	162.419	121.385	30.9695	82.5839	0.901403	58.9653	5.03977	11.7	PLAT
69	SPARCL1	13.6146	1.61799	19.5662	137.636	17.3211	53.2469	76.9457	14.0183	25.1253	138.69	119.241	11.024	89.4683	0.90075	55.1935	2.313	23.8623	SPARCL1
70	PDGFC	4.83211	1.16764	2.004	46.4787	1.09295	35.5535	17.3084	7.28782	5.72307	66.3694	119.118	2.4473	13.5491	0.929345	24.8409	1.69794	14.63	PDGFC
	PLAT	27.5889	2.83188	16.0885	115.864	11.7135	69.3469	41.3077	14.0728	51.6083	139.11	117.929	29.4139	70.375	0.928571	54.4038	4.51758	12.0427	PLAT
71	GREM1	1.88347	0.431679	2.38654	46.5798	1.86034	22.3993	24.639	4.00436	0.791165	88.6299	114.407	0.450526	10.8357	0.916133	24.5614	0.719629	34.1307	GREM1
	PLAT	27.6594	3.21974	17.7621	128.259	13.1686	77.8416	40.2747	14.0577	50.1688	137.955	108.351	28.943	70.5141	0.922373	55.2443	4.3549	12.6855	PLAT
72	NID2	12.0485	4.09609	3.32986	49.745	4.15587	37.9342	29.5927	9.94124	15.7133	56.6332	108.058	8.17435	32.6424	0.936843	28.6204	2.54217	11.2583	NID2
73	FRZB	5.96078	0.652388	2.67127	125.25	4.25885	28.2631	42.4639	9.57775	28.4819	130.415	105.108	13.8124	30.914	0.90956	40.6023	2.44682	16.5939	FRZB
	PLAT	26.827	2.93412	15.6994	118.312	11.8929	71.6813	40.8733	13.3034	49.6234	136.846	104.834	27.6842	65.2812	0.921908	52.7533	4.29316	12.2878	PLAT
74	HOP	2.55008	1.46544	1.37802	76.4614	1.16604	30.7365	18.359	6.15194	2.54437	34.5151	103.683	1.09387	3.28475	0.913673	21.7992	1.24284	17.5398	HOP
	DKK3	13.5617	1.68615	5.92506	91.7689	2.51146	59.8425	34.3585	11.5012	13.6043	78.519	101.884	7.23993	26.6296	0.994383	34.541	2.01832	17.1137	DKK3
75	MSN	17.0217	4.10258	11.648	54.5202	11.5607	36.378	39.2886	17.1412	31.8643	79.7781	100.152	13.0634	46.1293	0.927218	35.5883	3.33081	10.6846	MSN
76	FZD1	3.42128	1.16278	1.77795	37.097	2.4716	17.6239	15.307	5.44012	5.47262	58.3721	96.0894	3.32239	10.5097	0.906216	19.8514	1.97324	10.0603	FZD1
77	HOM-TES-103 (IFFO1)	14.2918	1.58878	11.3067	51.5784	10.0724	32.5706	35.5323	16.4052	20.9027	57.1204	95.3461	10.8775	18.4635	0.943652	28.9274	2.27735	12.7022	HOM-TES-103
78	GUCY1A3	7.75607	2.29309	2.85168	48.4553	2.43173	27.4201	47.3412	11.2861	8.02401	66.0621	95.1046	4.88533	25.3955	0.935323	26.8698	1.7649	15.2245	GUCY1A3
79	SLC24A3	7.32929	0.857679	3.39506	78.889	2.4118	46.1649	38.5667	13.5761	5.31813	93.1794	95.0194	1.98936	20.397	0.98275	31.3149	1.32945	23.5549	SLC24A3
	DKK3	8.50028	0.783839	2.62998	36.8062	1.37532	22.302	25.4607	10.8378	8.48045	56.4158	90.3939	4.04546	13.8311	0.925	21.6818	1.83745	11.7999	DKK3
80	SPON1	3.01919	2.08375	2.80169	50.314	1.72082	20.7411	21.4227	7.41201	6.22399	35.6019	90.0152	3.74882	19.0164	0.916645	20.317	1.27718	15.9077	SPON1
	A_24_P596251 (unknown)	10.2427	3.44857	15.5212	109.175	8.90971	51.7091	25.7659	8.76598	12.8178	75.6034	89.5322	6.47793	28.1749	0.950224	34.3188	1.79883	19.0784	A_24_P596251
81	LRRC32	6.04896	0.878776	2.24091	47.4565	3.2556	18.5549	16.968	10.3471	7.85313	66.3918	88.3723	4.71291	16.9657	0.934278	22.3113	1.94887	11.4483	LRRC32
	TAGLN	13.3606	0.759496	3.61242	63.2107	4.28543	46.1881	31.7408	8.74477	6.96132	52.5858	84.1398	4.36435	15.1311	0.98714	25.7757	1.3502	19.0903	TAGLN
	TRA@	9.86174	1.60257	14.8778	35.6008	6.93642	26.0352	28.8179	15.9266	23.3558	54.8194	82.6721	9.30345	17.8519	0.906564	25.2047	1.98567	12.6933	TRA@
82	GPR124	11.2902	1.03376	4.05582	49.3278	4.17912	32.4178	17.7133	7.8815	15.6618	82.8511	81.0529	7.71641	21.3344	0.944808	25.8858	1.63712	15.8118	GPR124
83	CR603437 (GNB4)	6.53217	1.42	3.42549	51.5868	2.62441	29.4859	24.9501	9.8746	8.46406	44.6185	79.1118	4.14372	15.9953	0.972648	21.7102	1.68045	12.9193	CR603437
84	TSPAN4	9.47729	2.5065	5.35776	56.2692	5.5478	33.3766	28.2838	14.927	16.2587	55.9511	78.4206	8.42094	27.9039	0.981291	26.3616	2.02929	12.9906	TSPAN4
	CALD1	8.00649	1.09056	2.42567	52.3454	2.0198	27.383	20.5775	5.90053	8.08018	51.0943	77.8951	3.37616	15.8488	0.976452	21.2341	1.37887	15.3996	CALD1
	RAB31	12.0485	2.11783	5.05564	101.774	3.21573	52.7466	30.1092	17.5865	9.80296	40.1214	76.0439	5.09483	23.8135	0.907423	29.1947	1.60357	18.206	RAB31
85	CFHR1	15.4345	2.12594	9.48531	76.1748	6.91648	66.012	42.2702	15.2844	14.77	51.4915	74.5431	10.1044	43.4891	0.946305	32.9309	1.87469	17.5661	CFHR1
86	FZD4	10.8916	0.968844	4.60789	54.3642	7.09587	24.3446	22.0566	7.37869	15.1679	65.7473	74.5431	7.57921	20.397	0.959806	24.2418	1.86644	12.9883	FZD4
87	EVL	8.60609	0.785462	8.23552	39.3813	6.95635	21.5192	35.6732	17.1806	15.3247	62.4044	72.5405	5.99588	14.5525	0.923904	23.7812	2.17464	10.9357	EVL
88	AIF1	22.1713	4.34114	10.5851	57.4367	7.58754	36.8504	51.1093	14.9633	33.9429	74.7639	71.48	17.4389	38.7579	0.918924	33.956	3.1047	10.937	AIF1
89	FBLN2	4.43002	2.57385	1.0346	53.1209	0.850442	41.9222	12.9827	11.8586	1.26867	21.556	64.6814	0.54508	7.12245	0.919363	17.2267	0.971065	17.74	FBLN2
90	COL8A2	2.51834	0.316457	1.38672	48.1772	1.10292	31.4266	15.1544	4.46477	2.64268	40.9084	64.6246	1.22736	5.95796	0.983855	16.916	0.799807	21.1501	COL8A2
91	SDC2	3.50593	0.845507	1.38237	22.8895	1.26902	14.6735	10.4942	3.70146	4.29523	33.1584	62.8539	1.90222	10.6379	0.908053	13.2007	1.12935	11.6887	SDC2
92	MEG3	23.4587	0.920159	6.51626	61.5164	6.77031	49.6063	52.5766	28.7636	15.8748	66.3394	61.1732	8.20216	40.0872	0.921863	32.4465	1.45959	22.2299	MEG3
93	ATP8B2	8.41916	0.862547	11.0459	36.1318	5.48136	19.5415	22.1974	9.49294	11.8183	48.2536	60.8228	7.8054	15.4643	0.947058	19.7952	1.55975	12.6912	ATP8B2
94	CFH	2.43369	0.596399	1.38019	23.4922	1.07634	13.2561	15.5183	6.1277	5.74648	28.7213	60.6098	1.67418	10.8027	0.905235	13.1873	0.987129	13.3593	CFH
95	SSPN	3.61174	0.75625	2.36698	43.7982	2.58455	23.3812	21.4227	5.14327	2.46244	44.3412	59.5872	1.94115	8.06357	0.980687	16.8816	1.3588	12.4239	SSPN
	THBS2	2.1092	0.498216	0.595549	38.3571	0.478374	22.6216	8.97993	4.85249	0.603907	26.2255	58.877	0.393051	3.867	0.951175	12.9584	0.669892	19.344	THBS2
96	ITGA11	4.71924	0.365142	0.778126	30.067	0.877018	14.8031	11.6915	6.27915	1.84449	30.4902	57.8496	1.81693	6.14838	0.939556	12.9023	0.787989	16.3737	ITGA11
97	BHLHB3	2.58183	0.72217	6.09242	36.2583	3.57451	15.6925	14.2916	4.66469	3.06167	37.4007	57.8354	2.10245	5.28783	0.948722	14.582	1.3816	10.5544	BHLHB3
98	MXRA5	9.90406	0.814673	3.01687	52.8933	2.11282	51.2737	28.2075	12.4614	8.2019	49.0106	57.0495	8.28559	21.8288	0.980311	23.4662	1.66313	14.1097	MXRA5
99	AK022110(GPX8)	5.75973	1.78839	1.78013	44.0427	2.21248	25.836	19.4096	7.41504	4.72358	25.2136	56.4814	3.36318	14.3255	0.95792	16.3347	1.02536	15.9307	AK022110
100	BF213738(CLEC2B)	4.56405	1.33074	5.15128	31.1333	2.14936	17.8786	15.7295	4.98576	6.10929	25.3485	56.3867	3.07025	16.6398	0.932157	14.6521	1.02299	14.3228	BF213738
	FRZB	2.92043	0.356217	1.53886	64.0283	2.26563	13.0292	15.1896	3.5076	14.4985	65.5224	55.3546	6.63923	12.3663	0.90556	19.7859	1.20132	16.4701	FRZB
101	PHLDB2	4.45824	0.912045	2.96253	38.648	3.11939	28.578	21.8101	4.51324	6.05546	65.5299	52.192	2.75692	17.6066	0.948189	19.1648	0.943225	20.3184	PHLDB2
102	RECK	3.38248	0.473874	2.19527	22.919	2.156	17.0727	14.5146	5.13721	4.40759	40.054	51.1552	2.61045	9.26468	0.946224	13.4879	1.32526	10.1776	RECK
	A_24_P561165(unknown)	5.86907	1.22688	2.24744	35.959	2.03309	20.4169	15.6943	10.438	7.36392	35.5794	50.7149	2.75507	8.63849	0.980864	15.3028	1.15754	13.2201	A_24_P561165
103	SLFN11	6.68736	0.843073	7.41828	36.9115	3.08285	15.8499	19.298	6.11559	11.5234	43.794	50.5776	6.15533	13.9446	0.954811	17.0924	1.12779	15.1557	SLFN11
104	MMP2	2.32788	0.266148	1.23022	24.7945	0.690984	12.8485	5.44665	3.9983	2.59352	25.8732	48.9726	1.20882	7.93907	0.935135	10.63	0.576918	18.4256	MMP2
105	HEYL	7.95006	0.828467	1.88011	33.8096	2.96326	11.422	16.3869	7.10911	8.04507	25.7832	48.5371	7.81282	22.3305	0.904532	14.9891	1.44179	10.3962	HEYL
106	C1QTNF5	9.91817	1.26664	1.85185	51.6458	3.23567	35.22	21.0647	8.83867	10.3694	48.4185	48.4992	6.15533	20.3017	0.983888	20.522	1.46745	13.9848	C1QTNF5
	MMP2	2.46896	0.274262	1.30847	26.2275	0.807255	13.6591	5.41143	4.24063	2.7012	26.2479	48.4661	1.22365	8.42976	0.942716	10.882	0.604573	17.9995	CCL2
107	BCAT1	2.74407	0.985073	2.65389	20.1248	1.01654	17.7119	9.93074	4.16187	3.2302	20.057	47.7796	1.58333	6.62809	0.924247	10.6621	0.805115	13.2429	BCAT1
108	COX7A1	9.88995	0.931519	3.46461	52.2106	4.21234	30.3752	24.2869	9.6141	13.9835	40.3688	47.7701	7.5718	28.0321	0.960349	20.9778	1.33377	15.7282	COX7A1
109	GLI1	4.85327	0.660502	1.69536	35.7314	2.13939	19.1802	11.4039	7.57254	4.18522	35.8717	47.0741	2.22482	7.03091	0.980668	13.8172	0.818474	16.8816	GLI1
	MMP2	2.05982	0.24992	1.1085	22.0087	0.677696	11.5053	5.07102	3.85594	2.54203	23.6097	46.8232	1.0846	7.48499	0.924698	9.85241	0.561728	17.5395	MMP2
110	NR3C1	3.38248	4.05551	4.63832	28.1704	2.20583	12.6725	14.0686	4.29515	7.64949	34.7024	46.8232	3.68578	14.3914	0.944829	13.9032	0.964473	14.4153	NR3C1
111	POSTN	2.81462	1.6618	0.71944	37.5522	0.544814	27.7536	10.7818	2.30811	5.00447	21.8558	44.3045	2.33977	9.15483	0.964991	12.8304	0.834294	15.3788	POSTN
112	ITIH5	7.70316	1.38998	4.16667	42.5423	3.21573	24.2242	28.4658	10.3683	4.23671	54.4221	44.1388	3.96574	22.5282	0.943666	19.336	1.57466	12.2794	ITIH5
113	PLXND1	10.3943	1.88413	4.89045	37.6027	7.73371	21.4544	14.3679	9.19307	14.255	28.5564	43.3245	8.56926	20.8584	0.954672	17.1603	1.59059	10.7887	PLXND1
	NR3C1	3.41069	4.05389	4.1471	26.2992	2.11282	12.0102	14.0451	4.3739	7.37563	34.8973	42.78	3.51707	13.9849	0.944452	13.3083	0.965036	13.7905	NR3C1
	COL12A1	4.74041	0.698639	1.56929	20.7569	0.923527	21.6582	8.48691	3.64088	4.21565	32.9036	41.9752	3.35206	13.7322	0.961488	12.2041	0.871964	13.9961	COL12A1
114	FZD8	1.95401	0.804125	0.691184	15.7626	0.933493	11.6582	3.63892	2.26571	1.41848	27.9718	40.1572	0.656321	2.3949	0.920297	8.48515	0.68768	12.3388	FZD8
	ZFHX1B (ZEB2)	2.92748	0.438171	1.61494	18.7171	1.32882	11.4683	15.4126	3.23802	4.72827	37.1758	39.9489	2.3991	10.6489	0.92486	11.542	0.779833	14.8006	ZFHX1B
	MMP2	2.06687	0.270205	1.13459	23.1171	0.764069	11.7693	5.17666	3.9983	2.56309	25.1237	39.769	1.10499	7.45569	0.955087	9.56258	0.65926	14.505	MMP2
	MMP2	1.83409	0.279131	1.19544	23.3236	0.664408	11.8666	4.51931	3.60453	2.33604	23.782	39.4849	1.00488	7.19936	0.953812	9.31495	0.538818	17.2878	MMP2
	TRPV2	14.708	1.4914	9.04191	34.269	5.81357	22.2418	26.2237	14.1637	15.8561	34.1853	39.1346	9.46104	27.2521	0.921134	19.5263	1.7248	11.3209	TRPV2
	NR3C1	3.16733	3.48589	3.60807	23.0665	1.98658	11.2923	13.0825	3.65905	6.61021	30.835	38.7747	3.06654	12.3554	0.946906	11.9223	0.85116	14.0071	NR3C1
	GLT8D2	2.25028	0.424377	1.09329	19.8382	0.976679	14.7198	8.6982	4.42842	3.47364	29.7632	38.3108	1.34972	7.99033	0.965768	10.2551	0.735051	13.9516	GLT8D2
	RASSF2	7.2658	0.630479	8.33333	31.8793	5.61092	13.4414	20.5364	6.79712	8.93221	37.1758	38.1403	5.2172	18.4195	0.934388	15.5677	1.16902	13.3169	RASSF2
	NR3C1	3.03682	3.56866	4.05799	25.7681	2.00651	11.3756	12.2139	3.31677	6.1842	29.1785	37.9699	2.95715	12.3261	0.955002	11.8431	0.852304	13.8954	NR3C1
	LMO2	8.27455	4.60079	4.43401	28.6931	5.57106	14.4975	13.5051	5.30381	9.40269	35.8117	37.7521	4.73145	20.4665	0.937554	14.8496	1.37568	10.7944	LMO2
	GPR68	3.99972	0.941256	3.09946	32.09	2.548	23.5016	11.5389	11.4436	4.27885	17.6585	37.5817	2.82181	11.5717	0.948365	12.5442	1.05068	11.9392	GPR68
	GFPT2	1.56955	0.530674	1.30412	15.476	0.797289	8.94859	4.17889	6.16102	1.23122	18.2881	37.4491	0.641489	5.63205	0.904109	7.86217	0.574395	13.6877	GFPT2
	MMP2	1.89405	0.259657	0.993306	20.896	0.657764	11.0699	4.37845	3.15018	2.00366	20.9339	37.0798	0.923299	6.46697	0.950036	8.51592	0.515798	16.5102	MMP2
	THC2430017	1.91168	0.34648	1.30195	22.5819	0.877018	16.1649	6.73788	3.73175	1.25463	19.0451	36.9662	0.622949	5.85543	0.967688	9.0306	0.507666	17.7885	THC2430017
	LTBP1	3.25903	1.17251	3.49939	43.4231	2.60448	18.3418	16.158	3.28346	2.35711	57.3227	36.7105	1.20326	10.81	0.913799	15.3958	1.45741	10.5638	LTBP1
	MMP2	1.9928	0.230445	0.932447	18.5443	0.624543	9.55998	4.57213	3.42279	2.20964	21.1213	36.5496	0.934423	6.67936	0.939339	8.25951	0.524257	15.7547	MMP2
	UCHL1	2.33141	1.12788	3.80586	31.9299	1.92678	15.1042	10.007	3.91955	1.39507	14.1958	35.8394	0.899197	3.44588	0.924092	9.68676	0.802478	12.0711	UCHL1
	FGF7	1.0158	0.259657	2.52347	17.3136	1.5979	10.579	15.0311	2.92603	1.16568	19.1426	35.205	0.54508	10.5976	0.928126	9.06942	0.675265	13.4309	FGF7
	EHD2	6.46868	0.589096	2.84298	24.5712	2.94665	14.0528	11.7854	6.48513	8.19956	36.7336	34.7552	5.49901	19.2984	0.92876	13.4021	0.894281	14.9865	EHD2
	NR3C1	2.77229	3.62465	3.82977	22.624	1.97993	11.7091	12.1845	3.43794	6.0063	29.5008	34.7552	2.75136	11.0004	0.957267	11.2443	0.857057	13.1197	NR3C1
	NR3C1	2.6947	2.92114	3.06034	19.6359	1.64441	9.44882	11.3394	3.44399	5.81904	28.0618	34.6984	2.73653	10.9565	0.939111	10.497	0.774515	13.553	NR3C1
	MDFIC	1.73533	0.950993	2.96905	16.8669	1.53146	13.0153	6.51485	2.63827	3.28404	16.3244	34.6085	1.62226	6.37908	0.938906	8.34156	0.582859	14.3115	MDFIC
	MMP2	1.81645	0.219897	0.847679	16.9006	0.597967	8.96248	4.2728	3.28346	2.05516	20.4092	33.9788	0.895489	6.29852	0.939593	7.73373	0.500883	15.4402	MMP2
	THC2339566	1.72475	0.331874	0.952008	17.0017	0.601289	12.0565	5.78706	2.84425	1.42784	15.5599	33.9741	0.676715	5.82247	0.944299	7.59696	0.569153	13.3478	THC2339566
	MMP2	1.65773	0.233691	0.938967	18.755	0.611255	9.35618	4.28454	2.93209	1.92876	18.5954	33.7326	0.878803	5.86641	0.945669	7.67473	0.482659	15.9009	MMP2
	NRP1	2.96981	0.75057	1.52582	16.9512	1.62115	6.66975	9.60207	2.24147	5.51475	23.4448	33.297	2.03942	7.01626	0.926409	8.74185	0.721409	12.1177	NRP1
	MMP2	1.63657	0.230445	0.869414	17.5538	0.614577	9.5924	3.94412	2.98661	1.98962	18.7753	33.2734	0.912175	5.63571	0.944998	7.53955	0.47684	15.8115	MMP2
	HOXB2	5.75621	0.87553	2.8495	36.7767	3.52136	17.1144	11.8089	5.1039	5.73478	22.5304	33.1503	3.91568	10.1619	0.957128	12.2538	1.06165	11.5422	HOXB2
	NR3C1	2.83578	3.54756	3.87324	23.5259	1.97329	10.8106	11.8265	3.02296	5.75818	26.1505	32.7715	2.87372	10.9968	0.960192	10.7667	0.784157	13.7302	NR3C1
	ITGB2	6.19357	1.92633	6.43366	35.4449	4.49804	12.1491	14.8844	5.66729	9.62272	19.4499	32.6295	6.35556	7.63513	0.908111	12.53	1.23447	10.1501	ITGB2
	COL5A1	4.95909	0.378125	0.721614	15.7753	1.07634	14.4743	9.6725	5.72484	3.29574	16.2494	31.7299	2.20257	7.34949	0.954634	8.73917	0.845599	10.3349	COL5A1
	LMO2	6.0031	3.71796	3.34507	19.3788	4.11268	10.7781	11.9204	4.58593	7.86016	30.775	31.711	3.59679	17.9435	0.906933	11.9791	1.17542	10.1913	LMO2
	ITGB2	5.78795	1.86547	6.42062	34.8843	4.24889	11.0977	13.7986	5.49767	9.36524	19.6222	31.5974	6.08858	7.74132	0.905717	12.1551	1.18422	10.2642	ITGB2
	NALP1	4.24661	0.428434	7.51174	28.7942	6.30855	15.0069	14.99	7.0879	7.15794	30.9549	31.1855	3.36133	14.1167	0.95884	13.1654	0.84415	15.5961	NALP1
	KAL1	1.432	0.585851	0.406451	14.768	0.448475	11.4544	6.9257	2.16878	0.889476	21.0313	30.8399	0.30035	1.4721	0.956929	7.13252	0.507896	14.0433	KAL1
	THC2405192	3.92212	0.332685	2.12137	27.0536	2.04305	18.7124	18.2005	6.63355	4.38184	33.9829	30.3191	3.33352	17.3722	0.95713	12.9545	0.734256	17.6431	THC2405192
	NR3C1	2.5395	2.70368	2.87776	18.7381	1.47831	8.62899	10.7877	3.11686	5.44921	25.6633	30.0824	2.51404	9.9458	0.94441	9.5789	0.737553	12.9874	NR3C1
	FBLN1	2.93806	0.308342	0.812902	24.1202	1.03648	16.3687	6.6205	5.19174	1.16568	12.5169	29.7983	1.19399	5.96895	0.949604	8.31082	0.631738	13.1555	FBLN1
	ITGB2	5.8726	1.92552	6.36411	33.9276	4.11933	11.5702	13.2762	5.18568	8.97434	17.8834	29.6752	6.18129	7.15541	0.900345	11.7008	1.15705	10.1126	ITGB2
	LMO2	5.64334	3.70254	3.31464	19.9435	4.37845	10.7689	11.0459	4.13764	7.01749	27.627	29.0976	3.50038	16.1345	0.927193	11.2548	1.10311	10.2027	LMO2
	EMP3	4.40533	0.81305	3.51243	19.7749	2.13275	15.5535	8.95058	6.44272	6.35741	22.4104	29.0408	4.34581	13.4722	0.975122	10.5548	0.853924	12.3603	EMP3
	NR3C1	2.50423	3.21974	3.39724	20.0531	1.72082	9.64335	9.41425	2.83516	4.90616	22.4554	28.1223	2.41764	9.34158	0.962501	9.23316	0.699709	13.1957	NR3C1
	ENST00000367013	5.65745	0.638593	1.96488	21.111	1.78061	14.9606	8.89189	4.07706	5.15662	20.9114	28.0371	2.20999	8.56159	0.992897	9.53529	0.846494	11.2644	ENST00000367013
	ENST00000375377	4.42297	0.741645	1.79534	13.9419	2.49153	13.7378	10.8933	4.16793	5.57561	29.4858	27.6158	2.39168	10.085	0.933379	9.79587	0.855549	11.4498	ENST00000375377
	ATP10A	2.20796	0.342422	0.849852	11.6112	0.910239	10.755	8.1641	4.41631	1.69234	25.7158	27.5921	0.999314	4.15263	0.932017	7.64687	0.552109	13.8503	ATP10A
	LAYN	2.21501	0.430057	1.73013	16.5128	1.29559	6.72997	7.12525	3.28951	3.98626	17.6136	27.5353	1.3831	7.10781	0.946789	7.45803	0.652687	11.4267	LAYN
	VEGFC	4.05262	0.407337	1.79317	18.4221	1.38197	11.3386	8.47517	3.01993	2.35243	14.1808	25.8309	1.53512	8.00498	0.971812	7.75346	0.553545	14.0069	VEGFC
	FAM19A5	2.33493	0.279131	0.573813	15.299	0.71756	6.75313	6.15683	3.65602	1.75554	15.9496	25.6084	1.14949	4.16728	0.954493	6.49237	0.640677	10.1336	FAM19A5
	ELN	1.63657	0.108731	0.50426	15.7837	0.65112	5.6415	4.48409	1.357	1.04864	21.4061	25.4616	0.359679	1.63322	0.939129	6.15971	0.388503	15.855	ELN
	LMO2	4.91676	2.9325	2.67345	16.9764	3.58116	8.60584	9.47881	3.55607	5.83309	23.7446	25.0592	3.00721	13.5418	0.923949	9.5313	0.931956	10.2272	LMO2
	EFS	4.52878	0.522559	1.54756	28.7099	2.55465	18.3604	11.5389	5.04634	4.91084	24.2243	24.8651	3.4874	8.94976	0.979091	10.7113	0.792488	13.516	EFS
	NOX4	1.10751	0.217463	0.473831	10.7683	0.518238	5.40991	2.88766	1.30551	0.697536	10.9429	24.4484	0.311474	1.92984	0.909044	4.69374	0.399743	11.7419	NOX4
	WNT2	1.59424	0.357028	0.517301	9.92119	0.465085	7.61464	2.62942	1.86588	0.734988	11.0553	24.3348	0.871387	2.83433	0.916135	4.98428	0.462382	10.7796	WNT2
	THC2437143	0.909989	0.115223	0.573813	8.60623	0.637831	5.11348	7.12525	1.66596	0.83798	16.5942	24.0602	0.749022	3.00644	0.909634	5.38428	0.362075	14.8706	THC2437143
	LMO2	5.26242	3.31712	2.90384	18.224	3.95323	9.65725	9.3673	3.45914	5.70201	22.4254	24.0223	3.08137	13.2415	0.941228	9.58592	0.951917	10.0701	LMO2
	LMO2	4.64165	3.14672	2.7843	17.7646	3.67085	9.00417	9.36143	3.23802	5.75584	21.7659	23.7004	2.94788	12.7069	0.940378	9.26835	0.914308	10.137	LMO2
	PDPN	5.89729	0.665371	2.26917	16.2684	1.62115	16.9893	12.5249	8.95378	7.3452	27.0424	23.4874	2.3305	14.0728	0.932511	10.7283	0.955716	11.2254	PDPN
	GPX8 LOC493869	2.17269	2.01396	1.09546	15.7542	0.817221	15.0069	5.66968	3.83474	2.39924	16.6167	23.4447	1.83177	5.01684	0.985948	7.35955	0.667759	11.0213	LOC493869
	SETBP1	4.59932	0.685656	3.69501	28.2421	2.8636	11.2228	16.8212	4.64348	5.63647	31.1198	23.3027	4.10664	13.5052	0.912406	11.5726	0.882519	13.1132	SETBP1
	BC033829	1.32971	0.21584	0.878108	15.8722	0.754103	6.35943	7.71217	2.02338	1.74618	19.0076	23.3027	0.719358	5.17797	0.962148	6.54606	0.625189	10.4705	BC033829
	MEIS1	2.44074	0.290491	1.1085	13.4067	0.983323	8.49467	9.39077	3.7893	2.11602	29.5008	22.7157	0.977066	6.79288	0.903622	7.84669	0.544023	14.4235	MEIS1
	LOC493869	2.15858	2.02695	1.10416	14.7638	0.817221	14.5113	5.52882	3.93772	2.4484	17.3437	22.3369	1.85772	5.42698	0.98595	7.25095	0.672589	10.7806	LOC493869
	ENST00000373208	7.99238	0.718925	2.23005	19.2186	3.71072	20.7874	15.8821	9.80796	6.71788	18.1832	22.157	3.78034	8.61286	0.940949	10.7538	0.987459	10.8904	ENST00000373208
	RSNL2	1.49196	0.229634	2.48652	9.6936	0.970035	4.67809	8.07607	1.81741	1.63383	18.0033	21.9866	1.07533	4.01348	0.908756	5.85814	0.418571	13.9956	RSNL2
	SPOCK1	1.07223	0.483611	1.06069	19.2228	0.597967	15.3868	6.91396	2.79275	0.711581	13.3113	20.4195	0.318891	3.47883	0.975076	6.59776	0.430976	15.3089	SPOCK1
	CFHR3	2.17621	0.408959	1.39976	14.5825	0.943459	8.02223	5.47013	1.69019	1.95216	10.4332	20.2254	1.00488	5.2036	0.965466	5.65482	0.506556	11.1633	CFHR3
	COPZ2	1.78471	0.511199	0.75639	11.7672	0.860408	10.3566	5.77533	3.8105	1.69	13.2964	20.0502	0.96038	3.35067	0.982219	5.76692	0.549309	10.4985	COPZ2
	ADAM12	1.45316	0.287245	0.760737	14.9281	0.597967	6.66975	5.37622	2.37475	0.702218	5.90616	19.965	0.355971	1.71378	0.906046	4.69931	0.427472	10.9933	ADAM12
	LOC493869	1.89757	1.79731	0.960702	12.589	0.810577	12.5428	5.31166	3.48337	2.27519	18.498	19.7803	1.54625	4.75319	0.977405	6.63431	0.660286	10.0476	LOC493869
	FRMD6	1.74238	0.395977	0.871588	11.9484	0.687662	6.97545	3.34546	1.22978	2.06452	15.5899	19.3684	0.889927	3.50447	0.964879	5.27799	0.485473	10.8719	FRMD6
	KIAA0644	2.20796	3.29358	0.556425	17.1661	1.22251	14.4975	6.87874	1.85982	2.35945	16.2494	19.3448	1.65007	3.18588	0.981024	6.9594	0.669586	10.3936	KIAA0644
	AK075484	1.77413	0.246674	1.70405	14.1527	1.35207	4.63177	8.66886	1.12074	1.60808	13.4762	19.2879	1.13095	5.69064	0.942423	5.75729	0.521686	11.0359	AK075484
	ANKRD35	3.04035	0.309965	1.80838	17.3979	2.41512	10.9727	7.51262	3.20167	3.18807	12.307	18.2653	2.70315	8.87286	0.970171	7.07654	0.60025	11.7893	ANKRD35
	LOC388135	1.43905	0.303474	0.75639	17.0649	0.850442	8.27698	3.43937	2.35658	1.02992	11.8648	18.1328	0.711942	3.15658	0.967735	5.33717	0.50967	10.4718	LOC388135
	RGMA	2.41253	0.269394	1.24326	15.9396	1.88027	5.94257	9.40251	3.58333	1.11419	15.0802	18.0475	0.964088	5.47825	0.954573	6.25829	0.465535	13.4432	RGMA
	NEXN	2.71586	0.97777	1.08459	15.9059	1.14943	9.96758	8.06433	1.27825	1.28272	17.4337	18.0333	1.29966	5.64304	0.983699	6.52586	0.54656	11.9399	NEXN
	ASAM	1.64362	0.232068	1.36498	13.0105	0.690984	10.9773	4.90668	5.18568	2.44138	6.0036	17.451	1.34231	7.1664	0.906446	5.5705	0.513104	10.8565	ASAM
	EVC	1.10398	0.171211	0.50426	7.72116	0.544814	3.93701	3.56849	1.78106	1.02758	13.6561	17.1906	0.482044	1.72111	0.923536	4.10842	0.401169	10.2411	EVC
	AF010236	1.07576	0.173645	0.508607	9.13306	0.617899	6.30848	5.78119	1.55086	1.32953	18.0033	16.9586	0.669299	4.9253	0.936652	5.15658	0.430688	11.9729	AF010236
	AK124396	1.1322	0.154171	0.83029	20.8918	0.591323	7.75822	5.89858	1.39941	1.85385	18.6179	16.6888	0.374511	2.79039	0.946744	6.07549	0.352331	17.2437	AK124396
	LOC401101	2.43722	0.180137	0.643366	10.5407	0.807255	8.19824	3.15765	1.54783	0.594544	7.30775	16.613	1.04196	2.92954	0.951499	4.30763	0.379475	11.3516	LOC401101
	DNAJB5	4.43708	1.14087	2.24309	25.6417	1.74739	14.2195	11.6211	4.1437	3.02422	21.1363	16.2911	2.52702	11.6779	0.917316	9.2193	0.858539	10.7384	DNAJB5
	GLI2	1.81292	0.20448	0.543384	9.0024	0.750781	4.71051	3.63892	1.76895	1.24995	14.2707	16.0875	0.767562	2.32166	0.943755	4.3946	0.421964	10.4146	GLI2
	SAMD11	3.10384	0.233691	0.986785	19.8171	1.31885	9.05975	6.3916	3.63482	1.8679	10.4407	16.0401	1.41832	6.22528	0.935801	6.19529	0.460689	13.4479	SAMD11
	HSPB2	3.81631	0.350537	1.38019	27.1926	1.95336	12.3159	9.95422	2.94421	3.1038	18.9777	15.9171	1.93559	7.7816	0.912424	8.2787	0.53158	15.5738	HSPB2
	MPDZ	1.42142	0.236937	0.923752	11.5733	1.04312	7.35989	4.15542	1.41758	1.76491	16.0995	15.472	0.886219	4.72389	0.969037	5.15985	0.425411	12.1291	MPDZ
	NFATC1	3.23081	0.335931	3.33855	11.3668	3.36855	7.15146	6.70266	4.50718	4.93893	14.1208	15.2826	2.39539	10.3303	0.918842	6.69769	0.616878	10.8574	NFATC1
	DKK2	1.08634	0.200423	0.297774	13.3013	0.465085	6.83187	3.46285	1.2419	0.468145	21.2262	15.0838	0.292934	1.03266	0.918836	4.99933	0.352643	14.1768	DKK2
	MRAS	2.08098	0.501462	0.991132	14.317	0.910239	6.88282	4.54866	2.64736	2.49053	11.1528	14.9512	1.19028	3.25912	0.977227	5.07105	0.483595	10.4861	MRAS
	BNC2	1.22743	0.259657	0.841158	8.63995	1.00326	7.05882	8.04085	1.80529	1.07673	15.0952	14.6482	0.46165	4.59938	0.948125	4.98135	0.409882	12.1532	BNC2
	TRO	3.2943	0.327817	1.09329	17.2925	1.47499	12.1769	11.2572	5.74302	4.05882	15.395	14.6198	2.0765	6.88443	0.95466	7.36113	0.607695	12.1132	TRO
	ZNF521	1.46021	0.232068	0.804208	11.5438	0.857086	8.08708	5.08276	1.88405	1.87726	14.1358	14.35	0.952964	4.57009	0.987969	5.06441	0.443791	11.4117	ZNF521
	LRRC15	1.07576	0.161474	0.434707	15.0209	0.597967	11.0977	6.62636	3.04719	0.777121	11.1977	14.1748	0.431985	1.80167	0.9721	5.11118	0.48471	10.5448	LRRC15
	TSHZ3	2.43016	0.376502	1.38237	12.6017	1.21919	10.5975	9.93074	3.39856	3.08508	14.7879	14.0091	1.54069	10.1692	0.937852	6.57912	0.621018	10.5941	TSHZ3
	C20orf39	1.93284	0.319702	0.721614	14.0346	0.740815	9.61556	5.25883	3.21379	1.12355	8.87423	13.654	0.502438	3.25912	0.970895	4.86547	0.452152	10.7607	C20orf39
	MRGP	2.23617	0.336742	1.36281	17.1535	1.36204	12.3761	8.9095	5.55522	2.86271	15.7098	13.3794	1.31264	8.44075	0.945341	6.99979	0.522046	13.4084	MRGPRF
	TPM2	141.828	17.3581	54.8839	535.237	63.1054	416.378	310.055	107.536	124.361	964.514	1055.33	83.276	276.722	0.949533	319.275	44.6798	7.14585	TPM2
	TIMP3	22.5099	3.49401	6.73796	195.098	4.19906	102.233	53.2985	48.1281	12.8834	229.486	416.648	6.22207	38.6773	0.928795	87.6627	10.4925	8.35481	TIMP3
	COL16A1	25.6243	2.24603	11.5328	255.291	20.4438	208.578	121.616	54.8495	10.4677	226.645	346.769	11.0073	48.3155	0.986978	103.337	11.3247	9.12498	COL16A1
	THY1	69.4836	8.2368	25.1782	267.04	21.2378	221.956	185.21	96.9528	53.0759	174.824	315.66	45.4975	121.239	0.950626	123.507	15.3434	8.04951	THY1
	PLAU	104.695	13.9111	91.6445	162.785	25.7558	190.391	119.298	66.9534	75.2801	244.259	301.75	53.3845	181.915	0.9069	125.54	16.7044	7.51539	PLAU
	PLAU	108.825	14.4564	96.6749	167.712	26.4434	199.874	119.961	66.6869	75.3011	243.097	298.648	55.7651	179.455	0.909249	127.146	16.5514	7.68187	PLAU
	CLIC4	25.5114	15.5518	18.6468	143.292	12.8164	111.005	60.1949	17.0594	31.9462	176.083	267.82	17.5167	82.0858	0.962439	75.3485	9.85381	7.64664	CLIC4
	EMP1	29.2642	4.18534	21.5419	129.92	38.0108	112.774	56.0747	27.0188	40.1762	134.747	240.33	16.4043	117.775	0.924774	74.4786	12.9459	5.75307	EMP1
	PLAU	78.3507	11.6278	77.2561	129.039	19.8459	154.46	86.7942	47.3678	52.891	178.609	209.08	37.3213	134.367	0.906335	93.6161	12.0593	7.76296	PLAU
	PLAU	75.1199	11.7982	74.4784	124.752	20.2046	152.821	86.9116	49.4851	52.9566	178.264	208.515	36.7762	135.389	0.905057	92.8825	12.0154	7.73028	PLAU
	ANKRD25	26.037	4.77363	9.68962	122.772	13.1486	66.0028	79.4812	39.98	30.5114	216.444	201.936	17.1496	62.0038	0.930838	68.4561	12.1393	5.63921	ANKRD25
	C5orf13	16.3163	7.2144	3.91236	150.158	6.21886	69.7684	40.4742	15.3359	20.3596	185.932	201.843	14.0831	33.6312	0.962263	58.8651	6.30898	9.33037	C5orf13
	TNFAIP2	42.1946	11.2983	21.2224	169.284	54.8402	58.6568	72.5672	49.7092	67.352	119.247	197.237	44.2108	75	0.901605	75.6015	10.5155	7.18953	TNFAIP2
	PLAU	67.1804	10.5786	67.3231	111.009	18.2313	133.043	79.1584	39.6438	46.1966	148.434	179.775	34.8091	108.316	0.914647	80.2844	10.3262	7.77483	PLAU
	CMKOR1	28.6752	1.562	15.8407	103.098	9.7834	51.0977	51.391	13.5942	53.42	149.318	176.375	22.415	88.4137	0.906544	58.8449	7.95807	7.39437	CMKOR1
	LAMB2	31.5075	4.75983	11.0763	144.253	16.5438	75.623	66.6628	34.2128	31.3634	138.667	163.308	22.2315	65.9807	0.980701	62.0147	10.8148	5.73426	LAMB2
	C2orf12	36.4771	2.06265	14.3258	157.576	16.278	104.66	81.5002	30.793	33.5496	148.089	160.169	16.9679	91.735	0.972993	68.7833	12.5597	5.47651	C2orf12
	SH3PXD2A	18.7571	13.6726	12.813	99.2372	19.0552	59.0644	67.6605	20.8184	24.6806	164.241	158.868	12.357	34.781	0.94107	54.3081	10.3812	5.23138	SH3PXD2A
	TPM2	19.5824	3.14509	10.646	120.673	13.9127	94.6086	32.8794	11.48	15.2007	129.126	155.743	9.98572	33.1734	0.986059	50.012	5.51497	9.0684	TPM2
	IFI16	12.4295	8.99386	13.5889	68.0491	10.5508	38.6846	35.0511	11.1195	24.1071	118.843	150.639	7.69972	35.1179	0.918196	41.1441	6.66513	6.17305	IFI16
	FLJ11259	16.4821	9.10584	8.71153	75.7449	8.89642	49.7175	36.1603	16.4567	16.6004	84.9273	147.836	10.2898	26.5636	0.949804	39.0379	5.88018	6.6389	FLJ11259
	HLA-DPA1	33.6308	24.213	28.9254	131.513	15.0754	50.3057	63.0825	32.6892	59.7891	129.508	146.047	25.1701	37.0331	0.932579	59.7679	7.16798	8.33817	HLA-DPA1
	C4orf18	7.25875	2.04723	3.52113	78.358	4.2356	50.1945	27.3213	7.58466	8.47811	83.8855	127.119	3.82298	22.0558	0.977867	32.7602	3.31107	9.89415	C4orf18
	DTX3	20.4324	3.53052	9.02017	82.1427	13.5373	41.4081	60.6585	23.7778	20.2332	91.1857	126.702	12.3997	38.2013	0.955962	41.7869	5.14772	8.11755	DTX3
	LMCD1	14.6163	4.00926	5.51208	63.4383	5.59431	39.3423	40.7207	14.7331	10.0698	61.7674	120.334	4.63875	35.2461	0.942999	32.3094	3.98776	8.10215	LMCD1
	ADAM19	28.9327	2.81241	15.8146	55.6665	8.03269	61.7647	45.7507	17.3532	35.27	131.15	114.033	13.0893	28.7059	0.906861	42.952	6.65584	6.45327	ADAM19
	FER1L3	11.2867	10.4017	7.75517	61.5754	9.61398	32.9365	41.2959	12.8794	17.8644	117.823	98.2956	8.41352	32.5546	0.908091	35.592	7.06808	5.0356	FER1L3
	FLJ11259	14.6974	9.02145	8.06381	66.3421	8.82001	50.2223	26.6463	14.194	13.6792	58.8517	96.0515	9.04388	25.1501	0.982916	30.8295	4.88751	6.30783	FLJ11259
	SPSB1	14.9478	3.38852	7.83777	84.1994	4.84021	35.8685	26.3763	15.6631	11.596	102.331	94.5933	8.53218	29.1526	0.952718	33.7944	6.24927	5.40773	SPSB1
	PLK2	13.0008	10.6881	5.83812	54.5623	8.82333	47.0959	30.9543	13.3277	25.865	79.3884	90.1477	14.0164	56.3168	0.928262	34.6173	6.67526	5.18591	PLK2
	MAN1C1	15.8648	3.26113	11.2959	63.2444	6.49791	28.7865	27.6558	9.35967	14.0022	51.3341	79.448	13.043	28.8047	0.95744	27.1229	3.01709	8.98976	MAN1C1
	CTSF	9.40322	1.4062	5.12085	89.2443	7.33506	45.9796	40.8968	16.3446	13.2134	66.5717	79.4338	4.37177	27.0104	0.972339	31.2563	6.24277	5.0068	CTSF
	BLVRA	17.0006	11.145	13.4368	72.7357	6.29194	43.3673	39.1243	21.606	29.4604	61.0403	76.5316	21.5066	37.0624	0.969806	34.6391	6.74941	5.13217	BLVRA
	STOM	5.23773	1.34697	5.20344	33.7759	3.22238	11.7462	20.7595	7.91179	12.4339	46.6347	75.5516	3.36875	15.0945	0.90076	18.6375	1.99442	9.34482	STOM
	TCEAL3	7.02596	5.44874	6.08155	54.5539	3.80373	27.4201	21.4814	9.45962	7.99826	76.8251	75.4285	5.18383	18.9578	0.954848	24.5899	3.37271	7.29084	TCEAL3
	RARRES2	14.2247	1.35508	8.37463	57.5715	5.78035	51.0514	40.9614	31.4079	12.7897	47.684	73.6767	7.56067	39.0874	0.942561	30.1174	3.58969	8.38997	RARRES2
	GEM	6.7191	1.31857	4.43401	87.2171	2.42841	23.7193	26.2707	5.20991	5.90799	75.356	70.7603	4.8019	27.589	0.929806	26.2871	4.05742	6.47877	GEM
	GPSM1	21.9455	1.35022	7.52478	76.1833	8.09913	63.7934	35.5852	20.8033	16.1323	55.0892	70.5946	9.52593	30.7126	0.963668	32.103	5.67802	5.65391	GPSM1
	SELM	18.1998	2.05778	7.64432	45.7749	5.14584	37.2117	26.7989	18.6769	11.4368	48.7783	67.7256	7.19729	23.9051	0.981776	24.6579	4.75301	5.18786	SELM
	TIMP2	19.1098	3.66928	8.6724	75.4583	5.82686	36.4104	31.8289	20.4338	20.0436	46.5822	67.3752	11.6562	41.0246	0.926392	29.8532	3.93622	7.58424	TIMP2
	DBN1	8.60609	1.86953	3.56894	38.9008	3.68082	25.6647	16.3517	8.30557	10.3296	46.2899	66.0023	6.82277	17.8409	0.97089	19.5564	3.08532	6.33854	DBN1
	TNFSF12	12.9726	2.39371	5.91854	64.2559	8.82998	38.7494	27.245	12.2887	9.45653	39.6342	63.8055	7.16021	20.4702	0.968046	24.0908	2.8807	8.36282	TNFSF12
	NUAK1	15.5121	1.321	4.55573	44.4346	5.73716	28.944	21.2349	6.53662	5.73712	52.9531	63.6398	3.302	17.4601	0.977482	20.8745	2.83725	7.35728	NUAK1
	TCEAL6	5.41761	3.69118	3.96453	38.2897	2.61777	17.8972	16.9914	6.8577	5.84947	54.9693	61.6372	3.86748	13.8531	0.949672	18.1464	2.56278	7.08076	TCEAL6
	KIAA1949	5.88671	2.03993	6.85533	35.5881	4.83689	15.5535	14.9548	7.94209	16.6964	36.5313	61.5851	4.79819	13.183	0.924642	17.4193	2.18854	7.95935	KIAA1949
	PPAP2A	8.53555	2.23711	3.81238	45.5641	5.08604	18.0639	31.7056	10.9832	14.2784	57.1803	60.7755	7.52359	32.6791	0.922759	22.9558	3.79543	6.04826	PPAP2A
	LAMC1	9.26919	2.37911	4.92523	38.9683	4.89004	24.3261	33.5485	7.25147	17.3658	62.2395	58.787	5.86981	25.5017	0.931894	22.7171	3.5071	6.47745	LAMC1
	LEPRE1	9.9605	2.64282	4.56225	29.5191	4.0396	26.1186	22.3853	11.1983	10.8422	49.6702	57.6366	7.0879	22.184	0.952772	19.8344	3.4033	5.828	LEPRE1
	IFI16	4.8956	4.1399	7.06182	30.2693	4.89004	17.786	15.3774	4.49506	9.57357	41.9203	55.4209	3.75994	13.432	0.94667	16.3863	2.62819	6.23482	IFI16
	PCSK5	6.41225	1.07108	2.41262	28.2463	2.87689	18.5734	15.1896	6.51845	6.7881	39.4693	55.2647	4.13445	14.8528	0.956386	15.5238	3.08409	5.03352	PCSK5
	MGC4655	10.553	6.8452	4.38619	57.403	6.63079	33.9138	26.9222	12.1282	9.29736	34.8224	55.1605	10.0488	26.787	0.95451	22.6845	3.72387	6.09164	MGC4655
	TPST1	7.82661	3.03636	2.76908	45.5178	2.01316	27.9296	16.07	6.52753	3.57195	35.2121	54.3983	3.43734	14.3365	0.984794	17.1266	1.98434	8.63089	TPST1
	PGCP	3.40717	1.40945	1.56929	20.9424	1.44841	15.572	12.0202	3.58333	6.98707	37.7754	52.9732	3.06654	8.25033	0.928777	13.0004	1.91007	6.80622	PGCP
	A_24_P50666	10.7858	1.25122	6.88359	37.6407	4.50468	36.9291	25.537	21.5848	9.93404	40.4437	52.6939	5.82531	31.5365	0.946956	21.9654	2.66043	8.25633	A_24_P50666
	DACT1	2.89927	4.2957	1.46062	31.3103	2.76394	13.7888	11.9556	3.22288	2.53266	36.5313	52.211	0.986336	5.68332	0.948881	13.0494	1.32869	9.82125	DACT1
	GULP1	2.63121	0.426811	0.886802	33.3797	1.8836	17.8786	14.3151	5.10692	2.28689	32.289	51.586	1.29039	5.58811	0.972343	13.0422	1.37879	9.45917	GULP1
	SLC2A14	8.17579	0.981016	4.75569	28.8279	2.64434	30.3798	16.9034	6.02775	5.08406	21.7958	50.2888	4.53121	19.2032	0.935478	15.3538	2.11125	7.27233	SLC2A14
	SCHIP1	8.25339	1.6115	4.1558	42.125	4.65418	28.3001	19.2159	5.83389	8.127	47.0019	49.6307	4.25496	30.0571	0.961686	19.4786	1.99317	9.77264	SCHIP1
	LTBP4	8.26044	1.71373	4.28838	35.0065	8.82998	23.9741	22.7961	11.3982	11.3151	51.9712	49.5976	6.15904	27.2265	0.943756	20.1951	3.79452	5.32218	LTBP4
	IFI44	6.05248	3.40881	1.82142	16.5044	1.56468	20.9958	14.4031	6.92736	9.85211	39.2295	48.6223	3.84152	9.47708	0.918235	14.0539	1.89268	7.42538	IFI44
	PALM	4.1796	0.884456	2.82994	32.0479	2.83038	8.3094	11.0224	6.78197	3.33085	28.5265	48.1773	2.81625	9.28666	0.927018	12.3864	1.91224	6.47745	PALM
	ITGA1	8.10172	3.90621	3.35594	43.8151	3.56123	18.0037	22.3735	5.73696	11.596	39.3344	46.9274	5.18753	19.9063	0.959881	17.8312	2.56029	6.96454	ITGA1
	ATP2B4	6.93426	2.52029	6.28152	33.8222	4.74387	21.6582	18.089	6.67596	12.036	64.7279	45.6775	5.42114	18.837	0.900563	19.0327	2.56194	7.429	ATP2B4
	LOC283666	2.2009	0.441417	5.56425	23.0286	2.45166	10.0509	12.8301	3.65905	7.15326	42.9171	45.6207	2.02088	10.8027	0.908874	12.9801	1.82833	7.09944	LOC283666
	HLA-DRB4	9.03993	6.34861	8.19857	39.9882	5.09601	20.9912	22.1035	14.9209	14.2176	27.5971	44.8064	7.81653	12.9706	0.952922	18.0073	3.34377	5.38534	HLA-DRB4
	ARHGEF17	11.6076	0.874719	3.82107	44.3292	6.07601	28.4576	26.9046	9.499	13.6722	30.2953	44.7117	8.50251	16.5702	0.962526	18.8709	2.05451	9.18513	ARHGEF17
	ZNF447	8.0735	4.27947	3.25813	33.877	7.64401	16.8041	16.2695	5.60065	5.97353	31.8843	44.3519	3.07025	17.4528	0.963123	15.2722	3.0325	5.03618	ZNF447
	SMARCD3	7.23053	0.679976	2.54521	21.4102	3.93329	15.8268	15.5887	8.95984	6.75065	41.1483	43.9589	5.23203	16.0319	0.926918	14.5613	1.64429	8.85565	SMARCD3
	MAGEH1	8.07703	2.52841	7.09442	42.5507	3.18251	23.27	21.1175	8.80233	5.73712	23.9844	42.8084	5.44339	18.0753	0.946002	16.3594	2.90739	5.62681	MAGEH1
	ENST00000360514	8.42621	6.95718	5.90984	31.5168	9.46449	22.2371	24.0286	12.001	9.59229	35.9316	41.3124	4.54975	14.7942	0.97567	17.4401	2.888	6.03882	ENST00000360514
	EDNRA	3.32957	0.632913	1.66058	15.6826	1.2358	13.5063	9.1384	2.52014	8.90646	32.7087	40.8389	3.7859	10.7221	0.91618	11.1283	1.5204	7.31933	EDNRA
	PAPLN	6.06659	1.77784	3.90802	20.3481	3.69078	10.0046	15.9056	6.82741	9.44015	28.474	39.7595	4.72959	17.6212	0.904	12.9656	2.04123	6.35188	PAPLN
	ALOX5AP	4.66281	2.65661	4.9687	37.2318	3.76719	19.8333	21.4931	11.8253	6.56808	41.6654	39.466	4.10108	13.1573	0.967377	16.2613	2.20095	7.38831	ALOX5AP
	CYBB	5.59043	1.44759	4.38619	26.0126	2.81709	13.673	15.7295	4.83431	11.1559	28.1367	38.3013	4.5238	8.73004	0.961144	12.7183	1.32667	9.58667	CYBB
	C1QTNF3	1.45316	0.28968	0.673796	18.9236	1.26902	13.4321	4.00869	1.56903	1.43252	20.012	34.5611	0.456088	1.22308	0.954189	7.63876	1.03925	7.35027	C1QTNF3
	FYN	4.80742	1.85736	4.63398	16.378	4.0396	10.5975	12.4428	4.79191	6.64532	19.6972	34.5232	3.58381	11.8097	0.917085	10.4468	1.4757	7.07921	FYN
	FYN	4.64517	1.8817	4.58833	16.0577	4.03295	10.5419	11.5565	4.70406	7.09006	19.8396	34.4759	3.55229	11.5131	0.916165	10.3446	1.41804	7.29499	FYN
	THSD4	6.15124	4.0831	2.96905	28.2884	2.02644	15.8407	10.189	3.65905	4.4427	34.7699	34.4522	3.90085	11.7328	0.966699	12.5004	1.84608	6.77135	THSD4
	GPX7	5.74915	2.33772	3.42332	27.5172	1.83377	17.5498	10.682	7.99055	4.16181	18.1982	34.2581	3.36318	9.71876	0.967914	11.291	2.11027	5.35053	GPX7
	AK128814	6.93778	3.02176	5.87941	36.5491	6.35506	23.1959	18.2122	6.91828	4.96234	47.8639	34.135	3.34464	13.1573	0.941001	16.1948	3.2185	5.03179	AK128814
	AP1S2	2.09509	0.787085	3.01469	16.0534	2.2158	9.09217	9.7664	2.55043	4.40525	26.1505	34.0167	1.79654	6.4157	0.93273	9.1046	1.44232	6.31246	AP1S2
	SGCE	2.29261	0.365142	1.32803	13.1243	0.996612	10.3289	8.4517	1.91434	3.23254	24.4041	33.6758	1.79469	7.50696	0.93125	8.41659	1.57998	5.32701	SGCE
	ARMCX2	3.08267	1.0581	1.50409	22.7757	1.7341	12.4641	11.7502	5.13116	2.82291	23.3548	33.2734	1.524	6.18866	0.978966	9.74338	1.65249	5.89618	ARMCX2
	WWTR1	3.20965	0.290491	1.37802	14.9071	5.06279	8.77258	4.41366	1.25098	1.56126	22.8601	33.0935	0.947402	7.0895	0.914757	8.06439	1.09473	7.36654	WWTR1
	FYN	4.26778	1.75593	4.1471	14.3339	3.67085	9.54609	10.905	4.64046	6.42529	20.3643	33.084	3.12216	11.0517	0.909808	9.79343	1.35289	7.23888	FYN
	CCR5	7.01185	1.1506	5.02087	14.0599	2.26563	9.49514	13.1236	6.04289	6.88641	23.6246	32.0898	3.89714	5.30248	0.904116	9.99777	1.19262	8.38306	CCR5
	TCEAL5	4.04204	2.79699	3.87541	33.6452	2.39187	16.6466	12.748	5.41588	4.11968	30.1004	32.0235	2.58079	10.3413	0.97524	12.3637	1.93031	6.40501	TCEAL5
	TWSG1	1.58366	0.942879	1.54104	18.578	1.57465	11.4034	7.13112	2.40504	2.20262	18.2132	31.9477	1.0605	4.47122	0.963648	7.92731	1.11228	7.12711	TWSG1
	SH3BP5	4.1796	1.03944	4.69484	26.9735	3.64428	11.9129	10.9989	6.15496	4.31864	26.1205	30.963	3.08137	12.4066	0.964989	11.2684	1.413	7.97479	SH3BP5
	CCR5	5.8726	1.11815	4.60355	13.0906	2.2158	8.60584	12.2667	6.05198	6.60553	22.253	30.7121	3.53375	5.19994	0.900954	9.39458	1.11081	8.45743	CCR5
	PXDN	10.3132	0.769233	5.50339	28.7647	4.87011	22.6031	18.0009	8.04204	17.1762	31.8243	30.6032	7.48095	23.0665	0.920788	16.0783	1.96003	8.2031	PXDN
	FYN	3.90449	1.77703	4.16015	13.8913	3.46821	9.15239	10.3005	3.9771	6.12802	17.9283	30.5132	2.82181	10.1655	0.914036	9.09139	1.30341	6.97508	FYN
	ALOX5	5.22714	13.5882	9.38967	30.6065	6.2255	15.4284	18.0185	7.01521	10.772	23.7221	28.7757	5.58429	12.9046	0.909689	14.4045	2.73891	5.2592	ALOX5
	LMO2	5.45288	3.14347	2.88863	18.7297	3.64095	9.1987	10.77	4.22851	7.2188	28.5564	27.8383	3.50965	16.0466	0.906386	10.8633	1.10598	9.82227	LMO2
	CCR5	6.38403	1.09299	4.44053	13.1791	2.1859	8.77258	12.2256	5.97322	6.28719	21.7733	27.8288	3.38914	5.24388	0.912893	9.13664	1.16783	7.82361	CCR5
	FKBP7	4.10553	1.52143	2.17788	19.7328	1.7341	18.6614	10.8463	4.32847	4.40759	16.7891	27.6252	2.98126	11.1689	0.978236	9.69846	1.89478	5.11851	FKBP7
	LMO2	5.31179	2.80105	2.80169	16.222	3.33533	8.23529	10.4707	3.73478	6.36677	25.7008	27.5258	3.10547	14.2376	0.907013	9.98839	1.02199	9.77347	LMO2
	FYN	3.44949	1.56281	3.93845	12.7618	3.33533	8.84206	9.1384	3.71963	5.25727	15.9496	26.8346	2.51404	8.89117	0.925178	8.16882	1.12318	7.27293	FYN
	ENST00000371207	1.30855	0.706753	1.75187	12.4837	0.817221	4.19639	6.07466	2.32023	3.36128	16.6692	26.5268	1.09758	4.37967	0.909987	6.28414	0.685305	9.16985	ENST00000371207
	STON1	1.70006	0.304285	1.01504	16.7151	0.936815	8.94859	4.55453	1.33883	3.81538	20.6416	26.4653	0.863971	3.58137	0.962981	6.99084	0.716334	9.75919	STON1
	CCR5	5.4952	0.962353	4.20362	11.8852	1.99987	8.00371	11.7267	5.41286	5.63413	19.4574	26.3801	2.98126	4.53713	0.907157	8.35996	1.02518	8.15459	CCR5
	FYN	3.43891	1.73645	3.96453	12.3825	3.42834	8.39277	8.86841	3.77113	5.23386	16.5567	25.6084	2.39168	9.43313	0.924321	8.09283	1.17518	6.88644	FYN
	SNAI2	2.51129	0.462514	1.16501	11.9273	1.16271	10.7874	6.08053	2.5262	4.13372	18.7753	25.4143	1.84474	7.52893	0.95642	7.25538	0.749911	9.67498	SNAI2
	HLA-DPA1	5.05079	2.47485	3.77326	16.2726	2.71743	7.28115	12.2784	5.3129	6.04375	18.0633	25.3101	2.37685	3.74249	0.927891	8.51522	1.61145	5.28418	HLA-DPA1
	LAT2	8.59904	1.54983	10.9155	28.0356	6.68726	15.4423	18.0009	10.2532	10.2851	25.4684	25.258	6.75232	13.172	0.931277	13.8784	1.84083	7.53921	LAT2
	CHRD	2.46191	0.335931	2.0366	11.9273	2.04638	6.85966	7.56544	5.03423	3.61876	21.9232	25.1491	1.94672	7.34583	0.919474	7.55778	0.892062	8.47226	CHRD
	ZNF651	2.62768	0.968844	1.09981	8.40814	1.43512	6.47059	6.66745	3.0169	2.31732	17.2238	25.0071	1.23292	5.32811	0.902503	6.2926	1.11376	5.64987	ZNF651
	NOTCH4	5.73152	0.786273	2.45609	20.1121	5.32191	10.3289	13.018	4.56776	10.6128	21.1513	24.723	4.49042	12.9852	0.933849	10.4835	1.52859	6.85827	NOTCH4
	ENST00000382592	2.20796	0.419508	1.39106	10.9158	1.07634	5.70635	6.60289	1.53268	2.61693	20.2518	24.6236	1.16988	5.57346	0.919102	6.46833	1.15782	5.58666	ENST00000382592
	GADD45B	2.63826	0.507954	1.002	23.2562	1.41519	8.9208	3.99108	1.83861	1.74384	9.77365	24.207	1.10128	6.92837	0.910197	6.71725	1.31334	5.11464	GADD45B
	ANKRD25	5.34001	0.605325	0.952008	25.2034	1.42848	9.32839	3.77979	3.13806	1.39039	19.255	24.1549	1.52029	6.31683	0.944205	7.87791	1.51891	5.18657	ANKRD25
	FYN	3.02271	1.1928	3.04947	10.0645	2.5779	6.84576	8.32257	3.11383	4.35843	13.2364	23.7762	2.18588	7.36048	0.903863	6.85438	1.00041	6.85157	FYN
	SMARCA1	1.97164	0.516068	0.969397	12.6438	0.853764	10.1528	8.46343	1.89617	2.35945	19.6972	23.5726	1.34601	6.37176	0.968887	6.9857	0.834917	8.36694	SMARCA1
	LOC493869	2.21501	1.88089	1.1824	16.4791	0.956747	16.2297	7.39523	4.03465	2.87909	17.3737	23.4874	1.89851	5.18896	0.990476	7.78472	0.989497	7.86735	LOC493869
	CCR5	4.7263	0.92665	3.61024	10.2668	1.80387	6.61417	9.39077	4.82523	4.71422	16.879	23.4637	2.64383	3.74249	0.902708	7.20056	0.922513	7.80537	CCR5
	CCR5	5.00847	0.879587	3.59937	10.0898	1.72746	6.66975	9.43773	4.70104	5.07469	17.7185	23.1323	2.67534	3.99883	0.900859	7.2856	0.94399	7.71788	CCR5
	GPR124	2.34199	0.246674	0.921579	9.92962	0.916883	6.57249	5.04167	3.23499	3.53684	19.6372	22.8056	1.48507	3.50081	0.920876	6.16703	0.801079	7.69841	GPR124
	FLNA	4.51467	0.420319	1.45627	16.9259	1.18929	9.39787	6.08053	2.64736	3.12253	11.1153	22.7867	2.56596	7.50696	0.95091	6.90227	1.28653	5.36501	FLNA
	CENTA2	6.67678	1.21552	2.05616	16.5339	2.32875	8.29088	11.4333	5.74908	10.8422	20.5516	22.763	5.81419	12.7435	0.900192	9.76915	1.18319	8.25664	CENTA2
	NDN	2.74407	1.55145	1.52582	18.1017	1.36868	12.0148	9.68424	2.60496	2.7246	22.7477	22.7299	1.40349	5.93965	0.982526	8.08778	0.833437	9.70412	NDN
	IKIP	2.23265	0.98345	2.54304	7.83917	1.27566	7.36452	6.3153	2.28691	2.79249	14.5705	22.6588	2.43061	6.15571	0.90675	6.11145	1.04579	5.84383	IKIP
	EML1	4.11964	0.309965	1.67362	13.9166	1.32882	10.792	7.52436	4.12249	3.58365	19.3224	22.621	1.7298	8.2247	0.97524	7.63609	0.899761	8.48679	EML1
	FYN	3.16027	1.54983	3.31681	11.1097	2.81377	7.2163	8.03498	3.33495	4.5293	13.5887	22.5405	2.19886	7.77794	0.925323	7.01322	1.02957	6.81178	FYN
	ARMCX1	1.83761	1.42406	1.12154	19.8508	1.29559	9.73599	5.89271	1.9204	2.85568	14.4806	22.5073	1.12353	4.62136	0.973668	6.82055	0.988032	6.90317	ARMCX1
	CCR5	4.78626	0.845507	3.31681	10.1825	1.68095	6.21584	9.72532	4.51929	4.88275	16.969	22.4316	2.70315	3.96953	0.902514	7.0945	0.950171	7.46655	CCR5
	SPG20	1.21332	0.214217	0.769431	9.76525	0.677696	3.61278	4.15542	1.29642	1.65021	16.6542	22.3842	0.719358	2.52673	0.908087	5.04917	0.567149	8.90273	SPG20
	SLAMF8	6.53217	1.27394	2.87124	21.0646	1.82712	7.8277	11.357	4.87672	8.58578	12.7117	22.0528	4.63318	6.47429	0.904967	8.62218	0.986586	8.7394	SLAMF8
	AK092715	1.94695	0.242617	1.27369	12.509	1.21587	7.43863	9.94248	2.86545	1.65489	25.0112	21.8445	0.901051	6.32049	0.919154	7.16668	0.803062	8.92419	AK092715
	CR593388	2.51834	0.533919	1.15632	11.8515	0.890306	3.71931	5.45252	0.981402	3.94178	21.0463	21.7735	1.39793	4.16362	0.900534	6.10975	0.736525	8.29538	CR593388
	MSN	2.58888	0.738399	2.06486	10.1488	1.92014	6.54933	5.9514	2.50197	6.04843	16.2719	21.7593	2.02273	6.51824	0.920718	6.54495	0.81132	8.06704	MSN
	THC2364429	1.47432	0.879587	1.34759	10.4017	1.32882	5.81751	6.1627	1.7326	2.30327	22.0806	21.087	1.12539	3.01377	0.907799	6.05807	1.12073	5.40547	THC2364429
	GALNAC4S-6ST	5.72799	0.825222	6.62059	13.8408	3.26889	12.8578	12.2432	4.64046	8.16913	18.9702	21.016	4.35693	13.5784	0.919238	9.7012	1.00691	9.63458	GALNAC4S-6ST
	PTPRM	3.71755	0.277508	1.50409	11.7166	2.35533	7.60537	8.70994	3.25922	5.27131	18.8053	21.0018	2.46399	10.9126	0.921043	7.50773	0.75442	9.95167	PTPRM
	PLEKHQ1	6.6662	0.935576	3.16901	26.8175	3.75723	13.1728	14.4559	7.26964	6.54467	16.4293	20.8882	3.47628	8.3785	0.926219	10.1508	1.55374	6.53316	PLEKHQ1
	PTPLAD2	2.09509	0.350537	1.16936	11.8936	1.32549	7.58685	5.24709	2.12637	2.11602	16.3918	20.5236	1.50917	4.36502	0.967121	5.90001	0.601065	9.81593	PTPLAD2
	LOC493869	1.84114	1.62123	0.96505	11.5396	0.71756	11.5794	5.02993	3.30466	2.09729	14.3906	20.4526	1.44242	4.42361	0.979087	6.10809	0.623038	9.80372	LOC493869
	PBX3	1.87641	0.77897	2.05399	12.9178	1.29227	5.95646	5.61686	1.88405	1.71575	22.8751	20.3674	0.73419	3.18588	0.918021	6.25039	1.19364	5.23643	PBX3
	HAVCR2	4.05262	1.69264	1.8149	17.6339	1.20922	6.32237	8.18171	4.7707	5.71137	11.8648	20.2159	2.35831	6.11542	0.934474	7.07261	0.916989	7.71286	HAVCR2
	LOC493869	1.78118	1.64882	0.912885	12.0453	0.70095	11.0236	5.32926	3.0896	2.10197	14.3532	20.0312	1.50175	4.43094	0.984859	6.07313	0.608904	9.97387	LOC493869
	THBS1	3.35426	0.245051	1.50409	12.0201	1.05309	7.64243	7.03721	1.67202	2.08325	20.9339	19.9886	1.16803	8.05625	0.936689	6.67371	0.897059	7.43955	THBS1
	FAM26B	3.23081	0.420319	1.6997	13.8661	1.53478	7.49421	8.20519	4.54353	4.8453	14.7354	19.7803	1.55181	4.76051	0.970959	6.66677	0.818366	8.14644	FAM26B
	RDX	1.42494	0.681599	1.72144	9.22156	0.963391	4.54377	4.11433	1.23584	3.95583	13.4463	19.4963	0.96965	3.84503	0.919548	5.04768	0.795754	6.34327	RDX
	MXRA7	2.35962	0.308342	1.29543	11.5565	1.14278	8.12413	5.25883	3.07142	1.87726	11.3776	19.269	1.19399	3.93291	0.973767	5.44368	0.966216	5.63401	MXRA7
	LAMA2	0.952314	0.219085	0.593375	8.99397	0.578035	5.10421	3.2809	1.22372	1.17504	9.63124	19.2359	0.584015	2.40955	0.930957	4.15241	0.431758	9.61746	LAMA2
	PLXDC2	1.9399	0.458457	0.680316	13.3687	0.677696	7.37842	5.91619	2.53226	2.17922	17.5086	19.0796	0.921445	4.14531	0.974058	5.90663	0.711103	8.3063	PLXDC2
	TMEM45A	1.66126	0.492536	1.40845	7.37978	0.730848	5.16906	6.49724	1.81135	1.9943	11.5125	19.0418	1.37939	4.21854	0.9164	4.869	0.693497	7.02094	TMEM45A
	PXDN	2.66648	0.441417	2.5952	12.766	2.09621	9.1107	5.76946	2.06882	5.7301	18.7078	18.9565	2.02458	8.55427	0.949864	7.03751	0.869418	8.09451	PXDN
	VAMP5	4.78273	0.810616	2.50609	10.2499	1.84041	7.40157	8.22867	5.07058	4.93425	10.3283	18.9092	2.74765	7.63146	0.919707	6.57242	1.27821	5.14189	VAMP5
	TMEM16A	2.96275	0.385428	1.07807	25.7428	3.82034	12.9319	7.92347	2.66856	3.80134	19.3449	18.4263	4.31429	8.31258	0.938949	8.59329	1.23117	6.97978	TMEM16A
	CLEC11A	4.13022	0.493348	0.908538	18.6454	1.49824	11.4544	9.3849	3.9983	2.54905	9.49633	18.4216	2.36572	6.37176	0.943849	6.90137	1.2087	5.70973	CLEC11A
	ITIH4	3.6329	1.33074	3.5646	11.3331	2.59783	8.46688	9.156	4.10129	4.81487	12.5244	18.3647	2.61416	5.8005	0.964385	6.79246	0.975717	6.9615	ITIH4
	LOC493869	1.61893	1.68047	0.893323	10.7135	0.704272	10.2316	4.70713	3.2774	1.80002	13.2964	17.9339	1.31635	4.09404	0.982545	5.55902	0.563818	9.8596	LOC493869
	PDLIM2	2.75818	1.60825	1.19544	12.589	1.32882	9.37471	7.89999	4.57382	2.35945	9.33143	17.6451	1.38124	4.11601	0.966206	5.85858	1.03312	5.67079	PDLIM2
	GIMAP1	3.85863	0.838205	3.66458	12.7618	3.26889	6.25289	9.12079	3.55304	7.16262	15.5524	17.5883	3.24823	5.68332	0.930222	7.11952	0.781425	9.11094	GIMAP1
	SYNC1	1.58014	0.780593	1.22805	13.7228	1.04976	9.81473	7.02547	2.73823	1.46998	17.9733	17.5836	0.917737	5.26219	0.982078	6.24204	0.726411	8.59298	SYNC1
	LAPTM5	3.0474	1.1717	2.30829	13.0484	1.45505	5.89625	4.91842	3.72569	4.92489	8.4545	17.4699	1.82806	3.347	0.924613	5.50736	0.920319	5.98418	LAPTM5
	GIMAP4	3.06857	0.619931	3.24726	9.53344	2.38522	4.99768	8.93297	2.42927	5.68328	15.2751	17.2143	2.12841	5.42698	0.901898	6.22634	0.668907	9.30822	GIMAP4
	RUNX2	1.24859	0.399222	1.43888	6.96253	0.916883	5.07179	5.15319	1.65687	2.42031	12.9441	16.9586	0.774978	3.50813	0.92725	4.57339	0.873366	5.23651	RUNX2
	ENST00000301807	1.37909	0.494971	1.50843	8.72424	1.56136	4.16396	4.44888	2.53226	3.00549	13.1015	16.8592	0.845431	1.89322	0.925135	4.65523	0.888021	5.24226	ENST00000301807
	ITIH5	2.92396	0.561508	1.39106	11.4848	1.6278	7.16535	10.2477	4.8222	1.89599	17.8384	16.8166	1.29596	5.30614	0.937409	6.41365	0.878964	7.29683	ITIH5
	GPRASP1	1.12867	0.381371	1.02156	11.2446	1.84705	5.49328	5.07102	2.00824	1.8679	20.724	16.774	0.641489	1.79801	0.909456	5.38471	0.790465	6.81208	GPRASP1
	OLFML3	1.99633	0.759496	0.60859	5.72765	0.697628	6.30384	4.86559	2.57467	2.42967	11.595	16.5325	1.44984	3.53742	0.923355	4.54448	0.850569	5.34287	OLFML3
	IGFBP6	1.52723	0.237748	0.925926	7.2997	0.793967	6.27605	5.6462	4.96759	1.29208	10.2533	16.381	1.17915	4.96192	0.931121	4.74938	0.529645	8.96709	IGFBP6
	TUSC3	1.8094	0.201234	0.86072	7.83074	0.903594	4.27513	6.60876	1.6599	3.03826	11.5575	16.381	1.25331	2.98081	0.929352	4.56618	0.522251	8.74327	TUSC3
	NR3C1	1.58014	1.15872	1.5606	7.48936	0.956747	4.10838	4.75408	1.70231	2.42031	10.4107	16.1916	1.21994	4.81178	0.92087	4.4896	0.542189	8.2805	NR3C1
	THBS1	2.72997	0.232068	1.3389	10.4986	0.923527	6.70218	5.96314	1.49028	1.77193	19.0826	16.1538	0.96038	7.06753	0.926023	5.76268	0.864127	6.66879	THBS1
	TMEM16A	1.8235	0.288868	0.782473	15.8891	2.25899	8.36962	4.95363	1.85376	2.5865	19.2925	16.0212	2.29156	4.78981	0.954423	6.24627	0.903584	6.91277	TMEM16A
	C1orf78	4.62049	0.567999	1.82577	11.9273	2.0796	9.92126	10.1186	5.77634	3.00081	10.703	15.9928	1.96896	8.30526	0.942827	6.67756	1.24177	5.37745	C1orf78
	43714	5.69977	0.662125	7.77039	14.4392	5.05614	10.7365	6.69093	2.67159	4.22267	16.939	15.9549	4.572	5.35374	0.918166	7.75146	1.18582	6.53679	43714
	THBS1	2.76876	0.217463	1.28673	10.4691	0.940137	6.67902	5.71076	1.43575	1.61978	17.5236	15.8981	0.98819	6.55852	0.940981	5.54584	0.782378	7.08844	THBS1
	MNDA	2.22559	0.530674	0.999826	5.37784	0.813899	5.28949	4.17889	1.52663	2.94229	11.3401	15.8602	1.34601	4.33206	0.907345	4.36643	0.634892	6.87744	MNDA
	ENST00000366539	1.22037	0.24992	0.999826	8.66102	0.797289	4.22418	4.23759	1.46907	2.07856	17.7335	15.8555	0.838015	4.19657	0.905925	4.81242	0.539023	8.92804	ENST00000366539
	LOC493869	1.44611	1.23743	0.723787	8.9434	0.584679	8.20287	4.43127	2.68977	1.70405	10.733	15.8224	1.0642	3.42391	0.980408	4.69283	0.508258	9.23318	LOC493869
	LOC493869	1.39673	1.29179	0.739002	8.98133	0.624543	8.76795	4.48409	2.83819	1.69937	12.6368	15.6519	1.21253	3.69123	0.980037	4.92427	0.545615	9.02516	LOC493869
	MITF	1.82703	0.376502	0.838985	21.0393	0.777357	8.18898	10.8463	2.5262	2.82291	13.9559	15.6046	0.925153	4.11967	0.930152	6.44992	0.672227	9.59485	MITF
	C1QTNF6	5.93962	2.09835	1.69101	11.5565	2.44502	12.6447	8.20519	5.91264	7.26561	14.9528	15.4578	6.01442	12.1503	0.902544	8.17953	1.25982	6.4926	C1QTNF6
	NTNG2	2.81462	0.436548	1.37367	11.7503	2.13939	7.1422	4.53105	2.49591	2.45776	14.3307	15.3442	1.34972	3.74249	0.975812	5.37758	0.717734	7.49244	NTNG2
	ECM1	2.62415	1.16034	1.38019	10.3005	2.03973	11.598	6.03357	2.55649	6.1842	18.6854	15.2826	2.79585	8.73004	0.922141	6.8747	1.06015	6.48467	ECM1
	CD3G	5.2342	0.655633	5.72944	9.21735	2.49153	10.3335	8.99753	3.26528	3.6726	9.12157	15.2732	3.20745	7.18105	0.901199	6.49079	0.83671	7.75751	CD3G
	LOC493869	1.31913	1.16196	0.678143	8.0794	0.571391	8.04539	4.14368	2.54438	1.64553	11.0028	15.1169	1.13095	3.31771	0.976481	4.5198	0.524663	8.61468	LOC493869
	P4HA3	1.49196	0.236937	0.930273	9.11198	0.817221	6.14173	3.12243	2.25965	0.828617	10.9354	15.1027	0.558058	4.24052	0.971565	4.29058	0.469248	9.14353	P4HA3
	SGIP1	1.79881	0.225577	1.06938	6.68437	1.28895	5.45623	4.71886	1.65384	2.52564	15.2451	15.0743	1.03825	6.0019	0.907476	4.82933	0.487748	9.90128	SGIP1
	LOC653374	3.92212	3.02662	3.58199	10.9243	1.88692	8.26772	6.2566	2.72006	5.14023	14.1208	14.9796	2.7254	4.11601	0.966738	6.28218	1.15987	5.41627	LOC653374
	FBXL7	2.38078	0.293737	0.947661	8.93075	1.13282	6.11857	8.13476	2.69583	3.26765	16.6392	14.9228	1.34972	5.26586	0.926687	5.54463	0.611713	9.0641	FBXL7
	LOC493869	1.41084	1.45408	0.75639	9.77789	0.681018	9.59704	4.03803	2.62919	1.58467	11.4151	14.5393	1.14949	3.29574	0.987451	4.79452	0.516179	9.28848	LOC493869
	GAS1	0.677201	0.178514	0.630325	9.6641	0.621221	3.97406	3.28677	0.945054	0.440056	5.64383	14.4589	0.296642	1.64421	0.926745	3.26622	0.35279	9.25824	GAS1
	MAF	4.02793	0.461702	3.14293	9.73574	1.81716	9.14775	10.5059	4.50718	4.07754	11.7748	14.4257	2.16549	9.60891	0.909534	6.56914	0.834007	7.8766	MAF
	THBS1	2.70175	0.199611	1.08894	8.73267	0.820543	5.40065	5.72837	1.35094	1.54956	17.1938	14.4257	0.882511	6.17401	0.91208	5.09608	0.746931	6.8227	THBS1
	MRC1L1	1.44611	0.441417	0.962876	6.19969	0.664408	5.79898	5.33513	1.00563	4.1899	6.18348	14.3642	0.902905	3.15658	0.903055	3.89625	0.586067	6.64814	MRC1L1
	LOC286334	2.81109	1.07595	0.843332	7.97404	1.04312	5.90088	5.37035	2.30205	4.115	14.1958	14.3452	1.85401	4.27713	0.938507	5.08523	0.970821	5.23807	LOC286334
	THBS1	2.58183	0.209348	1.19979	8.93075	0.843798	5.59055	5.38796	1.32065	1.70639	17.1339	14.2884	0.910321	5.98726	0.917174	5.08392	0.740628	6.86433	THBS1
	THC2371798	1.11103	0.718925	0.647713	5.05753	0.50495	6.81797	3.78566	1.10862	1.32017	7.12787	14.2316	0.663737	2.88194	0.926146	3.53675	0.506774	6.97894	THC2371798
	QKI	0.998166	0.301851	0.78682	5.95103	0.654442	3.06623	2.8231	0.932938	1.67596	7.36771	14.1748	0.596993	2.09096	0.908095	3.18623	0.440561	7.23222	QKI
	AK024680	1.25564	0.321325	0.760737	8.11733	0.850442	4.08522	4.26106	1.36306	1.81406	8.21466	14.0896	0.689694	2.94053	0.953962	3.75103	0.70638	5.31021	AK024680
	THBS1	2.49718	0.189874	1.05634	8.0499	0.770713	5.07642	5.42317	1.26613	1.47934	15.2676	13.9381	0.830599	5.7236	0.922194	4.73607	0.713368	6.63903	THBS1
	THBS1	2.57125	0.219085	1.28673	8.85068	0.83051	6.05373	5.17666	1.32368	1.44657	16.0845	13.9239	0.889927	5.93233	0.93043	4.96843	0.734544	6.76396	THBS1
	C21orf34	0.966422	0.145246	0.347766	5.62229	0.564747	3.02918	2.5942	0.745138	0.468145	6.12352	13.9191	0.248438	1.12421	0.900713	2.76142	0.361346	7.64204	C21orf34
	MAF	0.825339	0.219085	0.78682	6.92882	0.597967	3.88143	2.84071	1.48422	1.30144	6.9255	13.8434	0.508	1.85294	0.934711	3.23043	0.395452	8.16896	MAF
	SERPING1	1.57661	0.364331	0.708572	10.566	0.677696	5.39138	5.47599	3.35009	2.36647	7.09039	13.7866	0.689694	2.59265	0.955292	4.20281	0.502031	8.3716	SERPING1
	FLJ10781	1.18157	0.146057	0.471657	9.9549	0.641153	4.57619	4.18476	2.37475	0.758395	17.1938	13.7487	0.680423	2.10195	0.919761	4.46264	0.485616	9.18965	FLJ10781
	KIAA1946	1.0158	0.167154	0.593375	4.88052	0.704272	3.39046	3.53328	1.53571	1.44423	10.6581	13.6114	0.559912	3.13827	0.906158	3.47942	0.469444	7.41179	KIAA1946
	CAV2	2.77582	0.986696	2.50174	7.75909	3.05295	6.55396	3.2046	1.44787	2.40861	11.2052	13.3794	2.26561	6.0019	0.934053	4.88796	0.843742	5.79319	CAV2
	WASPIP	2.94865	0.545279	3.54069	8.61044	1.64441	5.65076	6.60876	2.87151	4.33502	8.54445	13.1948	2.81069	4.48953	0.941003	5.06115	0.810327	6.24581	WASPIP
	THBS1	2.41253	0.196365	1.08242	8.52194	0.707594	5.14127	5.13558	1.17526	1.47934	14.9828	12.9723	0.800934	5.33177	0.929652	4.61077	0.688813	6.69379	THBS1
	FEZ1	1.62599	0.196365	0.865067	8.55565	0.886984	4.89115	5.55816	2.13849	3.01954	12.1721	12.8492	1.13837	3.81573	0.960633	4.43944	0.526512	8.4318	FEZ1
	LOC402560	1.07223	0.180137	0.821596	8.53458	1.00658	4.23344	4.36084	1.17526	1.44189	14.1958	12.7639	0.73419	2.5487	0.935703	4.08224	0.608136	6.71271	LOC402560
	CD109	1.23448	0.321325	0.656408	10.7599	1.10956	8.50857	7.09003	2.21724	1.43955	11.1528	12.6314	0.897343	3.91094	0.988814	4.76381	0.485968	9.80271	CD109
	MYL9	3.52709	0.386239	0.921579	18.4431	1.12949	11.3942	7.43045	3.02296	2.37818	8.10973	12.6266	1.54254	5.42698	0.90015	5.87224	0.787879	7.45323	MYL9
	NCF2	3.10736	1.31451	3.07773	18.4431	2.11614	8.57805	6.88461	3.56213	3.8224	10.3957	12.5935	2.10431	5.66867	0.912341	6.28217	0.963298	6.52153	NCF2
	ECSM2	2.51129	0.253165	1.54321	9.15413	2.01648	4.15007	5.68729	1.9204	3.80602	11.6924	12.5367	1.55552	7.6278	0.910475	4.95803	0.601611	8.24126	ECSM2
	WISP1	2.6559	0.413828	1.05634	8.43764	0.664408	7.25336	5.37622	4.07706	1.29442	5.3815	12.5036	1.29225	4.62136	0.927992	4.23291	0.521429	8.1179	WISP1
	ENST00000261364	1.09692	0.185005	0.46731	8.47979	0.690984	3.36267	3.85022	1.42364	0.868409	13.8585	12.4799	0.352263	1.31097	0.925146	3.72512	0.449187	8.29303	ENST00000261364
	BX537651	1.10045	0.185005	0.75639	6.4905	0.671052	3.89069	5.25883	1.98704	1.29676	6.86554	12.4751	0.678569	2.95884	0.940215	3.43191	0.624471	5.49571	BX537651
	C16orf45	3.41775	0.395977	2.2257	13.7059	2.03309	8.30014	7.45393	4.25577	2.81589	13.791	12.2763	2.3546	11.1835	0.904284	6.47766	0.730493	8.86752	C16orf45
	AF086044	2.11625	0.451154	0.878108	7.94454	0.850442	3.90922	5.09449	2.18695	1.98025	4.99176	12.2337	1.07162	1.66252	0.913932	3.49008	0.628665	5.55157	AF086044
	THBS1	2.35609	0.206103	1.22805	8.5388	0.803933	5.81751	4.78929	1.16617	1.35294	14.1133	12.1958	0.810204	5.20727	0.942805	4.50658	0.68161	6.61166	THBS1
	GJA4	2.8781	0.246674	1.002	9.97176	1.12949	5.04863	6.2566	2.82304	2.76206	8.70934	12.1863	2.46584	5.98726	0.952443	4.72824	0.589131	8.02578	GJA4
	TRPC1	1.2239	0.191497	0.495566	4.52649	0.690984	3.29782	3.39242	1.14497	1.01587	10.0285	12.1863	0.463504	1.9335	0.911539	3.12241	0.548794	5.68959	TRPC1
	PPAPDC3	2.90632	0.267771	1.16501	12.4668	1.41519	8.27698	6.56767	2.95632	1.7415	8.99415	12.1295	1.87997	4.07207	0.975709	4.98764	0.509552	9.78829	PPAPDC3
	TSPAN4	3.14616	0.481988	1.31716	14.473	1.42183	8.43909	7.27785	4.3315	2.86739	7.26278	12.0443	1.73536	5.59909	0.921627	5.41519	0.681326	7.94801	TSPAN4
	SH3BP5	2.01749	0.3408	1.86489	10.3089	1.30888	4.07133	3.86196	2.30811	1.31549	7.76495	12.0064	1.19769	3.82672	0.952097	4.0149	0.717831	5.5931	SH3BP5
	KIAA1212	1.70711	0.418697	2.09529	8.02461	1.0697	4.99305	5.38796	1.35397	2.51394	10.6731	11.9307	1.16432	4.2039	0.963273	4.27202	0.45087	9.47507	KIAA1212
	INHBB	1.57308	0.357028	1.45409	11.0591	1.78393	5.91014	6.08053	1.64779	1.39507	8.60441	11.9212	1.30152	7.00527	0.945173	4.62256	0.689729	6.70199	INHBB
	MITF	0.98053	0.337554	0.656408	14.4983	0.657764	6.16026	3.44524	1.13285	1.2359	6.35587	11.8739	0.522832	2.18983	0.921765	3.84978	0.466227	8.25731	MITF
	BE926212	2.35609	1.8176	2.98644	11.8768	2.26563	4.30292	7.60653	3.34404	3.16934	8.87423	11.8644	1.44984	2.32166	0.910683	4.94119	0.696093	7.09847	BE926212
	CNIH3	2.34551	0.516068	0.591202	15.5898	0.597967	8.18898	7.03134	4.59805	1.12355	17.726	11.836	0.793518	3.00278	0.925926	5.68775	0.690506	8.23708	CNIH3
	PFTK1	0.864137	0.142811	0.621631	4.86366	0.568069	3.18666	3.13417	1.0965	0.603907	7.3902	11.6798	0.463504	1.30731	0.929344	2.76326	0.378641	7.29782	PFTK1
	KCNJ8	1.43905	0.425188	0.873761	6.81924	1.05309	3.82585	3.32199	1.50542	2.30327	5.20162	11.675	2.15066	5.08642	0.900788	3.51389	0.627446	5.60031	KCNJ8
	RP5-1054A22.3	2.63826	0.245863	0.565119	4.72458	0.837154	3.80732	3.92065	2.85939	1.51445	9.05411	11.5898	0.908467	2.43152	0.913823	3.46898	0.476312	7.28299	RP5-1054A22.3
	CACNA1H	3.55178	0.269394	1.32151	11.9484	1.66102	6.45206	9.01514	4.5617	3.08508	13.3413	11.4525	2.36201	5.67599	0.932129	5.746	0.93424	6.15045	CACNA1H
	AW268902	1.29091	0.83577	0.602069	8.15105	0.744137	3.60352	4.03803	1.31156	1.07439	4.75191	11.4336	0.367095	1.92251	0.929766	3.08666	0.48688	6.33967	AW268902
	AF131762	1.79881	0.499839	2.26917	12.5005	1.20258	5.19685	4.33149	2.296	2.71524	7.57008	11.3389	1.66491	3.50081	0.94154	4.37578	0.558247	7.83844	AF131762
	C1QTNF3	0.627822	0.167965	0.378195	8.30278	0.677696	5.36359	1.57882	0.666384	0.5805	6.32589	11.2631	0.26327	0.585909	0.963232	2.82938	0.468484	6.03944	C1QTNF3
	LIMS2	3.14264	0.264525	1.27587	9.98019	1.96997	6.56786	9.9014	3.40159	2.73163	10.4557	11.0596	1.57591	4.80445	0.925904	5.16394	0.750372	6.88185	LIMS2
	POPDC2	2.30672	0.417885	1.82142	9.59245	1.6876	3.78416	5.01819	1.59629	2.38754	11.5725	10.9933	1.34972	4.32474	0.93986	4.37327	0.71455	6.12031	POPDC2
	CLIC6	1.07576	1.40134	0.639019	5.55064	0.631187	2.21399	3.02852	1.77198	1.01119	9.14406	10.8323	0.337431	2.83433	0.909841	3.11321	0.354176	8.79002	CLIC6
	AGPAT4	1.70358	1.51737	1.0759	9.80739	1.4617	6.6466	6.239	2.68977	1.80704	12.6293	10.7708	0.952964	5.20727	0.961064	4.80836	0.521399	9.22202	AGPAT4
	GPBAR1	1.57308	0.31808	0.517301	5.61386	0.730848	1.92682	2.73506	1.32671	1.07205	7.73497	10.6098	0.774978	1.75773	0.918919	2.82241	0.462473	6.10286	GPBAR1
	GNB4	1.25917	0.300228	0.612937	5.15025	0.551458	2.62158	2.47095	1.17526	1.20547	4.28721	10.5104	0.676715	2.11293	0.904796	2.53343	0.437283	5.79356	GNB4
	SLC9A9	2.38431	0.284811	2.21049	10.0982	1.77397	4.55767	7.74739	2.10214	4.17585	10.5531	10.4962	2.22111	5.84444	0.916261	4.95767	0.532308	9.31354	SLC9A9
	PDLIM7	2.02808	0.441417	0.865067	8.12576	0.877018	5.91014	3.815	1.9416	1.9943	7.03043	10.3778	1.25702	3.66559	0.991836	3.71763	0.519993	7.14939	PDLIM7
	ADAMTS2	1.41084	0.322948	0.439054	4.63607	0.631187	4.55767	2.77615	2.37172	0.96906	3.78504	10.3778	0.47092	1.7797	0.905107	2.65601	0.434996	6.10583	ADAMTS2
	ENST00000371497	1.14278	0.178514	0.621631	11.2699	0.591323	3.60352	3.25742	1.1692	0.641359	8.75431	10.321	0.600701	1.81632	0.949902	3.38215	0.397274	8.51338	ENST00000371497
	AK022035	0.719526	0.121714	0.317336	5.71079	0.448475	4.91894	3.7387	0.823893	0.575818	11.7074	10.2736	0.368949	0.615204	0.933288	3.10311	0.324591	9.56005	AK022035
	TWIST2	1.42494	0.211783	0.952008	7.8476	0.627865	6.83187	3.23982	3.34404	0.917564	5.41148	10.2547	0.543226	3.00278	0.95867	3.43151	0.420159	8.16718	TWIST2
	ENST00000368491	1.24153	0.203668	1.6258	4.2399	1.14278	3.98333	4.75995	1.36306	2.18624	9.63873	10.2121	0.904759	2.72448	0.906526	3.40203	0.492052	6.91395	ENST00000368491
	PTN	3.26256	0.315645	0.621631	7.8476	0.993289	8.72626	4.62496	1.39638	2.57714	8.54445	10.1695	1.72423	6.81851	0.938418	4.43247	0.516576	8.58049	PTN
	SCARF2	1.96106	0.206103	0.560772	10.1572	0.750781	6.48448	3.51567	1.9204	1.2125	5.72628	9.83808	0.923299	3.13461	0.961108	3.56856	0.529258	6.74256	SCARF2
	COLEC12	1.07223	0.498216	0.812902	8.98554	0.704272	7.02177	2.86419	1.28733	0.929268	13.1315	9.79074	0.797226	3.49348	0.948982	3.95297	0.475308	8.31665	COLEC12
	BU685299	1.50959	0.441417	1.6671	5.67286	1.31553	4.03891	4.69539	1.52663	2.70588	10.4032	9.7718	1.49804	2.68786	0.924347	3.68725	0.565903	6.51569	BU685299
	ENST00000371079	0.684255	0.217463	0.439054	3.65406	0.52156	2.05651	2.96983	0.920821	0.758395	6.67066	9.73393	0.422715	1.17548	0.90536	2.32498	0.324435	7.16624	ENST00000371079
	C14orf132	1.17099	0.155794	0.649887	7.96561	0.744137	2.31126	4.02629	1.62355	1.33655	9.59376	9.70079	0.578453	2.63659	0.938238	3.26874	0.361234	9.04882	C14orf132
	PARD6G	1.34029	0.240183	0.743349	9.09512	0.70095	4.77073	4.39606	1.15103	1.97557	7.57008	9.61557	1.2014	2.72448	0.982832	3.50191	0.588297	5.95262	PARD6G
	DPYSL3	0.761851	0.158228	0.386889	4.34105	0.524882	2.14914	1.72555	1.13285	0.749032	6.79808	9.57296	0.287372	1.38421	0.923063	2.30555	0.343268	6.71646	DPYSL3
	LTBP2	0.998166	0.116846	0.597722	3.39697	0.671052	2.74201	2.77028	1.26613	0.842661	5.39649	9.57296	0.404175	2.13124	0.908668	2.37744	0.390955	6.0811	LTBP2
	COL13A1	2.58183	0.680788	1.37367	9.33114	2.58455	5.40065	5.08863	1.50239	4.43099	13.2514	9.47353	1.8948	3.78644	0.910844	4.7216	0.644258	7.32874	COL13A1
	BC031314	0.828866	0.191497	0.391236	5.00274	0.697628	3.33025	4.19063	0.914763	0.987786	9.52631	9.44986	0.400467	1.42449	0.932511	2.87204	0.512661	5.60222	BC031314
	THC2364375	1.34029	0.431679	0.819423	8.73688	0.730848	4.79852	3.70349	1.39335	1.26867	8.38705	9.38358	0.747168	2.38758	0.986811	3.3945	0.591809	5.73581	THC2364375
	SNRPN	0.888826	0.166343	1.49322	5.48742	1.53478	2.48263	3.62719	1.8689	1.57063	7.94484	9.36938	0.723066	1.75773	0.92443	2.99346	0.591375	5.06186	SNRPN
	BC033590	1.55897	0.220708	0.678143	9.11198	0.750781	6.26216	2.96983	2.54438	1.04162	7.90736	9.35991	0.708234	3.07602	0.98629	3.55308	0.392789	9.04579	BC033590
	A_32_P225328	0.842974	0.243428	0.476004	5.95946	0.514916	4.27976	2.62942	0.978373	0.945653	6.4608	9.26049	0.47092	1.56731	0.986407	2.66381	0.401017	6.64263	A_32_P225328
	MMP23B	2.38431	0.319702	0.699878	9.60088	1.04976	11.3432	7.44219	3.7681	1.09078	7.60006	9.15633	1.2941	3.4056	0.900511	4.55038	0.646582	7.03758	MMP23B
	LIMD2	2.18679	0.481988	2.53652	4.8468	1.92014	3.90922	3.74457	2.41716	2.84164	6.33338	9.15633	1.83547	3.23348	0.92571	3.49565	0.571651	6.11501	LIMD2
	DFNA5	1.2627	0.263714	0.769431	6.76023	0.53817	4.77999	2.88766	1.02078	1.43252	5.56888	9.14686	0.728628	1.71012	0.9853	2.83613	0.551435	5.14318	DFNA5
	AL133118	1.32619	0.141188	0.623805	5.75294	0.983323	2.81612	3.08722	0.854183	3.18105	6.82057	9.08058	1.07533	4.10136	0.924226	3.06491	0.403937	7.5876	AL133118
	ANTXR1	1.08282	0.141188	0.556425	5.1924	0.558102	3.19592	2.80549	1.22372	1.30144	8.25963	9.0143	0.608117	1.60759	0.95384	2.7344	0.379869	7.19827	ANTXR1
	SYT11	1.1851	0.188251	0.884629	6.50735	0.657764	3.47383	4.52518	1.42364	1.46529	8.6119	8.94328	0.745314	2.46082	0.962198	3.15941	0.421113	7.50253	SYT11
	TMSL8	1.83761	0.309965	0.736828	10.7894	0.757425	10.0695	6.73788	1.775	2.52564	9.25648	8.90541	1.32006	5.55881	0.935974	4.66	0.565976	8.23357	TMSL8
	PRICKLE1	1.39673	0.15904	0.630325	5.00274	0.65112	2.95507	2.87592	0.95717	1.65489	9.42887	8.88173	0.763854	2.04336	0.925073	2.87699	0.363527	7.9141	PRICKLE1
	C2orf32	1.53781	0.240994	0.991132	6.09432	1.22251	3.66836	4.21411	1.4509	3.33319	9.04662	8.8628	1.3831	4.95825	0.921275	3.6157	0.457838	7.89733	C2orf32
	LMOD1	1.70006	0.219085	1.04112	9.22156	1.20922	4.64104	6.99613	1.67202	1.49806	8.54445	8.85333	0.839869	3.13827	0.943657	3.8134	0.609747	6.25407	LMOD1
	CLIPR-59	1.05813	0.206103	0.582507	5.31041	0.707594	2.78833	3.14004	1.24796	1.39039	8.51447	8.84386	0.689694	1.85294	0.943547	2.7948	0.364299	7.67173	CLIPR-59
	FLJ36748	1.83761	0.27264	0.886802	5.54642	1.34875	3.51088	3.50393	1.2419	3.07103	7.8399	8.82019	1.42759	4.79713	0.923787	3.39268	0.597528	5.67785	FLJ36748
	CALD1	1.17099	0.14768	0.584681	5.87095	0.68434	4.21028	4.26106	0.914763	1.67362	8.97916	8.81545	0.830599	3.52278	0.960107	3.2051	0.35757	8.96358	CALD1
	CPT1C	3.11089	0.364331	0.986785	8.74953	1.50156	4.04354	4.29628	3.132	1.7415	6.88053	8.75864	0.96038	4.2039	0.944749	3.74845	0.612661	6.11831	CPT1C
	VGLL3	0.765378	0.144434	0.476004	5.31884	0.471729	2.48263	2.80549	0.920821	0.491552	4.79688	8.67342	0.26327	1.50872	0.953199	2.23994	0.302611	7.40203	VGLL3
	FBLN5	1.12161	0.163908	0.604243	4.37055	0.637831	2.72811	3.06374	1.33883	1.12355	8.37206	8.65922	0.578453	1.83829	0.92812	2.66157	0.374258	7.1116	FBLN5
	RSAD2	1.14278	0.446285	0.532516	3.52341	0.584679	4.71515	1.91924	1.38123	0.863728	3.59766	8.63555	0.645197	2.21547	0.911011	2.3233	0.460519	5.04496	RSAD2
	DB381305	3.13205	0.166343	0.834637	6.12383	1.07966	3.64057	2.98157	0.951112	1.30612	9.00914	8.59767	0.741606	3.16025	0.936646	3.20958	0.491352	6.53215	DB381305
	IL1R1	1.16394	0.359462	1.1498	8.81696	0.936815	3.29782	3.69762	1.50845	1.5004	5.60636	8.54086	0.923299	4.21854	0.932939	3.20926	0.467527	6.86433	IL1R1
	LOC541471	1.20626	0.180137	0.702052	4.00388	0.671052	2.95507	3.2046	1.02381	2.29391	9.09909	8.51245	0.749022	2.10195	0.902694	2.82333	0.464257	6.0814	LOC541471
	JAM3	0.962895	0.129828	0.478178	4.65714	0.674374	2.12135	2.21857	1.10256	1.32485	8.37206	8.44144	0.533956	1.6735	0.918253	2.51467	0.406249	6.18997	JAM3
	SPOCD1	2.5783	0.558262	1.09981	7.33342	1.75736	9.94905	5.00059	2.41413	1.36698	7.65253	8.41776	0.519124	3.54475	0.926486	4.01477	0.606425	6.6204	SPOCD1
	AL117454	1.31913	0.155794	0.482525	6.30505	0.594645	4.52987	3.90891	1.73866	1.43721	10.066	8.41776	0.52654	1.66984	0.953828	3.16553	0.527722	5.99848	AL117454
	ALDH1L2	1.12867	0.277508	1.01504	4.615	0.770713	3.8629	2.72332	0.920821	0.971401	5.16414	8.30414	0.741606	1.9335	0.970815	2.49452	0.459983	5.42307	ALDH1L2
	SPATA18	0.909989	0.137943	0.743349	5.47478	2.34204	2.77443	4.47236	1.0541	2.26114	8.51447	8.24733	0.876949	2.49744	0.911405	3.10048	0.558753	5.54893	SPATA18
	CCDC8	1.30855	0.162285	0.426013	7.12269	0.591323	3.51088	2.55899	1.4721	0.655403	4.34717	8.20472	0.674861	1.80899	0.95941	2.52646	0.396462	6.37251	CCDC8
	TNFAIP6	1.34029	0.277508	0.743349	8.32385	0.498306	7.32283	3.75631	1.75683	0.945653	3.73257	8.14317	0.491314	4.58108	0.901719	3.22408	0.405171	7.95734	TNFAIP6
	TCF21	1.24153	0.157417	0.771605	7.51886	0.68434	4.02964	4.30802	1.34185	1.793	7.92985	8.12423	0.763854	4.21122	0.96559	3.29811	0.389307	8.47175	TCF21
	ENST00000256861	1.38262	0.185005	0.678143	4.85523	0.611255	2.7698	3.55676	1.46604	0.706899	7.57757	8.12423	0.704526	2.98081	0.941976	2.73838	0.392775	6.97187	ENST00000256861
	MSRB3	1.31913	0.193931	0.545557	5.79087	0.671052	4.22418	2.80549	1.1692	1.11887	5.56888	8.10529	0.563621	2.47547	0.992102	2.65781	0.457231	5.81284	MSRB3
	PTGER3	0.663093	0.12496	0.347766	6.09432	0.478374	2.17693	2.68811	0.963228	0.454101	8.09474	8.07689	0.257708	0.85323	0.942706	2.40565	0.298339	8.06348	PTGER3
	tcag7.981	1.00875	0.413828	0.895496	5.40313	0.790645	4.1686	2.81136	1.13891	1.38571	6.74562	8.07689	0.667445	2.59265	0.987069	2.77685	0.438239	6.33638	tcag7.981
	ABCA6	0.797122	0.128206	0.517301	3.76786	0.544814	1.36174	2.27726	0.769371	0.617951	4.63199	8.04848	0.378219	2.01406	0.905676	1.9888	0.348874	5.70062	ABCA6
	COL13A1	2.2009	0.528239	1.11937	8.74531	1.93675	4.5484	4.07912	1.29036	2.65204	8.28961	7.77862	1.57962	2.93687	0.957512	3.66809	0.535824	6.8457	COL13A1
	THC2279735	0.821812	0.247485	0.880282	5.54642	1.06305	3.33025	3.49219	1.07227	0.938631	6.04107	7.77389	0.648905	3.39827	0.967418	2.71189	0.466073	5.81859	THC2279735
	AL833655	1.08634	1.704	1.18458	5.90888	1.32882	2.566	4.85973	1.17223	1.95216	7.77994	7.75021	0.927007	1.9042	0.914576	3.08647	0.482638	6.395	AL833655
	MXRA8	1.28386	0.168777	0.439054	7.66216	0.591323	4.32608	2.11292	1.42061	0.739669	3.29786	7.72181	0.548788	2.07998	0.930515	2.49176	0.369019	6.75238	MXRA8
	ST6GALNAC5	0.998166	0.175268	0.486872	4.82994	0.52156	4.36776	2.85245	1.03592	0.55007	8.99415	7.71707	0.348555	1.17548	0.946606	2.61948	0.371501	7.05107	ST6GALNAC5
	TGFB1	1.57308	0.29536	0.886802	5.86673	0.730848	3.61278	2.48855	2.02338	1.38571	5.2316	7.6792	0.952964	2.83067	0.978973	2.73521	0.45361	6.02986	TGFB1
	RKHD3	0.924097	0.254788	0.617284	5.88781	0.65112	3.68689	2.48855	1.06319	1.06737	6.25843	7.59871	0.495022	1.15717	0.986841	2.47311	0.415258	5.95561	RKHD3
	TGFB1	1.5625	0.29536	0.83029	5.75715	0.744137	3.37193	2.31835	1.39941	1.43721	4.95428	7.57504	0.927007	2.86363	0.974559	2.61818	0.47741	5.48413	TGFB1
	A_24_P554882	0.874718	0.137131	0.43036	3.1441	0.568069	1.81566	1.65512	0.636094	0.650722	5.41898	7.55137	0.433839	1.17182	0.915888	1.88369	0.331659	5.67959	A_24_P554882
	KIAA1212	2.07393	0.321325	1.74535	4.58128	0.893628	2.81149	4.28454	1.12074	2.08793	6.6182	7.51823	1.13095	3.50081	0.915073	2.97603	0.418023	7.11929	KIAA1212
	ANTXR1	0.864137	0.126583	0.419492	5.12496	0.534848	2.56137	2.04249	0.963228	0.919905	5.57638	7.51823	0.456088	1.23773	0.971223	2.18042	0.343144	6.35423	ANTXR1
	CD200	1.25564	1.06216	0.967223	5.15025	0.760747	1.88976	3.22808	0.908705	1.77427	8.25963	7.51349	0.634073	2.83433	0.901498	2.78757	0.50809	5.48637	CD200
	SPG20	0.670147	0.13632	0.404278	4.01231	0.461763	1.55164	1.77251	0.642152	0.800528	5.95113	7.47562	0.363387	1.09492	0.928724	1.94898	0.358731	5.43297	SPG20
	PCDH7	0.959368	0.235314	0.443401	7.52729	0.581357	5.56739	4.33149	1.34488	1.21016	11.535	7.43301	0.53581	2.54504	0.932336	3.40381	0.362655	9.38581	PCDH7
	PNMA3	1.28386	0.319702	1.4128	7.08897	1.41519	4.53914	3.87956	1.78106	1.40444	5.66632	7.42827	0.613679	2.21181	0.979309	3.00345	0.58283	5.15321	PNMA3
	TENC1	2.08098	0.962353	0.969397	7.11004	1.93343	4.8402	4.54279	2.16272	2.15815	5.50142	7.35726	1.21253	3.48616	0.971352	3.40903	0.640169	5.32521	TENC1
	SEMA5B	1.28033	0.134697	0.617284	5.53799	0.940137	2.55211	3.87956	0.823893	1.6666	5.30655	7.30991	1.63153	3.76446	0.928995	2.72654	0.384599	7.08931	SEMA5B
	TGFB1	1.39673	0.275885	0.730308	4.69507	0.664408	2.93191	2.39465	1.40849	1.3506	4.75941	7.28151	0.828745	2.64391	0.968672	2.41243	0.472632	5.10426	TGFB1
	ENST00000369308	0.938205	0.269394	0.669449	3.99545	0.764069	2.59379	2.1364	1.03592	1.01119	5.73377	7.20576	0.660029	1.9811	0.957753	2.23035	0.414224	5.3844	ENST00000369308
	THC2401542	1.26975	0.407337	0.434707	5.71501	0.784001	5.77582	2.75854	1.9204	1.0861	7.39769	7.16788	0.622949	1.91885	0.979881	2.86608	0.504444	5.68166	THC2401542
	RBP7	0.909989	0.179325	0.443401	5.60964	0.671052	2.566	3.55676	0.829951	1.33421	3.91246	7.16788	0.917737	1.83097	0.947277	2.30226	0.442527	5.20252	RBP7
	C3orf41	0.514955	0.115223	0.28256	3.85215	0.428543	0.954145	1.6023	0.720906	0.426012	3.56768	7.15841	0.28181	0.629852	0.900335	1.57958	0.274437	5.75571	C3orf41
	TGFB1	1.43905	0.285622	0.725961	4.63607	0.657764	2.82075	2.34769	1.46604	1.32719	4.94678	7.1158	0.838015	2.81236	0.965999	2.41685	0.441754	5.47105	TGFB1
	SLC16A2	1.12514	0.434925	0.602069	5.02381	0.644475	3.58962	3.11069	1.43575	1.39975	6.50577	7.0874	0.78981	2.99912	0.978988	2.67295	0.441664	6.052	SLC16A2
	CDO1	0.659565	0.10792	0.32603	4.50542	0.465085	1.80639	1.25602	0.572484	0.456441	3.2379	7.01165	0.241022	0.871539	0.930393	1.65519	0.290585	5.69605	CDO1
	TGFB1	1.432	0.267771	0.799861	4.96902	0.694306	3.02918	2.33595	1.30854	1.32719	4.42213	7.00691	0.838015	2.68786	0.971268	2.39375	0.428577	5.58534	TGFB1
	JAM2	1.05813	0.128206	0.565119	4.60235	0.840476	2.14451	3.52154	1.04804	0.830957	7.87738	6.99744	0.444964	2.98081	0.911952	2.54153	0.331287	7.67169	JAM2
	CYYR1	1.15688	0.152548	0.636846	4.91423	0.843798	2.13062	2.77615	0.763313	1.44189	6.51327	6.94063	0.600701	2.69518	0.94317	2.42816	0.34443	7.04979	CYYR1
	ENST00000360954	0.927624	0.191497	0.891149	3.51498	0.518238	3.18666	2.64116	1.15708	1.57063	5.2316	6.93116	0.502438	1.62956	0.962008	2.2226	0.385068	5.77196	ENST00000360954
	LAIR1	2.11625	0.403279	1.06069	5.44106	1.0398	2.46874	4.25519	2.30508	2.33136	4.90181	6.88382	1.19399	2.3949	0.92424	2.83046	0.534212	5.29838	LAIR1
	BMP8A	0.959368	0.230445	0.486872	2.84907	0.518238	2.52895	2.23618	1.0965	1.45827	5.66632	6.86488	0.650759	1.22308	0.926696	2.05915	0.408112	5.04555	BMP8A
	ST3GAL6	0.888826	0.197988	0.619457	3.35061	0.597967	2.1862	2.14227	0.605804	1.39039	5.33653	6.82701	0.537664	1.45745	0.939463	2.01063	0.391971	5.12953	ST3GAL6
	CHST11	1.432	0.2272	1.48235	5.55907	1.00326	2.66327	2.86419	1.16314	1.88662	4.42962	6.79386	1.17915	3.11264	0.944255	2.59972	0.422784	6.14905	CHST11
	ENST00000368054	1.03696	0.451965	1.38237	7.51465	0.993289	2.75127	3.55676	1.50239	2.41095	4.73692	6.77966	0.923299	1.55266	0.920716	2.73793	0.390172	7.01726	ENST00000368054
	ST3GAL6	0.867664	0.179325	0.612937	3.3464	0.597967	2.17693	2.07771	0.872357	1.28506	5.32154	6.70391	0.491314	1.549	0.942823	2.00632	0.38928	5.15391	ST3GAL6
	BY798288	1.70711	0.246674	0.884629	6.92882	0.883662	4.1686	2.94636	1.9628	1.76023	5.13416	6.68497	1.20326	3.67658	0.964653	2.93753	0.441441	6.65441	BY798288
	BAPX1	0.790068	0.155794	0.389063	5.62229	0.548136	2.89486	1.6786	0.999576	0.592204	3.59766	6.68024	0.292934	0.622528	0.957557	1.91261	0.350214	5.46126	BAPX1
	AGPAT4	1.79881	0.637782	0.654234	5.45792	1.19593	3.63131	3.4335	2.25359	1.59637	6.40084	6.67077	0.630365	2.79405	0.975521	2.85811	0.50581	5.65057	AGPAT4
	TGFB1	1.36851	0.246674	0.667275	4.56442	0.584679	2.70496	2.23031	1.26916	1.16568	4.12982	6.6471	0.75273	2.50476	0.967146	2.21816	0.407365	5.44514	TGFB1
	ANGPTL2	1.47432	0.245863	0.949835	8.8001	0.837154	6.16026	4.74234	3.2774	1.45125	6.44581	6.63763	0.613679	5.2036	0.911737	3.60302	0.426961	8.43876	ANGPTL2
	COL13A1	1.90463	0.461702	0.986785	7.25755	1.60787	3.64057	3.70936	1.29036	2.61693	8.29711	6.62343	1.33304	3.11996	0.936351	3.2961	0.483988	6.81029	COL13A1
	JAM3	1.38262	0.146057	0.658581	6.67594	0.923527	2.79759	2.79962	1.1692	0.978423	3.91246	6.54294	0.763854	2.75011	0.938923	2.42315	0.398264	6.08428	JAM3
	TGFB1I1	1.51665	0.209348	0.604243	6.14068	0.803933	4.0528	3.16939	1.65384	1.51211	3.83751	6.42932	0.912175	3.14194	0.956996	2.61415	0.469987	5.56218	TGFB1I1
	HHIP	0.888826	0.131451	0.50426	6.4062	0.508272	2.63085	2.289	0.954141	1.04162	6.6107	6.41985	0.318891	1.36956	0.962238	2.31336	0.300117	7.70819	HHIP
	TGFB1	1.27328	0.21584	0.697705	4.14717	0.561424	2.57063	2.17162	1.26007	1.2125	4.37715	6.41511	0.730482	2.40223	0.968442	2.15656	0.405143	5.32295	TGFB1
	EFHA2	0.747743	0.118468	0.404278	2.40233	0.518238	1.49143	1.97793	0.717877	0.905861	4.43712	6.39144	0.417153	1.43914	0.902762	1.68992	0.305363	5.53414	EFHA2
	BNC2	0.952314	0.222331	0.79334	6.97096	0.817221	5.28022	5.83989	1.6599	1.24293	5.78624	6.38197	0.52654	4.0208	0.921299	3.11497	0.385317	8.08418	BNC2
	TCEAL7	0.645457	0.139566	0.426013	3.99545	0.518238	2.20472	2.47095	0.596717	0.997149	7.0829	6.38197	0.433839	1.90054	0.931838	2.13796	0.376122	5.68423	TCEAL7
	TRPS1	0.909989	0.248297	0.695531	4.14717	0.634509	3.04771	3.16939	1.09045	1.44891	8.23715	6.31096	0.482044	1.91153	0.916588	2.4872	0.384226	6.47327	TRPS1
	NRP1	1.54486	0.654011	0.599896	6.87403	0.930171	3.0616	3.052	1.58115	2.25646	5.41898	6.221	1.14578	3.74249	0.940123	2.85249	0.465681	6.12543	NRP1
	KDR	1.65068	0.172834	0.702052	4.36633	1.07302	2.23715	2.60594	0.790574	2.01302	5.68131	6.21153	1.08274	2.24476	0.940411	2.37169	0.402231	5.89634	KDR
	ITGAM	0.719526	0.339177	0.675969	4.98167	0.757425	2.71422	2.25379	0.972315	1.36698	4.03238	6.21153	0.656321	1.33294	0.976538	2.07802	0.411055	5.05533	ITGAM
	BX648831	0.814757	0.400845	0.462963	3.43069	0.524882	2.20009	2.45334	0.887502	1.0463	4.4671	6.20206	0.504292	1.78702	0.959422	1.93707	0.373413	5.18746	BX648831
	TGFB1	1.23448	0.251543	0.68249	4.24832	0.611255	2.53821	1.99554	1.14497	1.09078	4.18228	6.13105	0.726774	2.32166	0.972385	2.08918	0.40021	5.22022	TGFB1
	MKX	0.92057	0.149303	0.321683	1.846	0.398645	2.3622	1.78425	0.70879	0.421331	4.75941	6.09317	0.444964	0.937454	0.905738	1.62675	0.30071	5.4097	MKX
	KLF8	1.39673	0.161474	0.96505	5.28512	1.176	2.9736	3.31612	1.39335	1.06035	6.29591	6.02216	0.80835	1.91153	0.963542	2.52044	0.402132	6.26769	KLF8
	CYBB	2.17269	0.542845	1.31499	7.02997	0.850442	3.20519	4.40193	2.05973	2.92123	5.78624	5.918	1.29225	2.68053	0.92228	3.09046	0.530229	5.82855	CYBB
	COL13A1	2.3173	0.475497	1.07807	8.58516	1.88692	4.40945	3.78566	1.39941	2.83462	7.75746	5.89906	1.50917	2.98447	0.91532	3.45556	0.55227	6.25701	COL13A1
	LPPR4	1.11103	0.222331	0.365154	6.66751	0.524882	3.18666	2.82897	1.04804	1.02056	7.28526	5.89906	0.589577	1.88223	0.955371	2.5101	0.408576	6.14353	LPPR4
	ITGA4	0.881772	0.190685	1.46931	2.66363	0.690984	2.0843	2.7468	0.878415	1.32719	4.72193	5.88486	0.838015	1.58562	0.906647	1.99719	0.376179	5.30916	ITGA4
	PDE1A	0.550226	0.13064	0.39993	3.45598	0.558102	1.64891	2.52964	0.639123	0.93629	5.0817	5.87066	0.541372	2.12392	0.936076	1.88204	0.32673	5.76023	PDE1A
	MEIS2	0.783014	0.144434	0.536863	4.77937	0.970035	2.51969	3.18699	0.851154	0.83798	6.08604	5.86592	0.444964	1.72843	0.958471	2.21038	0.331989	6.65797	MEIS2
	COL13A1	2.28555	0.484422	1.11937	8.5978	1.96	4.58546	3.76805	1.19949	2.62161	8.07225	5.81384	1.5685	3.10898	0.911718	3.47579	0.529164	6.56846	COL13A1
	MMRN2	1.41084	0.175268	0.669449	3.90694	0.890306	2.14914	3.07548	1.01775	1.40912	5.74127	5.81384	0.849139	2.46814	0.93463	2.27513	0.441421	5.1541	MMRN2
	ZFPM2	0.585497	0.368388	0.36298	2.95865	0.465085	2.08893	2.53551	0.808748	0.510278	6.09354	5.80437	0.257708	1.09492	0.921812	1.84112	0.291439	6.31735	ZFPM2
	PCDH7	1.00875	0.275885	0.443401	4.69507	0.491662	3.61278	2.45334	1.35094	0.791165	6.14601	5.79491	0.400467	2.00674	0.982008	2.26701	0.332959	6.80868	PCDH7
	CLEC14A	1.68595	0.13064	0.586854	3.74679	0.913561	1.77397	2.28313	0.878415	1.20781	3.9949	5.71916	0.708234	2.98447	0.91367	2.04722	0.363553	5.63115	CLEC14A
	C14orf132	1.44611	0.157417	0.589028	8.33228	0.750781	2.59379	3.12243	1.60538	1.01119	5.11917	5.66708	0.682277	2.44251	0.901852	2.57842	0.38807	6.64421	C14orf132
	ALOX5AP	1.05813	0.642651	1.34324	9.63459	1.01654	4.74294	4.13194	1.8689	1.477	6.43082	5.6434	0.834307	2.18983	0.903027	3.15495	0.530336	5.94896	ALOX5AP
	MPDZ	1.46021	0.178514	0.658581	7.35871	0.857086	3.59426	3.6624	0.817835	1.01119	6.50577	5.57712	0.656321	3.3763	0.934895	2.74725	0.366694	7.49194	MPDZ
	ITIH5	1.58719	0.176891	0.652061	4.44641	0.68434	2.37147	2.50029	0.920821	0.533685	4.69195	5.57712	0.645197	2.31068	0.964456	2.08447	0.381134	5.46913	ITIH5
	HSPA12B	1.79176	0.178514	0.799861	6.34298	1.92014	4.89115	3.63892	1.85376	1.87726	5.11168	5.52031	0.952964	3.2994	0.948188	2.93682	0.397839	7.38194	HSPA12B
	MYO5A	1.02638	0.287245	1.10416	4.52649	0.790645	2.77906	2.20096	1.09953	1.53318	4.18228	5.52031	0.702672	1.88223	0.984035	2.12578	0.362328	5.86701	MYO5A
	CALCRL	0.737161	0.150926	0.43036	3.16939	0.55478	1.5748	1.63165	0.527049	1.11419	3.79253	5.51084	0.511708	2.23744	0.933546	1.68791	0.321152	5.25579	CALCRL
	TGFB1	1.20626	0.241805	0.689011	4.34948	0.594645	2.59379	1.88989	1.16617	0.940972	3.75506	5.50137	0.719358	2.02871	0.980529	1.97512	0.38016	5.19548	TGFB1
	SUSD2	1.85525	0.308342	0.630325	5.28512	0.803933	3.11718	2.80549	2.08094	2.65906	4.93179	5.47297	1.26815	2.99546	0.94881	2.63185	0.439313	5.99082	SUSD2
	YPEL4	0.892353	0.189874	0.734655	7.47671	0.890306	2.71422	2.86419	1.60538	0.952675	3.9949	5.38775	0.441256	2.30335	0.905629	2.34212	0.455114	5.14624	YPEL4
	COL13A1	1.99633	0.422754	0.873761	6.67594	1.57132	3.61278	3.42763	1.14497	2.34775	7.25528	5.34987	1.34601	2.84166	0.9244	2.9897	0.462105	6.46974	COL13A1
	TGFB1	1.21332	0.250731	0.704225	4.41269	0.578035	2.72348	1.86642	1.13285	1.11419	3.94244	5.34987	0.704526	2.09462	0.985238	2.00672	0.399744	5.02001	TGFB1
	ROR1	0.786541	0.316457	0.517301	4.32419	0.611255	2.03798	2.38878	0.942025	1.12121	4.60201	5.34514	0.474628	1.35491	0.971755	1.90942	0.34296	5.56746	ROR1
	TMEM22	0.931151	0.158228	0.834637	3.70885	0.690984	1.78786	2.04249	0.720906	1.44189	4.90181	5.33567	0.543226	2.43152	0.936984	1.96379	0.362179	5.42214	TMEM22
	C1QC	2.21854	0.342422	0.621631	4.72458	0.611255	1.83418	2.46508	1.29036	2.68481	4.21226	5.29779	0.800934	2.27406	0.900082	2.25984	0.417717	5.40998	C1QC
	RAB7B	1.11809	0.176891	0.473831	4.45484	0.544814	2.6679	3.68588	1.7326	1.08142	4.97677	5.29306	0.71565	1.51604	0.955897	2.18752	0.349721	6.25504	RAB7B
	CYYR1	1.44963	0.167154	0.636846	5.09125	0.999934	1.97314	2.19509	0.884473	1.19845	5.57638	4.98532	0.609971	2.23378	0.934912	2.15395	0.406383	5.30031	CYYR1
	ANGPT1	1.16747	0.116846	0.449922	3.24525	0.55478	1.87587	2.35943	0.951112	0.772439	3.11797	4.98532	0.689694	1.45745	0.95584	1.67258	0.334376	5.0021	ANGPT1
	BC036599	0.888826	0.465759	0.491219	6.05218	0.737493	2.83465	2.10119	0.839038	1.45593	3.5452	4.96165	0.682277	2.4242	0.936054	2.11382	0.362029	5.8388	BC036599
	FXYD6	1.21332	0.209348	0.75639	7.66216	0.936815	3.52015	4.19063	1.57509	1.25463	5.77125	4.8717	0.875095	2.38025	0.908749	2.70899	0.488832	5.54175	FXYD6
	COL13A1	1.70006	0.395977	0.869414	6.79395	1.44841	3.53868	2.96396	1.10256	2.10197	6.1535	4.80068	1.29596	2.38025	0.924584	2.73426	0.435336	6.28081	COL13A1
	A_23_P421323	0.627822	0.264525	1.28021	3.09352	0.744137	2.42242	2.65876	0.999576	1.57297	5.90616	4.78174	0.467212	1.24872	0.905267	2.00521	0.352998	5.68052	A_23_P421323
	COL13A1	1.81645	0.499839	1.01939	7.28284	1.8537	3.9509	3.21047	1.08136	2.14645	6.9255	4.7344	1.26073	2.74279	0.902829	2.96345	0.449171	6.59759	COL13A1
	COL13A1	1.79176	0.429245	0.936794	6.91196	1.54143	3.36267	3.06961	0.929909	1.9943	6.53575	4.71546	1.26073	2.29969	0.908753	2.75225	0.427557	6.43717	COL13A1
	NAP1L3	0.490265	0.107108	0.278212	2.46133	0.385356	1.16721	1.66099	0.551281	0.365153	3.8525	4.68232	0.252146	0.648162	0.932403	1.30016	0.257335	5.05239	NAP1L3
	SGCD	0.72658	0.133886	0.382542	4.07131	0.468407	2.77906	2.00728	0.890531	0.744351	4.07735	4.57816	0.415299	1.7797	0.993516	1.77342	0.325754	5.44405	SGCD
	THC2313214	0.479684	0.10792	0.256477	2.57091	0.378712	1.94535	1.86642	0.581571	0.304294	3.67261	4.51662	0.200234	0.461403	0.963984	1.33402	0.248167	5.37547	THC2313214
	CLIC2	0.941733	0.597211	0.969397	5.10389	1.00326	2.06577	2.19509	0.699703	1.12589	3.2379	4.49768	0.582161	1.73576	0.931972	1.90426	0.362853	5.24804	CLIC2
	THC2403712	1.07929	0.166343	0.721614	3.23682	1.00326	3.03844	2.71159	1.38426	1.11419	3.5377	4.36512	0.767562	2.64391	0.952931	1.98231	0.359166	5.51921	THC2403712
	BCL6B	1.16394	0.169588	0.689011	4.67821	1.25573	2.24178	2.07771	0.963228	1.42316	3.8525	4.31304	0.75273	1.81998	0.954556	1.95389	0.362113	5.39582	BCL6B
	COL13A1	1.62951	0.335931	0.773778	5.65179	1.30224	3.0755	2.9757	0.872357	1.80938	5.65133	4.29884	1.11241	2.31434	0.925782	2.44639	0.406066	6.02461	COL13A1
	A_32_P214565	0.670147	0.118468	0.530343	2.61306	0.55478	2.27883	2.85245	0.757254	0.800528	4.12982	4.25623	0.456088	1.97012	0.936788	1.69139	0.315393	5.36281	A_32_P214565
	M32220	0.81123	0.172023	0.530343	4.51806	1.03648	2.24641	1.95445	1.17526	0.360472	4.42962	4.18048	0.367095	1.55266	0.956322	1.79497	0.349077	5.14204	M32220
	FLJ42709	0.768905	0.123337	0.404278	3.73836	0.494984	2.3622	1.91337	0.654268	0.84032	4.07735	4.17574	0.495022	1.57097	0.986319	1.66301	0.308416	5.3921	FLJ42709
	TIE1	1.3156	0.134697	0.565119	3.49812	0.936815	2.17693	1.71382	0.781487	1.82811	3.50772	4.1284	0.80835	3.08335	0.90344	1.88296	0.344237	5.46995	TIE1
	ATP5J	0.783014	0.1136	0.397757	2.89122	0.607933	1.52849	2.01315	0.717877	0.627314	4.9168	3.79699	0.304058	1.66252	0.911322	1.56621	0.282049	5.55298	ATP5J
	RPS27	871.106	423.551	939.876	1712.94	701.615	1578.33	1888.37	809.766	856.162	2403.19	3074.34	838.797	1350.54	0.926432	1342.2	1009.31	1.32981	RPS27
	THC2271659	680.487	398.708	896.348	1855.75	949.525	1426.15	1972.59	835.106	976.153	2770.9	2894.21	697.232	1121.03	0.915284	1344.17	865.211	1.55357	THC2271659
	ACTB	1436.84	403.614	930.412	2202.67	1217.91	1795.76	1718.99	922.342	948.808	2588.05	2462.64	833.591	1593.96	0.921066	1465.81	713.532	2.05431	ACTB
	UBC	955.079	434.768	903.812	2077.11	732.37	1733.09	1855.52	1009.21	991.756	2695.83	2455.06	729.088	1705.13	0.933463	1405.99	888.793	1.58191	UBC
	HLA-C	871.586	387.664	560.29	1284.19	457.732	1157.33	1355.64	1004.14	587.405	1451.87	2020.42	751.11	960.224	0.907126	988.432	504.701	1.95845	HLA-C
	HLA-C	951.721	414.8	624.917	1460.34	518.352	1253.99	1442.16	1114.16	623.48	1547.14	1992.75	796.796	1020.09	0.913953	1058.51	537.05	1.97098	HLA-C
	HLA-C	932.661	425.354	632.142	1451.81	527.511	1273.6	1446.17	1158.77	663.282	1628.09	1977.71	776.005	1022.05	0.917805	1070.4	526.901	2.0315	HLA-C
	HLA-C	864.941	400.204	572.44	1339.33	469.215	1176.84	1395.35	1053.04	590.195	1526.94	1973.48	751.543	981.266	0.911971	1007.29	518.08	1.94428	HLA-C
	HLA-C	835.193	425.076	614.919	1403.54	504.382	1202.77	1406.8	1098.44	642.365	1556.6	1948.1	728.835	967.072	0.922906	1025.7	519.007	1.97627	HLA-C
	RPS8	882.76	416.462	928.386	1581.84	893.582	1394.64	1263.24	761.38	763.423	2278.55	1881.04	879.693	1182.79	0.908152	1162.14	747.545	1.5546	RPS8
	ENST00000356196	645.666	247.237	619.801	1121.28	573.181	1071.76	1209.04	476.689	597.742	1699.36	1754.92	550.839	866.171	0.92183	879.513	630.462	1.39503	ENST00000356196
	HLA-C	845.337	242.317	446.548	1136.12	473.01	1118.62	1149.88	739.123	610.157	1374.2	1620.33	635.326	956.02	0.920961	872.845	438.423	1.99087	HLA-C
	HSP90B1	462.034	275.575	664.563	1118.51	392.925	786.991	910.239	311.236	530.46	1503.24	1619.49	499.709	804.914	0.920789	759.991	462.367	1.6437	HSP90B1
	HLA-C	670.411	402.166	482.168	1103.33	383.177	970.051	1104.33	875.435	472.887	1217.81	1584.85	640.733	785.66	0.918564	822.539	427.665	1.92333	HLA-C
	RPS27	530.648	330.275	690.397	1269.54	501.471	1126.46	1133.91	474.969	412.126	1044.57	1456.23	490.687	802.703	0.917091	789.537	595.752	1.32528	RPS27
	HLA-B	461.555	262.19	294.611	852.168	304.106	774.072	824.924	839.086	376.679	1063.36	1339.68	454.349	528.268	0.900505	644.235	343.348	1.87633	HLA-B
	UBC	482.427	301.478	444.205	1071.59	317.094	840.59	845.465	502.992	532.206	1380.61	1273.24	361.579	914.377	0.93776	712.912	485.818	1.46745	UBC
	UBB	577.738	282.49	449.765	1099.56	358.87	883.974	870.586	547.636	551.096	1383.14	1269.61	391.772	855.903	0.947884	732.473	514.019	1.42499	UBB
	RPS17	430.298	308.346	591.706	787.549	609.199	820.709	738.006	373.104	496.388	1174.87	1251.2	333.755	574.869	0.901254	653.077	519.861	1.25625	RPS17
	TPT1	242.726	212.088	531.681	878.56	352.36	657.071	837.455	351.687	360.214	1266.41	1213.7	255.252	451.538	0.911716	585.442	430.366	1.36033	TPT1
	A_24_P375599	262.09	191.804	399.441	587.322	317.879	559.584	544.315	333.407	344.214	854.116	1196.97	284.866	307.171	0.905937	475.629	424.555	1.1203	A_24_P375599
	RPS17	414.122	256.953	515.228	695.047	487.24	691.063	568.291	293.831	448.946	1083.63	1193.77	358.198	563.459	0.901051	582.291	434.579	1.3399	RPS17
	RPL9	250.78	224.762	374.886	580.288	295.731	536.22	521.884	304.57	337.693	789.264	1157.54	276.514	293.622	0.909275	457.212	425.33	1.07496	RPL9
	RPL26	280.014	136.495	292.543	543.718	220.783	498.426	543.571	188.467	329.355	992.989	1156.88	247.749	390.39	0.910182	447.798	405.408	1.10456	RPL26
	UBC	367.58	258.615	413.254	1046.28	285.034	781.311	743.957	386.859	466.437	1135.96	1146.97	275.7	762.7	0.959952	620.819	414.247	1.49867	UBC
	TPT1	223.808	183.069	448.831	763.141	278.949	556.789	713.745	290.815	299.498	1048.75	1143.82	227.933	384.97	0.92471	504.932	391.727	1.28899	TPT1
	UBC	286.424	269.405	407.285	987.449	282.94	757.031	742.241	395.667	451.765	1168.61	1131.46	244.114	771.078	0.946874	607.344	399.611	1.51984	UBC
	UBC	313.293	292.174	427.237	1107.91	288.96	823.137	753.456	405.32	466.577	1162.57	1095.37	271.18	767.262	0.952424	628.804	405.768	1.54966	UBC
	UBC	323.471	274.485	384.009	905.947	258.863	705.63	722.328	396.602	450.367	1183.59	1094.53	253.986	759.096	0.936294	593.3	395.233	1.50114	UBC
	UBC	315.966	263.615	377.827	942.85	263.672	706.638	686.508	391.293	447.643	1158.77	1093.63	249.792	740.062	0.947556	587.559	400.638	1.46656	UBC
	UBC	307.467	244.248	353.485	937.219	233.935	680.984	684.562	331.959	419.439	1022.06	1061.25	229.596	649.388	0.963793	550.43	380.656	1.446	UBC
	LOC643932	285.669	204.738	400.187	582.605	323.048	535.533	602.165	390.659	370.298	944.983	1045.55	337.461	382.973	0.905758	492.76	446.312	1.10407	LOC643932
	BC089454	245.639	161.226	224.824	591.955	181.494	515.56	578.017	480.067	275.044	661.126	990.152	287.578	295.191	0.917391	422.144	222.391	1.89821	BC089454
	UBC	263.461	214.58	289.154	767.609	187.677	530.448	626.883	327.495	353.436	847.632	967.077	199.385	612.877	0.94448	475.978	353.183	1.34768	UBC
	HLA-C	300.715	165.348	203.849	596.67	188.069	482.346	473.877	486.341	211.441	553.337	958.716	262.013	296.724	0.905057	398.419	212.902	1.87137	HLA-C
	UBC	254.516	246.684	330.677	866.979	226.475	648.824	578.475	317.48	351.853	975.77	927.415	195.588	608.17	0.958908	502.224	344.303	1.45867	UBC
	UBC	254.002	232.751	294.526	817.128	200.959	592.202	613.037	320.285	369.972	968.837	913.975	196.872	637.728	0.943051	493.252	339.092	1.45463	UBC
	UBC	255.921	213.519	294.185	753.378	191.799	556.103	598.617	311.81	357.792	898.768	896.963	193.093	642.542	0.935209	474.191	339.022	1.3987	UBC
	THC2266397	209.585	125.15	264.471	443.77	184.602	397.229	469.986	147.322	259.975	831.754	887.049	202.802	325.07	0.901235	365.29	347.746	1.05045	THC2266397
	MYL6	266.751	158.9	208.965	637.709	195.397	514.643	565.315	217.213	330.287	912.856	884.557	216.47	444.086	0.950899	427.165	252.558	1.69136	MYL6
	RPL3	308.563	172.649	361.372	629.932	381.672	504.153	540.424	308.793	408.237	853.743	869.144	328.981	271.659	0.908475	456.871	366.277	1.24734	RPL3
	ENST00000356196	194.951	117.698	255.838	446.252	197.295	421.142	357.662	125.936	218.94	695.489	849.877	181.757	277.863	0.931384	333.9	301.64	1.10695	ENST00000356196
	A_24_P50567	158.416	162.191	397.395	636.965	249.637	469.611	458.427	181.891	234.8	773.61	832.113	170.53	291.768	0.929957	385.95	290.505	1.32855	A_24_P50567
	ITGB1	92.1558	91.0839	87.893	553.068	57.4646	375.698	366.645	129.374	144.995	567.276	816.23	89.1703	257.396	0.980828	279.112	93.4835	2.98568	ITGB1
	A_24_P298238	147.14	136.281	278.923	451.341	234.753	446.339	298.897	165.512	225.391	489.603	774.829	185.536	209.94	0.922749	311.114	224.158	1.38792	A_24_P298238
	HSPA8	291.77	154.224	377.252	718.71	236.453	551.339	425.354	337.842	395.497	747.371	763.315	281.016	324.428	0.956305	431.121	330.494	1.30448	HSPA8
	BC089454	165.784	147.658	184.005	454.03	143.12	416.561	449.386	389.211	199.004	479.688	754.715	204.972	227.803	0.906457	324.303	168.609	1.9234	BC089454
	HSPA8	332.793	180.64	437.446	896.101	286.179	661.927	453.62	335.126	375.329	647.856	738.221	306.418	339.118	0.912689	460.829	318.419	1.44724	HSPA8
	HLA-B	212.463	133.678	152.308	464.95	137.166	385.364	386.558	375.577	162.835	523.296	733.569	216.543	240.924	0.930714	317.326	158.566	2.00122	HLA-B
	PTMA	223.705	186.107	271.804	487.828	268.611	394.206	239.216	193.172	311.352	715.989	730.045	244.639	313.838	0.904719	352.347	231.112	1.52457	PTMA
	OAZ1	428.037	250.624	448.252	841.908	384.289	583.406	558.506	407.431	460.871	844.202	722.525	431.693	580.644	0.905972	534.03	425.092	1.25627	OAZ1
	EIF1	321.313	143.314	350.458	830.325	210.053	555.965	624.194	328.671	352.249	673.127	696.961	302.765	448.222	0.913641	449.048	331.803	1.35336	EIF1
	A_24_P255252	116.877	150.15	376.463	617.273	242.571	463.197	374.428	151.395	185.496	595.677	664.912	115.621	206.873	0.910365	327.764	226.104	1.44961	A_24_P255252
	LAMP1	218.05	105.237	298.938	715.98	224.12	530.632	470.1	298.899	408.819	655.311	657.252	180.618	416.846	0.933225	398.523	305.302	1.30534	LAMP1
	RPL37A	346.537	156.542	279.008	513.519	260.041	459.899	451.561	230.305	315.987	775.771	650.485	333.122	371.279	0.901613	395.697	324.839	1.21813	RPL37A
	BC089454	153.995	131.036	158.319	401.904	129.38	377.484	400.806	346.317	174.154	425.72	643.389	187.416	208.835	0.910084	287.597	147.712	1.94702	BC089454
	TPT1	111.195	123.932	289.858	489.11	172.498	344.409	415.855	155.195	165.909	632.054	639.724	105.551	193.289	0.917352	295.275	225.097	1.31177	TPT1
	HSPA8	256.744	132.8	314.435	617.521	192.486	455.776	374.542	264.149	339.929	594.26	634.413	239.251	257.682	0.953054	359.537	290.844	1.23619	HSPA8
	A_23_P165819	116.443	153.227	167.25	395.451	137.722	300.293	259.3	81.6139	147.72	642.862	617.637	135.238	222.598	0.924632	259.797	168.095	1.54553	A_23_P165819
	CD63	260.376	124.493	176.907	634.69	220.129	490.318	340.839	180.624	238.992	527.843	615.663	144.928	366.537	0.966474	332.488	157.703	2.10832	CD63
	TPM1	91.013	56.543	49.6696	315.525	88.4592	245.593	209.297	104.762	82.6885	409.469	588.736	36.0903	115.582	0.960313	184.11	60.7656	3.02984	TPM1
	SRP14	211.436	135.743	219.368	488.242	303.092	371.346	424.839	189.341	202.8	469.55	583.99	140.734	320.292	0.921672	312.367	205.579	1.51945	SRP14
	GLTSCR2	208.042	110.807	229.172	594.189	281.272	380.554	474.22	305.716	248.214	695.564	582.721	241.185	308.633	0.912204	358.484	288.086	1.24437	GLTSCR2
	CD63	344.138	126.717	222.693	682.015	271.359	545.657	442.692	260.711	216.424	603.28	570.832	178.521	454.996	0.914225	378.464	191.575	1.97554	CD63
	ATF4	265.517	160.735	234.331	490.6	233.542	465.122	466.152	238.992	319.55	723.145	564.441	223.721	414.813	0.903819	369.282	255.142	1.44736	ATF4
	FTL	133.193	79.9289	81.6467	411.212	93.243	196.484	238.816	169.795	207.97	502.722	557.486	131.079	203.379	0.938753	231.304	140.235	1.64941	FTL
	MORF4L1	68.9898	50.0557	55.8272	214.336	58.6174	171.635	166.669	71.1547	82.4403	341.039	535.399	41.6004	109.309	0.917107	151.313	67.2821	2.24894	MORF4L1
	CALM2	113.777	99.5807	138.113	321.275	132.488	248.572	251.747	96.6317	114.346	441.97	512.467	115.675	205.982	0.950093	214.817	149.662	1.43535	CALM2
	ACTB	151.938	74.1379	114.409	342.911	100.096	272.531	266.624	153.416	164.559	460.382	456.263	96.5831	203.165	0.96878	219.77	92.2549	2.38221	ACTB
	A_24_P247175	156.943	64.8657	111.553	373.566	94.4854	293.513	290.657	177.336	173.152	419.831	448.743	100.994	194.787	0.97746	223.11	103.05	2.16505	A_24_P247175
	HLA-F	166.162	133.41	79.7731	318.338	121.866	317.93	274.978	234.468	149.257	353.265	430.417	177.816	214.076	0.952069	228.596	118.186	1.93421	HLA-F
	UBB	208.9	86.4954	119.312	306.548	105.887	253.473	235.84	195.435	187.895	429	428.537	125.981	204.306	0.940462	222.124	171.221	1.29729	UBB
	MCL1	167.361	47.2867	113.748	467.805	67.8892	289.252	236.64	102.487	110.317	456.656	412.747	93.5636	325.854	0.926518	222.431	98.5041	2.25809	MCL1
	LAMB1	69.272	43.5526	23.2264	214.294	52.8138	173.747	112.554	32.1803	86.0076	346.183	412.042	54.9159	198.102	0.926815	139.915	28.0684	4.98478	LAMB1
	GRN	146.146	104.581	136.322	528.412	88.333	267.675	300.156	183.188	169.869	339.996	411.995	129.723	267.701	0.908413	236.469	133.504	1.77125	GRN
	AK092921	110.705	100.878	101.023	285.946	100.844	276.608	214.016	206.535	119.377	281.067	411.197	131.712	133.177	0.952106	190.237	91.3468	2.08258	AK092921
	MRCL3	90.4063	57.9512	82.2987	292.109	86.7417	205.463	215.272	100.651	153.799	368.471	410.398	66.878	195.179	0.962094	178.894	87.9496	2.03405	MRCL3
	MARCKS	71.8962	41.116	52.5083	284.912	64.6402	245.227	168.13	67.5653	65.6995	259.129	409.27	45.4401	104.804	0.984344	144.641	65.0646	2.22304	MARCKS
	MYL6	101.961	83.5524	86.1024	258.518	73.8622	215.175	252.262	100.473	139.08	418.712	396.817	84.397	211.259	0.92905	186.321	110.56	1.68524	MYL6
	ENST00000374534	97.8837	74.391	110.232	357.473	117.474	246.739	188.168	91.3097	150.958	372.646	387.418	70.9817	188.44	0.974844	188.778	98.1721	1.92293	ENST00000374534
	ACTB	170.651	81.709	126.644	239.405	95.7212	209.541	229.164	184.696	184.355	362.955	375.623	106.274	185.837	0.909418	196.352	123.092	1.59517	ACTB
	CTSB	62.7716	52.4924	63.5303	320.82	59.0326	228.002	134.118	81.214	132.046	159.002	374.964	48.0746	130.584	0.921115	142.05	43.6853	3.25167	CTSB
	SULF2	59.9676	25.1478	108.249	211.605	65.6634	261.582	146.156	186.597	53.5886	281.787	371.581	29.5715	161.841	0.912076	151.026	82.7664	1.82473	SULF2
	RNH1	121.96	118.623	171.066	354.825	163.992	242.524	209.156	165.662	152.355	288.06	363.968	133.213	258.466	0.931681	211.067	133.406	1.58214	RNH1
	OAZ1	173.633	126.875	216.426	380.309	188.789	276.654	224.281	158.694	195.533	409.321	359.786	177.219	238.072	0.927883	240.43	195.012	1.2329	OAZ1
	FHL2	74.9153	86.1473	92.0705	318.628	108.77	191.078	161.815	140.143	104.099	352.22	357.342	47.3145	191.364	0.95231	171.224	92.7114	1.84685	FHL2
	SSR2	155.571	71.1791	171.002	350.854	172.628	281.785	240.418	115.29	139.686	344.767	352.784	132.236	244.276	0.935285	213.268	151.291	1.40966	SSR2
	DSTN	48.6033	68.3783	130.95	238.578	94.1565	244.311	179.569	93.9844	73.4426	273.497	348.414	82.6794	149.219	0.954203	155.83	95.7639	1.62723	DSTN
	RPL9	100.875	75.7359	122.978	207.84	103.295	188.787	215.325	138.424	129.112	241.643	346.017	95.2089	95.9792	0.913067	158.555	169.914	0.933149	RPL9
	A_24_P50554	90.8014	62.0177	147.107	277.134	114.551	206.013	236.984	96.1956	181.373	275.798	344.608	110.902	145.371	0.92548	176.066	136.017	1.29444	A_24_P50554
	MYH9	38.3677	35.5305	34.9809	161.445	34.0642	116.327	83.8244	41.2552	73.143	281.285	332.295	33.7412	79.3797	0.929505	103.511	29.7569	3.47854	MYH9
	P4HB	157.559	107.429	187.756	417.625	146.653	317.06	213.91	148.077	187.988	287.213	330.227	151.582	189.581	0.909915	218.666	130.943	1.66994	P4HB
	LAPTM4A	68.2033	44.8026	60.959	316.973	86.5059	230.384	147.74	66.2325	97.3915	255.794	324.447	48.8941	126.172	0.982558	144.192	69.7421	2.06751	LAPTM4A
	ARMET	145.187	77.5001	216.468	357.68	121.075	362.229	250.088	199.809	173.199	377.714	323.977	144.621	205.198	0.90339	227.288	147.889	1.53689	ARMET
	LOC644799	90.6109	37.1287	81.2706	217.148	92.0869	206.013	160.559	92.4547	102.352	301.83	320.17	44.8152	107.104	0.967182	142.58	118.794	1.20024	LOC644799
	ZFP36L1	65.2652	58.9481	48.6698	310.354	105.853	270.79	151.467	79.5329	58.0242	271.548	317.069	39.6908	123.107	0.970314	146.178	67.5949	2.16257	ZFP36L1
	MARVELD1	60.6236	34.0115	25.7781	261.745	93.9738	201.798	123.371	83.7342	62.3897	211.565	314.438	37.4733	95.3933	0.975153	123.561	43.484	2.84153	MARVELD1
	SERF2	156.325	114.549	176.928	383.081	194.154	310.737	278.24	164.275	148.186	320.168	313.498	112.71	233.936	0.901623	223.599	139.145	1.60695	SERF2
	CAPN2	55.1495	46.4482	85.9316	222.444	66.5471	198.683	155.505	88.4534	79.8375	338.952	308.846	51.0744	126.659	0.957959	140.348	70.7782	1.98293	CAPN2
	PALM2-AKAP2	83.9553	84.8656	136.919	306.878	139.881	272.256	104.525	38.4504	81.2091	274.307	307.154	58.9187	132.686	0.903372	155.539	61.6981	2.52097	PALM2-AKAP2
	PFDN5	52.4407	34.4545	55.0513	145.943	56.1026	110.88	133.736	56.7638	72.2254	239.957	301.374	48.5919	99.3042	0.92297	108.217	71.9415	1.50424	PFDN5
	A_24_P127621	51.178	38.9878	87.8717	140.852	58.3948	127.902	126.588	39.1713	70.9708	229.433	294.231	46.9603	70.9169	0.913097	106.42	106.019	1.00378	A_24_P127621
	MTCH1	104.772	43.8849	64.3562	237.336	83.227	148.925	144.665	105.046	102.702	255.899	292.868	72.6633	139.093	0.970045	138.111	85.8714	1.60834	MTCH1
	RPL37P6	125.906	90.7041	140.478	343.904	107.558	216	254.78	91.4945	166.725	319.72	286.524	130.953	166.976	0.911038	187.825	184.54	1.0178	RPL37P6
	CCNI	64.7644	46.1475	55.7121	179.047	44.3492	102.353	138.361	62.107	72.1599	279.583	280.226	58.3792	101.641	0.926556	114.218	63.1367	1.80906	CCNI
	A_24_P332292	83.4156	54.9766	109.315	273.907	125.161	179.379	213.699	134.14	107.01	315.248	279.569	112.782	128.116	0.926401	162.825	125.02	1.30239	A_24_P332292
	DYNLL1	128.425	97.6345	118.971	319.331	130.104	221.13	165.342	117.765	149.84	349.388	276.091	121.606	156.742	0.934484	180.952	124.847	1.44939	DYNLL1
	FTHL12	68.9334	49.2804	80.8946	302.825	48.9735	191.903	206.568	155.678	150.212	248.269	274.164	38.0815	181.844	0.90834	153.663	89.6565	1.71391	FTHL12
	ARPC2	128.926	68.7424	100.426	252.602	100.445	204.089	208.98	124.88	143.132	311.447	273.084	76.0984	190.365	0.936753	167.94	89.6682	1.8729	ARPC2
	SCOTIN	141.828	82.1916	106.864	276.39	132.062	268.454	173.448	170.82	123.476	248.014	272.285	106.925	167.831	0.94797	174.661	123.766	1.41121	SCOTIN
	ANXA2	96.3107	101.796	103.453	209.785	133.96	171.32	182.445	131.064	95.0161	254.197	265.565	56.3287	185.374	0.904816	152.816	95.0057	1.6085	ANXA2
	NGFRAP1	101.499	36.1239	15.3147	258.393	47.7809	213.251	111.222	50.2726	71.982	274.981	263.733	58.1679	100.813	0.972811	123.349	54.7204	2.25416	NGFRAP1
	SLC44A1	40.3181	39.7236	63.4803	142.074	57.4115	93.6591	106.257	52.3263	50.3677	261.64	262.464	37.7941	59.5869	0.900285	97.4694	74.9353	1.30071	SLC44A1
	CD99	127.074	38.9402	20.579	190.92	61.7766	145.081	116.17	67.2927	62.9702	200.832	260.02	53.4327	122.162	0.946952	112.865	51.3668	2.19724	CD99
	MRLC2	80.8409	50.2535	92.71	248.755	101.309	172.302	196.408	113.764	125.292	248.306	257.906	63.5408	168.116	0.939102	147.654	106.322	1.38875	MRLC2
	A_24_P212864	50.0917	49.3911	105.073	187.114	70.7328	162.39	147.2	45.7988	60.3931	203.013	248.553	40.2136	60.0776	0.936262	110.003	107.621	1.02214	A_24_P212864
	YWHAQ	93.5384	102.12	114.239	197.871	73.0616	167.994	127.632	62.9793	148.256	224.217	246.721	115.748	134.232	0.916428	139.124	111.571	1.24696	YWHAQ
	TMEM123	40.23	28.0608	44.1706	131.82	21.6065	72.793	89.1889	44.2994	75.5773	151.207	241.692	27.7324	58.3565	0.919076	78.9796	91.769	0.860634	TMEM123
	NUPR1	69.6388	52.888	37.8173	157.032	12.6536	90.1065	61.4626	52.7291	16.0293	174.307	238.779	8.75095	32.1957	0.925056	77.2607	47.3821	1.63059	NUPR1
	PTGES3	120.662	63.1331	81.2815	168.664	99.2957	129.523	134.511	93.0878	113.392	185.077	234.878	77.2917	108.591	0.935172	123.799	148.174	0.835497	PTGES3
	FMOD	19.2579	14.6317	13.9671	107.388	7.51777	77.295	81.3124	40.4344	9.50803	153.073	231.589	5.29507	60.5244	0.942725	63.2149	18.7501	3.37144	FMOD
	MICAL-L2	62.8845	41.8596	94.9696	199.525	63.4044	131.64	116.68	85.2184	48.3687	224.097	230.743	64.7923	101.121	0.955437	112.716	49.6104	2.27202	MICAL-L2
	HLA-A	100.727	64.9053	47.8569	188.231	69.3974	183.066	135.568	118.204	66.5117	148.936	225.151	99.7649	115.256	0.928608	120.275	65.2826	1.84237	HLA-A
	HLA-A	96.621	62.2076	46.9744	182.233	67.0122	176.887	138.637	116.027	66.4626	143.262	222.237	94.6664	114.549	0.926874	117.521	62.6986	1.87438	HLA-A
	HLA-A	90.0607	60.8785	44.8878	169.988	64.5273	166.475	132.645	115.933	66.2589	143.082	222.144	88.8989	111.063	0.933122	113.603	60.7499	1.87001	HLA-A
	LSMD1	97.5205	38.703	85.889	144.848	78.3436	139.833	117.678	80.169	86.3634	197.159	221.015	63.9709	123.729	0.939158	113.479	93.2185	1.21734	LSMD1
	TPM1	29.3383	29.9117	27.4517	182.398	49.4652	100.435	57.1663	27.2733	31.5857	142.22	218.384	11.7248	32.0272	0.952618	72.2601	19.7001	3.66802	TPM1
	HLA-A	85.7506	65.198	46.6049	174.083	68.0985	179.713	138.878	121.954	66.9073	147.669	218.29	90.9061	112.278	0.928178	116.641	62.3179	1.87171	HLA-A
	SKP1A	38.4523	39.8659	59.1354	126.392	40.5887	110.648	60.0716	52.0264	69.0046	161.67	217.538	49.7859	86.8976	0.941899	85.5444	61.3161	1.39514	SKP1A
	RHOA	47.7427	49.4387	55.8033	140.237	38.6885	106.17	85.3152	59.6474	65.5778	143.832	215.94	41.9675	85.3669	0.963479	87.3635	46.8961	1.86291	RHOA
	BC092424	86.9992	53.4101	79.5231	152.261	63.813	128.031	110.177	96.9286	98.7426	186.554	214.014	60.2481	108.389	0.96104	110.699	67.0375	1.65131	BC092424
	ITGAV	15.9848	13.7505	11.135	111.637	8.97947	84.8865	66.5219	27.4853	23.9831	112.622	213.308	10.7607	50.3515	0.957932	57.8004	11.8378	4.8827	ITGAV
	H3F3B	93.5454	82.7612	80.8381	239.157	56.4747	154.321	135.967	87.7476	93.8982	203.433	209.737	50.2994	184.232	0.904475	128.647	80.7287	1.59357	H3F3B
	VPS28	94.7623	42.0652	75.0761	173.462	92.3593	120.315	119.732	95.5504	71.1019	185.759	209.22	53.188	85.312	0.945711	109.07	86.7068	1.25791	VPS28
	RHOA	38.7204	41.5905	42.3448	107.995	30.6823	77.9898	80.4437	57.2757	60.4773	134.777	207.951	37.4993	78.607	0.921492	76.6426	43.3258	1.76899	RHOA
	RHOA	46.4235	52.6743	54.9078	137.337	38.2034	103.506	84.3291	60.332	67.9513	141.853	207.059	42.9279	85.0703	0.963594	86.3519	46.4262	1.85998	RHOA
	PEA15	47.9896	11.2959	21.6897	136.452	69.1183	112.997	84.1824	33.613	32.4752	165.792	205.978	18.4808	67.3832	0.960928	77.4959	18.5607	4.17527	PEA15
	C3orf10	66.5138	56.2582	72.2918	182.233	79.5861	128.198	140.474	88.726	73.9435	174.097	205.132	76.9665	123.865	0.962829	112.945	67.8771	1.66396	C3orf10
	PLSCR3	36.068	10.508	23.1699	153.69	18.8958	97.1931	67.5431	38.4473	36.2017	149.408	204.85	27.2114	56.2692	0.988682	70.7273	20.9814	3.37096	PLSCR3
	ITGB1	26.8835	18.9493	17.8186	114.25	14.5837	75.4053	53.5978	14.5878	25.7105	131.33	204.521	16.7436	57.0602	0.957996	59.3416	15.815	3.75223	ITGB1
	ITGB1	30.3753	25.0918	23.1177	140.759	18.4174	83.5943	63.2821	18.0832	25.1253	136.516	202.782	18.8183	71.3344	0.969411	65.946	18.6112	3.54336	ITGB1
	FKSG30	84.0999	52.4924	67.9947	140.279	52.9865	106.943	115.254	110.88	97.112	189.574	201.843	53.911	93.9871	0.919866	105.181	70.0734	1.50102	FKSG30
	HLA-A	81.6415	60.3246	41.784	159.759	61.2185	157.402	125.989	113.394	63.1809	141.238	199.681	81.649	102.248	0.938338	106.885	58.6339	1.82293	HLA-A
	ACTG1	122.334	82.0967	117.905	226.995	91.4159	173.747	150.247	113.403	149.281	201.342	199.54	83.8908	110.978	0.918885	140.244	101.866	1.37675	ACTG1
	HLA-A	76.7142	52.2392	36.1133	142.761	51.6577	134.081	124.827	104.325	56.477	122.65	199.21	76.3876	98.5975	0.914955	98.157	55.8288	1.75818	HLA-A
	HLA-A	75.5643	57.3975	39.5496	150.234	55.8501	146.253	122.192	106.809	58.4198	130.595	198.788	76.4421	93.8443	0.934528	100.918	55.7815	1.80917	HLA-A
	RHOA	43.8629	51.1792	52.2257	140.936	36.5092	98.4345	79.892	56.5003	63.9861	133.069	198.13	39.9837	79.8814	0.965939	82.6607	43.2575	1.9109	RHOA
	NCOR2	91.0835	29.6853	46.7962	175.821	80.1143	146.234	130.602	90.1436	70.615	238.697	197.895	60.0627	110.788	0.938566	112.964	51.6983	2.18507	NCOR2
	ITGAV	15.6814	13.3155	10.7547	114.907	8.70706	85.6878	62.6952	25.0863	21.9373	108.897	197.425	10.1804	45.3677	0.970823	55.434	11.3455	4.88597	ITGAV
	RHOA	45.8275	47.4925	48.2394	117.385	33.7187	91.598	83.0555	58.56	65.9616	137.513	196.767	40.703	77.6476	0.951636	80.3438	44.0352	1.82453	RHOA
	RPL3	69.8892	39.5495	93.2216	154.069	78.5596	121.204	133.877	78.1244	106.428	174.749	196.579	70.0651	55.7639	0.903007	105.545	94.9069	1.11209	RPL3
	CNP	59.241	30.3198	29.3862	137.868	36.9444	111.515	69.3861	67.9893	45.2252	128.579	195.216	44.8894	83.3455	0.970915	79.9927	45.3674	1.76322	CNP
	ITGAV	14.5598	12.5755	10.985	113.002	8.4114	82.2649	60.6644	21.506	19.737	93.3443	195.028	8.9104	40.8891	0.958945	52.4522	10.511	4.99022	ITGAV
	MRLC2	57.1494	45.2298	56.5902	198.16	63.73	135.604	103.803	52.8988	77.1737	204.752	193.478	38.328	101.794	0.969806	102.207	58.0115	1.76184	MRLC2
	CTNNB1	33.6308	19.4199	28.3103	77.8607	46.7079	89.3238	61.0987	31.6169	34.6895	151.956	193.478	17.0161	66.7716	0.912763	65.5293	46.167	1.4194	CTNNB1
	ENST00000334683	47.1501	39.9451	90.8342	157.719	69.4871	121.927	116.469	48.9883	95.8078	141.868	193.478	58.9317	88.2379	0.926175	97.7571	71.976	1.35819	ENST00000334683
	RHOA	41.1047	49.2962	52.6039	135.643	36.5125	98.2677	77.785	53.8287	60.3579	127.597	193.007	38.6228	72.5135	0.966711	79.78	42.3406	1.88424	RHOA
	HLA-A	72.7109	50.2535	34.807	138.264	49.3123	128.828	119.075	107.666	57.8768	131	192.961	74.1639	99.1028	0.924126	96.6171	53.7412	1.79782	HLA-A
	YWHAQ	95.4324	67.967	115.113	187.446	97.0102	182.603	147.259	79.754	120.588	173.647	192.961	103.2	143.068	0.918641	131.234	115.767	1.13361	YWHAQ
	VEGFB	23.0636	9.6284	26.515	136.671	21.0484	73.1496	57.63	22.6692	31.4734	136.097	191.786	14.2425	45.6936	0.972708	60.7436	23.7943	2.55286	VEGFB
	CTNNB1	34.636	20.0098	27.7343	75.2181	46.0601	92.8254	59.021	35.4213	35.5369	160.628	188.027	18.4901	67.9398	0.908575	66.2729	46.6662	1.42015	CTNNB1
	AT_ssH_AB_5	60.7294	28.189	49.3153	101.85	29.7754	80.4447	72.2033	62.0615	64.4121	121.991	185.91	38.4226	64.8784	0.922158	73.8602	46.1836	1.59927	AT_ssH_AB_5
	NAP1L1	51.626	14.0912	47.4483	120.251	37.7849	74.3492	69.8439	40.2859	58.8973	148.404	185.077	48.5233	57.7523	0.94074	73.4103	64.89	1.1313	NAP1L1
	P4HB	65.9072	37.1919	74.3871	151.991	46.8873	115.553	110.201	88.4201	70.835	125.004	183.913	52.6355	68.9102	0.947968	91.6797	62.1095	1.4761	P4HB
	C1orf198	30.1883	13.1906	12.5196	128.664	14.5572	69.4673	61.7091	31.3867	23.639	197.624	181.029	29.0042	50.4541	0.943782	64.8795	21.0137	3.08749	C1orf198
	RAP1B	28.6294	16.3925	28.319	87.1159	24.4701	64.6318	58.6806	28.1335	39.2727	139.747	179.85	18.1045	51.7065	0.934399	58.8503	33.1701	1.7742	RAP1B
	HLA-A	71.3459	47.4054	30.3121	129.987	46.4886	121.149	118.993	99.1973	55.0702	121.818	179.282	70.8011	93.1668	0.916116	91.1551	51.8032	1.75964	HLA-A
	CMTM6	61.5547	36.9784	72.6069	160.678	71.0451	96.0074	88.6959	55.0706	67.778	185.954	179.112	39.7167	98.3595	0.933568	93.3505	64.7842	1.44095	CMTM6
	GAA	68.3761	19.6479	13.2412	156.084	28.4898	83.6962	68.5292	48.7823	36.1221	150.022	178.61	27.7045	50.7434	0.964245	71.5422	44.5847	1.60464	GAA
	ITGAV	13.41	10.3684	8.28552	89.1347	6.49126	67.2858	53.8091	20.8821	19.723	94.2887	177.9	8.56184	40.5815	0.954045	46.9786	9.79047	4.7984	ITGAV
	CTNNB1	31.183	19.4061	27.2518	73.3257	42.2331	87.6239	62.1317	32.4711	34.1137	154.145	177.483	17.8912	63.2196	0.914628	63.2676	45.165	1.40081	CTNNB1
	ITGAV	12.761	10.224	8.29204	92.4685	6.60089	66.8272	51.8371	22.233	18.9856	91.1857	176.636	8.4061	38.7322	0.955537	46.553	9.78495	4.75761	ITGAV
	PTTG1IP	26.3262	21.3811	21.2224	114.14	25.1611	56.0676	70.9062	28.2092	38.4932	157.892	176.385	20.4943	35.9016	0.941545	60.9677	32.3446	1.88494	PTTG1IP
	COTL1	78.0686	20.3133	69.3879	149.61	39.8645	133.59	82.991	52.7594	83.3766	232.222	175.116	71.2531	100.615	0.901227	99.1667	30.9258	3.2066	COTL1
	ITGAV	12.7116	12.3929	9.38967	97.0793	7.46794	72.1445	53.4452	21.6544	18.5854	86.5987	175.021	8.13913	38.3038	0.958144	47.1488	10.0928	4.67152	ITGAV
	RHOA	37.4647	41.6064	42.3405	103.856	30.1641	78.0639	69.7206	49.482	53.6447	116.279	173.601	34.4068	65.0286	0.949612	68.8969	37.2423	1.84996	RHOA
	ITGAV	13.1208	12.087	9.71135	110.419	7.39486	78.5178	52.6001	20.3792	18.9131	84.6125	173.222	8.55072	38.3331	0.966207	48.297	9.7626	4.94715	ITGAV
	AT_ssH_AB_5	50.9029	28.9623	50.3565	103.266	30.6225	81.6489	69.0691	62.0585	64.8194	125.603	172.626	34.6293	63.388	0.942095	72.1502	45.2433	1.59472	AT_ssH_AB_5
	OPTN	20.9721	14.1578	20.1269	106.065	14.4343	64.0111	60.4179	36.7056	34.9704	142.025	172.247	18.4363	52.3912	0.962734	58.2277	20.4687	2.84473	OPTN
	CIP29	36.4278	33.8375	33.4224	87.2255	25.7923	69.736	60.3005	33.5433	53.9163	169.218	171.792	40.1691	56.7599	0.902215	67.0877	51.037	1.31449	CIP29
	RPL17	36.6676	31.8729	80.4773	134.935	58.5709	105.984	101.309	41.1977	85.4131	111.513	171.04	46.2428	67.4015	0.901986	82.5095	61.3505	1.34489	RPL17
	DAZAP2	86.8087	47.5875	74.8087	171.352	75.0814	138.578	114.614	58.2177	93.8982	158.357	169.605	45.3473	101.955	0.950252	102.786	77.5921	1.32469	DAZAP2
	GSN	25.5326	8.19704	16.1711	116.922	22.1048	59.509	72.2033	26.8401	41.2717	160.493	169.473	19.5302	74.3811	0.945057	62.5099	12.7856	4.8891	GSN
	CTNNB1	28.4001	18.9712	26.9388	75.1296	45.4123	87.5637	53.6096	27.5307	29.7928	140.369	169.189	16.269	58.4664	0.923062	59.8186	40.4476	1.47892	CTNNB1
	HNRPC	43.5419	53.3152	52.8473	108.012	52.269	76.1	84.3937	44.8779	70.1305	157.802	166.869	62.8048	72.4879	0.908841	80.4193	64.8095	1.24086	HNRPC
	FASTK	63.6005	48.7741	77.1083	151.89	83.4463	143.432	88.778	79.6056	60.4726	163.116	165.647	67.7049	96.8141	0.95762	99.2608	71.6161	1.38601	FASTK
	PPT1	46.1978	27.9155	37.6304	139.799	29.028	84.7013	80.0094	37.7779	69.3908	167.546	165.515	48.3638	95.331	0.946798	79.1696	41.8853	1.89015	PPT1
	ARF4	21.5364	28.8349	32.6313	108.813	19.3941	103.761	58.305	27.0128	35.9489	143.996	163.375	17.8338	50.0513	0.978235	62.4225	28.5773	2.18434	ARF4
	KIAA0247	23.247	5.90314	16.7927	95.9329	24.716	55.0903	44.524	18.4952	30.8133	157.578	162.721	13.5566	39.5196	0.934178	52.9915	11.364	4.66312	KIAA0247
	RHOA	36.1068	39.1618	40.1235	104.413	27.2407	72.4224	67.8718	46.0774	50.569	110.043	162.39	33.0756	63.7176	0.955392	65.6317	35.6255	1.84227	RHOA
	C22orf5	67.2651	21.5377	53.6776	155.477	47.3988	137.406	77.6441	54.4496	56.9381	134.642	162.333	62.4506	87.2894	0.965599	86.0392	38.0894	2.25888	C22orf5
	KTN1	32.2023	30.5202	26.365	114.368	37.9111	68.6614	105.411	34.3672	51.0465	167.441	162.224	34.6515	55.6833	0.92481	70.8349	53.8641	1.31507	KTN1
	ITGAV	12.8809	9.42067	7.58129	87.3014	6.27201	64.3585	53.68	21.1123	18.6696	86.3664	162.125	8.382	37.6373	0.960846	44.2913	9.18715	4.82101	ITGAV
	AT_ssH_AB_5	52.1374	25.5405	44.7357	94.5589	27.2872	71.8481	63.8573	56.0914	57.4601	108.799	161.935	32.2524	59.3452	0.932113	65.8345	41.3882	1.59066	AT_ssH_AB_5
	ADD1	43.7747	24.9757	33.4724	122.299	49.8206	85.3636	73.1424	46.3985	61.9965	173.797	161.613	37.0043	46.9972	0.943403	73.8966	31.1906	2.36919	ADD1
	CTNNB1	27.6735	18.8267	23.1655	65.3981	40.6186	76.4567	48.5796	29.4118	29.973	137.985	161.003	15.3772	58.6605	0.906153	56.3946	41.0768	1.3729	CTNNB1
	STRAP	79.5147	52.7298	72.9786	123.509	74.3206	137.855	86.1369	54.1043	74.847	167.891	160.615	62.5285	109.887	0.925837	96.686	97.2194	0.994513	STRAP
	SNX3	21.9138	13.4551	23.0873	74.5733	12.5739	43.9277	53.2809	22.6995	33.6128	111.513	160.42	19.8268	42.3026	0.917173	48.7067	26.2457	1.8558	SNX3
	ITGAV	11.9568	10.7847	8.72022	91.5666	6.89655	68.9023	49.2957	19.8401	16.7549	77.5221	160.383	7.9908	34.8762	0.959476	43.4992	9.17767	4.73968	ITGAV
	RABAC1	56.6591	33.4737	71.9136	169.988	58.5742	135.618	125.86	78.1396	53.7665	202.646	160.354	49.7302	111.938	0.928823	100.666	47.6805	2.11127	RABAC1
	HLA-A	60.4613	53.8135	34.9548	131.445	49.7708	132.182	102.406	84.1098	47.1609	100.585	159.71	62.4228	80.3647	0.923157	84.5682	46.3142	1.82597	HLA-A
	CDK2AP1	29.3454	16.6294	14.0454	73.0687	22.4038	63.8073	52.4592	26.0071	46.3042	130.925	158.763	21.8329	53.4093	0.926935	54.5385	23.2858	2.34214	CDK2AP1
	C6orf48	44.1309	22.7719	37.0849	169.822	50.3422	106.948	99.8885	38.7896	41.4285	135.002	158.138	37.5401	46.3564	0.961074	76.0187	54.7316	1.38894	C6orf48
	C6orf62	30.4811	21.9589	34.4592	80.2883	41.7647	74.5067	76.2883	26.2313	37.1801	140.399	156.836	21.4843	41.4164	0.924839	60.2534	35.5505	1.69487	C6orf62
	TXNDC	33.4791	29.8727	30.7577	87.2719	30.7222	68.6244	75.5605	34.0734	43.8629	116.354	156.761	36.3758	61.2934	0.945104	61.9238	43.9941	1.40755	TXNDC
	PODXL	46.3142	15.1266	22.0136	129.296	21.5135	62.0472	66.0993	17.0958	55.6671	164.361	156.112	37.3102	73.1654	0.929297	66.6247	18.2769	3.64529	PODXL
	CSGlcA-T	46.7445	17.1065	45.8312	100.316	34.1173	87.6054	81.6058	51.9234	53.4832	148.149	155.804	38.3948	86.5863	0.942601	72.8975	39.687	1.83681	CSGlcA-T
	AT_ssH_AB_5	49.3334	25.4074	43.8576	92.4854	26.6029	72.9134	65.442	53.4198	54.986	100.09	155.762	30.1759	53.2591	0.937462	63.3642	40.489	1.56497	AT_ssH_AB_5
	CRI1	48.6527	20.1705	33.4637	185.873	46.1597	126.846	76.0066	22.2936	24.7227	116.812	155.525	32.3451	112.952	0.906207	77.0633	17.6954	4.35499	CRI1
	ITGAV	12.1614	10.7766	8.88758	91.2463	6.71384	67.7629	49.5422	18.2771	16.357	71.1438	153.319	7.77759	34.6126	0.958041	42.1983	8.84031	4.77339	ITGAV
	HOMER3	55.2518	8.44696	13.5911	154.39	27.3935	103.557	56.732	50.6331	38.0321	124.741	152.817	17.9116	75.1172	0.966454	67.5857	21.1954	3.1887	HOMER3
	SUMO2	31.25	35.9341	46.9875	107.287	41.263	82.7189	58.305	31.4321	49.4104	134.875	152.798	22.1444	54.5554	0.957169	65.3047	41.232	1.58383	SUMO2
	SEC11L1	38.089	37.1207	60.1765	124.108	57.0029	85.0347	92.5578	35.385	48.1347	187.573	150.327	29.0209	63.8055	0.902663	77.5642	43.6962	1.77508	SEC11L1
	CTNNB1	27.4125	17.8749	25.1413	72.1119	41.8145	82.7883	49.8239	25.3196	27.8008	123.775	149.119	14.2815	52.2521	0.934736	54.5781	37.4704	1.45656	CTNNB1
	TMEM59	40.0254	33.6476	75.0022	142.133	47.3689	103.488	131.788	38.7411	53.3966	156.693	148.632	33.2888	89.981	0.90328	84.1681	53.4987	1.57328	TMEM59
	MRFAP1	40.0183	22.5853	33.2116	83.1711	29.6459	64.7707	47.8929	36.9116	41.5806	143.164	148.4	29.0598	41.204	0.921681	58.5859	37.3053	1.57044	MRFAP1
	DYNLL1	55.0049	59.66	57.3379	151.102	57.9496	97.0635	69.6091	46.244	66.493	169.045	148.201	56.1563	70.9389	0.934739	84.985	59.098	1.43804	DYNLL1
	REXO2	32.6926	21.1734	51.854	115.708	14.0987	74.5623	81.1832	65.7176	46.8777	103.41	147.69	27.8547	63.4832	0.937964	65.1004	57.383	1.13449	REXO2
	ZC3H11A	39.7468	27.4563	48.1395	135.39	46.4454	107.411	98.9142	35.4516	48.336	193.547	147.23	33.465	68.0313	0.934054	79.1972	46.3404	1.70903	ZC3H11A
	RGS10	35.5954	10.0812	28.2886	107.017	14.6834	60.2409	100.323	38.0505	52.0203	152.256	147.226	38.8861	58.21	0.918005	64.8368	21.6504	2.99472	RGS10
	RNF149	30.6151	14.9716	31.4511	69.9456	34.6522	63.1867	53.8737	34.0674	41.7024	131	145.251	20.8484	49.5935	0.915601	55.4738	42.1291	1.31676	RNF149
	ATP6V1G1	31.9413	28.344	42.234	89.6026	44.9173	81.1116	65.0428	22.1058	40.9861	158.372	144.219	37.5067	83.3089	0.900403	66.8994	49.7068	1.34588	ATP6V1G1
	SUMO2	59.5725	38.5844	45.2813	124.255	59.1589	107.466	85.28	47.0104	56.9054	141.56	144.186	35.9271	103.391	0.950559	80.6599	55.5917	1.45093	SUMO2
	ZMPSTE24	34.1352	34.7948	51.2998	98.9	33.7586	92.3113	74.7036	46.0532	44.9372	145.45	142.056	36.9097	66.508	0.957037	69.3706	60.3001	1.15042	ZMPSTE24
	LOC51035	47.2383	25.6865	44.4618	119.269	43.6981	78.1936	90.8088	59.708	60.5265	111.34	141.975	43.1299	75.3113	0.95875	72.4113	51.7691	1.39874	LOC51035
	NR2F2	12.1508	6.77055	10.6547	77.2453	21.6398	40.6299	39.8051	16.2264	16.3851	121.211	141.899	7.83321	28.8633	0.934351	41.6396	12.5283	3.32363	NR2F2
	A_23_P347100	19.3426	49.0114	37.9977	96.3375	31.174	69.1987	36.4714	10.8923	30.8016	132.267	140.763	24.6844	42.3246	0.908837	55.482	32.5193	1.70613	A_23_P347100
	DNAPTP6	33.4438	21.5402	17.5861	94.7233	26.3903	70.0324	49.4307	34.7125	31.8151	104.257	140.441	18.1434	42.1635	0.981225	52.6677	21.9302	2.4016	DNAPTP6
	LZTS2	34.5655	13.49	17.2666	117.246	35.207	68.5225	52.3712	31.8229	29.9613	119.54	140.006	27.7268	52.7648	0.976679	56.9608	23.3458	2.43987	LZTS2
	PSAP	17.3109	6.90444	12.2979	81.2745	7.79682	38.4854	39.5469	25.68	24.6104	60.3358	139.646	14.4669	27.9222	0.915373	38.1752	13.6853	2.78951	PSAP
	ARHGAP1	35.7753	17.0968	24.1306	146.382	39.2798	83.8536	63.1295	40.8554	42.9921	117.104	138.282	23.9557	65.0322	0.970844	64.4515	23.8313	2.70449	ARHGAP1
	PHC2	50.4726	18.0332	26.5171	99.5659	42.2032	78.1056	62.1493	47.7706	42.1799	136.509	138.017	34.7943	77.4572	0.948603	65.675	29.0301	2.2623	PHC2
	RHOA	32.3716	42.6348	41.6341	111.156	28.9051	77.749	63.2234	40.4465	43.5773	93.0745	137.984	29.0765	54.5261	0.969901	61.2584	32.2123	1.90171	RHOA
	TGFBR2	15.8014	13.2173	11.248	53.4328	11.2086	36.6836	49.1724	13.6003	24.0673	108.312	137.487	10.8274	33.2613	0.900984	39.8707	19.5398	2.04049	TGFBR2
	RHOA	26.0722	24.6187	26.1563	58.0604	18.4705	47.7304	50.2524	34.9912	35.0547	97.5116	135.944	20.9318	41.2919	0.900995	47.4681	25.9499	1.82922	RHOA
	CTNNB1	24.605	17.1065	22.257	60.1425	35.682	73.3951	46.2143	24.0868	25.3126	116.564	135.849	13.6975	51.7724	0.921683	49.745	34.854	1.42724	CTNNB1
	SERF2	44.981	42.2234	46.1702	105.176	42.8775	73.9787	67.6488	43.7208	53.7594	128.834	135.158	35.3449	75.5493	0.956066	68.8785	44.4407	1.5499	SERF2
	43715	15.11	10.6265	23.5524	60.9854	13.7765	49.7777	40.8146	15.342	19.9453	122.95	132.232	12.3774	36.9525	0.919364	42.6494	20.5817	2.0722	43715
	PAG1	29.3877	4.39226	23.4133	94.6559	9.74354	35.8592	59.9425	21.6787	36.3304	150.757	131.247	18.4271	51.2231	0.900161	51.3121	13.1626	3.89832	PAG1
	TXNL1	28.1426	20.5892	40.5429	98.7567	24.9518	71.0514	56.7907	28.2426	45.19	114.061	131.162	29.553	59.9934	0.970381	57.6175	32.4974	1.77299	TXNL1
	KIAA1033	24.7037	14.7169	19.2706	63.7923	20.7328	55.1459	36.0958	17.014	27.5129	94.1988	130.428	14.1869	37.2125	0.942442	42.6932	26.257	1.62597	KIAA1033
	SEC11L1	30.9925	37.6666	55.5599	117.562	46.7278	75.0857	64.5381	25.3014	49.4174	164.083	130.419	25.7523	57.0748	0.901264	67.7062	36.909	1.83441	SEC11L1
	ENST00000375923	45.8804	41.5748	53.8493	106.933	43.5253	88.9949	67.0971	55.6128	57.9868	117.126	130.305	29.4751	54.2332	0.973613	68.6611	41.3401	1.66088	ENST00000375923
	ENST00000375923	23.7479	6.75919	13.5672	70.1943	8.82333	46.0398	51.8253	26.3797	26.1927	93.9889	129.628	13.6734	28.3543	0.952337	41.4749	14.3343	2.8934	ENST00000375923
	MGC2749	71.2119	37.271	51.8279	135.28	88.0838	98.3881	80.2031	79.9903	61.0883	120.297	129.618	55.7057	88.5858	0.903288	84.427	57.1266	1.47789	MGC2749
	TMEM14C	29.6205	40.6571	45.0748	105.163	57.8334	85.7897	74.2458	33.2495	51.4398	113.371	129.207	24.4767	60.8027	0.949731	65.4562	53.1341	1.2319	TMEM14C
	PPP2CB	17.6601	19.5035	18.6837	96.759	20.2711	60.4308	52.6705	19.5765	33.5122	87.5656	128.96	17.6539	44.4668	0.977289	47.5165	18.9467	2.5079	PPP2CB
	FKBP9	34.2057	13.0177	23.8437	127.5	32.6058	113.404	58.6571	36.8662	23.0725	83.076	128.88	24.1189	60.6196	0.948381	58.4514	29.3882	1.98894	FKBP9
	TADA3L	45.5982	42.3106	39.2497	102.959	46.8208	75.1691	60.5001	35.8	47.0977	123.767	128.454	37.9257	66.5593	0.961606	65.5547	43.8862	1.49374	TADA3L
	A_24_P383901	42.3885	18.2157	27.7647	81.4009	19.6499	57.3599	72.485	42.9151	32.9668	103.028	128.378	20.6315	48.8209	0.94676	53.5388	23.5115	2.27713	A_24_P383901
	DPYSL2	21.1978	11.859	14.78	80.0607	21.5733	66.8133	55.429	16.6717	30.0221	126.623	127.966	17.7133	57.4264	0.955373	49.8566	13.7506	3.62577	DPYSL2
	MFSD1	13.1349	6.83222	12.7717	63.8513	11.7069	33.0987	32.856	16.387	21.4598	87.8129	127.052	10.6458	26.3586	0.930442	35.6898	13.4607	2.65142	MFSD1
	RNF7	31.772	23.5703	23.5655	73.3848	34.0575	56.3641	60.9226	26.5978	37.7512	136.539	126.735	24.9958	45.7522	0.910154	54.0006	37.6045	1.43601	RNF7
	C20orf30	18.496	18.0186	22.257	63.7249	27.0215	66.6698	61.1457	18.2317	27.7938	100.225	125.315	27.3133	28.6802	0.94048	46.5302	31.4005	1.48183	C20orf30
	DKFZP564B147	29.169	18.6036	35.3243	179.089	18.4639	147.629	90.1397	56.7941	36.9273	112.817	125.144	34.811	81.0349	0.901661	74.3035	31.6829	2.34522	DKFZP564B147
	SEMA4C	63.7556	18.0729	24.9609	134.1	80.2339	107.239	70.0317	58.4661	58.9629	141.163	125.017	27.3578	51.8749	0.901064	73.9413	34.3708	2.15128	SEMA4C
	LOC552891	25.3527	19.4986	26.5389	84.4987	29.8286	57.2487	46.7426	21.9907	35.8599	84.2977	124.543	14.9026	42.8446	0.962958	47.2421	29.7622	1.58732	LOC552891
	PIGY	33.01	30.0001	30.7729	100.35	33.5327	82.9551	48.1042	33.404	35.5228	103.493	124.306	29.5419	40.5193	0.987076	55.8086	48.7305	1.14525	PIGY
	KIAA0174	30.5481	25.6655	27.0953	99.1697	44.5618	66.2019	80.0681	48.8884	54.457	149.55	122.867	29.071	60.5976	0.912743	64.5186	45.9116	1.40528	KIAA0174
	43723	35.7717	16.4087	47.2135	87.137	24.2276	76.2529	85.3387	48.1917	41.2857	110.913	122.81	28.7539	56.5768	0.944234	60.0678	47.199	1.27265	43723
	KNS2	25.3492	8.46887	13.502	74.038	26.9783	52.3529	56.1333	25.368	26.689	121.024	122.607	19.3819	37.0734	0.942463	46.8435	12.9257	3.62406	KNS2
	SLC39A13	28.2978	9.54076	17.8013	127.88	20.7229	85.7156	73.5004	43.4513	30.0713	84.8973	122.593	25.971	57.0163	0.960521	55.9583	17.6386	3.17249	SLC39A13
	RPL26L1	19.2579	23.9533	51.5476	92.1819	38.3563	84.1408	37.6277	14.0213	34.6264	81.472	121.508	17.1088	24.3372	0.903527	49.2415	40.7757	1.20762	RPL26L1
	RIC8A	38.5899	30.6655	62.3978	98.4954	54.4482	76.7855	78.1782	55.8066	48.2423	100.42	121.338	46.1983	71.4516	0.935198	67.9244	48.9554	1.38748	RIC8A
	PIGY	22.7991	18.7375	18.1012	51.3592	20.1149	47.0588	37.5044	24.1867	27.1618	91.9053	121.021	20.4127	26.56	0.912377	40.5325	33.3664	1.21477	PIGY
	C20orf30	16.7396	13.1386	15.8103	47.6166	18.1383	46.9013	54.8304	15.8599	24.6291	91.0958	120.86	22.454	24.3152	0.905148	39.4145	28.3485	1.39036	C20orf30
	MGC15523	31.1301	33.3787	53.4168	108.956	43.8775	68.9856	67.144	31.5533	45.4148	95.2106	120.685	31.4738	56.7233	0.946975	60.6115	29.7341	2.03845	MGC15523
	COMMD3	25.7971	14.0125	33.7941	73.5786	27.1876	56.1464	79.4342	30.8415	36.3983	112.637	119.847	29.0672	43.0057	0.921118	52.442	27.5715	1.90204	COMMD3
	WDR6	39.2565	29.0085	27.1518	86.2098	43.7778	53.2145	61.533	35.9605	52.2778	130.715	119.397	38.2743	44.0567	0.902993	58.5256	38.2408	1.53045	WDR6
	FBS1	44.6635	24.3574	47.8395	98.3521	63.0656	74.1547	74.2341	48.9035	52.9706	134.2	119.269	37.8349	60.6855	0.917089	67.7331	45.132	1.50078	FBS1
	B4GALT1	41.8736	16.5986	28.0212	119.952	57.7271	107.763	53.0579	32.0319	38.4675	145.915	118.426	24.9365	89.981	0.910968	67.2886	30.9764	2.17225	B4GALT1
	NOTCH2	12.8598	7.97471	9.70918	62.1317	13.4875	33.4877	32.8149	17.4956	16.254	116.819	117.972	11.7545	21.3637	0.913312	36.4711	11.2659	3.23731	NOTCH2
	CTDSP1	48.7338	26.6489	35.7851	108.054	47.0467	75.3312	67.5901	44.0843	45.2158	112.082	117.56	39.4034	66.9767	0.974588	64.1932	33.0135	1.94445	CTDSP1
	PPIC	9.32915	9.39958	11.6719	86.9684	8.84991	60.2779	40.8968	20.6761	12.6165	56.7381	116.457	6.02184	24.8132	0.964093	35.7474	9.70321	3.68408	PPIC
	SUMO2	49.2734	34.5811	42.6143	109.382	51.6344	99.6665	65.0781	33.607	49.3706	121.391	116.409	29.9535	81.1777	0.947454	68.0107	45.4184	1.49743	SUMO2
	C11orf58	40.6285	21.9085	32.1944	69.1027	26.3371	50.968	36.894	18.8284	33.4232	100.989	116.05	24.4507	43.6392	0.920066	47.3395	36.6282	1.29243	C11orf58
	PNRC1	16.7925	10.4836	20.9833	77.8607	18.8127	45.7619	42.3583	12.2312	25.0762	109.369	115.945	13.2006	39.6843	0.950764	42.1969	17.1147	2.46554	PNRC1
	ZDHHC20	22.8062	32.5321	49.5175	92.1482	49.3323	79.0551	55.4056	30.9808	40.8105	112.187	115.898	23.3754	55.5039	0.93881	58.4271	56.4942	1.03421	ZDHHC20
	CD59	14.4646	5.47714	15.1495	61.3984	12.7832	42.126	42.0472	19.8067	18.473	113.027	115.434	8.16694	38.7579	0.931407	39.0086	14.4731	2.69525	CD59
	SAT2	44.6812	14.1123	29.2384	106.271	44.1167	86.4011	57.2896	31.6532	34.184	129.051	115.122	23.2234	53.8926	0.959864	59.172	35.2411	1.67906	SAT2
	ENST00000282169	32.8972	27.1276	34.294	77.1948	44.4456	64.5113	64.9724	31.7623	37.3673	101.589	114.823	24.2987	45.4446	0.951576	53.9022	47.521	1.13428	ENST00000282169
	A_24_P375932	25.0212	32.7142	61.6328	109.108	46.6447	78.7448	67.8894	28.812	57.6661	88.0228	114.251	31.0214	51.8163	0.90775	61.0265	43.5895	1.40003	A_24_P375932
	C12orf23	13.2971	9.54888	10.4373	66.9238	7.49452	42.8022	28.724	10.959	11.7645	79.2985	114.052	7.95002	18.3682	0.964335	32.4323	9.7673	3.3205	C12orf23
	RP13-297E16.1	48.0213	16.3438	37.6282	93.4547	58.0227	75.6739	62.6599	43.7148	45.0215	132.087	113.957	27.4524	41.4238	0.913908	61.1893	42.1197	1.45275	RP13-297E16.1
	PPIC	11.2091	15.9032	16.5493	133.198	12.5839	96.4891	47.6347	25.5528	14.6061	59.5338	113.73	7.72383	32.2836	0.917645	45.1537	11.7492	3.84313	PPIC
	ZFYVE27	34.8335	24.6309	48.0699	108.952	69.899	86.7994	59.7371	59.2324	45.2088	130.07	113.654	37.3139	46.2136	0.905048	66.5088	50.9978	1.30415	ZFYVE27
	AES	19.6953	30.3084	22.8569	80.44	50.0764	55.7758	45.6392	24.7653	27.7282	102.518	113.152	22.7098	39.3255	0.925332	48.8455	28.7178	1.70088	AES
	NFE2L1	23.6456	11.8509	16.2037	66.0598	19.8326	44.5021	41.8242	22.4935	26.82	102.578	113.133	17.3091	28.3873	0.944695	41.1262	21.6487	1.89971	NFE2L1
	CASC3	45.2737	24.6723	41.0668	113.815	43.2463	77.1237	99.0257	51.5539	49.1693	111.737	113.076	39.2439	54.5774	0.936937	66.4294	50.995	1.30266	CASC3
	G3BP2	35.479	26.3519	20.0422	87.4573	32.2636	65.6786	41.337	21.709	37.7255	96.0351	112.953	27.6063	43.0643	0.97397	49.8233	41.0229	1.21452	G3BP2
	C7orf28B	37.2496	34.8026	38.4368	70.1058	24.5465	66.73	72.7609	27.1037	29.4323	105.831	112.679	20.9596	44.5218	0.928596	52.7046	41.7431	1.26259	C7orf28B
	BC030112	10.7929	11.433	15.2104	52.8807	15.2482	33.988	35.7788	14.6211	23.9082	91.8003	112.418	7.86288	25.0696	0.918072	34.6933	21.795	1.5918	BC030112
	NDUFB4	62.0767	60.4828	73.1112	126.278	81.875	112.751	87.1112	73.3507	83.0115	114.93	109.005	62.5674	89.395	0.902732	87.3805	76.2107	1.14656	NDUFB4
	GUK1	31.4052	21.67	29.0645	61.6597	25.3006	46.8504	53.0813	40.1648	42.7229	99.6552	108.891	37.0098	54.6726	0.901159	50.1653	35.9479	1.3955	GUK1
	ARID5B	7.82308	6.86387	8.0812	46.6894	4.75384	30.9866	38.3613	11.0317	13.3351	99.7602	108.721	7.44572	26.6296	0.912871	31.5756	12.7924	2.46831	ARID5B
	MAP3K7IP2	13.5863	14.0977	18.5881	54.1619	15.6667	41.6258	41.5483	16.602	25.2377	99.2205	108.456	13.9385	24.762	0.924257	37.4993	22.0372	1.70164	MAP3K7IP2
	SUMO2	20.965	30.487	39.2714	89.8892	34.4927	70.0509	45.1227	23.178	35.0968	91.0958	108.11	15.2437	34.5174	0.956705	49.0401	29.9372	1.6381	SUMO2
	HEBP1	42.5226	15.8837	22.0288	130.4	53.126	79.824	77.3095	40.9523	41.5666	91.8603	107.925	24.6769	59.8433	0.921351	60.6092	43.0445	1.40806	HEBP1
	TNFRSF12A	25.134	13.3496	13.0347	77.8607	12.3281	57.7212	25.7601	21.2637	16.0269	119.997	107.859	12.3997	55.5478	0.934507	42.9448	24.998	1.71793	TNFRSF12A
	TARS	45.6123	25.8569	31.8901	100.518	27.2939	72.7605	53.6096	27.2188	65.4841	112.135	106.742	20.4924	38.4869	0.935268	56.0077	55.5911	1.00749	TARS
	LOC348262	35.9481	24.0799	15.8233	99.254	17.9423	66.8921	52.201	38.6018	27.0658	81.9068	106.586	22.593	57.485	0.973964	49.7214	17.6372	2.81913	LOC348262
	FARP1	38.7168	17.3499	53.9211	124.002	22.5998	65.4331	65.5241	35.4213	52.0882	109.039	105.946	23.8426	54.6799	0.920896	59.1204	33.5259	1.76343	FARP1
	CXX1	16.93	11.6261	17.8056	150.28	6.88991	97.2024	57.5537	30.7476	28.5147	84.4701	105.544	21.6456	53.7974	0.924005	52.539	16.5085	3.18254	CXX1
	A_24_P264416	31.4405	12.2923	22.4352	55.8604	13.9326	44.0852	45.2811	34.861	30.3686	73.0475	105.511	19.278	32.4886	0.931177	40.0678	23.4794	1.70651	A_24_P264416
	AHNAK	14.4822	11.0192	22.3352	128.651	31.7388	80.4817	51.0271	24.535	21.4083	108.634	105.454	12.3292	40.3838	0.957558	50.1908	11.0169	4.55581	AHNAK
	A_24_P187626	46.1625	32.0814	39.7713	94.9973	34.3432	74.1315	50.6632	48.2038	47.5495	89.3719	104.99	28.5852	51.6991	0.981139	57.1192	34.1138	1.67437	A_24_P187626
	TCIRG1	31.1583	8.41694	36.0785	65.7057	21.4438	50.6623	59.9307	39.0864	40.9299	61.7748	104.786	28.4462	41.226	0.900204	45.3574	16.2063	2.79874	TCIRG1
	ENST00000330899	21.5611	19.2673	22.9286	78.0545	18.0121	44.7707	34.8867	30.8293	24.6759	82.5513	104.517	21.4176	36.0261	0.965739	41.4998	38.943	1.06566	ENST00000330899
	DNAJA1	33.2745	30.4366	35.4112	126.851	23.7393	52.2927	44.659	28.5455	34.5585	116.489	103.21	32.7271	42.559	0.911329	54.2118	45.858	1.18217	DNAJA1
	C19orf6	22.4005	19.1042	37.7695	73.8315	48.2426	59.9074	60.8522	45.0264	42.1611	81.0373	103.163	28.4165	40.9843	0.924024	50.992	33.1987	1.53597	C19orf6
	MRPS6	38.9532	26.6554	35.3678	134.513	40.2764	97.3228	63.153	43.1817	35.9535	121.346	103.134	34.9463	53.4349	0.94688	63.7107	49.4099	1.28943	MRPS6
	SMARCE1	18.8064	16.0971	17.6556	52.7964	16.5703	37.4062	39.5234	23.9777	24.9006	91.1557	102.661	20.2922	32.8878	0.921781	38.0562	29.8138	1.27646	SMARCE1
	HECA	16.7255	8.39665	20.4704	64.9808	14.7133	34.8495	47.6464	16.5172	24.3155	96.1775	102.452	9.99499	32.8915	0.935453	37.7024	20.9082	1.80323	HECA
	METAP2	44.205	28.4941	34.9765	80.5327	34.2768	60.9264	51.1738	26.3464	44.4644	117.299	101.491	35.1892	56.3132	0.921862	55.053	49.2508	1.11781	METAP2
	TCEAL8	20.9227	8.33336	13.6085	52.5604	15.8395	41.5516	36.0195	11.8556	21.9068	112.457	101.174	10.6235	25.6555	0.906841	36.3468	20.2664	1.79345	TCEAL8
	SDCBP	16.2105	21.8493	16.232	59.1689	12.8962	27.5405	39.0656	16.9988	27.1196	89.0871	101.079	9.70021	33.0892	0.909404	36.1567	21.9457	1.64756	SDCBP
	CD59	22.1748	9.92214	33.6702	83.9887	26.4202	59.7314	61.1222	32.6892	28.5475	87.3182	100.587	15.6813	66.0942	0.939836	48.3036	23.8055	2.02909	CD59
	PRNP	16.6761	3.7845	12.7021	75.8208	5.96638	59.7869	29.3931	11.1256	13.9812	70.012	100.204	5.27282	29.0391	0.990142	33.3665	11.3999	2.9269	PRNP
	LMBRD1	11.0539	9.96352	17.3492	58.3302	13.0623	36.1186	40.1221	12.0282	27.9249	72.9951	98.8022	10.998	28.0504	0.948085	33.5999	21.2501	1.58116	LMBRD1
	PRNP	16.5244	3.75691	12.8652	76.9756	5.91323	60.8337	29.3462	11.3164	14.3252	70.799	98.1536	5.35625	30.2439	0.990854	33.57	11.3971	2.94548	PRNP
	PRNP	14.849	3.80235	12.5935	71.7326	5.74048	60.2872	30.1092	11.1347	14.0678	70.3418	97.6991	4.85381	28.2408	0.99173	32.7271	11.2303	2.91418	PRNP
	GLG1	24.5591	18.2896	16.671	83.2638	27.6825	58.4761	47.1299	22.8812	28.0606	83.4508	97.5997	21.2618	41.4457	0.989314	43.9055	21.9996	1.99574	GLG1
	C12orf57	25.5114	30.6135	29.0384	86.7282	22.8756	58.2307	63.3408	27.3581	38.1023	89.9116	97.1972	27.6322	63.2855	0.951075	50.7558	17.3075	2.93258	C12orf57
	TPM4	43.884	21.6205	26.5563	88.334	31.36	63.6869	57.9059	38.8199	45.8501	73.7296	95.9095	21.7031	60.3779	0.951331	51.5183	22.9663	2.24322	TPM4
	WDR1	28.0298	22.3418	31.9988	73.6713	28.0446	54.7476	37.5631	31.7714	33.6222	94.0339	95.1425	20.0716	31.1667	0.95622	44.785	31.5161	1.42102	WDR1
	AP3S1	16.7184	15.2581	28.8863	69.9498	18.6034	50.6716	53.2457	22.6237	37.6599	91.8453	95.1283	25.2813	52.9442	0.94204	44.5243	28.0085	1.58967	AP3S1
	TGOLN2	23.7937	18.2628	39.5257	68.7318	33.4662	54.4789	46.8717	18.0711	45.6488	94.7384	95.0005	19.5858	46.869	0.915251	46.5419	31.0626	1.49832	TGOLN2
	KIAA1430	21.7868	12.1097	16.3776	45.994	20.487	44.6271	32.5273	11.5163	25.5514	65.35	94.1862	13.5751	25.9338	0.936401	33.0786	28.9015	1.14453	KIAA1430
	SCYL1	39.1295	17.1455	41.558	107.987	29.9282	76.4057	63.7751	44.3812	40.9814	81.8168	93.9873	40.6289	59.4698	0.943176	56.7072	35.2111	1.61049	SCYL1
	TMEM50A	32.3716	17.2477	39.241	72.5966	24.8688	40.1945	61.9439	24.8622	28.51	98.9207	93.5423	26.5421	42.3685	0.900882	46.4008	31.0259	1.49555	TMEM50A
	RARSL	21.5717	15.3165	16.232	49.7787	16.9358	41.0097	56.3388	22.2209	25.9914	73.6471	92.9505	17.1793	37.2272	0.926839	37.4153	31.9677	1.17041	RARSL
	NIFUN	32.9818	17.8295	30.1882	103.646	32.6889	61.7369	55.6697	22.2633	43.2847	110.411	92.1598	25.083	50.6884	0.939666	52.2024	27.89	1.87172	NIFUN
	TMEPAI	22.1219	7.22414	23.096	98.5797	41.5587	97.7536	80.9015	30.793	29.547	116.602	92.0841	5.14675	26.1389	0.90478	51.6575	27.955	1.84788	TMEPAI
	W31297	10.2885	14.3915	14.5562	44.894	8.05927	40.8754	24.0639	9.32938	17.3869	86.9285	91.8758	9.13659	23.7586	0.926542	30.4265	14.7348	2.06494	W31297
	MAX	23.3211	8.29847	14.5996	67.4843	16.6069	34.9884	45.8328	24.3472	36.0167	92.6548	91.7669	17.8764	25.7837	0.93145	38.429	21.0048	1.82953	MAX
	UBE2D3	28.4918	29.4792	42.9534	76.3013	26.4766	67.1561	33.8009	21.5303	35.785	73.4223	91.6201	28.7502	50.7763	0.936145	46.6572	31.1112	1.49969	UBE2D3
	PRNP	11.5406	3.03393	8.79847	49.2013	4.23892	40.3937	26.4233	10.4077	12.352	66.167	91.1088	3.86933	27.1056	0.971202	27.2801	9.91512	2.75136	PRNP
	DNAJB6	23.9983	12.2834	20.266	83.3397	20.2212	46.3872	32.8208	18.9465	20.5024	102.511	91.0993	14.8432	35.4402	0.950517	40.2045	30.6867	1.31016	DNAJB6
	PTPRK	24.7108	29.0872	22.1918	57.5968	19.0087	43.6452	47.3236	21.191	26.5251	79.958	90.6354	15.8426	30.2402	0.943076	39.0736	36.2283	1.07854	PTPRK
	MGST3	31.9731	24.3988	25.5782	82.1933	57.757	75.5442	49.6713	37.6386	49.4338	83.6906	90.5833	36.4981	62.2821	0.91194	54.4033	46.5384	1.169	MGST3
	RIN2	9.9605	5.16636	8.6724	35.5291	7.59418	30.9495	15.2835	4.97971	6.0812	71.9607	89.6695	4.30873	14.0801	0.915223	23.4027	8.00074	2.92507	RIN2
	ARL2BP	13.2336	5.80982	8.17032	54.0397	15.8162	42.6401	34.4348	17.5925	14.255	80.1004	89.5228	8.16879	23.0775	0.968321	31.297	13.0164	2.40444	ARL2BP
	CTSL	18.0375	8.41775	8.70935	58.0942	5.86672	34.6549	31.9756	18.3861	28.0864	50.757	89.3523	7.09717	29.7166	0.948416	29.9347	9.20052	3.25359	CTSL
	RRAS	20.2596	16.8696	18.0664	101.884	15.2614	53.6082	44.0075	32.6377	23.7022	79.3584	89.215	19.9974	46.7262	0.960216	43.1995	18.6297	2.31885	RRAS
	ENST00000374534	22.1783	24.9181	28.1408	80.7182	23.2742	52.5428	53.3689	27.6337	41.8334	78.8188	89.0683	18.6477	43.826	0.966885	44.9976	28.2811	1.59108	ENST00000374534
	HEXB	9.35384	18.0737	21.9179	53.8627	14.5837	32.1908	25.8364	15.0421	31.8151	74.644	88.6327	8.51734	20.5141	0.912498	31.9219	17.5848	1.81531	HEXB
	PSMD4	52.1692	38.5527	55.9294	95.4356	53.93	77.8879	71.8277	50.7088	55.2786	96.5223	88.4197	49.8063	74.7876	0.928282	66.2504	55.9793	1.18348	PSMD4
	HIST2H3PS2	35.5107	27.5869	30.9511	85.5144	18.7463	55.2756	63.1177	39.6014	34.3993	84.9648	88.3392	22.8711	72.8724	0.910002	50.7501	35.11	1.44546	HIST2H3PS2
	RALBP1	15.6038	5.865	13.9128	48.881	17.939	25.6786	25.8951	17.6834	21.3966	65.6423	88.3155	10.642	19.3496	0.921006	28.985	17.2832	1.67706	RALBP1
	GRB2	29.2043	17.1341	29.4557	57.365	23.4469	38.7124	43.0097	35.9666	37.255	77.4547	88.1545	18.7181	38.2452	0.92311	41.0863	27.4531	1.4966	GRB2
	VTI1B	24.739	15.2297	20.1443	86.3362	37.7051	45.8592	49.2663	20.143	42.4093	104.737	87.9178	27.686	34.1036	0.911716	45.8674	26.1825	1.75183	VTI1B
	IFNGR1	16.4045	11.4452	25.3434	72.2552	21.4404	53.497	58.3989	23.278	40.2652	92.295	87.4302	24.1078	65.5852	0.910231	45.5189	31.0589	1.46557	IFNGR1
	PRSS23	25.4867	18.0681	9.33968	54.5497	8.76354	61.1302	30.1561	15.0906	31.0942	58.6419	86.8857	20.5536	48.0445	0.932736	35.985	17.1575	2.09733	PRSS23
	NCSTN	27.7511	18.2977	25.4217	67.5391	48.422	53.8212	48.4799	28.5394	40.7965	76.8251	86.2182	27.7101	42.5333	0.930175	45.5658	31.0525	1.46738	NCSTN
	COX7A2L	20.3866	18.3723	28.5776	57.1585	29.1044	53.2932	44.1014	24.9743	47.6899	79.3884	85.9341	22.2741	33.8362	0.930098	41.9301	35.7233	1.17375	COX7A2L
	MYEOV2	37.9867	24.6057	40.4256	81.3841	39.9508	71.459	53.41	58.8993	53.7548	94.2737	85.721	40.881	54.1014	0.932863	56.681	45.5249	1.24506	MYEOV2
	CR597270	6.83902	5.36759	3.1951	34.0456	5.80028	22.7744	25.4255	10.3835	8.26744	49.1081	85.4038	5.23203	12.89	0.916017	21.1333	5.33057	3.96454	CR597270
	BMI1	6.84255	6.44111	12.9043	33.4935	8.97615	25.7249	26.2824	10.5985	15.732	63.5587	85.3234	6.31848	13.1463	0.904127	24.2571	13.3616	1.81543	BMI1
	FLJ10099	15.0183	11.1863	17.3861	47.1615	20.982	37.295	32.9499	18.3771	20.252	72.4554	84.8783	11.1037	23.8538	0.943055	31.7615	22.8557	1.38966	FLJ10099
	PFAAP5	20.8345	13.2961	27.6191	76.7817	28.523	71.4822	60.864	20.8124	22.6933	83.6156	84.8689	16.7343	37.8534	0.959956	43.5368	30.4261	1.4309	PFAAP5
	PTPN12	11.8933	20.8959	14.9278	57.0068	17.7862	51.8944	26.3646	11.6042	21.0618	109.444	84.3575	9.90229	27.2374	0.904342	35.7212	17.7329	2.0144	PTPN12
	GRB2	28.6188	16.6578	29.334	55.9826	22.1314	36.2714	43.5497	34.0825	33.7767	69.8321	84.1871	18.4771	36.5827	0.926719	39.1911	26.2924	1.49059	GRB2
	SPCS2	16.7995	8.4567	33.9789	57.3777	15.8195	36.7114	40.0399	18.9344	33.5473	70.799	83.8084	19.228	28.5411	0.922278	35.6955	26.1442	1.36533	SPCS2
	ARL8A	25.4444	13.094	19.6748	75.6944	24.706	40.2779	28.4071	17.2866	23.3417	76.1355	83.7421	16.2338	35.5281	0.95486	36.8897	20.4865	1.80069	ARL8A
	BACE1	18.0305	6.72836	11.248	96.5314	9.99934	64.7059	45.2753	19.2948	12.9957	77.762	83.7137	9.22187	48.2496	0.964707	38.7505	8.55946	4.52721	BACE1
	PSMC6	16.9159	17.3816	16.182	46.5419	16.9756	32.6401	39.6525	13.2095	31.3587	78.0618	83.6142	18.77	25.3772	0.908093	33.5909	26.1811	1.28302	PSMC6
	SDF4	25.4444	18.0129	33.755	59.6873	23.3207	44.2288	42.4933	37.4508	36.7494	84.0803	83.4817	31.051	46.7665	0.921009	43.5786	26.3493	1.65388	SDF4
	RNF11	9.60073	8.45994	8.77673	44.0595	6.64408	31.0236	22.5261	8.26922	11.0576	63.019	83.1976	8.63971	21.166	0.95397	25.1108	8.05921	3.11578	RNF11
	SLC39A14	17.8718	11.506	23.7198	65.495	15.1086	58.7494	34.6872	19.7795	56.8796	69.5998	83.0982	12.8242	42.9874	0.908625	39.4082	29.2449	1.34752	SLC39A14
	FRG1	22.4534	8.10454	30.1839	63.0295	30.9149	55.1088	35.9373	15.8024	23.0374	107.308	82.5727	17.2349	35.1399	0.9013	40.5252	25.8482	1.56782	FRG1
	GRB2	26.3544	19.9003	31.9336	57.2934	24.9983	37.9389	44.1073	36.6632	36.932	81.4571	82.4827	17.3832	42.7677	0.906194	41.5548	26.9795	1.54023	GRB2
	C15orf24	25.8324	23.9428	39.9126	73.5702	37.652	52.4409	51.0858	30.1448	30.516	83.091	82.2602	17.5835	37.0148	0.936662	45.0036	25.9429	1.73472	C15orf24
	IRF7	14.6938	14.3817	17.8534	41.3284	11.4278	41.2321	32.7151	25.2378	19.2314	48.4785	81.801	18.3288	22.3524	0.934499	29.9279	11.1307	2.68876	IRF7
	ANXA11	25.3174	19.4743	31.5119	73.5913	25.201	45.9472	40.9555	36.0756	29.8302	81.577	81.4506	21.4825	37.5128	0.960156	42.3021	27.5865	1.53344	ANXA11
	A_24_P49800	34.1034	18.8892	29.4949	55.1229	20.404	44.4511	40.709	39.8679	39.4248	65.5449	81.2802	20.3181	33.0892	0.931354	40.2077	27.7263	1.45016	A_24_P49800
	PRNP	13.7944	3.07125	9.29838	55.0639	4.54455	47.1515	27.3154	10.1987	12.2631	64.2482	80.8872	4.21603	25.9265	0.99101	27.5369	9.85138	2.79523	PRNP
	DYNC1I2	20.6264	22.4822	22.5048	77.317	27.7457	55.2246	43.7727	20.7367	37.99	83.8705	80.8257	17.5909	38.6883	0.965933	42.2596	28.7696	1.4689	DYNC1I2
	OS9	19.66	11.4135	18.6359	50.4489	20.2711	33.4044	33.5955	19.1192	24.9802	74.2767	80.5795	20.0716	35.7697	0.932944	34.0174	18.8671	1.803	OS9
	MAGED1	22.8379	28.193	18.5859	78.8722	17.1683	60.2964	42.0472	26.7281	29.5727	74.8913	80.3049	14.135	31.2729	0.980321	40.3774	16.8563	2.39539	MAGED1
	GRB2	30.4881	18.0632	31.0598	60.6819	24.3871	39.9815	44.9877	37.1297	36.8851	80.5726	80.1392	20.4591	39.6404	0.926316	41.8827	26.8734	1.55852	GRB2
	TIMP1	17.7201	4.11799	12.4717	62.4099	7.44137	36.1556	37.8683	23.8687	18.3958	33.5032	79.661	7.72383	37.2565	0.904354	29.1226	6.84814	4.25263	TIMP1
	TPM4	38.8227	18.7407	23.3199	90.3612	26.769	58.6753	43.0802	28.6545	40.5999	68.7603	79.2397	17.628	46.155	0.944819	44.6774	18.917	2.36176	TPM4
	GPBP1	12.8598	17.5203	25.9781	63.6406	19.3608	53.1496	43.2328	19.4705	25.3688	96.2524	79.0455	10.4807	34.1145	0.938124	38.498	24.6309	1.563	GPBP1
	JTB	27.6383	30.2468	45.4421	70.1816	27.068	59.4257	52.6353	35.179	53.3685	81.0673	78.2596	34.1992	45.591	0.922401	49.254	43.1547	1.14134	JTB
	POLR3GL	10.9657	7.43592	10.6547	43.3304	10.2684	29.8194	30.6491	13.6427	15.8748	78.1367	78.2502	12.2903	22.4769	0.931003	27.9842	11.9026	2.3511	POLR3GL
	EPDR1	11.4278	0.737588	3.50156	57.0911	9.05588	48.9208	15.2248	13.464	13.4124	62.0747	78.2454	3.30756	11.1542	0.979625	25.2014	10.8257	2.32791	EPDR1
	HDAC7A	42.6989	8.66037	23.2264	70.0426	36.3963	58.3372	51.4027	26.6432	25.2143	75.9931	77.7673	20.943	53.1895	0.920579	43.8858	14.4783	3.03113	HDAC7A
	PRNP	11.9992	3.34146	10.4938	59.0045	4.83024	49.4951	25.4842	9.38996	11.5866	58.5744	77.4643	3.98984	25.2893	0.992718	26.9956	9.38366	2.87687	PRNP
	VAT1	12.9797	1.58959	3.98192	63.9946	5.20231	29.5322	30.25	15.0391	12.9255	58.1622	77.1044	8.37829	31.5109	0.970365	26.9731	8.85846	3.0449	VAT1
	LOC649791	17.9317	8.22787	12.6848	55.4305	19.2778	41.1579	29.3931	12.0646	15.6595	94.4686	77.0145	10.2453	23.8172	0.927479	32.1056	19.0668	1.68385	LOC649791
	ARL3	13.2195	10.4739	18.8793	54.9501	9.15554	44.1038	32.7621	19.9431	15.7227	61.9023	76.8014	18.6662	25.0549	0.984497	30.895	15.6294	1.97672	ARL3
	ADAR	17.8259	17.2704	21.3267	51.1948	16.0986	45.975	36.6005	24.6047	34.3455	72.3505	76.7068	19.0815	29.4529	0.959447	35.6026	20.0187	1.77847	ADAR
	LOC340061	26.954	22.9472	17.1448	84.0013	26.8221	49.4488	36.894	22.5541	23.4915	45.6978	76.6736	16.4878	33.3419	0.917187	37.1122	10.1442	3.65847	LOC340061
	BU783246	33.4756	21.0225	31.9727	58.2164	31.0212	60.0973	31.4708	17.014	38.2287	82.7612	76.5458	32.9421	40.3911	0.907015	42.7046	33.8835	1.26034	BU783246
	WSB1	34.5161	8.83807	18.8163	96.7	28.0314	61.8898	38.2791	17.644	25.3501	81.8168	76.4132	14.7598	35.0044	0.940945	41.3892	12.9888	3.18653	WSB1
	GRB2	26.6084	17.2518	29.534	56.2102	23.1446	37.0588	38.1383	31.9622	32.3816	68.3256	76.2617	17.1126	36.612	0.939215	37.7386	23.9667	1.57463	GRB2
	PIM1	36.5159	3.94029	21.4571	85.9696	16.8228	40.6299	34.382	16.7808	27.8968	76.3079	76.1102	12.2699	49.707	0.91108	38.3685	11.1249	3.4489	PIM1
	BC031320	11.8722	12.3735	14.8974	48.1772	23.3274	35.8036	26.5289	11.48	12.0313	61.4151	76.0676	7.36415	23.224	0.948707	28.0432	15.3647	1.82517	BC031320
	RANBP9	17.967	8.91434	15.03	62.608	16.5072	39.296	33.977	11.4709	21.7032	78.2941	75.8356	12.8057	27.8746	0.966179	32.4834	15.7635	2.06067	RANBP9
	AK026647	13.5581	9.83612	12.7065	41.4886	15.0654	30.4493	39.6643	16.5657	19.1237	81.8618	75.6652	9.07726	29.5152	0.905028	30.3521	13.5691	2.23685	AK026647
	GLTSCR1	17.5649	21.3819	29.5731	54.1746	32.1507	55.748	28.8355	11.1044	24.3061	73.872	75.2722	13.3823	27.849	0.914731	35.7857	17.019	2.10269	GLTSCR1
	WDR45L	25.2046	28.6044	26.0476	70.9361	28.3602	47.4062	36.7942	29.1876	33.7064	69.7796	75.026	20.9726	32.0565	0.968188	40.314	34.9133	1.15469	WDR45L
	GANAB	26.633	15.1315	23.6611	52.6362	21.5036	42.5475	36.7179	22.8418	32.103	61.3926	74.2922	21.0764	34.2976	0.970893	35.7565	26.8292	1.33275	GANAB
	GRB2	25.8712	13.4015	23.1134	47.2879	17.351	28.8282	39.1008	30.7445	29.9238	63.6112	74.117	16.6602	33.2577	0.907384	34.0976	22.92	1.48768	GRB2
	PSMC6	16.8454	16.1393	18.0382	47.9538	18.2247	32.0519	42.9041	13.0793	28.5171	70.0045	73.9608	17.5353	25.1135	0.922355	32.336	25.814	1.25265	PSMC6
	JDP2	20.5312	10.0349	12.3	95.8908	19.3741	63.2793	36.2836	19.834	19.4889	59.8411	73.8519	9.88375	41.1015	0.937192	37.0535	10.1469	3.65171	JDP2
	AK098422	6.34876	2.3004	10.5003	45.3998	5.39499	37.6563	22.532	8.00267	8.10359	48.7783	73.5442	3.09435	19.2984	0.980836	22.3811	5.35677	4.17809	AK098422
	DDX50	15.2229	11.5856	17.1666	49.1086	9.45452	34.0713	34.5463	14.9331	22.0847	71.6159	73.5442	15.4662	24.5935	0.953178	30.261	21.5021	1.40735	DDX50
	SERP1	16.6443	15.1429	25.2717	55.3968	18.0254	41.1996	36.1486	19.9673	23.6273	60.5007	73.5063	15.9186	20.3017	0.969241	32.4347	26.356	1.23064	SERP1
	GABARAPL2	17.1769	12.9585	23.0829	63.9103	16.5039	42.0195	39.5058	22.6449	21.3942	54.5346	73.4874	15.0286	37.9669	0.971182	33.8626	23.4079	1.44664	GABARAPL2
	ANTXR2	14.1859	9.55212	18.0969	61.8452	17.5337	40.2316	42.6048	18.2135	21.9935	88.6374	73.2696	9.31828	39.0435	0.935146	34.9635	9.6369	3.62809	ANTXR2
	A_24_P341386	29.3242	15.9072	38.9737	65.908	33.3267	53.1589	47.7403	29.5996	40.2464	67.5911	73.2601	28.3868	22.9969	0.91621	42.0323	36.3526	1.15624	A_24_P341386
	RPRC1	15.2405	3.91433	9.81568	54.596	9.18876	40.0834	23.8936	16.4233	13.8103	60.5382	73.0045	9.03276	22.8651	0.990949	27.1082	6.96567	3.89168	RPRC1
	C6orf106	37.239	18.0989	26.0129	69.2882	42.5088	58.2075	49.3955	36.6935	22.7519	73.857	72.8814	23.0194	43.2547	0.933534	44.093	30.5866	1.44158	C6orf106
	SP3	13.0361	12.8985	14.8235	37.1307	15.4973	36.0167	34.3468	17.4744	18.2904	58.6569	72.8529	11.2149	19.4522	0.942855	27.8224	22.4385	1.23994	SP3
	CD99L2	19.3179	3.25707	11.7284	52.0378	13.3081	35.0718	34.7459	17.9803	15.5682	80.6176	72.7772	13.3971	29.5518	0.945194	30.7199	10.7802	2.84967	CD99L2
	POLR2G	44.8787	20.4601	39.4997	66.6161	23.8722	54.6642	55.0651	38.729	44.5744	66.969	72.7346	36.6279	45.5251	0.922221	46.9397	38.2119	1.22841	POLR2G
	PHPT1	20.4677	14.9043	14.1323	50.3688	25.0515	37.749	32.1517	20.9305	32.0375	55.6813	72.4647	36.157	25.2746	0.914577	33.6439	20.2535	1.66114	PHPT1
	DCTN2	22.8167	9.5505	17.8121	40.0219	17.5404	33.1403	34.4054	20.3187	22.8923	71.8483	72.3132	14.8136	23.9563	0.916578	30.8792	22.1779	1.39234	DCTN2
	UBE2E3	23.046	24.7437	29.6383	76.7227	34.6555	74.5577	45.9913	32.0107	29.7155	55.0667	72.2375	16.6175	47.7223	0.906294	43.2866	27.472	1.57566	UBE2E3
	C21orf33	17.4802	13.9663	12.5891	48.5312	27.9383	34.3956	37.8272	21.4636	28.4492	74.7639	72.1665	18.4771	21.5102	0.914666	33.043	25.7183	1.2848	C21orf33
	DRAP1	30.1037	12.6136	29.947	69.8529	26.46	64.3539	33.5603	33.1405	40.6069	52.301	72.1239	31.1919	49.4251	0.902949	41.9754	28.7023	1.46244	DRAP1
	PAM	3.27314	2.91627	3.14945	44.0258	2.22577	10.5697	15.0487	3.5076	12.1062	64.0833	72.0292	2.31937	11.1762	0.912725	18.9562	3.99875	4.74053	PAM
	TSPYL1	10.6589	8.42099	10.3026	32.7306	10.5774	27.7767	20.5893	10.123	15.3271	66.3019	71.9724	8.53959	13.5491	0.912428	23.6053	16.115	1.46481	TSPYL1
	MCL1	13.4453	5.0341	10.8546	47.8569	4.75051	32.8115	20.9062	8.03598	16.6379	69.8696	71.9392	6.24247	21.7482	0.960051	25.3948	11.3815	2.23124	MCL1
	ACTC	14.3905	8.02664	11.4198	37.8725	7.47791	29.1802	31.8465	17.5804	18.1874	50.4797	71.9155	8.05755	19.7268	0.947874	25.0893	11.6305	2.15719	ACTC
	MGRN1	27.6806	20.2954	36.9457	69.9372	48.329	62.3252	44.2482	39.3167	30.4903	72.6128	71.8777	26.6923	40.7756	0.91516	45.502	28.799	1.57999	MGRN1
	ARL8B	11.1315	9.95703	13.6085	51.8102	10.2385	28.8652	26.8987	11.174	17.9768	68.7228	71.693	7.72753	17.8153	0.954144	26.7399	15.4159	1.73457	ARL8B
	PLXNA1	17.4344	10.0609	13.4629	60.2225	35.3864	41.7323	26.259	20.6367	25.7901	63.911	71.6125	15.4143	25.2783	0.937934	32.8616	15.1047	2.17559	PLXNA1
	ITGB5	9.55841	2.47161	5.11433	37.4552	6.07269	29.1524	18.8226	16.5748	6.50722	35.4969	71.5652	3.26307	14.3474	0.943555	19.7232	7.32916	2.69106	ITGB5
	NDUFS4	26.1851	21.5304	24.8957	47.3258	13.9526	42.8208	43.5732	22.0028	39.7642	71.3836	71.39	27.3467	38.377	0.911602	37.7345	36.7997	1.0254	NDUFS4
	RHEB	22.5734	16.5166	26.8953	48.4258	16.0687	39.2589	23.7	14.2243	15.2662	77.9044	71.3663	13.2488	23.4949	0.911507	31.4572	24.0069	1.31034	RHEB
	RRAGA	25.127	19.1521	20.8181	77.2917	29.0014	55.1227	50.0293	21.1698	32.9012	65.8372	71.248	19.2187	46.3161	0.953454	41.018	23.725	1.72889	RRAGA
	TMEM132A	22.8062	14.5603	17.0253	57.8919	10.584	47.874	29.5927	20.4852	18.5339	38.525	71.2054	24.0336	47.2682	0.901656	32.3373	13.9016	2.32616	TMEM132A
	GTF2I	15.7872	7.16815	11.6284	46.0067	16.3245	35.9981	29.1525	13.1944	13.7962	88.7723	71.1864	8.8659	20.4775	0.913441	29.1045	18.3448	1.58653	GTF2I
	RND3	17.7765	5.93153	11.4132	57.344	7.58089	34.3585	29.6807	7.86333	16.9188	92.325	71.0065	8.40796	30.6723	0.923506	30.0984	12.7006	2.36985	RND3
	RND3	18.355	5.78061	11.611	59.5608	7.45465	35.3543	29.669	8.14806	17.0358	90.8709	70.874	9.33867	32.2909	0.929341	30.488	13.0441	2.3373	RND3
	SIDT2	15.1347	5.9145	12.6934	52.0504	14.1452	32.3205	42.8219	20.1127	25.638	66.9765	70.7319	13.2636	31.434	0.948714	31.0183	12.443	2.49283	SIDT2
	SF3B2	30.989	6.9158	20.153	46.0067	18.1948	35.7573	33.4781	22.757	32.4284	63.3413	70.6562	21.933	29.7861	0.922633	33.2613	24.4002	1.36315	SF3B2
	AK026078	10.2462	3.55243	8.18988	41.5223	8.48781	32.9597	33.9653	10.747	10.1681	47.0544	70.5615	6.68929	30.2475	0.957974	24.184	5.61731	4.30526	AK026078
	PDIA3	31.6203	22.2104	30.7773	66.1188	38.2931	43.7147	35.2858	17.9136	22.2603	67.1114	70.4479	18.0581	35.5427	0.913452	38.4119	24.9283	1.5409	PDIA3
	SCPEP1	9.60779	3.19702	7.33133	33.759	3.82367	14.6271	16.6041	7.45744	11.61	36.861	70.3532	7.29926	14.4939	0.900596	18.2327	4.35657	4.1851	SCPEP1
	KLHL9	12.5564	12.0781	14.7192	44.0932	21.0717	33.2006	36.3071	15.975	24.3763	72.1931	70.339	13.3007	26.6881	0.926745	30.5307	23.2559	1.31281	KLHL9
	C3orf1	29.3313	13.9127	23.5611	51.1401	28.2274	41.7184	45.3574	26.9704	31.4266	78.8712	70.1638	18.4141	30.0535	0.917357	37.6268	29.6	1.27117	C3orf1
	C6orf89	19.2297	13.6701	19.0532	67.3494	26.4501	46.0584	31.0717	18.1105	21.1414	79.0286	69.7377	20.9355	29.5591	0.954692	35.492	18.1421	1.95633	C6orf89
	CALU	9.82647	3.95814	7.38567	46.9887	4.56448	33.4368	18.2122	7.00309	13.2462	63.9334	69.643	7.63483	22.8248	0.971934	23.7429	5.69499	4.16909	CALU
	MBNL2	7.47037	4.58619	11.8805	41.6909	7.54103	28.013	38.5609	12.8067	12.1975	58.6419	69.5389	5.74003	15.3215	0.946747	24.153	14.7095	1.642	MBNL2
	A_24_P161393	27.5536	20.5202	28.2429	50.5121	19.7562	40.88	38.2909	27.8488	31.4828	62.7192	69.4063	16.5304	29.1673	0.956389	35.6085	23.1876	1.53567	A_24_P161393
	FKBP9	14.3165	4.93916	8.50722	40.5108	11.2949	36.0259	33.9418	20.1309	11.2214	43.2619	69.1412	9.2571	25.5822	0.959144	25.2408	13.5668	1.86048	FKBP9
	TM2D3	15.9883	11.7194	14.3106	56.4167	26.5398	42.126	33.9007	13.261	18.267	93.2019	69.0938	9.52593	20.7412	0.90656	32.6994	16.3634	1.99833	TM2D3
	THC2367825	20.7534	9.73632	18.0012	64.9302	34.6356	42.7883	40.662	17.0534	24.3365	79.5683	69.0844	14.3352	31.1337	0.929344	35.9245	22.0206	1.6314	THC2367825
	FLJ10357	25.7583	15.7563	16.784	68.774	46.9238	55.975	44.9583	25.3226	21.8202	63.3039	69.0607	19.7638	37.0551	0.910874	39.3274	20.1709	1.94971	FLJ10357
	EXOC7	21.0285	11.6797	15.9277	46.3818	19.0153	31.9314	37.2109	29.3512	21.3521	64.8254	68.9991	11.4689	27.0507	0.93818	31.2479	20.4924	1.52485	EXOC7
	PNMA1	10.1898	3.91108	5.61207	52.1094	5.87669	23.937	23.788	10.6379	11.2448	58.8967	68.8098	9.07169	18.295	0.968275	23.26	4.82762	4.81811	PNMA1
	VCL	9.32562	7.25578	5.99896	59.6746	6.76367	32.7652	32.9968	12.5977	23.4447	87.1159	68.6772	10.2453	23.7476	0.935759	29.2776	9.15579	3.19772	VCL
	CRELD2	26.4108	16.2545	31.6401	73.1867	23.9187	44.5762	53.7152	34.755	29.8091	72.4929	68.5731	40.5603	40.5815	0.914942	42.8057	19.1633	2.23374	CRELD2
	PAFAH1B2	13.5229	4.67058	12.0088	41.3706	10.6172	26.7253	23.7117	11.5527	25.7246	48.7933	68.5731	13.2377	20.1406	0.940672	24.6653	18.5821	1.32737	PAFAH1B2
	PRNP	10.6377	2.45051	7.43349	46.2553	3.61438	37.9389	22.8724	8.58121	9.5408	50.4572	68.2795	3.55785	22.2279	0.990844	22.6036	7.77724	2.90638	PRNP
	PSMB6	46.1696	29.5141	37.4848	62.275	29.5595	58.981	45.0757	38.6503	45.822	80.1679	68.2795	33.5577	51.7358	0.914305	48.2518	39.2455	1.22949	PSMB6
	HDLBP	19.339	11.8128	19.5705	43.4695	12.7035	32.7281	35.5441	34.658	26.2068	51.4466	68.218	18.7089	24.4397	0.924252	30.6804	19.2533	1.59351	HDLBP
	AK129956	17.8471	11.4533	12.1109	66.8521	13.8595	38.4623	21.1645	13.1338	18.2015	75.9931	68.1848	15.4996	36.1249	0.946784	31.4529	7.73068	4.06858	AK129956
	A_24_P213396	23.3775	17.212	27.9864	73.4143	15.0688	45.4701	41.6129	18.5951	32.8966	66.5867	67.7966	25.0255	33.9314	0.953922	37.6134	24.5097	1.53463	A_24_P213396
	ACTN1	23.6809	10.5542	9.28534	67.4717	20.6099	44.7429	39.6408	19.4675	22.1035	63.6486	67.7493	13.5158	37.0661	0.972933	33.8105	13.1353	2.57402	ACTN1
	PLXNB2	13.0502	6.72673	18.1186	46.9887	20.3508	36.7855	26.0477	24.7471	22.073	48.4935	67.6735	13.9329	18.9102	0.95615	27.9922	16.8616	1.66011	PLXNB2
	ITM2B	7.12472	7.7329	12.5935	58.4735	8.82333	40.0278	22.397	9.50506	14.0069	48.0063	67.5978	6.31107	16.7131	0.982195	24.5625	7.55169	3.25258	ITM2B
	FXR1	14.3552	8.19866	13.6541	44.9488	10.8365	25.8731	33.0907	9.75344	16.2634	65.8972	67.2095	14.0275	23.0409	0.937605	26.7038	15.087	1.76999	FXR1
	C14orf10	12.9585	6.94744	12.6848	42.871	12.0856	27.1515	26.8694	12.5704	16.9843	62.2021	67.1433	13.4268	25.0439	0.948495	26.0722	12.4286	2.09776	C14orf10
	AMOTL2	21.7621	5.68811	9.85915	52.8596	8.90306	38.5456	26.0242	11.9737	14.2948	55.4415	66.9634	6.67816	26.8529	0.984335	26.6036	14.6895	1.81106	AMOTL2
	ENST00000369248	8.28866	5.02111	6.59885	29.0218	6.6773	20.9727	23.1717	9.07797	12.5182	60.4857	66.1964	5.67329	18.6099	0.911998	20.9472	8.32549	2.51603	ENST00000369248
	RB1	11.2796	12.8603	24.8305	42.8626	14.2748	36.2853	33.8068	17.5804	20.4299	69.1276	66.1632	13.6863	27.1239	0.929677	30.0239	21.7498	1.38042	RB1
	GRB2	23.2506	15.6151	25.1	49.2098	20.6166	32.3715	36.0019	28.7514	27.3326	60.3508	65.6614	15.6572	30.5661	0.942086	33.1142	21.6788	1.52749	GRB2
	LRRC8A	20.965	9.94567	20.9551	95.3302	24.6097	58.7031	29.622	20.8033	24.1001	57.1129	65.5904	15.1621	36.1176	0.902421	36.8475	15.7531	2.33907	LRRC8A
	SNX3	9.31504	8.94193	12.4761	33.7885	6.70055	20.2409	18.8285	7.66342	13.5153	49.8576	65.5572	8.29301	15.3948	0.922856	20.8133	11.1219	1.87138	SNX3
	ENST00000361845	20.8663	18.4957	29.8644	77.8691	16.5869	46.9338	33.3255	16.9988	29.1888	59.0616	65.5288	22.5522	30.5515	0.936094	35.9864	21.9459	1.63978	ENST00000361845
	CNN3	8.32745	5.88447	4.49922	31.6011	3.69411	23.9	19.5739	6.93342	11.3315	58.9042	65.2637	8.60263	20.5874	0.93272	20.7002	7.3914	2.80059	CNN3
	CSDE1	19.2791	14.8459	23.0025	49.117	11.5009	32.1538	29.9507	13.6669	16.3991	68.6479	65.1453	16.523	20.6386	0.934677	29.2978	17.9805	1.62942	CSDE1
	STK40	34.4879	23.0186	29.6253	58.3807	23.1546	52.3668	34.5228	31.4957	24.6432	78.3841	64.9749	25.2369	50.8532	0.911652	40.8573	27.4343	1.48928	STK40
	CCDC6	28.513	29.4792	27.3865	74.5353	25.7857	48.8004	63.9394	28.5576	33.8141	78.459	64.7761	26.2714	37.4799	0.906109	43.6767	43.9113	0.994658	CCDC6
	RND3	14.8244	5.07791	9.95914	48.9147	6.30523	30.931	26.8811	7.46956	14.9338	81.0448	64.3878	6.88952	28.2774	0.927078	26.6074	11.6703	2.27993	RND3
	XYLT2	29.6205	14.0158	24.1045	81.2028	25.4933	53.9926	51.7432	30.0903	24.7368	54.8344	64.1985	24.7585	34.2391	0.921365	39.4639	22.059	1.78901	XYLT2
	AF086032	8.83183	5.56964	8.69849	30.754	8.81669	22.8671	20.8827	8.29345	13.0425	57.3827	64.1795	6.75974	14.1497	0.92443	20.7868	10.5186	1.97619	AF086032
	A_24_P110591	13.9038	20.9657	20.0856	44.658	19.8027	31.7554	16.4573	5.16145	12.5369	56.5807	64.047	13.9737	22.7113	0.900629	26.3569	15.4649	1.70431	A_24_P110591
	RND3	14.5951	4.8499	9.83307	46.7316	6.27533	28.6383	25.9772	7.15454	14.1614	82.4689	63.9617	6.44085	27.2814	0.914713	26.0284	11.5297	2.25751	RND3
	GRB2	22.7638	13.6158	23.6263	44.9783	17.4739	28.3001	35.4736	26.7038	26.8013	57.5326	63.886	14.7858	28.7462	0.925018	31.1298	20.4432	1.52275	GRB2
	SEC23A	3.78104	6.53848	3.57764	28.5329	5.33519	22.9551	20.2958	7.51196	11.7106	45.8402	63.7818	4.62021	10.9418	0.939253	18.1094	7.96436	2.27381	SEC23A
	RPRC1	16.803	3.94191	11.6002	49.6776	11.6736	36.9893	26.9398	18.5467	11.39	50.1724	63.7345	8.66937	20.4262	0.988917	25.428	8.08014	3.14698	RPRC1
	PRNP	9.9605	2.43915	7.70736	43.853	3.59112	37.8092	22.9194	8.29345	9.55952	52.346	63.7345	3.41139	20.6936	0.991462	22.0245	7.57839	2.90622	PRNP
	ARPC1B	24.5979	13.8973	30.0165	44.8013	19.6731	37.0032	32.9675	30.3447	23.5758	48.2911	63.3794	8.64713	33.2284	0.912072	31.571	23.0097	1.37207	ARPC1B
	CPEB4	5.62218	1.77703	12.7956	43.7266	3.96651	18.3187	21.1645	5.19477	10.964	63.9484	63.2137	6.38894	15.2849	0.928545	20.9512	4.6883	4.46883	CPEB4
	GRB2	22.5945	15.0593	23.4872	47.996	18.1018	30.6299	34.4641	26.4161	27.1009	57.4801	62.9249	14.9434	28.6436	0.944944	31.5263	20.553	1.53391	GRB2
	BTBD1	10.5813	14.286	16.1168	33.4387	15.009	26.9662	27.1159	11.6435	15.7859	60.2908	62.7734	6.44826	20.0601	0.909608	24.6551	14.9476	1.64944	BTBD1
	ZBTB38	8.01354	9.86534	10.6481	37.2824	17.6301	29.6989	20.2841	12.213	14.454	64.3682	62.5178	6.35556	16.248	0.925191	23.8138	16.8736	1.41131	ZBTB38
	ZCCHC14	16.3304	6.35591	12.7239	69.3177	22.065	29.5785	26.7754	12.4917	18.4941	73.0925	62.4609	12.6036	23.0042	0.924122	29.638	16.7614	1.76823	ZCCHC14
	PRNP	9.77709	2.67284	8.14206	47.1952	3.84692	39.3423	20.648	7.44533	8.66537	44.5061	62.3994	3.03317	18.1705	0.992261	21.2188	7.41532	2.86148	PRNP
	ZAK	11.9498	5.71083	7.70518	39.238	4.69072	31.195	30.3322	9.01436	11.4953	52.8182	62.3331	7.26774	17.3209	0.975859	22.3901	12.0975	1.85081	ZAK
	LOC646890	9.34678	8.69363	7.40958	31.4915	7.01615	20.491	23.9406	10.8833	10.6924	49.3779	62.1248	7.5718	18.0936	0.934262	20.5487	10.5183	1.95361	LOC646890
	UBE2R2	20.7675	14.1205	15.2278	45.7496	22.3274	25.2849	32.4158	13.9638	25.3781	63.064	61.8881	15.811	31.6281	0.90639	29.8174	23.4028	1.2741	UBE2R2
	CR603982	7.73138	3.04772	8.55503	47.9327	6.17899	13.6498	22.0977	5.1675	7.17666	54.4746	61.623	2.6327	7.03091	0.929202	19.023	11.1234	1.71018	CR603982
	STK11IP	21.6316	7.13407	15.7386	49.3193	19.5336	36.4613	37.3166	31.317	25.5467	53.4927	61.5945	19.241	28.5997	0.956382	31.3021	22.0764	1.41789	STK11IP
	SPG21	20.4077	15.4325	17.8425	40.4518	26.5431	30.3891	37.5748	21.185	28.5545	55.2016	61.5093	14.6578	22.693	0.911077	30.1879	22.9179	1.31722	SPG21
	ENST00000369397	11.3184	23.0867	12.4848	46.7737	18.8692	37.3784	30.5963	13.364	21.9256	52.2261	61.4999	13.0523	23.0152	0.960226	28.1224	19.6039	1.43453	ENST00000369397
	KIAA0143	11.9956	5.92829	8.14641	32.7812	6.43479	19.0829	25.3551	9.4051	16.8719	53.9724	61.4146	5.79565	10.5647	0.919056	20.5961	11.8629	1.73617	KIAA0143
	STARD3NL	13.4347	8.79182	19.9683	40.7932	10.3581	29.032	26.6228	11.9707	15.5892	57.2553	61.3957	10.7588	26.9225	0.945909	25.6072	17.7783	1.44036	STARD3NL
	NISCH	6.96247	3.27979	6.7097	30.7709	10.0857	20.0834	21.3699	11.7041	10.2992	48.4335	61.32	4.52009	7.99399	0.929922	18.7333	6.33185	2.95858	NISCH
	FER1L3	7.7737	7.38237	6.36411	50.8619	6.90984	25.924	27.8965	8.27528	13.0378	73.7521	61.1306	6.11825	25.5127	0.93717	24.6876	5.0625	4.87657	FER1L3
	LOC493754	32.1177	18.8665	32.5291	66.5824	28.9416	53.2469	54.6543	29.8025	30.2609	61.475	61.0454	29.1692	42.9398	0.933232	41.6639	37.7936	1.10241	LOC493754
	OSBPL5	20.6687	12.3126	16.7406	49.3193	31.3899	39.0366	26.6698	26.0405	12.7523	52.8556	60.7045	14.0052	37.8204	0.916663	30.7935	17.1879	1.79159	OSBPL5
	LASP1	15.5756	10.2256	12.8326	36.7851	16.7431	22.8069	27.8613	15.551	17.2371	57.4726	60.5909	10.6606	19.0933	0.920397	24.8797	17.3566	1.43344	LASP1
	ATG16L2	17.385	5.8796	26.6128	53.614	24.8621	30.616	31.1187	15.8175	29.4346	63.8285	60.3447	20.0957	29.3174	0.901041	31.4559	10.425	3.01735	ATG16L2
	MPZL1	15.886	11.1628	13.5107	44.3292	28.0015	34.9514	18.7111	13.258	11.9892	41.3281	60.2973	10.8349	16.3102	0.920572	24.6593	16.1326	1.52853	MPZL1
	ST13	17.9529	7.8749	11.5393	32.6211	11.0092	22.5197	18.9811	11.4618	13.5551	49.5728	60.2121	12.2254	15.2922	0.923341	21.909	15.3291	1.42925	ST13
	RAD23B	23.4446	17.8709	25.4477	39.7775	24.1379	33.8258	35.1567	18.786	24.367	61.0028	59.9328	21.8792	30.8701	0.913364	32.0384	29.1364	1.0996	RAD23B
	BCLAF1	18.6653	18.4681	21.2007	51.6753	16.7829	36.6095	34.335	15.657	28.7301	67.2388	59.9186	18.5698	31.9979	0.943013	32.2961	27.6907	1.16631	BCLAF1
	DDAH2	27.8675	14.0198	12.9673	66.8268	26.4966	57.573	24.6156	15.4662	16.2119	61.0403	59.857	15.2474	36.1799	0.93022	33.413	22.0525	1.51516	DDAH2
	C1orf122	23.9913	18.0997	19.8248	48.291	17.155	40.7133	26.3059	26.7553	19.1635	49.5278	59.7623	16.434	31.7672	0.978711	30.5993	21.6302	1.41466	C1orf122
	C7orf28A	20.0903	22.4457	22.1353	43.853	17.949	37.7906	47.5291	18.2407	20.699	58.9417	59.5919	12.255	25.3992	0.91764	31.3016	26.8558	1.16554	C7orf28A
	RNASEN	31.3135	13.718	20.0009	63.7164	22.5234	40.1853	43.1271	20.6943	26.7404	77.2298	59.2747	18.9777	29.8447	0.921448	35.9497	34.4597	1.04324	RNASEN
	FADD	32.2164	8.03151	25.1565	67.3368	24.2376	44.2149	31.9756	22.6207	23.7139	63.1539	59.0806	26.6125	28.5411	0.929119	35.1455	30.1335	1.16633	FADD
	TMED10	7.71374	6.14007	7.21614	30.303	11.6271	16.3224	14.2446	8.65088	10.8937	41.9277	58.8912	8.62673	10.6672	0.911404	17.9404	8.67817	2.0673	TMED10
	43710	12.3624	9.34602	9.04408	30.2862	8.23201	23.27	21.5694	13.4155	12.2303	54.2347	58.8628	9.30345	17.3649	0.92862	21.5017	13.2972	1.61701	43710
	GPC1	11.8369	2.64525	3.39289	68.4537	5.96638	64.956	42.505	21.7544	9.93404	69.6447	58.8581	7.09346	22.2938	0.948491	29.9488	6.31257	4.74432	GPC1
	LOC91461	6.11597	3.92893	2.60824	26.67	10.4312	21.1394	9.80749	12.0494	3.08742	36.0066	58.8155	2.67534	4.37967	0.912874	15.2089	7.50061	2.02768	LOC91461
	CNIH4	29.7051	17.2169	22.044	35.5544	18.7828	43.2006	34.7635	25.1742	17.2675	45.4654	58.6308	17.7114	36.3996	0.90933	30.9166	37.8023	0.81785	CNIH4
	GABARAP	10.613	5.57451	8.80282	38.6269	10.0259	25.4609	25.6192	12.631	19.1729	59.6912	58.4036	7.0879	16.0466	0.945067	22.9043	13.2606	1.72724	GABARAP
	PRNP	9.86174	2.79131	8.04425	49.4121	3.84692	41.4081	20.3545	7.0879	8.24872	44.2962	58.3846	3.14441	18.9065	0.990492	21.2144	7.48117	2.83571	PRNP
	TMEM98	19.7658	7.33044	13.7389	45.9982	13.4941	35.5257	24.0639	19.3554	14.3206	55.6288	58.2094	9.70391	18.522	0.976302	25.8198	17.3862	1.48507	TMEM98
	RNF167	28.3719	9.21051	16.8579	36.8905	23.2078	36.1	29.1173	24.2594	17.9932	63.8135	57.9964	15.672	27.1496	0.900615	29.7415	25.1496	1.18258	RNF167
	THC2365247	11.6852	4.83935	8.3768	38.6395	5.20231	24.1871	22.9722	14.1576	12.9372	37.1683	57.9491	6.25174	13.117	0.968829	19.8064	8.75614	2.262	THC2365247
	ATP6V1A	13.9884	11.2999	15.1582	44.7676	13.9957	25.2895	30.702	15.9629	21.7945	56.3634	57.9491	14.2463	24.4654	0.947791	26.6141	16.6852	1.59507	ATP6V1A
	LRRN6A	25.5432	8.14511	23.2699	58.347	18.9124	47.2117	37.5748	22.3905	21.4036	75.4909	57.9396	14.9841	31.478	0.93845	34.0531	15.9295	2.13774	LRRN6A
	THC2271508	18.0869	30.3547	23.3938	53.3991	30.2638	41.9083	30.52	23.5234	19.2759	47.6615	57.878	9.69094	32.4117	0.901654	32.1822	19.7027	1.63339	THC2271508
	RND3	14.5492	4.97405	9.4201	45.7622	5.99296	27.3228	26.7402	6.42152	13.6745	75.0412	57.7407	6.61883	24.4544	0.921499	24.5164	10.8337	2.26298	RND3
	ACTN1	20.2737	6.97179	7.8595	55.5612	16.3776	38.1473	34.8632	17.4623	18.9084	53.3653	57.362	11.5765	31.456	0.973207	28.4758	11.2178	2.53845	ACTN1
	PLXNB2	16.0835	5.05032	16.0363	47.2963	17.3577	34.9792	24.0169	20.6579	19.6621	40.1439	57.3336	15.5848	16.1125	0.962962	25.4089	16.064	1.58172	PLXNB2
	ENST00000260045	11.4983	12.1195	12.9651	33.9655	10.8132	21.2182	25.0558	13.2217	19.6551	42.8197	57.3289	12.878	17.3868	0.930921	22.3789	21.2495	1.05315	ENST00000260045
	LAMP2	7.70316	4.55535	5.44688	20.6684	5.04285	20.5373	12.8536	4.09523	11.0014	46.4923	57.1726	4.64802	12.7582	0.904278	16.3827	10.1686	1.61112	LAMP2
	THC2432735	5.989	0.821165	2.26048	23.5934	1.78726	13.8027	15.4713	6.23372	5.20577	46.5822	56.9832	1.91334	9.19877	0.917759	14.6033	3.21226	4.54609	THC2432735
	43718	10.6165	4.87343	10.0091	32.9751	13.3945	24.9282	18.1125	9.77767	11.7364	65.7922	55.9985	7.69787	22.0521	0.901391	22.1511	15.5135	1.42786	43718
	ROBO1	3.8798	0.673485	2.78212	19.5979	1.24576	17.3506	15.307	6.02775	5.30174	44.3112	55.9275	2.75507	11.7292	0.91793	14.3761	3.13924	4.57948	ROBO1
	STATIP1	16.14	12.1844	13.7411	50.3646	18.4373	33.0384	37.0818	15.9205	19.9921	61.6924	55.8849	13.2673	27.3546	0.955277	28.8538	16.7886	1.71866	STATIP1
	C17orf59	17.0358	6.29668	21.4419	62.6459	23.3938	41.1857	34.1824	16.3809	20.7154	57.3827	55.7854	13.7364	22.8358	0.948913	30.2322	16.6878	1.81164	C17orf59
	C1orf122	25.2822	15.1834	21.7658	43.0691	19.012	38.9301	33.8831	32.0985	17.3682	45.6603	55.6813	14.8914	32.0053	0.945419	30.3716	25.3666	1.19731	C1orf122
	FAM21C	12.4506	9.16588	11.0546	39.2549	14.9425	28.3094	27.785	16.6051	19.2548	70.2593	55.5961	9.45177	21.4003	0.909707	25.81	16.8156	1.53488	FAM21C
	TMCO3	12.9233	10.336	13.5281	33.8138	15.9558	39.7869	29.7218	13.5912	15.2662	65.9721	55.4777	6.07746	24.0662	0.919919	25.8859	15.3818	1.68289	TMCO3
	LOC253981	9.86879	5.04546	10.2808	34.3069	9.79337	31.5933	23.2891	9.75647	13.3047	59.3089	55.3925	8.02047	39.9553	0.900605	23.8397	5.60437	4.25377	LOC253981
	RAI17	8.26044	4.81988	6.15545	40.3169	6.23214	23.0245	17.8953	7.62101	11.2612	60.5157	55.3735	7.20841	16.79	0.947499	20.4211	4.40155	4.63953	RAI17
	CCNG2	5.6645	6.99288	7.4161	27.1505	6.69059	18.0315	11.1926	5.5946	7.12283	43.6666	55.1652	5.18939	10.6123	0.923052	16.1915	7.56752	2.13961	CCNG2
	SERINC3	12.6129	7.78078	14.0845	39.5499	11.8929	32.7559	30.297	19.4251	22.588	50.9369	55.0279	9.63346	21.2538	0.96926	25.2184	22.5801	1.11684	SERINC3
	PH-4	15.6673	10.1769	20.5464	40.3591	26.3338	31.95	31.1363	22.4026	20.2894	53.6351	54.9995	17.1385	23.8062	0.930843	28.3416	24.7283	1.14612	PH-4
	SURF5	18.6019	12.4635	20.9572	36.9115	19.8093	28.5364	24.6977	21.0698	18.5807	42.5124	54.9569	21.4398	19.5547	0.935882	26.1609	19.5939	1.33515	SURF5
	COPS4	9.51608	13.8397	16.0668	28.5455	11.3215	24.8217	29.9918	14.9391	18.8428	44.7159	54.8954	15.1844	23.4437	0.906961	23.548	18.1431	1.29791	COPS4
	LMO7	8.72249	10.5786	20.3921	35.154	10.7833	27.2765	19.0163	7.88756	16.9843	58.507	54.5971	5.01696	20.0527	0.906794	22.6899	16.8589	1.34587	LMO7
	YME1L1	14.9125	15.2248	25.4325	42.8541	12.2052	32.4595	27.5326	13.5942	21.729	55.1941	54.5687	16.0521	23.473	0.939962	27.3256	17.0977	1.5982	YME1L1
	WAC	27.7194	17.2412	27.5452	61.0022	18.1383	40.0834	47.3882	18.898	23.4915	69.4873	54.4551	18.0414	33.7117	0.909241	35.1695	22.7147	1.54831	WAC
	LAT	9.38205	2.33204	12.4587	25.1191	9.88639	21.7323	25.2494	14.194	15.5822	43.9364	54.3272	7.85917	13.5565	0.910917	19.6627	4.49502	4.37433	LAT
	LOC285148	13.2407	8.35933	11.8132	40.4392	12.9294	27.9852	32.9851	17.8349	20.5422	52.5708	54.0526	10.008	29.1197	0.949853	25.5292	17.3304	1.47309	LOC285148
	PPCS	16.9865	19.0921	16.1689	37.7629	23.035	32.2881	23.6237	13.2974	17.8738	53.6201	54.0384	13.6159	19.7232	0.927604	26.2405	20.9358	1.25338	PPCS
	VKORC1	15.8437	8.91434	14.3366	53.9807	8.91635	40.2594	37.6687	24.9288	13.8805	33.6082	54.029	10.8293	25.0623	0.929185	26.3275	13.6108	1.93431	VKORC1
	RB1	7.99238	10.6086	19.6575	31.972	11.5242	28.0408	27.738	14.721	17.5086	58.5894	53.7733	9.80588	22.8248	0.905265	24.212	17.4986	1.38366	RB1
	A_24_P213375	6.05954	12.0757	15.4212	27.7321	12.9427	25.2756	19.1689	11.4376	16.5138	40.3238	53.6597	7.94631	7.7047	0.902365	19.7124	21.2525	0.927534	A_24_P213375
	C1orf121	8.39094	8.36744	8.4268	26.4972	6.49126	22.8902	24.8738	8.99315	14.1099	58.2371	53.4324	6.94143	17.1708	0.903643	20.371	13.1315	1.55131	C1orf121
	CSDA	17.1064	7.15679	7.95079	33.0088	12.8795	19.4535	19.2276	8.2359	13.7026	49.228	53.3946	8.74353	22.6051	0.918921	20.9764	9.88069	2.12297	CSDA
	MICAL2	17.2122	7.78484	19.7705	51.924	21.4006	39.9398	23.8291	18.9071	23.2949	52.4734	53.3946	12.4757	32.0419	0.954947	28.8037	13.6291	2.1134	MICAL2
	RAB35	22.5875	16.0695	22.0505	56.9689	25.108	44.5299	23.16	23.278	24.4044	58.6269	53.2999	14.6764	23.2459	0.940576	31.3851	19.7286	1.59084	RAB35
	KPNA4	15.5827	17.13	12.4848	35.9042	16.4507	32.7281	22.1035	11.8011	21.3755	57.5251	53.2857	13.0819	20.6386	0.929407	25.3917	18.9325	1.34117	KPNA4
	MBTPS1	11.4278	6.89064	12.5652	29.1988	14.6236	23.2191	20.2606	10.4441	13.1689	56.1685	53.2005	7.93889	15.3655	0.904389	21.1132	10.6986	1.97347	MBTPS1
	EPN2	16.5562	1.89549	9.92653	44.7212	12.9161	26.3918	25.226	13.1641	11.3759	58.2521	53.1484	9.74841	27.9186	0.943863	23.9416	10.3014	2.32411	EPN2
	DC2	17.0147	15.9389	30.6773	49.7408	13.4543	36.327	35.7436	15.345	31.2768	46.185	53.1247	19.9863	23.6487	0.9095	29.8818	21.9939	1.35864	DC2
	GPR107	11.0116	5.47551	9.28534	26.4382	13.3048	21.5563	18.7933	10.9075	13.9437	50.2773	52.9827	7.71641	13.2379	0.910749	19.61	10.8569	1.80622	GPR107
	HCFC1R1	17.0499	5.41303	11.0807	79.5507	15.0223	47.9852	35.3856	16.8413	11.4415	43.2094	52.6939	13.4157	26.3256	0.901523	28.8781	9.37236	3.08119	HCFC1R1
	RB1	7.89362	10.706	20.5595	33.6916	11.6238	27.9759	27.2567	14.5696	17.106	58.0048	52.6702	9.78178	23.3265	0.909547	24.2435	17.1647	1.41241	RB1
	RARA	15.5333	2.30689	9.20709	47.6419	11.3846	25.3451	27.5854	14.2182	11.7692	48.9132	52.6655	9.25339	20.1186	0.9687	22.7648	11.4056	1.99593	RARA
	GLB1	22.7956	21.0225	22.0505	41.8721	26.1179	39.1385	34.2646	32.3984	26.8388	43.9739	52.656	18.0451	28.2371	0.957697	31.4931	32.3069	0.974811	GLB1
	NDUFA5	9.41027	8.82346	14.7583	29.9616	10.3648	22.8624	27.8319	13.1278	12.3216	52.0462	52.6371	12.281	17.1012	0.916804	21.8098	19.767	1.10335	NDUFA5
	ATP6AP2	15.5897	9.00198	19.0054	39.9629	11.8331	32.5799	16.2578	9.95941	15.615	53.1854	52.6181	10.5531	21.8837	0.946145	23.6958	13.9288	1.70121	ATP6AP2
	MAP3K6	12.7963	8.33255	13.4172	69.7686	11.4444	34.0574	31.2302	16.4173	11.404	41.8978	52.4998	11.9844	24.1907	0.92545	26.1108	7.80289	3.3463	MAP3K6
	MAML1	10.4402	8.76017	12.2413	33.8812	12.1653	23.3627	25.4607	13.3216	16.5208	51.7314	52.4287	11.6432	18.0863	0.94036	22.3111	12.6316	1.76629	MAML1
	C20orf30	8.04881	7.54222	8.42462	25.0095	8.01276	23.4275	19.4624	5.0312	11.7036	42.295	52.2015	12.3162	10.5097	0.927309	17.9989	12.0269	1.49655	C20orf30
	CR603845	9.77709	3.55405	18.5794	41.9691	15.7664	22.881	29.3696	12.4917	17.0967	51.8813	51.4345	12.6444	17.3283	0.924375	23.4441	10.3842	2.25768	CR603845
	SH3GLB1	14.5351	8.72609	16.345	40.6963	9.99269	27.8231	26.1533	13.5791	15.3364	43.8765	51.3351	11.0128	22.682	0.978538	23.238	12.102	1.92017	SH3GLB1
	TMEM2	15.0183	9.51804	10.9177	35.4786	16.6966	28.9717	24.8327	12.422	13.1385	59.1291	51.1694	7.24178	25.271	0.92586	23.8312	17.8072	1.33829	TMEM2
	C6orf153	22.979	19.8029	24.9261	48.7714	22.5965	35.3497	32.6095	24.7653	32.4682	57.7425	51.1126	25.565	33.3822	0.935691	33.2362	23.1097	1.43819	C6orf153
	TAF6	25.6913	18.2571	31.0859	63.8766	25.7691	56.2853	33.795	27.4793	20.4767	50.1949	50.8853	21.5455	32.701	0.903903	35.2341	20.8205	1.69228	TAF6
	WDR26	7.02596	5.19963	8.12902	22.2447	6.22218	15.5025	17.4081	6.46695	11.3385	45.2406	50.5729	5.96437	13.5565	0.900116	16.5286	8.60728	1.92031	WDR26
	IL32	22.5099	4.99515	5.81203	49.0243	7.07594	33.2237	15.4654	19.1979	14.2176	38.4425	50.4119	11.4319	20.6606	0.950632	22.4976	10.9833	2.04834	IL32
	CBX1	19.5965	10.7693	14.2975	43.9668	12.6237	32.793	33.8655	16.072	20.7224	56.9855	50.3361	13.2247	18.6429	0.954494	26.4535	18.8697	1.40191	CBX1
	LSM14A	12.9162	8.37393	10.9416	34.151	15.3611	21.7277	19.1807	12.6431	15.5611	53.4403	50.1042	9.58711	12.2894	0.916085	21.2521	12.7765	1.66337	LSM14A
	DNAJB2	22.1148	12.5528	13.2455	55.4558	15.484	33.6637	35.415	30.9051	18.4262	58.2371	50.0473	14.8377	20.4079	0.930719	29.2918	19.559	1.49761	DNAJB2
	DNAJB6	9.86174	6.0427	10.4634	42.753	9.87974	24.289	15.6122	8.8932	10.868	55.7488	49.929	6.48164	14.6038	0.947634	20.4174	14.1935	1.4385	DNAJB6
	M-RIP	8.08409	1.73808	5.45123	22.683	9.29506	16.7948	14.6613	9.47477	8.70282	40.0914	49.8201	4.12148	9.27933	0.919689	15.3998	5.2931	2.90941	M-RIP
	HNRPUL2	16.5632	10.5161	11.498	35.5881	13.5805	26.3733	30.2794	14.5272	21.9841	57.6975	49.6923	14.1498	20.9975	0.918955	24.8805	16.519	1.50618	HNRPUL2
	FBXL15	13.156	12.1609	19.1923	42.0449	20.0718	29.6758	27.8378	20.6579	24.7579	47.2343	49.6118	21.577	21.9862	0.94819	26.9203	19.4878	1.38139	FBXL15
	A_23_P399579	8.83888	9.30058	14.1693	32.1575	10.9428	23.8305	18.9694	11.2255	16.7292	47.9538	49.4461	9.5111	11.2641	0.933736	20.3337	13.8294	1.47033	A_23_P399579
	PSMD4	28.1038	15.775	22.8504	34.9222	18.6466	29.069	27.515	20.3308	19.1659	47.2718	49.4035	21.1654	26.6698	0.915578	27.7607	23.6547	1.17358	PSMD4
	SERINC1	4.27483	3.26032	4.52095	28.1283	4.45818	15.8962	13.8338	4.06494	5.16364	33.1135	49.3609	3.22599	9.68214	0.956211	13.768	5.00119	2.75294	SERINC1
	MLH1	23.2118	11.8525	22.8352	52.4213	21.0185	33.9231	32.6095	18.0954	29.2052	45.9451	49.2662	18.199	28.2262	0.940386	29.7545	17.6962	1.68141	MLH1
	LOC51035	22.6016	8.05748	16.6754	44.3714	18.6898	31.6906	36.266	25.4468	19.648	35.0022	49.2283	17.7726	30.3098	0.915114	27.3661	20.1661	1.35704	LOC51035
	USP16	13.2372	8.65712	22.8352	35.0445	16.278	27.9018	26.928	11.4133	16.2891	50.2773	49.0673	12.4886	26.7614	0.915002	24.3984	17.1736	1.42069	USP16
	NMD3	5.65745	4.89453	7.17267	23.3742	5.96638	15.9287	13.957	6.36094	11.7551	39.2445	48.9821	5.69183	10.7221	0.92156	15.3621	11.2585	1.36449	NMD3
	FAM108A1	19.3426	9.83937	19.9617	47.486	24.0516	30.9217	33.7246	22.1906	23.2809	38.6449	48.9253	18.9814	31.0092	0.927074	28.3354	17.6871	1.60204	FAM108A1
	TRIP12	13.0361	16.2123	18.525	39.3729	11.4245	32.8671	30.1561	14.4242	19.5216	50.8994	48.8969	10.8905	31.1594	0.943674	25.9528	16.0524	1.61676	TRIP12
	C11orf17	13.3712	4.51154	9.86568	26.021	11.873	21.0005	21.2349	17.6895	7.80866	38.6224	48.8874	12.0029	17.6725	0.92226	19.2739	11.2313	1.71609	C11orf17
	CCNDBP1	13.2054	8.15485	19.3379	42.6181	15.8328	25.9611	33.6072	12.1342	11.7973	32.9186	48.5181	7.97968	21.6017	0.915457	22.5898	11.8528	1.90586	CCNDBP1
	C19orf12	11.59	4.78986	9.58746	31.3904	12.3148	23.0523	20.5599	14.7695	13.5388	38.45	48.5087	6.18685	14.8674	0.964741	19.2005	9.35158	2.05318	C19orf12
	ARFGAP3	10.7047	9.63327	15.5451	47.1783	7.60747	28.1149	24.6977	11.6981	13.7775	57.2778	48.4045	9.14215	26.8236	0.944756	23.8927	7.91495	3.01868	ARFGAP3
	ENST00000371534	11.3008	6.87604	9.17666	30.8678	7.78686	26.8272	22.1681	11.686	10.7369	47.0994	48.3051	6.17943	17.2221	0.967052	19.7102	10.8675	1.81368	ENST00000371534
	NUDCD2	10.1756	18.335	21.4658	32.7475	16.856	25.4701	23.7997	14.824	21.6564	38.0003	48.2151	19.888	21.6713	0.901684	24.085	21.4403	1.12335	NUDCD2
	A_24_P234871	6.09128	10.0487	14.6148	31.5674	10.6571	34.9514	20.1549	12.2675	10.3694	41.2157	48.1962	8.36717	12.6776	0.959518	20.0907	8.53909	2.35279	A_24_P234871
	LOC284361	16.5138	15.5973	20.479	44.5568	11.1488	29.9491	22.3266	16.2537	15.3575	45.5254	48.1867	21.0542	22.1327	0.955356	25.314	16.6361	1.52163	LOC284361
	TMEM98	14.1648	4.64299	9.7157	35.369	8.39811	26.3826	17.4551	16.5596	12.3965	36.7111	48.1394	7.17133	12.3041	0.97633	19.1854	13.2514	1.44781	TMEM98
	MGC71993	10.546	4.36142	7.22483	25.9957	6.07933	16.6929	9.291	6.65172	6.6383	37.3407	48.092	5.8179	10.7807	0.930295	15.0394	7.80172	1.92771	MGC71993
	SEC31L1	6.95542	3.48833	6.12937	30.4	5.1558	17.1792	13.6988	5.48858	10.0604	45.5779	47.9784	5.92172	11.4106	0.945015	16.1111	5.48607	2.93673	SEC31L1
	ST13	8.29924	10.0284	14.4475	33.4724	10.77	22.7976	15.5652	8.60241	17.1482	45.5854	47.9027	9.25339	10.0557	0.926872	19.5329	12.3358	1.58343	ST13
	ATP2C1	13.3536	10.6646	12.3609	36.136	15.1153	24.9884	24.8386	13.4125	19.208	57.1728	47.8743	12.2068	18.4891	0.919783	23.5247	20.1163	1.16943	ATP2C1
	THC2436337	5.50226	2.00991	1.65623	27.0746	6.49126	18.1519	18.5526	7.96632	2.60757	39.3569	47.8316	2.37685	9.6382	0.958229	14.5551	5.86104	2.48337	THC2436337
	C11orf73	13.9884	8.76585	15.5886	47.3933	9.16218	28.8189	27.7263	15.2996	22.7331	41.7179	47.7985	18.4623	24.6375	0.959377	24.7763	20.4545	1.21129	C11orf73
	C16orf57	21.614	8.16458	12.6717	49.6649	19.3775	39.3979	31.5765	20.7215	23.3277	54.9393	47.647	19.6414	42.0463	0.913188	30.0608	16.3397	1.83974	C16orf57
	STX4	13.1843	11.0963	14.5975	32.4567	12.2583	23.5109	24.0639	18.4407	15.2428	51.3791	47.3298	10.592	25.2746	0.920904	23.0328	15.6891	1.46808	STX4
	ESCO1	4.84622	4.76227	5.57729	22.8853	5.56109	13.9138	17.9833	7.58163	8.18318	40.9384	47.273	7.42348	9.90186	0.915271	15.1408	9.59759	1.57757	ESCO1
	SKIP	10.5848	2.70449	8.20292	33.6157	8.79676	17.5266	21.9627	10.017	10.9874	39.3194	46.9084	6.0478	14.7429	0.958585	17.8013	7.3454	2.42346	SKIP
	ACTR10	6.63798	7.1998	6.00548	23.6271	6.9032	14.8124	18.9107	6.43666	10.4373	36.966	46.6717	7.36786	11.3886	0.922594	15.6434	8.92229	1.7533	ACTR10
	PAFAH1B1	11.8016	6.40054	10.1569	40.5277	14.1054	32.0195	15.307	7.28176	9.6274	51.589	46.667	7.27145	17.0646	0.956089	20.7554	8.41862	2.46541	PAFAH1B1
	TRIM4	8.99055	5.71164	18.1686	29.9195	11.9527	21.5192	24.7212	11.9222	12.0196	48.7933	46.6386	5.99218	15.0908	0.907907	20.1108	12.8154	1.56927	TRIM4
	CENTD2	10.8282	1.61961	5.69466	26.6869	7.84665	15.7295	15.888	14.6968	11.0646	36.2614	46.577	5.02067	10.8173	0.932467	16.0563	8.86691	1.81081	CENTD2
	PITPNA	21.1131	7.20385	13.7672	37.5774	18.8825	33.1079	23.1835	16.384	17.9417	55.8012	46.2693	12.5406	21.7006	0.930895	25.0364	17.1475	1.46006	PITPNA
	TMEM16F	9.40322	7.27364	8.57894	31.9172	7.18225	22.1214	19.5445	5.60368	12.7382	41.598	46.1888	5.4471	13.1097	0.967172	17.7467	8.62736	2.05702	TMEM16F
	GAS2L1	13.5123	14.2852	10.8155	46.2005	9.52761	28.9208	21.8629	17.3381	14.7442	36.921	45.9758	14.4965	35.312	0.923681	23.8394	6.24117	3.8197	GAS2L1
	MAGED1	12.5988	8.74475	8.64632	33.7548	7.91974	28.189	18.8872	12.8279	14.3744	40.8934	45.9332	6.81907	12.5238	0.983781	19.3933	7.59401	2.55376	MAGED1
	MRPL47	18.0657	15.2045	21.8179	35.1498	19.8724	36.0398	35.7084	21.2031	26.2348	46.6497	45.6207	23.8389	34.1512	0.910462	29.1967	31.3572	0.931101	MRPL47
	HSPA5	6.56744	6.02079	9.67875	33.249	4.63757	10.4771	11.2513	6.35488	11.706	40.3388	45.4124	7.38454	9.03764	0.905666	15.5474	9.32883	1.6666	HSPA5
	HIF1A	5.25889	4.45311	8.05512	24.4784	6.52116	24.5021	14.4794	8.13897	10.6503	29.216	45.1236	3.59123	21.7445	0.942914	15.8625	3.89655	4.07092	HIF1A
	PDCD6IP	18.2421	15.1047	23.3003	46.0277	18.2081	30.4215	25.3786	15.0906	22.382	54.2647	45.0478	16.4599	32.6791	0.909227	27.8929	20.7272	1.34571	PDCD6IP
	AK022030	8.16168	6.53361	7.90297	25.3045	9.18544	15.1505	21.3757	8.16623	10.435	44.611	45.0383	6.14791	12.619	0.909708	16.9717	10.0061	1.69614	AK022030
	RND3	10.8423	4.50667	7.65302	38.1253	5.03289	24.4094	19.75	5.6885	11.1208	63.7985	45.0289	5.39518	19.4668	0.915005	20.0629	8.92073	2.24903	RND3
	BC037740	7.54797	5.61832	7.17484	26.9777	5.68733	17.7582	20.9649	9.92912	15.3458	46.4773	45.0147	6.65591	14.5818	0.924936	17.6718	10.9813	1.60926	BC037740
	ATP6V1D	10.6095	6.11005	8.20509	38.1591	9.82659	16.5447	19.9084	6.82135	13.396	53.0505	44.9957	9.18108	17.9105	0.916188	19.5937	11.1038	1.76459	ATP6V1D
	FAM3C	8.83183	6.149	12.6761	26.8892	5.36177	25.8546	15.0957	6.81529	8.81283	40.0989	44.92	6.57248	16.6178	0.956348	17.2843	8.40332	2.05684	FAM3C
	ACBD3	7.33634	6.03702	6.98574	26.5267	5.07275	17.3969	17.596	8.75689	7.94208	41.3881	44.8348	4.72588	12.6593	0.948293	15.943	10.9235	1.45951	ACBD3
	TPM4	22.1713	12.1081	15.506	51.6542	16.9955	36.8782	31.1539	20.5004	24.3389	39.162	44.8158	10.1118	27.7025	0.940739	27.1614	12.4437	2.18275	TPM4
	TMEM58	14.2142	3.95327	9.12015	56.4589	10.2618	37.9342	27.6617	14.9452	7.70333	31.9218	44.7969	7.36415	17.5333	0.928765	21.8361	6.89643	3.16629	TMEM58
	ACTR10	8.51086	10.5096	7.60303	32.8655	10.2352	23.0107	24.5686	9.72921	12.8038	42.355	44.6028	8.27447	13.2196	0.963684	19.0991	11.3432	1.68374	ACTR10
	LIPA	6.86371	6.21067	7.81386	52.0504	5.01628	15.3682	22.0331	7.8815	15.2592	33.5032	44.5696	6.35371	17.9984	0.909954	18.5325	8.86606	2.09027	LIPA
	THC2399982	6.6662	4.73225	9.28099	22.3627	8.59079	15.3868	19.75	7.724	10.0511	40.8484	44.5128	6.12196	12.2601	0.909633	16.0222	11.1592	1.43579	THC2399982
	WBP5	8.33098	5.59317	4.65136	50.0527	4.88007	31.6072	14.3679	4.47689	8.26744	50.712	44.4939	5.97549	14.3255	0.96413	19.0565	7.4253	2.56643	WBP5
	FIS1	16.8701	7.17302	13.502	30.2946	14.411	28.0963	22.9487	13.1096	13.4545	40.4737	44.4939	10.935	20.0601	0.965828	21.2171	16.6865	1.27152	FIS1
	FBLIM1	5.35765	2.78076	2.98644	20.0489	5.39167	16.6003	17.1029	7.60889	10.0885	34.1103	44.4844	4.13075	10.2827	0.936986	13.9211	3.80055	3.66291	FBLIM1
	FAM20B	14.4611	11.73	11.5045	40.1484	21.7494	19.8147	25.0029	11.2255	14.8285	45.308	44.4655	12.3867	18.1778	0.910842	22.3695	17.0414	1.31266	FAM20B
	FAM108A1	16.5174	7.02372	14.6062	34.9517	16.5637	23.2608	29.1525	18.4952	18.8428	32.5738	44.2856	16.3932	28.5557	0.910556	23.1709	14.3426	1.61553	FAM108A1
	C1orf56	19.787	4.94484	14.2584	46.0572	19.3608	39.1014	24.8386	10.8863	13.5388	55.6738	44.1909	9.78734	26.2487	0.930733	25.2826	10.3114	2.45192	C1orf56
	FAM21C	8.28866	8.75693	10.8851	38.0832	10.285	22.1399	16.3517	9.53535	15.4254	47.9613	44.1435	7.81467	16.7533	0.947481	19.7249	11.5944	1.70125	FAM21C
	ENST00000381956	16.2951	13.2668	21.2963	40.574	16.9856	34.5252	21.8335	14.6907	16.9492	52.9756	43.869	10.7069	17.3612	0.929372	24.7176	21.7633	1.13575	ENST00000381956
	ENAH	15.9389	10.2913	12.1131	47.8105	9.14889	48.9949	31.2537	14.4	9.85211	57.3003	43.5754	10.1303	27.5597	0.933495	26.0284	16.1223	1.61444	ENAH
	OAZ2	16.6796	3.30738	9.29186	45.5009	14.5306	32.3205	22.1035	10.8257	13.9039	36.906	43.566	8.70831	18.1119	0.968051	21.212	6.93702	3.0578	OAZ2
	ASNSD1	14.0837	10.6589	13.4151	31.0912	13.9459	20.8522	27.7967	14.5241	19.2829	47.0844	43.5186	12.7519	18.5294	0.91276	22.1181	18.9844	1.16507	ASNSD1
	ENST00000252229	3.52709	3.21001	3.21248	22.6451	9.55418	25.9935	20.4719	10.5349	9.12415	40.2413	43.4713	5.48788	11.7475	0.948261	16.0939	6.81968	2.35993	ENST00000252229
	AL833099	10.7717	9.45151	19.0423	53.6393	22.9653	37.6285	28.5949	17.6168	14.9174	38.9747	43.4665	11.7174	19.617	0.915418	25.2618	15.6093	1.61838	AL833099
	MGC19604	16.2987	8.08831	9.47227	30.4758	19.8791	22.3113	22.5026	20.9063	16.9117	33.7431	43.3198	17.8449	19.8916	0.913855	21.665	23.3338	0.928483	MGC19604
	WDR81	12.7504	2.0237	6.92054	22.5734	9.70035	17.1283	18.0068	9.47174	12.3965	42.8871	43.244	7.11571	14.7503	0.907116	16.8438	7.24164	2.32596	WDR81
	LOC401397	9.0364	6.49304	8.72892	25.1528	9.13561	18.9162	17.6253	5.59157	13.5598	46.0651	43.2109	8.44504	19.7158	0.908233	17.8213	14.019	1.27123	LOC401397
	MTR	15.1876	8.85267	9.77004	32.149	12.8397	22.9736	23.4535	10.438	9.84743	51.3341	43.0925	8.26891	17.1854	0.924151	20.4148	14.281	1.42951	MTR
	TBC1D13	16.6725	6.38593	16.4015	35.4406	25.4269	29.8749	31.7702	19.4281	17.4993	38.0453	43.0357	13.8829	21.3234	0.910282	24.2452	14.2963	1.69591	TBC1D13
	C10orf61	9.98871	5.97048	13.4564	38.3192	8.71703	22.3483	23.1072	12.11	13.0893	33.6831	42.9457	12.7389	21.88	0.963488	19.8734	10.7725	1.84484	C10orf61
	AZIN1	9.93933	7.30853	12.074	32.6969	5.63418	15.4979	16.5512	6.65172	10.6175	43.5317	42.8274	5.36923	9.75904	0.925527	16.8045	14.185	1.18467	AZIN1
	THC2436072	3.81278	1.86141	3.15163	16.968	2.98651	14.5901	13.511	5.40074	7.495	30.5651	42.799	3.80815	8.72272	0.928673	11.9748	5.05769	2.36764	THC2436072
	RASSF1	16.7396	9.29084	16.8884	38.0579	15.9558	33.0153	30.297	22.9297	20.6241	48.8458	42.7469	22.8303	25.1575	0.9389	26.4138	14.3395	1.84203	RASSF1
	C9orf19	22.7215	6.43137	7.45957	43.7476	6.91316	34.4326	31.1832	21.2395	11.3759	49.5128	42.638	14.6615	32.6571	0.916339	24.998	6.01005	4.15937	C9orf19
	MAP3K3	10.8211	3.62059	7.81821	32.0605	6.88991	17.7397	24.3749	13.1581	11.4181	45.5554	42.6238	8.91225	22.5062	0.928526	19.0384	4.9064	3.88031	MAP3K3
	SHC1	14.1648	3.58813	8.3116	35.7019	8.20211	28.0686	25.9303	14.6544	16.8158	38.8622	42.6143	9.58526	22.2609	0.975182	20.6739	8.75883	2.36034	SHC1
	TANC1	7.4351	5.59723	6.06416	34.0498	9.76015	29.0783	18.0772	8.59635	14.8964	46.3948	42.5907	5.03921	16.0246	0.969637	18.7388	8.42387	2.22448	TANC1
	MGC7036	8.7754	2.70205	8.0486	30.8088	9.89303	19.5322	16.3399	10.3714	10.6386	31.5995	42.567	5.588	20.5398	0.961629	16.7234	5.47532	3.05432	MGC7036
	MAP4	11.7029	4.56347	5.96418	29.359	7.39486	19.0366	15.8939	8.79021	11.0904	35.5119	42.4581	8.5878	14.0838	0.971287	16.4952	6.46359	2.55201	MAP4
	PHLDA3	3.95739	0.488479	3.30812	35.6387	7.07594	15.2895	16.0113	8.27528	4.19926	20.2368	42.4297	1.61299	7.66076	0.933528	12.7834	2.56492	4.98394	PHLDA3
	ENST00000328681	4.81095	2.54301	3.09946	37.628	11.6869	18.314	21.8042	5.76119	3.54386	53.7326	42.0699	2.29156	13.9629	0.921949	17.0191	6.12627	2.77806	ENST00000328681
	MRPS10	11.7064	5.9007	8.42462	25.6965	13.6204	17.6378	22.9017	12.7703	16.3429	40.5037	42.0699	7.49393	14.937	0.912379	18.462	14.3217	1.28909	MRPS10
	SHC1	12.5847	3.64169	8.09424	34.0203	8.71703	28.3604	25.942	14.7877	16.7268	38.8398	42.0225	9.0958	23.2166	0.970911	20.4653	8.37931	2.44237	SHC1
	SHC1	12.4012	3.63682	8.32464	35.2004	8.41805	28.578	25.496	15.242	16.7268	39.6942	41.9752	8.71572	23.4364	0.972126	20.6035	8.36864	2.46199	SHC1
	VCP	16.0447	8.55813	14.7387	24.7566	12.451	18.5456	21.8218	16.9019	15.7203	35.1821	41.8616	11.1315	13.9153	0.905665	19.3561	16.7604	1.15487	VCP
	TMEM109	16.1682	6.68779	13.0456	41.4127	11.6471	34.4558	25.4607	16.6293	18.1734	40.0839	41.7148	10.833	17.5406	0.980218	22.6041	11.9752	1.88757	TMEM109
	C11orf75	15.2159	6.39405	15.1322	38.3445	6.85337	24.4604	18.2064	14.4121	12.8553	30.4002	41.4355	6.79867	13.3477	0.957531	18.7582	10.1723	1.84404	C11orf75
	RPUSD4	11.262	3.76989	10.9046	26.0041	11.1023	19.3886	19.3215	10.7167	20.795	28.519	41.426	15.3772	15.0432	0.902386	17.9715	18.1215	0.991725	RPUSD4
	UBXD1	15.6709	5.66214	9.47661	31.9804	13.5406	20.9264	23.7821	18.6163	10.6363	25.6034	41.4071	10.5382	19.3057	0.922916	19.0112	12.4221	1.53044	UBXD1
	CNIH	11.0398	12.5852	12.4783	41.1346	14.6734	25.5906	28.8473	11.4133	21.5862	40.5861	41.265	13.5491	20.0747	0.948049	22.6787	17.9252	1.26519	CNIH
	HAT1	13.5899	17.4806	21.0572	27.7237	11.6703	25.308	23.4887	15.3965	19.4982	35.4669	41.0851	16.5601	25.8129	0.905198	22.626	21.6865	1.04332	HAT1
	C22orf13	14.8067	10.6208	15.1974	27.4287	17.8925	25.3451	19.7793	18.6406	17.6889	45.6453	41.0472	12.5461	15.1531	0.900332	21.6763	16.3146	1.32864	C22orf13
	SMNDC1	7.15293	10.7295	12.3457	31.3988	8.26191	23.7517	15.0135	9.80796	10.9733	37.2808	41.0236	7.4587	14.4646	0.968773	17.6664	12.0835	1.46203	SMNDC1
	BIRC2	4.96614	2.53247	6.84664	21.1868	3.31539	13.1079	12.5719	4.12249	10.3273	37.2808	41.0188	4.55161	10.0557	0.920551	13.2218	6.85276	1.92942	BIRC2
	C7orf11	18.556	13.6823	19.2445	32.9161	19.3708	36.5123	29.7277	16.181	14.7747	27.0574	41.0046	15.0768	22.6014	0.900357	23.5927	23.9608	0.984638	C7orf11
	CBX7	4.48646	1.96041	8.37028	24.4489	7.87323	11.5146	20.7771	8.01478	8.07082	40.6836	40.8579	3.77848	8.62751	0.900846	14.5742	4.63843	3.14205	CBX7
	FAM104A	11.3643	12.027	13.7367	32.1195	8.8034	19.0227	23.9699	11.2377	19.9149	40.3538	40.7442	8.32823	20.8291	0.92323	20.1886	12.6186	1.5999	FAM104A
	RB1	6.56744	9.17075	16.6015	24.9589	9.56083	23.0199	24.1988	12.0434	12.8225	44.0114	40.659	7.90552	15.9587	0.904908	19.0368	13.99	1.36074	RB1
	TM2D1	6.64503	6.88091	12.5804	28.2126	10.7501	26.5123	27.6324	12.0767	10.2266	52.7732	40.6306	7.74237	14.6111	0.902602	19.7903	13.2391	1.49484	TM2D1
	ARRDC3	1.90463	3.31062	4.03408	23.1256	2.23905	10.6716	8.15823	4.56776	5.01383	26.2779	40.5454	2.17105	8.38582	0.939518	10.8004	3.32271	3.25049	ARRDC3
	DAB2	8.6978	2.76859	2.29091	32.5958	3.08285	13.2191	14.8668	6.0338	11.184	33.848	40.5265	3.80073	14.0179	0.956851	14.3794	6.35083	2.26418	DAB2
	FLII	10.0099	3.95003	7.46392	18.3293	10.7634	18.2723	15.8411	9.081	8.91582	31.2997	40.4223	5.47676	11.3849	0.921055	14.7085	9.95444	1.47758	FLII
	ARHGAP23	8.54261	1.41188	3.54504	42.8626	4.46482	24.7105	12.4193	4.89489	9.29502	29.6432	40.3655	6.52613	15.3508	0.967145	15.6948	3.26566	4.80601	ARHGAP23
	TBC1D9B	10.3449	9.57322	13.1325	30.0333	15.2415	22.4224	28.4423	21.6908	18.0517	34.5376	40.356	15.2882	17.0353	0.919446	21.2423	15.0773	1.40889	TBC1D9B
	PSAP	4.4794	2.20059	3.96887	22.7167	1.99655	10.1436	8.89189	6.58811	7.57693	16.7591	40.1998	3.98428	7.74865	0.90132	10.558	3.94927	2.67341	PSAP
	FEZ2	5.57633	5.12903	7.75735	22.0761	5.53452	14.9884	15.3539	5.47041	10.229	35.362	40.1051	4.30873	11.8354	0.935261	14.1328	7.43253	1.90148	FEZ2
	RTCD1	13.2195	14.7136	19.7944	36.0981	12.2915	23.8536	29.1818	14.2879	16.7877	39.7542	39.9962	14.8711	27.0763	0.921907	23.2251	17.3786	1.33642	RTCD1
	TINF2	10.7576	7.4489	8.43984	36.3889	12.9028	20.2131	29.3931	12.0494	12.8272	35.0172	39.911	9.52964	17.3795	0.945798	19.4045	7.73578	2.50841	TINF2
	UBE2F	15.5827	7.41077	17.2101	32.8697	10.4179	27.2626	23.0309	17.8954	18.4356	35.6168	39.911	14.0608	24.8279	0.959359	21.8871	13.8857	1.57623	UBE2F
	HDGFRP3	3.56941	0.470628	5.56642	17.9205	1.35539	9.24965	8.61603	4.46174	4.61591	29.6058	39.8684	1.63895	9.62355	0.914147	10.5048	3.2294	3.25287	HDGFRP3
	TncRNA	5.29769	2.69232	15.6625	30.9942	11.2285	23.8675	19.5445	8.19046	14.042	29.1411	39.8305	4.84083	10.3193	0.938343	16.5886	7.58581	2.18679	TncRNA
	RNF130	9.7136	8.76017	11.2893	38.787	8.1855	21.0746	26.4761	11.1286	18.4496	38.9372	39.7406	10.6458	16.6252	0.950333	19.9856	11.6284	1.71869	RNF130
	CAMLG	9.70655	5.77574	9.63528	37.9652	12.4111	23.4275	16.7625	10.2623	14.0163	38.9897	39.6932	8.6564	15.5595	0.971368	18.6816	13.3363	1.40081	CAMLG
	LGP2	7.65378	5.02923	3.24726	19.5937	6.48462	11.0977	11.8441	8.85079	9.44717	28.7513	39.6269	4.7574	10.2754	0.91279	12.82	3.72859	3.43829	LGP2
	RABL2A	12.8245	5.47227	7.75083	30.9479	13.9858	30.2964	22.8665	13.3125	10.7065	32.1691	39.5512	11.1167	13.0328	0.973475	18.7718	11.2577	1.66746	RABL2A
	TMEM42	12.6129	7.72885	9.4614	31.1839	14.1917	21.0746	25.449	14.3485	11.7926	34.5825	39.5417	8.382	13.5711	0.956344	18.7631	15.7951	1.18791	TMEM42
	PLEKHF2	8.91295	7.16653	15.5538	34.1636	11.873	17.3506	13.7927	9.55655	11.3572	44.8658	39.376	5.30248	11.352	0.901224	17.7403	14.5373	1.22032	PLEKHF2
	NR2F2	11.4137	3.33984	5.9294	45.3492	14.0921	21.0977	22.5144	9.67468	8.47811	37.2058	39.3523	6.65221	16.7973	0.942374	18.6074	6.86498	2.71049	NR2F2
	TANC1	5.29063	3.76259	3.86889	21.4271	6.0594	18.5271	13.3642	5.87629	11.2963	41.1483	39.2861	3.77477	11.9013	0.93216	14.2756	6.18024	2.30988	TANC1
	CCDC104	14.9231	5.35786	9.39402	39.7606	10.1721	26.5123	16.516	9.47477	13.7588	29.8156	39.215	12.0845	21.5102	0.957922	19.115	11.0373	1.73185	CCDC104
	C11orf24	16.4045	3.47291	12.7652	35.2341	11.2351	28.4669	25.3844	19.5977	28.1332	42.4824	39.2056	14.5281	25.52	0.900465	23.2639	11.6472	1.99738	C11orf24
	TBC1D2B	7.4739	3.10614	5.54469	20.4493	9.16218	13.5016	17.5138	8.32071	10.4186	27.3872	39.1535	5.38406	9.68581	0.92368	13.6232	4.12277	3.30438	TBC1D2B
	HIF1A	3.90801	3.48184	5.63815	16.1167	4.63092	16.7717	13.1471	6.70625	8.35405	23.6846	39.144	2.75877	18.1082	0.904428	12.4962	3.18238	3.92668	HIF1A
	SHC1	11.8052	3.38852	7.34655	30.1471	7.66062	26.466	24.1343	14.094	15.6314	36.921	39.0919	7.73495	21.0341	0.967155	18.8812	7.80791	2.41822	SHC1
	GBP2	12.2178	2.16083	5.70988	23.3531	4.31201	13.0477	15.7295	7.80881	9.26927	31.4046	39.0777	4.47745	11.9965	0.937222	13.8896	4.03915	3.43875	GBP2
	UBE2Z	14.4928	9.57728	10.6416	29.8984	11.5275	25.7897	23.9347	13.1338	15.6641	43.1644	39.0493	8.37273	19.9832	0.954732	20.4023	12.9962	1.56987	UBE2Z
	FAM49B	13.9955	6.79489	15.4951	24.9294	9.45452	17.7582	23.2539	11.9555	14.7559	34.6275	39.0351	7.04526	14.439	0.911851	17.9646	15.1539	1.18548	FAM49B
	CR622308	9.85468	7.83839	11.5023	28.0019	10.5109	19.4998	10.5294	6.09438	12.0594	37.5206	38.9168	7.83507	9.77003	0.927598	16.1487	11.6401	1.38734	CR622308
	RKHD2	5.12839	4.54156	4.44705	19.9267	5.20896	12.126	12.8771	4.26183	7.98655	31.1872	38.8836	4.16412	8.77399	0.930479	12.2702	6.51466	1.88348	RKHD2
	FAM120AOS	10.3132	9.48315	12.2805	31.736	11.461	15.1274	22.9311	9.99576	11.8628	31.8843	38.8316	8.80286	12.5018	0.92969	17.4778	13.5193	1.2928	FAM120AOS
	VEZT	8.23222	6.18957	5.70336	25.7639	7.18889	18.3604	12.0495	5.43406	8.94157	38.4275	38.7937	4.85381	9.82862	0.950798	14.5975	6.43417	2.26874	VEZT
	SHC1	11.5971	3.20108	7.08572	29.2578	7.19554	24.956	23.3185	13.9577	15.4722	37.1608	38.7842	7.79428	21.3967	0.961927	18.5521	7.82268	2.37158	SHC1
	OAT	8.97291	2.49271	5.45123	20.129	5.2754	15.6091	10.4472	5.91264	9.93404	42.1076	38.7274	4.48115	10.8247	0.903588	13.8742	8.7236	1.59043	OAT
	ATAD1	10.6553	9.62353	12.8369	32.5283	13.6735	21.7508	16.4573	8.71448	15.2475	41.6879	38.6706	9.37019	17.4747	0.940097	19.1301	15.805	1.21038	ATAD1
	SNX6	7.75254	7.13894	7.44653	32.9456	8.63066	22.1677	22.89	9.37178	11.4789	27.4022	38.4907	8.73797	12.4982	0.9755	16.6886	9.74643	1.71228	SNX6
	HIF1A	4.06673	3.87132	6.61624	18.2619	5.08936	19.472	13.0649	7.80578	9.21075	26.4428	38.3676	2.91451	18.9468	0.92676	13.3947	3.40216	3.9371	HIF1A
	WIZ	13.9038	6.40297	10.9198	28.5498	18.5337	23.5433	21.1762	17.7743	18.8803	34.5525	38.2824	11.2631	15.75	0.934482	19.964	14.0905	1.41684	WIZ
	A_24_P753760	23.18	8.22787	12.3848	44.8519	14.5771	31.3015	24.8973	15.0179	18.8943	31.1348	38.2066	9.79847	27.4645	0.90609	23.0721	9.48486	2.43252	A_24_P753760
	THC2397609	10.6659	5.79846	11.072	39.7353	14.6037	28.0871	21.1234	11.8616	14.3252	53.4478	38.1593	6.92845	13.1573	0.92283	20.6897	9.84291	2.10199	THC2397609
	CX3CL1	16.401	7.0651	4.61224	45.6526	6.06936	19.7869	28.3367	7.79063	9.59229	37.7829	38.1119	6.90435	18.328	0.922351	18.9565	4.74053	3.9988	CX3CL1
	RNF4	12.306	12.6007	15.6082	30.6908	12.7799	20.0741	13.2703	9.0295	14.9619	40.4737	37.9036	10.223	14.2083	0.90625	18.7792	11.6728	1.6088	RNF4
	PML	13.0573	8.5703	10.0113	38.3276	17.0155	26.9616	21.5988	15.6631	14.0326	29.3809	37.7332	10.7718	18.0094	0.963791	20.0872	8.32761	2.41212	PML
	HIF1A	4.41591	3.83318	6.19457	18.1607	5.06943	19.1941	14.0157	7.11213	9.63677	26.8026	37.6858	2.97384	19.9063	0.923208	13.4616	3.3755	3.98804	HIF1A
	FBXW11	5.35765	4.86532	7.39871	20.2175	5.92984	14.0111	11.1633	7.26661	9.60634	36.9285	37.6622	6.31477	10.9528	0.913098	13.6673	8.78758	1.55529	FBXW11
	WTAP	9.17748	4.6511	9.38098	24.706	11.966	23.8351	23.6178	12.3039	10.3718	41.3206	37.6385	5.76969	15.0652	0.934044	17.6772	10.8402	1.63071	WTAP
	SHC1	10.8846	3.22948	6.87706	28.3053	7.0095	24.1501	23.6413	14.1879	15.0462	35.9766	37.6148	7.78315	20.3237	0.960107	18.0792	7.55011	2.39456	SHC1
	GNA12	5.60102	3.14672	8.72022	21.6041	4.37845	16.591	13.1119	7.13031	6.84662	29.6882	37.6101	4.82415	9.87989	0.959478	13.0102	4.76136	2.73246	GNA12
	HIF1A	3.56236	3.29115	5.31429	15.3496	4.37845	15.9611	11.9498	7.10002	8.57408	24.3442	37.6006	2.50663	18.1632	0.900684	12.1612	3.25632	3.73464	HIF1A
	KIAA1913	3.63995	5.47632	1.20849	17.7056	0.624543	9.71746	11.9145	7.71188	4.71656	25.401	37.5911	3.048	8.3492	0.921	10.5465	5.07229	2.07924	KIAA1913
	ISGF3G	6.09834	5.10226	3.58633	16.4201	5.05614	12.7513	13.2821	5.24626	11.2027	26.9975	37.5722	5.31731	6.92471	0.908785	11.9659	4.40753	2.71489	ISGF3G
	FNDC3B	9.14574	6.78191	8.82455	24.7735	7.09587	21.4636	20.824	7.24844	13.8711	35.0247	37.5627	9.44435	17.6102	0.957457	16.8978	7.89279	2.14091	FNDC3B
	PEPD	13.6357	9.56835	13.0999	32.3008	17.5835	21.5331	20.1315	15.7751	16.4576	30.7075	37.4775	15.8926	19.9209	0.956026	20.3142	15.4095	1.31828	PEPD
	CDK6	8.21459	11.4541	13.0934	32.3176	11.3547	17.6193	18.1477	7.52408	14.2035	45.0382	37.397	7.46612	17.9142	0.901128	18.5957	9.16311	2.02941	CDK6
	TMEM127	10.6589	4.19833	7.63998	34.1552	10.2983	21.6999	18.1477	10.1109	9.89425	32.5364	37.3781	6.75788	16.9071	0.982972	16.9525	7.5317	2.25082	TMEM127
	TESK1	17.318	10.25	13.8585	48.5734	17.7264	29.861	24.3808	18.7557	15.8795	37.3407	37.3449	11.7804	19.7451	0.933264	23.2934	16.8568	1.38184	TESK1
	CKAP1	20.0268	7.6047	11.7958	34.3406	14.4808	26.1464	24.3632	20.2338	13.1666	38.7198	37.3355	8.10575	17.4674	0.943222	21.0605	13.6055	1.54795	CKAP1
	PARVA	6.53922	2.59657	5.15563	21.9328	3.66753	17.1931	14.9196	6.19737	7.05729	31.0598	37.2692	3.29644	10.7221	0.971908	12.8928	4.49759	2.8666	PARVA
	BACH1	3.49887	2.28173	4.33403	15.3327	3.19912	10.1992	7.67109	3.53789	6.3223	29.6957	37.2313	2.6327	7.82921	0.904974	10.2897	4.9796	2.06637	BACH1
	PLEKHF1	8.09114	3.22786	7.93992	36.8567	8.923	24.5484	14.0979	9.40207	8.0755	37.2958	37.2124	6.19612	9.36722	0.973575	16.2488	4.89722	3.31796	PLEKHF1
	PITPNB	10.7435	9.22187	14.3388	31.3525	13.4842	23.6869	16.8917	10.9045	14.4704	47.3392	37.1934	10.8163	12.0221	0.908028	19.4204	12.8044	1.5167	PITPNB
	RNF13	10.6024	5.1477	8.79847	28.9164	10.0193	18.7494	17.7603	6.87284	14.241	32.7537	37.1556	8.65454	14.461	0.965902	16.4717	12.1721	1.35323	RNF13
	GALC	5.59749	4.7931	6.51626	35.4701	10.4777	16.2344	19.3802	6.0338	11.4859	38.9972	37.1035	8.14098	15.3142	0.942249	16.5804	9.79491	1.69275	GALC
	CR590530	9.15632	7.67773	6.61624	28.6931	9.22862	18.1936	15.6063	7.724	11.1653	39.5893	36.9709	7.20841	11.6266	0.95017	16.112	7.74018	2.08161	CR590530
	DCBLD2	4.76157	2.60468	2.79517	18.9573	4.0396	19.7221	13.7105	4.46174	6.02503	39.5893	36.9141	3.05171	12.1942	0.938014	12.9867	5.32503	2.4388	DCBLD2
	GADD45A	6.32054	2.48621	8.54634	32.4145	5.72719	13.2978	11.7737	4.94336	5.76755	25.9182	36.8715	4.74999	16.9767	0.936586	13.5226	4.45562	3.03495	GADD45A
	TEAD1	8.72954	4.88155	5.84246	26.4846	6.43147	18.4669	17.9599	7.05761	7.93272	46.1325	36.8289	3.86933	13.3221	0.926295	15.6877	6.77833	2.31438	TEAD1
	JOSD1	7.943	8.06072	9.64615	25.7513	10.3415	15.887	16.158	12.7582	15.842	36.3814	36.8147	10.1044	15.8012	0.923693	17.0377	9.37637	1.81708	JOSD1
	HS6ST1	12.3307	5.5242	9.43966	30.1977	12.6636	25.4794	12.6775	7.77246	13.417	31.1797	36.7863	7.69416	16.746	0.966638	17.0699	8.00468	2.13249	HS6ST1
	ENST00000331458	9.10694	11.6553	10.5547	23.2731	8.89974	17.1005	11.0342	5.84903	10.8984	34.5076	36.7011	5.87352	13.5894	0.912655	15.311	9.79135	1.56373	ENST00000331458
	SPIN	3.5024	2.75723	2.85385	18.696	3.71404	12.5382	11.5448	4.34361	6.83492	37.0184	36.6443	2.82923	5.89571	0.920096	11.4748	4.62079	2.4833	SPIN
	BRD7	19.5965	15.2102	16.6232	30.8931	20.0718	26.9152	21.9861	15.2814	23.1521	43.2244	36.6348	16.3227	23.3814	0.904985	23.7918	18.9573	1.25502	BRD7
	HIF1A	3.7105	3.26843	5.54686	15.8048	4.18577	17.0032	12.1434	6.4094	8.43129	22.268	36.5969	2.51034	17.8482	0.908064	11.979	3.11019	3.85154	HIF1A
	RAI1	9.38205	4.61053	6.73361	36.1698	12.6171	22.1955	10.8757	6.63961	9.5408	35.1222	36.5685	6.2128	11.9342	0.956193	16.0463	6.47512	2.47815	RAI1
	BCAR1	15.4522	8.35121	9.75483	39.3644	12.7633	29.7545	22.2092	15.0936	14.8308	38.6299	36.5685	9.7688	27.2265	0.954534	21.5206	10.2676	2.09598	BCAR1
	SH3GL1	14.327	6.72268	10.0287	28.7647	12.2849	19.9352	15.8	18.5255	18.0844	28.7363	36.4359	13.2766	19.4815	0.933163	18.6464	10.6897	1.74433	SH3GL1
	AMZ2	11.1103	6.83871	11.0285	29.8226	12.1719	20.0371	27.2509	12.3039	17.5133	39.6792	36.1945	5.58615	12.8607	0.914475	18.646	14.7543	1.26376	AMZ2
	BAD	14.588	4.8637	10.3634	25.4562	8.21208	22.8532	19.5093	16.1113	13.3047	26.173	36.1898	11.7767	18.2071	0.956184	17.5084	12.0645	1.45123	BAD
	GRB10	11.7099	1.98151	3.83412	28.7268	8.97283	19.3099	18.7639	6.28521	11.8417	32.0042	36.1282	5.2413	16.1894	0.966289	15.4607	5.39813	2.86408	GRB10
	ENST00000298249	3.3719	3.80073	3.82325	17.3979	4.71729	13.7147	10.0775	4.50415	5.34856	28.3016	36.1187	2.36943	7.32752	0.942111	10.8364	3.27942	3.30436	ENST00000298249
	PTPRA	9.86174	6.64884	8.74196	21.7221	12.0391	23.6267	20.8827	8.65693	9.52675	39.1321	36.114	11.0981	15.2703	0.925259	17.1786	10.1084	1.69943	PTPRA
	AK097877	7.92184	2.67284	5.14258	16.7446	10.77	16.0167	12.1845	8.78415	8.2019	25.6933	36.1045	6.03667	8.2247	0.91676	12.6537	11.5083	1.09953	AK097877
	PAIP1	8.90237	6.79652	6.52713	28.4486	5.79363	19.0644	11.492	5.08875	9.37461	26.0081	36.043	5.31361	9.46243	0.97559	13.7165	11.4473	1.19823	PAIP1
	UNC50	12.5353	9.01739	13.665	24.4026	11.6238	20.4261	20.0552	11.1528	18.6181	35.2646	36.0193	9.42581	15.2556	0.928855	18.2663	15.7653	1.15864	UNC50
	COPS4	6.2112	8.69282	8.97235	20.2849	6.43811	16.4891	16.4984	7.64827	11.1442	30.1754	36.0004	8.15396	12.3554	0.938741	14.5434	10.3772	1.40147	COPS4
	KIAA1913	5.20598	7.36614	1.65189	29.1061	0.784001	15.6415	13.9805	9.99576	5.17768	25.5509	35.9341	4.49969	12.2016	0.968064	12.8535	5.3546	2.40047	KIAA1913
	ENST00000374274	19.7975	7.43024	15.9842	42.2894	15.1286	27.1978	25.361	15.5782	14.9104	47.2193	35.9246	10.1211	17.028	0.916203	22.6131	17.7032	1.27734	ENST00000374274
	ZDHHC7	7.80192	3.33659	6.9314	21.2163	10.3913	14.78	17.6899	12.5098	9.71635	33.7656	35.8868	6.02555	9.07426	0.918586	14.5481	9.30396	1.56365	ZDHHC7
	TBC1D9B	9.65364	10.624	16.8405	37.6027	20.0518	27.0681	26.2003	15.8902	16.8626	31.7793	35.8205	10.1322	16.735	0.921055	21.1739	13.3472	1.58639	TBC1D9B
	SLCO2B1	4.88502	1.73727	3.11685	23.8631	3.78712	13.2978	13.4992	4.81008	9.44249	22.8002	35.7826	3.52077	6.85513	0.962924	11.3383	3.49363	3.24541	SLCO2B1
	KIAA0494	6.63093	11.4736	9.41575	23.6819	7.97954	16.2158	16.2695	6.9516	10.9359	38.1652	35.7258	5.75115	14.937	0.912573	15.7026	9.56171	1.64224	KIAA0494
	DDB1	16.408	12.6818	14.98	31.0617	12.0656	27.3553	20.0845	12.6674	26.607	31.592	35.508	16.9513	23.5242	0.908328	21.6528	17.4438	1.24129	DDB1
	A_24_P229848	14.2106	16.2772	22.3005	34.0077	19.8193	28.4669	27.1863	17.5804	18.5456	33.878	35.3092	15.0991	15.4387	0.912908	22.9323	27.8093	0.824626	A_24_P229848
	UGP2	5.79148	10.0284	11.3176	24.6892	7.56096	14.5067	13.9805	5.73696	15.5377	33.9155	35.2571	8.99197	13.1976	0.901716	15.424	10.3289	1.49328	UGP2
	ATP6V1C1	15.0078	4.15289	9.96348	35.2173	5.35513	14.9699	17.5784	6.80923	11.2636	37.9403	35.2239	5.88464	10.9235	0.924148	16.1762	14.1962	1.13947	ATP6V1C1
	LENG8	9.13516	6.75595	13.4085	25.2413	12.936	19.4164	22.0683	14.1819	15.2592	30.1454	35.2145	11.773	17.028	0.94131	17.8895	8.4736	2.1112	LENG8
	NAGK	6.29233	3.38609	3.88628	19.0711	4.35851	11.9592	10.2829	6.23069	7.05729	24.2018	35.1861	4.11962	7.29457	0.945689	11.0251	3.92751	2.80715	NAGK
	BU940040	7.87951	4.69979	4.83829	27.7743	3.93329	17.0635	16.9738	9.49294	8.81517	34.6875	35.1103	5.42485	17.5626	0.96542	14.9428	4.79856	3.11401	BU940040
	KLHL21	9.56546	4.01981	6.96835	23.547	7.35832	10.6253	14.7318	10.4986	6.39954	32.6638	35.1056	6.83761	11.8061	0.918299	13.8559	8.10702	1.70913	KLHL21
	RAB18	9.45612	4.71439	9.27013	19.8424	6.86665	16.9152	16.7977	9.30514	10.6058	31.577	35.0204	6.06077	13.2562	0.942567	14.5914	7.06741	2.0646	RAB18
	A_24_P50509	9.04345	6.67156	9.02886	29.9827	5.56109	12.126	11.1574	7.4635	9.47526	37.708	34.8547	8.11873	10.1765	0.912952	14.7206	12.1293	1.21364	A_24_P50509
	RAB32	10.68	9.88643	10.4982	25.8693	7.46794	14.7615	15.1426	14.3273	16.6636	26.4578	34.8262	5.33215	11.4655	0.916191	15.6445	13.478	1.16074	RAB32
	MAP9	6.82139	0.421942	1.36498	17.0523	1.1162	10.7642	8.12889	7.84516	6.03673	21.1438	34.7694	3.16666	5.1267	0.929269	9.51988	5.45193	1.74615	MAP9
	FLJ32065	9.50903	5.40492	10.3069	33.641	10.2385	18.7587	20.6362	9.02344	14.1427	38.1577	34.6937	5.37479	11.2348	0.943907	17.0094	10.5805	1.60762	FLJ32065
	DKFZp686D0972	6.85313	2.52516	4.92958	27.4371	3.71072	20.1575	24.1695	7.96329	6.23569	30.8799	34.6747	3.08879	8.44807	0.964037	13.9287	3.16458	4.40143	DKFZp686D0972
	VPS4B	5.50226	3.31387	6.30543	15.7626	6.29526	11.4775	12.255	5.6158	6.73661	25.1012	34.6463	4.02321	8.08554	0.916074	11.1631	6.97892	1.59955	VPS4B
	TRIM8	6.511	2.6485	5.31212	24.1497	6.5112	14.7754	12.7773	6.14285	7.93272	30.4602	34.4664	4.22715	8.6568	0.967739	12.6593	4.30533	2.94039	TRIM8
	TPM1	4.69455	2.41968	3.27334	20.2891	3.32868	19.12	11.0752	7.79972	3.19275	19.5923	34.4664	2.26375	5.76022	0.966774	10.5597	3.59546	2.93695	TPM1
	ZCD1	10.4543	12.4019	15.2973	33.7759	11.3348	22.2696	17.772	9.25971	16.3336	36.5762	34.3623	13.2636	16.2333	0.941753	19.1796	12.94	1.4822	ZCD1
	SIL1	10.5954	7.56737	11.3067	22.4133	10.7003	17.434	23.3185	13.6488	17.003	30.7975	34.2439	11.3225	10.572	0.902331	16.9941	10.475	1.62235	SIL1
	AASDHPPT	9.38911	2.20221	7.38567	25.6585	5.37506	13.6174	12.9417	6.13073	9.98788	32.1241	34.1303	6.56692	10.5207	0.950297	13.5408	11.4553	1.18206	AASDHPPT
	BLOC1S2	7.28696	7.43105	8.33333	26.5015	5.96638	12.7189	15.1544	5.79148	10.6128	39.0946	34.1019	7.06009	11.4838	0.911507	14.7336	8.5869	1.71583	BLOC1S2
	ENST00000330777	10.1792	5.49742	6.24457	28.516	13.6403	27.4016	13.5403	7.52105	10.2992	25.5659	34.0971	8.36902	17.7677	0.954397	16.0492	7.53179	2.13086	ENST00000330777
	ACTR2	7.0965	6.89308	7.44653	20.365	11.7534	13.2283	14.8139	4.489	9.80296	28.9312	34.0687	5.63435	9.85059	0.911589	13.4134	9.37108	1.43136	ACTR2
	NDFIP1	5.29769	8.73745	6.80751	25.4899	8.48449	15.1922	9.40251	6.58206	11.4368	30.6251	34.0119	5.46934	12.1869	0.93972	13.8249	8.38927	1.64793	NDFIP1
	ADAM17	9.68538	3.15402	7.57042	30.8678	10.1389	17.61	13.2527	6.15799	11.0506	38.1577	33.9172	7.41421	15.9807	0.940637	15.766	8.04997	1.95851	ADAM17
	COPB1	5.47404	7.47649	8.04643	17.3979	4.07946	14.1315	17.637	6.39729	12.2654	27.5521	33.8746	5.15416	9.9458	0.912081	13.0333	8.86175	1.47073	COPB1
	SCCPDH	17.4027	17.6583	15.0235	40.9576	20.4405	36.5076	24.5627	13.5397	16.9094	42.9621	33.8131	16.9327	23.1434	0.913404	24.6041	25.1673	0.977622	SCCPDH
	SNX9	7.682	6.30804	8.97887	30.2103	9.34157	18.6522	10.1773	6.13073	10.1634	31.1123	33.7515	4.41256	13.4906	0.958908	14.647	6.71898	2.17995	SNX9
	RP5-860F19.3	5.66098	0.947747	4.81221	19.9562	5.3817	13.2098	20.9532	12.1888	6.15377	27.2523	33.7373	5.66587	13.952	0.917656	13.0671	3.56661	3.66372	RP5-860F19.3
	GNA13	3.89391	5.00651	5.91854	23.2478	3.38848	9.42103	12.4369	4.29818	10.6924	32.4389	33.6711	3.20003	10.019	0.919135	12.1256	5.37016	2.25796	GNA13
	REXO2	11.7875	6.29749	15.4451	35.3648	4.13262	20.4076	17.7544	11.8798	12.3895	26.5702	33.6048	7.40864	16.5007	0.936965	16.8879	13.545	1.24681	REXO2
	FVT1	7.50212	2.89193	5.40341	28.9459	8.35825	17.1098	16.2402	6.32459	9.35354	28.1067	33.5953	3.95091	12.7289	0.978388	13.8855	7.3419	1.89127	FVT1
	ZFYVE21	13.4664	10.7271	8.53113	43.5622	17.8493	27.7165	28.3543	12.6613	14.4563	43.9215	33.4817	9.32569	15.3874	0.911029	21.4954	12.7346	1.68795	ZFYVE21
	NEU1	15.0113	9.39876	13.3064	47.9454	11.2883	30.0741	27.4563	15.4238	15.5752	31.2397	33.4817	11.2576	22.8614	0.904622	21.8708	21.7913	1.00365	NEU1
	ENST00000369291	9.33973	5.04059	6.91184	23.1719	7.6872	17.4433	17.0325	8.36918	10.2571	34.1253	33.4675	7.19729	13.0694	0.958174	14.8548	7.64513	1.94304	ENST00000369291
	FAM65A	7.51975	0.903119	4.49704	25.2371	7.31181	14.2288	16.8154	10.1472	8.81283	29.1336	33.4627	4.38845	14.2559	0.958899	13.5934	4.08491	3.3277	FAM65A
	SEC24D	3.00155	2.68258	4.20362	16.7236	1.43512	10.931	10.6585	4.05283	6.51658	25.3185	33.4485	2.62714	6.29486	0.941592	9.83803	2.80272	3.51017	SEC24D
	PIGY	10.8987	5.11848	5.92506	19.2355	7.34835	16.6651	11.1281	7.66947	8.60217	24.7039	33.4154	7.54955	9.52102	0.952952	12.9062	9.63806	1.33909	PIGY
	CAP1	6.46515	7.02858	9.13319	19.6485	5.26875	13.1589	9.9014	6.55479	11.4789	29.6357	33.3775	5.40816	9.97144	0.91639	12.8485	6.58258	1.9519	CAP1
	A_32_P122285	6.79317	3.68226	7.02052	32.1996	13.1121	24.7429	18.4646	9.73526	12.3169	46.17	33.2213	5.59912	6.99795	0.914333	16.9274	9.06626	1.86707	A_32_P122285
	ZNF161	12.366	8.9752	11.6632	34.9728	11.966	27.3645	27.3741	13.4488	17.9487	38.1052	33.1787	7.98339	16.9694	0.946946	20.1782	12.3314	1.63633	ZNF161
	BTN3A2	2.63121	3.69118	6.38585	13.8913	4.2655	11.6396	11.0166	6.02775	8.99775	22.7102	33.1739	1.99677	4.87037	0.901034	10.0999	3.00816	3.35748	BTN3A2
	RRAS	8.50028	5.0844	6.73361	35.4449	5.64082	18.7726	17.5725	12.6371	9.52909	25.0337	33.1408	6.81721	17.526	0.955132	15.5718	7.62606	2.04191	RRAS
	SBP1	10.4613	4.88642	6.83794	25.2961	11.3614	19.8147	13.4758	7.69976	7.56991	30.5352	33.1124	7.83321	15.8012	0.966345	14.9758	5.09029	2.94203	SBP1
	DEGS1	4.2713	2.24279	2.40828	15.2737	2.29221	12.9226	6.90222	3.53183	2.34073	17.8159	33.0935	2.47326	6.72697	0.939616	8.6381	2.22596	3.88061	DEGS1
	SCNM1	15.9777	8.10454	15.5017	31.2302	11.6437	21.1857	23.4124	14.3515	15.1773	35.6543	33.0887	14.5281	21.6786	0.937172	20.118	13.4075	1.50051	SCNM1
	ZBTB4	6.44046	1.61474	3.63415	28.2042	6.01289	15.6137	14.2505	4.96153	5.83543	46.7246	33.0366	2.43432	10.1509	0.91343	13.7626	4.48703	3.0672	ZBTB4
	GNB1	12.5917	8.14998	11.2067	27.9428	6.65404	21.8851	12.5308	7.79669	7.2937	29.7781	33.0177	8.42835	14.7722	0.967814	15.5422	7.91667	1.96322	GNB1
	MAGED2	10.6095	3.05584	6.06851	26.3329	4.68075	30.352	17.6077	12.8945	8.47577	26.5627	32.8567	3.80444	7.91709	0.954801	14.7091	9.43816	1.55847	MAGED2
	ARL16	7.15293	4.34763	7.88559	18.8814	8.33499	13.8583	11.5448	11.2801	4.6557	23.7146	32.8473	5.90504	9.42581	0.931377	12.2949	8.16501	1.50581	ARL16
	GOLPH3	7.54797	4.37441	4.95349	19.5642	5.9697	12.4039	10.2946	5.83692	12.1905	32.7237	32.8473	3.9231	7.25062	0.91101	12.2985	9.44598	1.30198	GOLPH3
	COPZ1	17.1311	6.87847	10.2221	21.1068	9.2552	22.3159	25.0382	10.1533	15.7297	26.9675	32.7857	11.1538	16.0539	0.902157	17.2917	15.016	1.15155	COPZ1
	LOC440309	4.82153	6.42245	6.57929	21.2543	9.39805	13.5572	9.89553	3.5803	4.40056	19.1426	32.7715	2.794	7.45935	0.922656	10.929	6.12179	1.78526	LOC440309
	PRKAB2	3.75282	2.29959	4.42966	16.7699	4.73058	16.3316	11.6446	4.37996	5.2245	34.4926	32.7573	2.8626	6.2619	0.930852	11.226	4.62745	2.42595	PRKAB2
	KIAA0376	10.0028	3.72283	6.34238	25.6922	7.76693	18.7957	16.2754	10.0563	9.47057	33.061	32.7147	6.90435	9.9458	0.972366	14.6732	6.35066	2.31049	KIAA0376
	RECQL	4.62754	4.45474	5.03608	16.3611	3.88678	10.4215	10.817	3.42279	5.96417	23.8345	32.6816	4.00096	9.22074	0.929016	10.3638	3.76793	2.75053	RECQL
	BIRC4BP	12.8174	3.73581	3.88628	24.8535	4.9299	34.4141	14.5674	9.88671	9.65783	27.2448	32.62	5.52311	10.5244	0.935723	14.974	3.83222	3.90739	BIRC4BP
	STCH	3.92212	3.13049	6.93792	15.5519	2.28224	12.9968	9.40251	3.5803	5.51709	23.872	32.5963	4.27721	10.3523	0.934107	10.3399	4.65384	2.22181	STCH
	C2orf17	11.0504	4.26973	7.56825	25.4647	6.87662	19.6897	19.5093	14.9179	8.19254	26.4278	32.5916	5.60654	13.5748	0.967578	15.0569	10.3946	1.44853	C2orf17
	WWC3	5.58691	1.69507	2.80821	14.1358	4.38509	10.2547	11.715	5.25838	5.32749	29.276	32.5632	2.41393	9.77003	0.909854	10.3992	3.65441	2.84566	WWC3
	KCTD9	5.02963	7.9098	4.58616	16.0492	5.30197	11.9314	12.8419	6.03986	9.80764	25.6858	32.4969	5.62137	14.4427	0.904336	12.1342	5.47577	2.21598	KCTD9
	C6orf72	7.78076	5.0909	8.25943	36.1951	7.21879	19.6295	18.0068	7.37263	8.04507	26.0531	32.3549	7.97968	15.8122	0.957624	15.3691	6.87928	2.23412	C6orf72
	AP2M1	4.78273	4.46447	5.79682	16.7489	2.87024	11.3293	7.51262	6.55479	8.04507	24.6215	32.336	7.44572	9.88355	0.918446	10.9532	5.73143	1.91108	AP2M1
	EED	10.292	3.96869	14.5236	29.8816	8.00611	19.8425	18.0772	8.67511	17.3354	28.6314	32.317	9.91156	14.0911	0.939607	16.581	13.1748	1.25854	EED
	DHX36	6.70147	5.43981	7.01617	15.8891	7.89316	12.7652	15.0018	7.75429	11.6615	27.702	32.2507	6.99705	12.9706	0.901832	13.0802	9.60199	1.36224	DHX36
	TBCE	16.9865	12.7443	13.8019	33.0678	14.5705	26.0584	18.3824	13.5094	12.2069	39.4843	32.2413	12.4998	17.7237	0.940211	20.2521	20.7038	0.978184	TBCE
	AKAP13	8.03471	4.26973	10.1156	38.3782	17.6101	22.8995	22.5555	9.23245	9.36992	37.7904	32.104	4.56273	19.2874	0.91007	18.17	5.44423	3.33748	AKAP13
	RRAGC	11.7699	8.89568	10.6373	46.4576	8.81005	25.1922	15.4361	9.78676	9.14287	32.8437	32.0898	8.25037	17.3209	0.917481	18.2026	9.22474	1.97323	RRAGC
	C4orf27	8.87415	4.42877	5.52947	20.8159	6.19892	16.3502	16.8447	10.7833	13.4451	32.0192	32.033	7.23622	10.7954	0.942076	14.258	9.15947	1.55664	C4orf27
	GALNT11	8.86005	3.73581	6.28152	31.2555	10.8365	23.3627	14.1977	6.85164	7.90229	38.3451	31.9761	5.05404	10.2168	0.954957	15.2981	9.31084	1.64305	GALNT11
	LZTS2	8.84946	2.02208	3.4168	33.8012	9.79005	17.0635	11.3922	9.2688	5.40708	17.9583	31.9667	6.29623	8.08554	0.915001	12.7168	5.76944	2.20416	LZTS2
	SAMD9	3.00508	1.85168	5.61207	11.8852	3.14929	12.5706	9.81336	8.26922	6.07184	25.0037	31.9383	3.42251	9.68947	0.904464	10.1756	2.70922	3.7559	SAMD9
	BC045718	8.70133	7.47162	7.28569	36.2625	10.7999	24.0296	15.9526	7.69976	12.2069	36.119	31.8057	5.61396	14.3767	0.959104	16.7943	6.76281	2.48333	BC045718
	ENST00000367146	10.412	7.55682	8.91149	31.2387	11.3614	23.7286	15.307	5.83995	13.8805	43.4717	31.6968	7.00818	21.891	0.906836	17.8695	9.16029	1.95076	ENST00000367146
	HEXIM1	10.1016	9.5075	8.50939	35.3606	10.8465	16.4613	13.8044	8.19652	12.0501	38.1652	31.6873	7.89069	12.7472	0.916972	16.5637	8.41337	1.96874	HEXIM1
	MDS025	6.28527	2.57628	8.85933	22.9991	5.18902	13.2145	15.9643	5.86721	10.8633	20.5367	31.6211	6.51872	11.7035	0.942002	12.4768	9.43657	1.32217	MDS025
	PPP1R2	5.01552	7.5625	6.21631	20.209	11.0325	15.4053	12.6247	6.00957	7.28902	33.773	31.5974	5.28023	13.1683	0.913573	13.4756	9.55801	1.40988	PPP1R2
	CENTD2	6.36992	0.92665	4.12102	17.6171	5.27207	10.968	8.8332	8.81444	4.85935	18.0183	31.4838	2.82552	5.83346	0.928382	9.68791	4.97693	1.94656	CENTD2
	ID4	4.65576	4.50667	1.14763	27.9597	1.63444	14.5716	7.97042	1.93554	4.012	28.5564	31.2423	1.52215	7.33119	0.971365	10.542	2.1412	4.92339	ID4
	RBM12	8.47559	2.71098	5.28386	17.6676	7.87323	13.4507	15.8528	7.41504	10.4139	33.6306	31.1524	5.12079	8.77399	0.904079	12.9093	13.4613	0.958997	RBM12
	PAK2	10.1016	7.36452	7.96601	20.7022	9.33493	15.7758	15.8587	9.12643	10.6456	31.3146	31.0955	10.223	17.7457	0.927252	15.1734	10.4133	1.45712	PAK2
	CREG1	6.90604	5.97535	9.13319	29.4685	6.01289	15.9009	21.7807	7.76337	15.3645	19.7272	31.0908	6.05892	12.4213	0.905627	14.4311	9.36127	1.54157	CREG1
	FAM45B	15.2758	9.92051	14.5844	34.9054	18.2313	27.4201	28.4306	14.7816	18.3817	36.7786	31.0861	16.1003	21.7519	0.919007	22.1268	19.0128	1.16378	FAM45B
	A_24_P24890	3.88685	4.63001	6.98574	19.4631	7.07594	14.5716	8.05846	3.96801	8.62323	20.1394	31.0719	2.24707	5.92134	0.938181	10.511	5.37584	1.95522	A_24_P24890
	YEATS2	11.2408	4.87181	8.05729	22.86	10.4545	18.629	10.8933	7.01218	6.53999	29.0061	31.0529	5.98661	8.74469	0.950383	13.4884	8.22175	1.64058	YEATS2
	CAMKK2	11.3854	7.43268	9.01582	23.3152	11.7334	21.3895	16.07	9.93821	12.4854	33.4732	30.9535	7.88698	11.3154	0.952735	15.8765	9.85734	1.61063	CAMKK2
	SCYL2	10.6095	7.38399	9.39837	24.234	8.96286	13.1635	13.6636	6.34276	12.9161	29.6357	30.9488	9.0958	16.735	0.917783	14.8531	9.97814	1.48856	SCYL2
	MICAL-L2	11.3572	6.42001	15.1082	30.1639	13.9459	24.4743	18.3824	15.0845	8.5694	35.437	30.8588	7.79799	17.9801	0.932285	18.1215	8.82066	2.05444	MICAL-L2
	GNPTG	10.3344	6.72024	11.811	38.4414	12.7666	25.359	27.1041	15.033	13.0753	30.2204	30.802	8.50251	16.486	0.924911	18.9735	12.8634	1.475	GNPTG
	BBX	9.72771	6.23663	7.93558	33.6368	9.83323	18.805	14.72	7.36657	7.70333	35.1671	30.7736	6.62254	10.2424	0.948298	15.29	8.79361	1.73877	BBX
	PQLC1	13.1419	4.65597	9.83525	37.1138	8.26523	20.2964	22.5437	13.3701	13.8056	28.1142	30.7357	11.43	18.7161	0.930028	17.848	8.9685	1.99008	PQLC1
	TMEM126B	4.17607	2.5065	7.05529	16.0829	2.96658	9.66188	11.8265	6.43363	10.9125	19.7197	30.7121	4.08254	9.06328	0.906156	10.4	10.9145	0.952853	TMEM126B
	HIF1A	3.26608	3.2595	5.32733	15.4676	4.10604	16.1927	10.864	6.19131	7.19539	20.6491	30.7073	2.34347	16.5959	0.924184	10.9358	2.75676	3.9669	HIF1A
	PREX1	14.3623	1.66424	13.3259	33.8939	9.81662	19.8564	17.596	8.27528	14.8449	25.7533	30.6789	10.1359	20.4555	0.900797	16.9738	4.37754	3.87747	PREX1
	UBE2G2	12.5212	5.17528	9.52878	24.0991	17.753	21.8898	20.601	12.3735	8.19254	26.143	30.6505	11.202	15.3508	0.915536	16.5754	9.10477	1.82052	UBE2G2
	MYO1B	6.25705	5.39112	4.0732	16.201	6.53777	15.2802	12.2315	6.17314	10.875	29.3959	30.57	4.51267	11.4362	0.930142	12.2258	7.5451	1.62036	MYO1B
	PPP1R9B	13.6287	6.85656	12.6022	32.4693	11.275	18.0824	18.1125	10.7984	16.7947	30.5127	30.5274	11.1463	16.8961	0.937259	17.6694	8.14576	2.16915	PPP1R9B
	RRAGC	5.18482	4.71602	5.58816	22.8305	4.10272	11.8527	9.22644	4.7495	6.08589	26.5402	30.3333	3.6487	7.11147	0.958545	10.9208	5.06099	2.15784	RRAGC
	RP2	12.2178	4.34925	14.5909	34.7537	13.4011	32.1121	11.7737	14.297	11.4274	34.6275	30.3191	6.54096	14.0948	0.907875	18.0389	12.9425	1.39377	RP2
	ZNF131	10.3943	7.34748	9.16362	32.8571	8.3516	19.773	15.2835	6.53056	14.7981	41.3881	30.2149	7.08604	13.6846	0.917427	16.6825	14.1344	1.18028	ZNF131
	SRP19	5.75268	5.64916	8.18553	19.9477	6.79025	14.516	11.2631	5.11298	12.3216	30.4902	30.0587	7.12869	12.4323	0.924796	13.0499	7.2256	1.80607	SRP19
	FBXO33	7.89362	3.47453	7.93775	30.7498	7.89316	16.6651	19.568	7.43927	8.87135	31.6369	30.0256	7.00076	15.1311	0.954443	14.9452	8.97495	1.66521	FBXO33
	BPGM	6.56744	1.86953	5.17953	22.3121	2.93668	17.7304	13.9629	5.86418	4.79381	25.2136	29.9972	3.70432	12.0697	0.98869	11.7078	2.91171	4.02094	BPGM
	SHC1	8.35214	2.37424	5.27734	22.0003	5.26875	17.2117	19.3685	11.4345	11.5562	27.8369	29.9972	5.91802	15.9221	0.950826	14.0398	6.20204	2.26374	SHC1
	HIF1A	3.49182	3.39907	5.28169	15.1178	4.27546	15.308	10.7466	5.79148	6.87003	20.0794	29.8741	2.14324	15.0139	0.932057	10.5687	2.72554	3.87764	HIF1A
	LHFPL2	5.46699	3.23678	4.24274	22.9275	3.57784	11.6258	9.88966	8.82959	8.50151	29.5608	29.8362	4.02136	12.5165	0.947137	11.8641	3.60321	3.29265	LHFPL2
	LEPROTL1	6.25	6.8306	7.45088	25.5195	7.27194	14.1408	16.786	5.63397	17.5133	26.5552	29.8173	6.79311	12.1027	0.920277	14.0512	7.55474	1.85992	LEPROTL1
	C1orf174	13.6569	8.88026	10.12	22.4554	12.657	16.6281	17.4844	12.6431	8.73559	31.7194	29.8078	14.6282	13.0841	0.906213	16.3462	10.1515	1.61023	C1orf174
	MAPK14	8.06998	6.81275	8.45505	19.6021	9.75683	14.7707	13.6871	5.83995	11.0342	27.6495	29.7888	5.74745	8.21371	0.931827	13.0329	10.8508	1.2011	MAPK14
	LYSMD3	2.57477	3.65954	5.79682	19.6991	2.81044	8.88374	8.81559	5.71273	8.49215	30.9699	29.7604	3.53561	5.39402	0.907393	10.4696	5.40444	1.93722	LYSMD3
	ZFR	4.78979	5.01219	4.67093	13.6216	3.9499	11.107	13.2821	5.20385	7.0924	25.5059	29.7415	2.96828	5.91402	0.912501	10.22	9.06551	1.12734	ZFR
	WTAP	7.0965	6.16117	7.09007	20.1711	5.8933	14.8495	9.59033	6.36094	11.8979	24.0893	29.6705	5.8179	10.0447	0.95654	12.2102	7.35867	1.6593	WTAP
	PSKH1	9.26566	4.47178	5.11215	17.4443	8.75357	12.83	13.6049	8.20258	8.83858	20.3418	29.6468	7.98895	9.60891	0.936258	12.0085	7.61133	1.57771	PSKH1
	SHC1	8.66253	2.98037	6.09025	24.7145	6.41818	20.2964	18.7463	10.7318	12.2279	27.7769	29.5569	6.01442	15.3581	0.974134	14.5827	6.26381	2.32808	SHC1
	SLC26A11	7.66789	4.01413	7.30742	36.8357	7.30848	14.8495	12.208	6.72745	10.2664	24.1343	29.5143	4.83527	8.67145	0.919543	13.4108	5.32409	2.51889	SLC26A11
	SMAD2	4.99436	1.60906	6.22935	23.4416	5.70062	13.358	12.6247	4.58896	7.56054	24.3367	29.4669	4.60908	10.7734	0.97277	11.4841	5.60081	2.05044	SMAD2
	C9orf3	5.86202	3.57921	4.08407	27.3528	7.82008	18.6522	14.6144	5.03423	6.87705	32.0192	29.3154	3.47442	11.6449	0.971984	13.1023	3.3433	3.91898	C9orf3
	KIAA1602	5.79853	2.98281	5.60555	22.5144	5.87004	13.1172	13.5814	7.44533	5.37899	24.5465	29.3059	3.56527	7.38611	0.972107	11.3152	4.10849	2.75411	KIAA1602
	POFUT2	9.33973	3.63114	5.16867	29.5275	9.91296	27.0774	20.3662	11.7223	9.92702	26.3304	29.3059	6.43343	14.8967	0.963002	15.6646	7.48253	2.09348	POFUT2
	PRPF18	4.08437	7.31258	8.6724	19.4378	5.18902	12.251	12.9241	6.14285	9.79594	32.6638	29.3059	6.2091	11.7987	0.901539	12.7529	7.81841	1.63114	PRPF18
	SDCCAG10	3.9715	4.99596	6.73796	13.3519	5.24882	24.5623	13.8749	6.13679	11.4344	28.6464	29.2586	4.41441	9.7444	0.901574	12.4906	8.81144	1.41755	SDCCAG10
	DYRK1A	3.99972	4.14153	4.09277	15.4508	6.97628	12.8208	7.87064	3.30769	7.08538	29.6957	29.2491	4.00838	6.83316	0.910057	10.4255	6.02957	1.72907	DYRK1A
	SHC1	8.89179	2.35963	5.31429	21.5029	5.52787	17.0496	18.9987	10.4592	11.0763	27.7919	29.145	5.85312	15.1457	0.953505	13.7782	6.01135	2.29203	SHC1
	GPR137B	2.51834	1.55956	1.64754	11.9189	1.27566	5.56739	7.49501	3.34404	3.9371	22.6278	29.1402	1.12168	4.77516	0.900472	7.45603	1.71975	4.33554	GPR137B
	OSTF1	9.1669	3.92082	11.2263	18.1818	9.95947	14.0157	15.8939	7.46956	11.4742	21.8933	29.1024	6.62254	12.4799	0.915217	13.1851	7.13304	1.84846	OSTF1
	SLC15A4	9.07167	4.07093	6.61624	23.9516	8.72367	19.333	15.8058	7.66342	12.1788	31.9592	29.0787	6.11269	11.2128	0.963306	14.2907	8.37142	1.70708	SLC15A4
	FAM14B	8.62726	14.3785	9.78743	33.3797	13.3612	24.3817	25.7425	13.2853	11.4134	32.6937	29.0503	10.4251	18.057	0.922888	18.8141	9.81786	1.91631	FAM14B
	FKSG44	9.9217	1.86709	8.6811	28.5666	8.88313	24.289	19.6854	14.197	8.94859	20.7165	29.0313	7.2974	14.0618	0.937369	15.0882	8.05425	1.87332	FKSG44
	ENST00000378953	6.4969	7.24361	10.4677	19.0837	8.34496	14.7893	15.0311	10.6409	8.53663	26.4953	28.8704	6.87469	8.18808	0.933855	13.1587	3.6132	3.64185	ENST00000378953
	RHOC	7.57971	5.49823	5.55556	17.7604	4.55119	15.5118	9.47294	9.23245	6.28251	20.9264	28.8041	4.46818	12.0624	0.965179	11.362	6.11312	1.85862	RHOC
	YPEL2	3.04035	1.72428	3.42549	16.0787	3.72733	7.95739	8.82733	3.68934	5.6154	24.9363	28.7662	1.80952	5.86641	0.929682	8.88185	3.19165	2.78284	YPEL2
	RAB43	9.69949	8.54677	10.9524	19.6611	12.8862	18.8976	13.957	13.4791	8.5811	25.4385	28.7662	7.81838	14.677	0.941754	14.8739	10.5816	1.40564	RAB43
	GOLGA5	5.16366	4.63569	5.22953	18.5274	5.47472	11.8249	14.9489	4.80402	9.22012	30.6026	28.7094	5.99588	11.7621	0.920882	12.0692	7.28702	1.65625	GOLGA5
	MAFK	6.42635	1.63746	8.48548	19.796	6.90984	13.7378	12.2197	7.28176	5.96885	19.6522	28.6526	3.19632	7.60949	0.955225	10.8903	5.53257	1.9684	MAFK
	DUSP12	8.21106	9.62028	9.61355	21.0983	12.2982	19.5646	14.3092	8.75386	13.1525	25.9781	28.6431	7.72012	13.8787	0.958408	14.834	12.0693	1.22907	DUSP12
	FLOT1	11.5336	5.62644	7.11615	25.6754	8.03933	22.9319	17.6312	9.6141	6.70618	27.2523	28.5863	7.17133	13.8055	0.980709	14.7454	8.75554	1.68412	FLOT1
	PTS	11.1809	3.97275	10.4286	33.2364	5.02292	20.2594	19.1454	10.9772	15.5518	25.3335	28.52	8.34863	19.8623	0.921872	16.2954	14.2245	1.14559	PTS
	ACOT2	12.4788	7.66961	4.82525	31.5042	11.0225	23.5201	18.6642	9.18398	15.5939	41.9502	28.449	10.5011	14.699	0.910434	17.6971	10.6467	1.66222	ACOT2
	TMEM76	11.9004	6.10843	10.696	37.8809	9.02266	31.7045	22.7257	11.8495	7.53011	30.2353	28.4348	5.48047	16.5373	0.9222	17.7005	8.56851	2.06576	TMEM76
	UBL3	3.86569	2.90653	7.2683	20.8581	8.25194	12.4039	16.6569	5.2614	6.67809	30.033	28.4253	3.05727	7.52893	0.923521	11.7843	8.75012	1.34675	UBL3
	C1orf85	5.72446	2.59008	3.35159	20.0025	6.25872	11.9037	11.6446	6.49119	8.03571	25.2286	28.4064	4.4552	11.9342	0.960282	11.2328	5.74315	1.95587	C1orf85
	BRD1	11.2832	6.80869	9.71135	25.3888	12.9759	22.5104	14.1918	10.338	10.6409	31.4271	28.3638	8.21143	11.6303	0.955681	15.6524	10.2878	1.52146	BRD1
	SHC1	8.34509	2.63227	5.46209	23.7704	5.57438	18.8513	18.6055	10.1139	11.0576	27.0049	28.3591	5.70666	14.6441	0.971352	13.8559	5.85918	2.36483	SHC1
	KCNS3	2.24323	2.25983	4.46227	21.4397	3.61106	10.3289	8.72168	3.53183	3.90901	24.2243	28.2738	3.99355	6.89908	0.961072	9.53063	2.85809	3.33461	KCNS3
	SMAD2	4.29599	1.49708	5.55556	19.3956	4.84353	11.2598	11.8676	4.28303	6.87237	23.6246	28.1602	3.96388	9.69679	0.961857	10.4089	5.29418	1.96611	SMAD2
	USP22	7.07181	2.23873	3.55808	13.4615	5.75377	10.0602	7.11351	7.36657	5.54752	19.7572	28.1034	3.30942	5.81515	0.913011	9.16591	6.06316	1.51174	USP22
	PELO	10.5918	4.32978	4.99044	30.008	4.87343	16.554	13.9512	6.45181	11.3947	34.6275	28.0134	6.59288	16.9547	0.934406	14.5641	5.94612	2.44935	PELO
	MGAT4A	5.97489	3.91027	4.92958	14.0515	4.16584	7.47105	9.33208	4.80705	7.03622	19.7647	27.9898	4.03063	8.31258	0.903815	9.36739	4.7172	1.9858	MGAT4A
	SLC44A2	7.39983	4.17074	6.78143	21.0309	9.83988	13.7471	15.483	9.70497	11.0576	30.5352	27.933	6.55209	13.4246	0.928157	13.6662	8.27812	1.65088	SLC44A2
	MAP3K7	5.69977	3.82669	4.87741	17.8278	5.42157	12.793	12.208	4.06191	8.35171	26.173	27.914	3.67651	9.8213	0.954155	10.9733	6.82623	1.60752	MAP3K7
	ELL	5.84791	2.09186	6.27717	17.5538	6.53113	11.0375	13.7692	7.71794	7.99592	24.1793	27.8525	5.08	10.6489	0.9404	11.2756	5.41293	2.08309	ELL
	LDOC1L	5.99958	6.83547	5.91636	20.6305	5.31526	14.5067	8.40474	5.09481	8.36107	27.2523	27.8241	6.33517	7.84386	0.951073	11.5631	6.74339	1.71473	LDOC1L
	BNIP2	4.50056	3.80154	4.98174	14.945	5.5478	11.5516	10.952	3.9559	6.77406	24.599	27.8099	2.98496	10.6855	0.93418	10.2377	4.79368	2.13566	BNIP2
	D4ST1	6.44046	2.09997	3.04295	27.8923	5.52123	19.7777	13.4523	5.74605	5.30408	19.1501	27.8004	3.30385	9.93116	0.974858	11.4971	2.9581	3.88666	D4ST1
	GOLPH3L	6.68736	5.07386	9.62007	18.2155	7.76693	14.7754	15.4889	9.12946	10.0745	29.1261	27.6584	5.5435	8.04892	0.922501	12.8622	13.188	0.975295	GOLPH3L
	MAP2K4	12.1473	3.69849	7.88341	20.9297	10.2352	20.1853	14.5029	7.4635	11.3268	35.362	27.6016	7.09346	14.201	0.911394	14.8177	9.04809	1.63766	MAP2K4
	ARCN1	6.2888	1.97501	5.05999	15.3707	3.68414	9.92126	10.9813	5.28867	9.31375	20.709	27.5637	4.65358	7.82921	0.933946	9.89532	6.15392	1.60797	ARCN1
	ZNF436	2.18679	1.14655	1.5606	18.0512	2.66427	7.80454	6.53833	3.53486	3.04997	20.1319	27.5447	1.3868	2.79771	0.951874	7.5691	1.8983	3.9873	ZNF436
	KIAA0355	6.8355	2.57385	5.01435	29.2536	7.9131	15.5674	15.2717	6.93039	6.17951	25.9931	27.4974	3.51892	8.62751	0.964233	12.3982	5.17073	2.39776	KIAA0355
	GTF2F1	10.2991	4.27866	7.67693	22.5144	9.86313	14.3122	14.6907	12.5371	14.0233	27.9044	27.4927	8.37273	13.8458	0.932341	14.447	10.2973	1.40299	GTF2F1
	ARMC9	4.03499	1.65044	3.05164	27.5467	3.60109	13.6267	10.0657	6.72442	3.86688	30.3703	27.4879	4.53492	8.56159	0.961701	11.1633	3.90132	2.86142	ARMC9
	MAGED2	11.1915	2.21925	4.98609	21.1742	4.17248	21.8573	22.2561	12.8703	6.76938	28.474	27.4027	3.53004	8.78131	0.922652	13.5142	9.20605	1.46797	MAGED2
	ABL1	9.2057	3.50456	5.59468	20.3987	11.3215	14.4187	14.8609	10.8197	9.79828	22.343	27.379	5.69183	12.1576	0.948118	12.8842	7.88128	1.63478	ABL1
	BC041913	3.81278	2.6128	3.14945	16.045	6.06604	12.2001	5.52882	2.60496	3.71239	16.0546	27.3648	2.24521	4.79713	0.942098	8.16878	3.53946	2.30791	BC041913
	C1orf19	7.41041	7.001	5.84246	16.0492	8.09913	10.5512	9.57859	5.60368	8.15041	20.3867	27.2654	6.57248	10.301	0.917777	10.9855	9.31487	1.17935	C1orf19
	CIP29	8.22517	6.25935	7.10746	17.4991	5.67404	13.1913	11.2102	6.07621	10.9827	23.0475	27.2607	7.39752	11.6889	0.947236	11.9708	8.98261	1.33266	CIP29
	DYM	8.41563	4.04253	8.1551	26.9061	10.3448	17.0171	13.6284	5.64003	10.5075	21.9532	27.2323	7.32707	10.3486	0.958459	13.1937	7.99386	1.65048	DYM
	WDR22	9.4667	6.52063	6.82925	30.185	13.9061	17.7397	16.6451	8.18441	10.0019	34.0878	27.2039	8.02788	14.0728	0.923263	15.6055	6.61369	2.35957	WDR22
	MAP1LC3B	6.14771	4.89372	7.2031	16.201	6.28197	11.9222	11.3687	9.56564	12.5603	25.1237	27.2039	5.60283	13.6187	0.905462	12.1303	10.074	1.20412	MAP1LC3B
	ENST00000377275	4.57111	6.26665	6.58581	27.2559	4.54123	13.4321	11.7267	5.03423	9.33949	27.657	27.1092	5.03921	10.9858	0.953251	12.2727	7.47549	1.64172	ENST00000377275
	HISPPD1	5.42113	6.82248	6.54669	20.6263	8.94293	14.8912	10.4766	5.32501	11.7645	32.0267	27.0808	4.83342	12.3004	0.910791	12.8506	8.25221	1.55723	HISPPD1
	YIPF5	2.27144	1.97583	3.54504	11.8894	1.75736	8.86058	6.80244	3.12595	4.3163	12.5019	27.0713	1.4072	3.77911	0.909342	6.86953	2.87788	2.38701	YIPF5
	MX2	5.84086	0.666182	1.98444	13.5457	2.23241	17.8509	11.7619	9.27485	6.34337	24.4941	27.0429	2.81069	10.063	0.945784	10.3009	2.39106	4.30808	MX2
	BHLHB2	6.57802	3.85996	4.3775	28.8448	2.38522	11.862	9.34969	5.16448	6.83024	30.715	27.024	4.44037	14.0874	0.93288	11.963	4.50645	2.65463	BHLHB2
	MAPK14	7.06123	5.6808	6.55103	15.3496	7.74367	12.2835	12.7186	5.93688	10.1775	28.1367	26.9293	5.39518	7.7816	0.900046	11.6727	9.79194	1.19208	MAPK14
	MAPK14	6.59565	5.91531	6.67058	15.5393	7.77357	12.654	11.985	6.16102	9.58761	26.4578	26.7683	5.10966	7.29457	0.915547	11.424	10.0735	1.13406	MAPK14
	FAM116A	6.07717	2.20627	4.59485	13.5963	5.28869	16.5169	13.2116	6.2943	7.3686	25.461	26.7494	3.93978	10.6379	0.941881	10.9187	6.86683	1.59006	FAM116A
	CR612226	5.29769	3.36256	3.46244	21.2753	4.21899	9.1107	8.35192	3.67117	9.50569	26.0905	26.721	2.64383	4.47488	0.927919	9.86051	5.77026	1.70885	CR612226
	KIAA1217	2.80756	1.53522	2.09311	21.5366	3.30211	14.201	9.70771	4.70104	3.61408	26.158	26.702	1.39793	6.33148	0.983005	9.54522	2.96823	3.2158	KIAA1217
	MGAT2	5.7033	4.56753	6.05982	17.7098	5.59099	11.459	16.516	6.63961	9.63208	24.599	26.6925	5.51384	8.59821	0.933372	11.4832	8.13102	1.41227	MGAT2
	SF3A1	9.95344	7.77185	9.7244	25.1949	6.52448	15.2756	16.7214	11.0438	11.0201	22.9051	26.6831	9.97645	9.87256	0.961321	14.0513	9.05059	1.55253	SF3A1
	ENST00000354586	3.66817	3.13779	2.60389	13.2381	5.12923	9.30987	12.2667	3.7469	6.21697	22.7852	26.6073	3.15924	5.3574	0.919556	9.01744	4.68028	1.92669	ENST00000354586
	LIMS1	6.44046	3.53945	4.12537	21.0478	4.55784	13.1079	11.2513	5.57339	6.50956	27.9268	26.5884	4.52194	14.3694	0.952966	11.5046	3.78131	3.04249	LIMS1
	RAP1A	4.60638	4.78661	6.37933	14.6415	2.84366	9.57851	7.31306	2.86545	4.09861	19.6597	26.5505	4.30502	6.75992	0.926261	8.7991	3.51038	2.5066	RAP1A
	PMVK	8.74718	4.05146	9.70049	16.2852	8.06591	12.2186	11.175	8.36615	10.3998	25.6183	26.5505	9.4184	10.8247	0.900345	12.4171	8.90664	1.39414	PMVK
	PAIP1	11.3713	7.85949	5.60555	18.1144	9.39472	15.6832	13.8925	8.94772	9.17096	21.0688	26.5079	5.72705	9.08525	0.956436	12.4945	19.0108	0.657234	PAIP1
	CTSB	5.05079	2.44321	3.4081	19.7328	2.51811	11.1718	10.9872	5.74302	7.90229	11.7299	26.4842	3.50409	9.80665	0.926174	9.26786	2.80934	3.29895	CTSB
	L3MBTL3	4.21487	0.613439	1.62146	15.7289	3.15926	10.0046	8.19345	3.56515	3.32617	19.5473	26.3517	1.16988	3.43489	0.964789	7.76393	2.17966	3.56198	L3MBTL3
	ST13	8.96938	5.93721	8.88106	23.6524	8.05262	15.9889	6.78483	4.18004	7.59799	21.3012	26.3422	6.44641	6.98696	0.931491	11.6247	8.07365	1.43983	ST13
	FAM18B	5.41055	3.55	5.24691	13.3097	4.5379	12.9968	10.5118	3.11686	6.32932	23.5347	26.3233	2.88299	6.26923	0.937085	9.54	6.50403	1.46678	FAM18B
	UBE2L3	11.5054	10.3846	10.8112	20.9129	12.74	16.8874	15.9643	16.1386	14.8894	27.4696	26.3233	12.8761	13.1756	0.922533	16.1599	12.6197	1.28053	UBE2L3
	BC067244	11.6112	5.03247	9.5027	18.9995	8.38482	11.4822	16.1756	5.14327	7.12517	23.4448	26.3233	6.20724	8.55427	0.90291	12.1528	11.8911	1.02201	BC067244
	GLG1	8.41563	3.97031	6.26195	22.919	8.98279	15.5257	18.9811	10.7833	11.3151	21.9832	26.3043	6.68187	12.868	0.953158	13.4609	7.6063	1.76971	GLG1
	RASSF4	4.01735	1.62367	3.12989	10.9496	2.12278	10.9588	9.66076	3.90138	9.29034	17.0139	26.2665	3.11474	3.39827	0.907707	8.11138	1.65364	4.90517	RASSF4
	ARPP-19	6.13713	6.51901	7.04008	16.9385	6.38828	10.968	12.9769	5.46435	8.127	21.8633	26.2665	3.88787	8.94976	0.939254	10.8867	6.05994	1.7965	ARPP-19
	STEAP2	3.04035	2.97794	1.53669	11.7082	3.08617	16.5956	6.35051	3.70752	2.86505	28.2866	26.2002	2.13212	6.21063	0.918242	8.82289	4.5873	1.92333	STEAP2
	USP35	6.26411	1.42	5.6338	28.1536	5.11926	12.7189	12.1376	10.0806	5.32749	17.8234	26.1623	4.46632	8.24667	0.936033	11.0426	5.98512	1.84501	USP35
	CSRP1	7.39278	2.59332	5.48383	27.3275	7.05269	17.4618	14.5792	8.13594	6.92387	29.0661	26.0676	4.7574	12.3187	0.969701	13.0124	3.56995	3.64498	CSRP1
	ZNF259	9.95344	3.48508	8.6072	26.198	6.17899	15.5952	16.8564	10.2078	18.5222	22.3055	26.0297	7.01003	9.90186	0.90041	13.9116	13.8257	1.00622	ZNF259
	DHRS7	4.09848	6.82248	5.28169	17.4653	4.91662	10.264	11.8559	4.04677	9.01647	23.4747	26.0013	3.72657	6.78922	0.930519	10.2892	5.93306	1.73421	DHRS7
	SCFD1	7.93948	8.19136	11.3763	29.5697	11.2152	19.2311	20.4778	5.54916	10.5941	32.3939	25.9635	10.3973	14.6697	0.912703	15.9668	7.77477	2.05367	SCFD1
	RERG	0.775959	0.438171	0.797687	10.1151	0.840476	4.18712	4.64843	1.79924	1.22654	16.7741	25.9398	0.522832	3.63264	0.902405	5.51523	1.18436	4.65671	RERG
	MAP4K5	4.81448	3.28222	3.02121	18.4094	6.34842	11.3201	12.9241	3.07142	5.72775	30.3852	25.9256	3.00907	7.92808	0.924052	10.4744	4.61816	2.26808	MAP4K5
	ATF2	4.03499	3.52484	4.38185	17.2968	4.12597	10.1621	10.8463	5.98534	7.8625	26.6077	25.8972	3.77848	6.80021	0.936385	10.1003	5.65703	1.78545	ATF2
	SMAD2	3.92918	1.3705	5.08607	18.4558	4.60435	11.0885	11.3628	3.80445	6.43934	21.0463	25.8404	3.84152	8.6568	0.969	9.65584	4.8932	1.97332	SMAD2
	MAPK14	6.76848	5.86419	6.81621	14.9408	7.97954	12.9365	11.6446	5.75513	9.75146	26.158	25.8214	5.11337	7.06753	0.909421	11.2782	9.40591	1.19906	MAPK14
	SMAD2	3.84453	1.38267	5.17953	18.2577	4.6276	10.6809	11.6211	4.10432	6.49083	21.9682	25.8167	3.67837	8.93877	0.963539	9.73778	4.89619	1.98885	SMAD2
	IRS1	1.8623	1.98556	1.34977	12.0032	1.15607	7.83233	4.56626	2.71097	2.41563	23.2799	25.8119	0.673007	4.16728	0.921977	6.90878	1.71367	4.03158	IRS1
	RAP2A	3.05446	3.20027	6.06416	14.3297	2.68753	11.0792	13.7986	5.22203	9.87552	19.982	25.7883	2.88114	7.47766	0.925725	9.64927	5.87126	1.64348	RAP2A
	SPPL2A	3.76693	3.94029	5.11868	13.5036	5.2156	8.1056	11.8852	3.59242	8.14104	21.6834	25.7788	2.17661	7.88047	0.902095	9.29144	3.63243	2.55792	SPPL2A
	FAM21C	6.22178	3.86402	5.90332	20.3186	6.4514	11.2182	15.0839	6.91828	7.75248	22.3954	25.7646	4.08069	8.68244	0.956999	11.1273	7.77081	1.43194	FAM21C
	OTUD1	3.00861	0.902307	2.69084	12.804	2.86692	10.5697	8.68647	3.74992	4.8968	19.1575	25.6983	1.95228	7.92076	0.956274	8.06957	3.59218	2.24643	OTUD1
	INPP5E	7.51622	3.12318	7.24222	14.7511	11.853	14.3029	11.6328	7.9542	9.24118	22.8302	25.6226	5.28765	8.92412	0.907388	11.5601	6.62158	1.74582	INPP5E
	AK092810	10.8387	7.67042	12.5152	21.6673	12.255	17.0727	13.3466	9.00527	12.7452	26.4878	25.5942	11.7526	13.0182	0.934403	14.9207	16.6552	0.895858	AK092810
	CLN5	2.23265	1.78433	3.28421	10.3511	2.13275	6.87355	7.13112	4.78888	4.28119	17.4936	25.5563	1.78727	4.7715	0.906172	7.11296	4.38026	1.62387	CLN5
	MC1R	4.62049	5.61021	2.33872	15.8469	5.14916	10.4632	8.48691	5.14933	3.26063	18.0932	25.5089	1.98009	8.00498	0.952668	8.80868	3.50603	2.51243	MC1R
	43710	7.74196	3.75529	5.03391	13.0063	5.32855	10.6623	9.0621	5.57945	6.42529	19.8246	25.4474	5.11152	9.72609	0.927702	9.74652	5.121	1.90325	43710
	IFIT5	2.64532	2.34665	3.71674	10.153	1.73078	8.10097	6.38573	3.83474	4.64868	22.0132	25.4237	2.4714	6.70133	0.900657	7.70556	3.32893	2.31472	IFIT5
	ZCCHC17	9.76298	6.59691	10.4047	21.4144	7.36828	20.7133	17.1029	11.8556	9.65783	33.4283	25.3953	9.81515	18.3316	0.910999	15.5267	11.7764	1.31846	ZCCHC17
	RAB5A	7.62556	7.26552	6.40758	22.8221	7.73371	13.5433	12.8654	5.65518	9.97383	31.4571	25.3574	5.54721	10.0923	0.922804	12.7959	9.17528	1.3946	RAB5A
	TMEM24	9.45965	2.63876	10.8503	21.3091	11.1753	15.0625	12.5836	9.29	11.4883	18.6329	25.3385	8.80286	10.7514	0.924263	12.8756	7.67254	1.67815	TMEM24
	ARHGEF10	7.67494	2.63227	5.61424	23.9727	4.11268	20.1297	19.2041	8.11777	10.6784	35.7518	25.3243	8.11317	18.8077	0.907688	14.6257	4.93438	2.96404	ARHGEF10
	ATG12	5.25889	6.21959	10.546	18.165	6.43479	12.0565	13.3877	6.8577	12.7429	24.8239	25.3243	5.78638	12.1503	0.906081	12.2888	7.82233	1.57099	ATG12
	RNF19	3.83747	2.08293	3.79499	15.7373	3.65424	8.56878	11.8911	5.51887	5.22918	26.158	25.2912	2.29898	6.54753	0.925774	9.27774	4.41557	2.10114	RNF19
	PIP5K1A	8.09819	2.94467	3.95149	17.8826	5.62753	15.8314	13.4992	6.40637	9.84509	33.878	25.2249	3.96759	6.99429	0.906271	11.8578	7.42356	1.59732	PIP5K1A
	TAF11	4.35948	2.46917	3.72979	11.4216	6.4514	8.76332	9.19122	6.20343	4.52696	20.6341	25.2249	4.12704	5.11206	0.90021	8.63188	5.80108	1.48798	TAF11
	ZNF410	7.05418	4.92699	5.93375	21.2753	9.66713	12.2788	13.1119	6.70625	10.2617	30.9549	25.2201	5.25799	12.5311	0.908605	12.7062	7.29204	1.74247	ZNF410
	ENST00000273582	7.6432	3.20838	10.6416	22.3459	7.46794	15.2432	14.5205	6.82741	9.02584	31.0748	25.2059	7.0638	11.2714	0.925439	13.1954	4.58365	2.87879	ENST00000273582
	LOC285636	4.88149	2.22331	3.53417	15.1389	3.16258	7.68874	8.83907	3.45308	7.71737	25.5884	25.1065	2.9553	5.99824	0.911701	8.94516	6.82252	1.31112	LOC285636
	CD99	11.0786	2.10809	1.71709	15.6657	4.70401	11.4405	10.2359	6.92434	3.95583	15.32	25.0971	3.40397	7.69738	0.924243	9.18065	3.62184	2.5348	CD99
	MEIS3P1	3.46713	1.78027	3.29943	12.509	2.24238	8.44836	8.02911	3.79233	4.19926	22.0057	25.0734	2.6327	11.7182	0.914841	8.39978	1.83786	4.57041	MEIS3P1
	M-RIP	6.34876	0.962353	2.99513	11.4722	4.45818	8.23529	6.90222	4.0922	3.8622	19.0901	24.9503	2.79215	6.01289	0.914576	7.85953	2.86535	2.74295	M-RIP
	NCBP2	8.53555	5.71488	6.36194	16.4707	9.31167	13.0199	9.63728	6.25189	8.67005	24.8688	24.9408	4.7092	6.10444	0.915788	11.1229	8.9456	1.24339	NCBP2
	TSPYL4	5.21656	3.62059	3.47983	24.5122	5.90658	15.8592	10.1186	4.68892	6.96132	26.6227	24.8982	3.70061	8.26864	0.974188	11.0657	5.85066	1.89136	TSPYL4
	RAB21	9.57957	4.58538	6.09459	16.0829	5.38835	11.2506	11.1339	6.21554	6.79513	22.1706	24.8461	5.22832	9.60891	0.945133	10.6908	6.73924	1.58635	RAB21
	AA490192	4.22545	2.06427	4.94262	16.2768	2.79051	9.44882	8.82733	3.39856	4.74699	21.8633	24.8367	2.8181	7.83653	0.95637	8.77507	4.20558	2.08653	AA490192
	SMAD2	3.97856	1.3137	5.01869	16.9764	4.57445	10.8476	11.2572	4.10432	6.7015	24.4941	24.8272	3.80815	8.92046	0.951661	9.75556	4.93927	1.9751	SMAD2
	PIAS3	5.11428	2.03181	2.9647	18.4684	3.8137	12.2927	14.3327	6.46392	6.6383	31.2397	24.8177	4.0158	9.27201	0.927285	10.882	2.9885	3.64128	PIAS3
	DOCK1	4.91676	2.40183	3.06903	15.7795	3.83363	10.9866	9.23817	4.64651	6.28251	26.173	24.8177	3.52819	7.36048	0.944129	9.46415	3.36033	2.81643	DOCK1
	GABARAPL1	4.7263	1.69426	2.26265	20.8876	1.87363	11.5424	6.33877	3.94984	2.59821	15.0352	24.8083	1.39607	8.21737	0.968457	8.10235	1.74545	4.64198	GABARAPL1
	STK17A	5.63981	4.88804	4.45792	16.6688	5.31526	14.3678	12.3489	7.23632	6.0063	18.1532	24.7799	3.93051	7.92442	0.983088	10.1321	4.97759	2.03554	IFIH1
	IFIH1	5.63981	4.88804	4.45792	16.6688	5.31526	14.3678	12.3489	7.23632	6.0063	18.1532	24.7799	3.93051	7.92442	0.983088	10.1321	4.97759	2.03554	IFIH1
	AK023660	6.35229	1.27719	4.54269	24.9083	2.17594	17.1468	15.0605	6.73048	4.81721	17.3437	24.6852	2.04683	9.42215	0.964877	10.5007	3.00109	3.49896	AK023660
	TRIP11	7.05065	6.53524	6.40541	20.66	8.4114	15.0903	14.5557	7.71491	9.90595	25.5584	24.6662	6.38523	12.4945	0.96737	12.7257	7.19757	1.76805	TRIP11
	ZNF622	11.2937	7.75887	8.33333	22.3037	8.04598	12.8578	12.8654	8.73266	14.0163	24.9438	24.6662	5.45266	10.0703	0.922202	13.1801	15.1493	0.870012	ZNF622
	FLJ25476	4.21134	2.37911	1.53886	12.5174	3.14929	8.1334	8.32257	2.87454	4.59953	23.01	24.6378	2.37129	4.93628	0.924219	7.89857	2.19788	3.59372	FLJ25476
	CDK9	9.81236	6.55309	9.03321	24.4279	14.9326	18.2538	14.3092	6.42152	10.2898	23.8345	24.6283	6.95997	12.9193	0.928711	14.0289	7.11183	1.97261	CDK9
	P4HA2	6.60271	10.409	11.2546	34.3954	7.01615	23.8444	15.4948	9.56261	7.88824	28.4065	24.4958	6.57434	14.3987	0.917631	15.411	8.26143	1.86542	P4HA2
	RAB3GAP2	11.8299	6.77217	11.1242	25.4689	14.7698	23.0477	18.1594	8.05113	10.2781	29.0511	24.4958	8.61746	15.5669	0.920523	15.941	10.6202	1.501	RAB3GAP2
	HS2ST1	4.74746	1.87602	5.00782	12.0706	2.93004	12.4317	12.3019	6.1277	4.88743	18.7603	24.4484	4.09366	10.4951	0.939284	9.24448	6.62015	1.39641	HS2ST1
	TAF12	7.94653	5.9145	11.6154	23.2351	6.56103	14.817	15.307	7.4847	7.8227	29.261	24.42	7.69045	13.681	0.925967	13.5197	7.94622	1.7014	TAF12
	ENST00000279968	5.28358	2.173	5.9381	13.8323	4.61099	10.7735	11.5976	6.10347	9.78657	20.7465	24.4106	5.08371	6.81851	0.929108	9.78142	5.87006	1.66632	ENST00000279968
	TBC1D16	9.25508	6.19444	4.01887	18.2071	6.41818	8.42983	11.4685	6.17617	10.0487	22.9201	24.3916	4.03804	8.27596	0.908258	10.7571	5.89139	1.82591	TBC1D16
	ECD	4.90971	5.33757	6.20327	18.9657	4.83689	12.3946	12.8067	8.52971	9.64847	31.9892	24.3916	6.09229	9.82862	0.902823	11.995	9.41032	1.27466	ECD
	MAPK14	6.88488	6.32102	7.21179	15.809	8.50442	12.5614	10.7759	5.45829	9.4378	24.2842	24.3869	4.83527	6.77823	0.91745	11.0192	9.30146	1.18467	MAPK14
	ROBO3	5.76679	2.02695	4.09929	19.2102	3.64428	20.7457	11.0752	6.65475	4.85935	18.513	24.3632	4.30131	9.77003	0.97975	10.3869	2.19845	4.72466	ROBO3
	ACOT2	9.83705	6.0711	4.29491	27.5846	9.80666	19.648	15.8058	7.17574	12.3169	32.379	24.3443	7.97412	10.7221	0.932363	14.4585	8.8868	1.62696	ACOT2
	NRBP1	5.88671	2.29391	4.03625	12.804	4.47811	10.0093	7.18394	5.72484	4.78444	16.8191	24.278	3.42066	6.21796	0.94348	8.30286	4.13524	2.00783	NRBP1
	SEC22C	3.02977	3.75691	3.03208	11.9526	1.95668	6.66049	5.74011	3.37736	5.40005	20.5516	24.1691	2.82552	7.17738	0.905226	7.66383	3.15103	2.43217	SEC22C
	AZI2	5.29063	4.0474	6.05112	25.962	5.25546	15.6647	10.2242	4.07706	6.02737	20.4467	24.1549	4.41256	11.5278	0.967193	11.0109	4.35608	2.52771	AZI2
	CRTAP	4.21134	2.66067	3.08642	14.6205	3.23567	9.7082	6.28008	3.90138	4.94595	15.7847	24.065	3.69876	7.8878	0.959144	8.00665	4.51277	1.77422	CRTAP
	CKLF	8.14405	6.91255	7.39871	16.8669	8.99276	16.3965	16.6451	14.1485	15.0462	24.4641	24.0555	9.09023	14.3072	0.900157	14.036	12.2244	1.1482	CKLF
	USP11	10.8634	2.60306	5.17736	26.3497	7.58089	15.6276	14.1331	10.1321	6.90982	22.1556	24.0508	5.46564	10.1362	0.955428	12.3989	5.94861	2.08433	USP11
	PPFIBP1	4.05615	1.38754	2.44305	17.4316	5.0196	11.774	6.70266	3.83474	3.32851	15.7997	24.0413	2.13583	5.47092	0.974747	7.95582	2.25268	3.53171	PPFIBP1
	RABL5	13.2407	4.41903	3.82542	21.7052	5.88665	20.6392	16.2636	11.9586	5.79095	27.9493	24.0365	10.3232	16.5226	0.916467	14.0432	10.0448	1.39805	RABL5
	GOLGA4	5.64334	5.6946	9.04191	18.696	7.0095	13.3766	12.1024	4.99182	8.87603	26.8026	24.0318	5.26169	9.01933	0.930526	11.5806	8.13328	1.42385	GOLGA4
	FAM38A	6.63445	3.27654	3.09077	13.1327	4.36184	11.2598	12.3723	8.52366	9.5408	15.5149	24.0318	7.50876	10.6635	0.909641	9.99323	7.37061	1.35582	FAM38A
	C9orf150	3.98914	2.95684	3.39941	21.5535	5.81357	16.9708	10.6527	5.04634	7.71971	19.1725	24.0271	3.5115	8.71906	0.988769	10.2717	5.63142	1.824	C9orf150
	SVH	9.90759	8.65469	16.6188	25.7976	8.96286	21.5841	13.9453	12.1312	11.9517	25.8657	24.0271	8.54701	16.4494	0.9161	15.7264	17.1339	0.917854	SVH
	SCARB2	4.1408	3.21893	4.43836	18.0554	2.89017	10.4493	7.7063	4.68892	7.83675	21.3611	23.8803	2.71057	7.52161	0.964216	9.14604	3.03543	3.0131	SCARB2
	SMAD2	3.5024	1.16034	4.20362	15.5772	3.5878	8.67068	10.6585	3.54395	5.64349	18.3781	23.8661	3.21486	8.21005	0.955747	8.47824	4.40312	1.92551	SMAD2
	WDR70	8.60609	3.40475	3.88411	16.2768	4.9299	10.6346	10.3299	5.91567	8.75431	21.9457	23.8614	6.42231	7.74132	0.944415	10.2082	9.49636	1.07496	WDR70
	ARMCX6	11.0539	4.78255	8.70283	35.5081	8.64394	25.095	20.4601	9.75344	9.53612	35.8267	23.8519	6.87469	10.8869	0.907193	16.2289	10.7228	1.51349	ARMCX6
	HIVEP2	5.67156	2.70936	5.66641	25.3593	5.37838	15.4609	12.9534	5.89447	6.43231	34.1478	23.8424	2.97384	9.10356	0.929757	11.9687	3.77651	3.16926	HIVEP2
	FIBP	10.9551	2.72883	6.7923	17.0439	7.16231	13.585	15.7472	10.6864	9.55016	22.7027	23.8235	9.05501	11.9928	0.926423	12.4481	9.83469	1.26573	FIBP
	GP9	4.60285	2.75885	4.32099	28.1114	3.89675	11.8759	11.6328	7.19089	6.69916	15.1402	23.814	3.47628	7.30921	0.922915	10.0638	3.34012	3.01301	GP9
	A_24_P281683	6.47926	4.88966	5.32951	27.4287	6.08265	13.1033	15.5417	12.4735	11.184	17.9583	23.6057	4.95393	7.4264	0.903039	12.0351	7.24511	1.66114	A_24_P281683
	PIGK	2.58183	2.06914	5.56425	15.0883	2.58455	8.97175	13.0414	3.51972	4.91084	18.6629	23.5773	4.77965	8.56159	0.937895	8.76256	4.59805	1.90571	PIGK
	NBL1	3.50593	2.26064	5.37515	26.6405	5.63086	9.05975	7.36002	4.99182	2.88143	15.7847	23.5678	2.76063	10.0337	0.902934	9.21946	3.09927	2.97472	NBL1
	LRIG3	3.41422	7.07565	3.16249	16.2262	4.7638	12.0056	5.93966	2.91694	2.90484	22.3805	23.5678	2.62158	2.9149	0.926521	8.4534	4.23132	1.99782	LRIG3
	ENST00000368503	6.31349	1.3632	3.52547	16.85	3.31539	17.7397	9.01514	4.88278	5.26663	21.3311	23.5489	2.56225	8.63849	0.983213	9.56558	2.34459	4.07986	ENST00000368503
	ILK	8.16874	4.21942	5.80551	28.4486	6.47133	21.9083	15.26	8.19955	12.7055	27.9268	23.53	5.68812	12.8424	0.953652	13.9365	5.54661	2.51261	ILK
	HISPPD1	4.78979	6.07029	5.92506	17.7772	7.29852	12.7003	9.09144	4.54353	10.8001	28.5714	23.5205	4.27165	11.0078	0.900159	11.259	7.33557	1.53486	HISPPD1
	ROCK1	2.4478	1.90361	3.56025	12.9178	3.55458	7.95739	8.78624	2.65039	6.53999	22.7402	23.4968	3.05542	5.69796	0.918591	8.10065	2.99437	2.70529	ROCK1
	ZDHHC7	6.78612	6.54011	9.44836	27.2348	13.0888	16.1556	13.0356	8.31163	8.48279	25.356	23.4732	6.46495	9.91285	0.919722	13.407	8.0178	1.67215	ZDHHC7
	NEDD8	9.27271	10.1177	8.43984	22.86	11.9726	19.2867	19.4389	10.8015	13.1619	27.4771	23.4684	10.0302	13.117	0.939147	15.3419	11.6344	1.31866	NEDD8
	CRIPT	9.62895	4.48476	9.22014	17.4653	7.93303	15.8129	19.3156	6.37305	11.6779	20.2968	23.4495	7.90737	13.7579	0.905424	12.871	11.6348	1.10626	CRIPT
	ARHGAP12	7.06828	7.12109	7.50956	18.283	8.16557	16.5447	16.5102	6.79106	7.95847	26.8026	23.4069	5.3581	11.4106	0.939743	12.5331	10.3198	1.21447	ARHGAP12
	KDELC1	1.60835	0.85849	1.2563	12.1634	1.67099	8.37888	4.11433	1.80529	2.56543	13.6636	23.3832	1.90593	3.95489	0.951136	5.94839	1.49488	3.97917	KDELC1
	ZHX1	3.52003	2.14217	3.54938	12.1001	3.06956	5.91014	7.61827	2.61101	5.86118	19.0601	23.3785	1.78912	4.28446	0.908707	7.29954	5.22786	1.39628	ZHX1
	PDIA5	9.29035	5.60778	7.38567	17.6297	7.43804	20.491	15.4302	8.64482	12.448	27.2523	23.369	12.4108	15.8305	0.910059	14.0945	8.22716	1.71316	PDIA5
	STX12	6.0807	2.58764	4.92523	16.2852	4.69404	9.25428	11.0107	5.59157	6.14206	26.5328	23.3595	4.42739	9.25736	0.918728	10.0114	4.86093	2.05957	STX12
	C1orf2	9.0752	5.72868	7.92036	20.4914	9.37479	20.352	10.9285	8.39038	7.81802	22.5603	23.3595	9.29603	9.59426	0.966493	12.6838	10.0144	1.26656	C1orf2
	INPPL1	6.81081	1.39809	4.14928	15.4718	6.06936	11.5285	14.99	10.335	6.3855	13.7835	23.3217	4.04731	6.97964	0.902889	9.63619	7.0274	1.37123	INPPL1
	C9orf3	3.24492	2.09429	2.56477	14.612	3.18583	11.4683	6.51485	3.24105	3.21616	15.8897	23.3122	1.91334	7.12612	0.978376	7.56796	2.60673	2.90324	C9orf3
	LOC202459	7.28344	7.16328	12.6065	17.9627	5.41824	13.1311	14.004	5.97322	11.8605	18.5579	23.2838	8.69162	11.0004	0.902011	12.0721	9.06869	1.33118	LOC202459
	TRIP4	4.79684	6.149	6.23805	15.3791	7.83337	11.4822	9.34382	4.29818	7.32413	18.498	23.279	3.10733	6.75992	0.938791	9.57607	5.43511	1.76189	TRIP4
	ABI1	10.158	7.43673	10.2352	21.2458	9.08245	17.295	21.992	8.19349	12.7476	22.268	23.2601	7.69972	13.388	0.910301	14.2309	10.2535	1.38791	ABI1
	SMAD2	3.52356	1.37131	4.84481	17.322	4.29872	10.3937	9.96596	3.653	5.72307	19.3149	23.227	3.24823	7.91709	0.972476	8.83103	4.29951	2.05396	SMAD2
	ICK	4.79684	3.78774	5.14258	16.34	9.3615	12.0611	14.3209	6.23978	7.52777	26.8625	23.208	4.16412	7.28358	0.905941	10.8536	8.32008	1.3045	ICK
	MAPK14	6.35229	6.22771	6.82925	15.2653	8.02272	12.038	11.2337	5.219	8.40086	24.4491	23.1417	4.80931	6.30218	0.912841	10.6378	8.80574	1.20805	MAPK14
	PANK2	6.36992	3.63844	6.94879	15.337	5.16909	14.3863	11.8852	3.61362	7.14389	26.0905	23.0471	6.76715	7.71203	0.92888	10.6238	6.2876	1.68964	PANK2
	LOC401152	3.35073	2.0732	1.53886	14.3718	2.39851	7.44789	5.64033	2.25359	1.57297	12.0447	22.9713	1.79098	4.27347	0.943428	6.28679	1.72775	3.63872	LOC401152
	PSEN2	11.6182	4.58132	9.02017	21.6378	9.88306	17.9898	19.122	11.8828	9.96213	22.7102	22.9618	7.75164	14.8748	0.938241	14.1535	10.4426	1.35536	PSEN2
	UBE2D3	6.70852	6.07272	7.92036	14.2791	4.17912	9.96758	10.7935	4.94639	9.61102	21.2262	22.924	5.75486	9.08525	0.911251	10.2668	7.56601	1.35697	UBE2D3
	DCUN1D1	3.5412	3.28628	4.82525	12.2224	5.80692	9.79157	7.54197	3.34101	5.6786	21.2862	22.8766	4.51267	7.27992	0.91859	8.61466	5.52488	1.55925	DCUN1D1
	PTEN	2.14447	2.57385	2.87124	10.5281	2.28556	6.85503	8.13476	2.95632	5.70669	20.027	22.8387	2.18403	4.13432	0.9075	7.17231	2.67274	2.68351	PTEN
	THC2308781	6.07012	7.55277	10.3895	21.9581	7.80015	13.5201	16.9856	5.93688	9.85914	27.6046	22.8387	5.00213	9.85059	0.905046	12.7206	7.60947	1.67169	THC2308781
	CBX7	2.71586	1.5482	7.47913	21.3301	6.80353	9.69893	11.2396	3.66511	4.65336	20.1769	22.8009	2.36201	5.19262	0.930133	9.2051	2.88214	3.19384	CBX7
	SMAD2	3.43186	1.35671	4.76222	16.6435	4.1758	10.1158	10.0775	3.63785	5.85649	19.5773	22.7914	3.22969	7.88047	0.969255	8.73358	4.46313	1.95683	SMAD2
	TPST2	5.30827	5.66376	9.3462	18.1144	5.11262	13.9185	13.599	5.9187	10.2664	19.9595	22.763	6.43158	9.1475	0.957157	11.1961	4.37573	2.55869	TPST2
	PQLC3	1.73533	1.48735	2.26482	10.1151	1.91682	5.27096	6.32703	1.79924	3.84815	18.5579	22.7441	1.83547	4.28446	0.9064	6.32205	2.23359	2.83044	PQLC3
	SEC22B	4.13375	4.30219	4.55356	11.8346	5.11926	9.46271	9.34382	3.36827	3.59535	22.7852	22.7441	2.92934	5.37938	0.907447	8.42704	4.17234	2.01974	SEC22B
	DKFZp667G2110	2.41606	2.14541	3.65154	15.1473	4.01302	9.00417	9.156	4.35573	4.90616	26.1505	22.6967	2.61972	7.31654	0.923178	8.73684	3.62316	2.41139	DKFZp667G2110
	GABARAPL2	3.3719	3.51673	5.53599	13.8113	3.92333	10.2455	9.2147	4.6768	4.45908	15.2601	22.6494	2.75877	6.00557	0.959306	8.10993	5.33552	1.51999	GABARAPL2
	RBMS1	2.39137	0.414639	1.06069	12.9009	0.983323	7.02177	6.50311	2.93815	5.41176	21.1662	22.6304	1.2459	6.0312	0.939397	6.97688	1.62303	4.29868	RBMS1
	OBFC2A	6.30643	1.22201	6.06851	13.3645	3.96984	9.59704	11.0694	6.28218	8.15041	24.0669	22.6304	3.9268	5.6467	0.902192	9.40778	5.69775	1.65114	OBFC2A
	BBS10	2.78993	0.879587	1.46714	9.95069	2.6377	5.87309	6.49137	1.87496	4.28353	17.4711	22.621	1.36641	2.35828	0.910814	6.15883	3.84205	1.60301	BBS10
	CXX1	3.17085	1.99611	2.83646	18.4853	1.77729	13.0245	9.5375	6.0853	6.20292	19.5923	22.5831	3.91383	9.08891	0.990791	9.09957	3.03659	2.99664	CXX1
	ZMAT2	6.95189	5.92829	10.0374	24.4405	11.7368	16.8041	18.0538	9.77161	10.243	17.2688	22.5831	7.08604	13.2306	0.90533	13.3951	8.94929	1.49677	ZMAT2
	SENP7	3.58705	2.29634	4.41445	16.7151	5.14916	11.5331	11.3276	3.34404	5.12853	27.0274	22.5642	2.9108	7.5509	0.934541	9.50375	2.88792	3.29086	SENP7
	MICA	1.26975	0.873096	1.2563	7.64951	4.09607	11.7091	6.50311	3.38038	4.62995	19.997	22.5215	1.20511	2.79771	0.903221	6.76067	2.45862	2.74979	MICA
	PRMT2	3.61174	1.90361	1.80621	8.98976	2.67092	6.08615	6.9257	4.22851	3.93944	15.7697	22.5121	2.55483	5.52952	0.901524	6.65602	3.87375	1.71823	PRMT2
	SART1	8.76834	1.62529	5.20562	13.1791	5.22889	9.96758	11.0459	7.11213	10.0089	20.072	22.4979	6.65777	9.00835	0.904446	10.0291	6.98104	1.43661	SART1
	OSBPL3	9.66422	2.39533	10.9764	18.1734	8.56422	16.415	16.0524	4.72527	7.43414	18.0932	22.3937	6.05892	10.6928	0.909366	11.6645	4.56272	2.55649	OSBPL3
	ARL1	7.38572	6.64316	8.62893	16.0324	4.74055	13.0848	12.0437	4.47992	7.10644	18.0033	22.3748	5.74003	10.2681	0.956239	10.5024	7.59325	1.38313	ARL1
	RIOK2	3.67523	4.74929	7.35524	20.2301	4.84353	9.9861	9.69597	3.36827	9.80296	26.3229	22.318	3.95832	7.66808	0.907367	10.3057	5.85447	1.76031	RIOK2
	HEXA	5.65745	2.70368	2.90819	18.9742	8.27852	12.4687	9.13253	5.19477	3.79198	13.4013	22.2896	2.53258	5.8481	0.942959	8.70627	3.4251	2.5419	HEXA
	HSPA5	5.16366	3.73906	5.88593	24.1497	3.4217	11.4961	12.701	8.36009	5.20577	19.5173	22.2706	6.24618	11.3593	0.949022	10.732	5.57196	1.92608	HSPA5
	NOD9	8.09114	2.21357	3.43419	15.5182	5.11594	10.2362	11.175	5.43709	6.89578	18.6479	22.2611	4.82785	9.19145	0.957653	9.46504	3.82958	2.47156	NOD9
	ADH5	3.42833	2.4992	3.06468	10.8737	2.91011	8.89764	7.60653	2.90786	5.26663	23.3698	22.2611	3.25194	5.70529	0.908082	7.84945	4.24332	1.84984	ADH5
	M6PRBP1	5.14955	2.52111	4.29925	11.8936	6.56103	9.63409	6.87874	7.97238	2.93059	13.851	22.2517	2.97755	9.07793	0.903582	8.15373	4.45496	1.83026	M6PRBP1
	SMAD2	3.44244	1.44921	4.89915	16.8289	4.35851	10.2964	9.5375	3.5076	5.65753	18.6779	22.228	3.20745	7.87681	0.972793	8.61288	4.25972	2.02194	SMAD2
	SDF2	9.62542	8.29117	11.2198	28.5835	9.74686	19.1107	15.5535	9.05373	11.713	19.8921	22.2185	7.09717	13.7139	0.919547	14.2938	9.61444	1.4867	SDF2
	A_24_P41890	5.17777	2.11052	6.30325	12.1465	3.49478	8.15192	8.41648	7.58163	6.66873	16.7591	22.1949	3.83781	4.15263	0.906201	8.23046	6.89083	1.19441	A_24_P41890
	IER3IP1	4.73335	4.28028	6.1185	15.8638	5.6375	11.635	10.2712	3.61665	8.82453	22.3205	22.1665	3.94905	8.70441	0.945032	9.85548	6.22145	1.58411	IER3IP1
	A_24_P475115	7.15293	4.34601	7.68779	13.2339	4.4316	10.9866	11.0694	9.00224	5.13087	17.9583	22.1523	3.54858	8.13315	0.931508	9.60258	5.6318	1.70507	A_24_P475115
	C10orf4	3.51298	2.72072	4.66441	11.6365	4.6575	8.84206	8.12302	2.89574	6.71788	20.1619	22.1144	3.56527	4.75685	0.915435	8.0284	4.09123	1.96234	C10orf4
	SLC38A6	4.50056	2.48378	2.31699	16.2979	3.76055	14.1825	11.715	4.98576	5.41644	14.6605	22.0623	3.72101	6.56218	0.983634	8.66657	3.97619	2.17962	SLC38A6
	FLJ31951	5.02963	3.55243	6.61624	19.0079	8.77683	12.4456	10.7172	4.071	9.04456	25.8582	21.9581	4.54975	8.70075	0.922616	10.7945	4.51317	2.39177	FLJ31951
	LOC619208	2.95217	0.512822	1.12372	12.981	1.15607	8.54562	8.71581	3.14412	2.94697	13.7236	21.9534	1.75946	5.62473	0.970593	6.54919	2.09484	3.12634	LOC619208
	MFAP1	5.35412	7.59577	7.68997	15.6868	7.80015	11.5933	10.6468	5.25232	8.47577	22.5903	21.8777	4.55531	6.40838	0.911897	10.4251	6.63412	1.57144	MFAP1
	CDK7	7.31165	4.15289	7.48131	17.773	7.50116	12.251	10.0892	9.46568	13.1502	20.057	21.854	5.8624	8.40047	0.927152	11.1808	11.4308	0.97813	CDK7
	COX11	11.5547	8.12401	7.22048	13.4025	9.26184	14.7198	12.6365	9.46568	10.6105	16.8416	21.854	6.62996	10.3266	0.920894	11.7422	12.0157	0.977235	COX11
	ZNF655	2.79345	1.98719	3.08642	8.90968	3.76719	9.46735	8.13476	3.8105	3.77325	18.9102	21.8445	1.20882	4.48953	0.91821	7.09099	3.39776	2.08696	ZNF655
	RBM7	2.25028	2.44889	3.41245	9.78632	1.09627	6.36406	4.59561	2.48379	4.11968	12.1646	21.8351	1.95784	3.00278	0.903495	5.80905	4.28376	1.35606	RBM7
	CD59	1.61893	0.872285	1.76491	11.076	1.90685	3.89069	4.70126	2.19301	1.84449	15.0352	21.8256	0.849139	3.15292	0.91435	5.44087	1.94329	2.79983	CD59
	ZMAT2	6.53922	4.94159	8.67675	21.8317	10.4578	16.0815	20.9766	9.22639	9.45185	21.9757	21.8256	6.75974	10.6489	0.90617	13.0303	8.41367	1.5487	ZMAT2
	A_32_P145241	5.47051	3.49482	4.0732	13.7691	4.39838	10.4122	9.34382	6.16405	7.66588	19.2925	21.8114	4.47559	6.57683	0.958522	8.99602	5.56522	1.61647	A_32_P145241
	THC2398355	4.96967	4.20969	4.59703	9.81161	4.18245	9.63409	6.67919	4.14975	4.49887	15.0352	21.7972	2.85518	9.33792	0.909194	7.82753	6.7976	1.15151	THC2398355
	RBM15B	8.74012	5.79278	7.49435	17.242	10.2651	19.7962	12.7597	8.32677	11.1091	19.7272	21.7782	7.31409	12.0917	0.956669	12.4952	9.57914	1.30442	RBM15B
	CREM	5.96431	1.56443	4.99261	27.4118	2.61444	11.9963	12.7245	4.61017	5.99694	15.8147	21.7498	4.07698	14.3438	0.901651	10.297	2.38741	4.31303	CREM
	OXNAD1	5.03668	3.57596	6.75535	12.4963	5.78699	9.4164	8.7569	7.02732	8.6326	20.5217	21.7404	6.58175	8.0123	0.902921	9.56466	7.56199	1.26483	OXNAD1
	GBE1	6.61682	6.81924	6.22066	16.3105	5.82686	10.5002	13.9981	6.86375	6.57276	22.9951	21.7025	4.29761	12.9266	0.915469	10.8962	7.53116	1.44682	GBE1
	RNF5	7.05418	8.02421	6.72492	16.4117	6.49791	10.4678	8.96232	5.93688	9.6157	21.2337	21.693	7.04155	8.59821	0.922847	10.6355	8.67867	1.22548	RNF5
	PLEKHH3	5.25536	3.593	4.70788	23.8547	3.12272	10.2964	9.27339	5.72484	7.08303	19.3824	21.6741	4.32727	8.82525	0.953062	9.77849	4.33693	2.2547	PLEKHH3
	TIMM23	7.66789	6.34699	10.9546	13.7649	7.72042	12.2927	11.4567	9.62016	9.501	17.2163	21.5605	7.41977	9.04497	0.916552	11.1205	11.5702	0.96114	TIMM23
	XRCC1	11.2655	5.94046	8.67893	16.7236	8.43798	13.9277	14.9548	14.6907	7.495	18.7978	21.5321	7.44758	11.092	0.905456	12.3834	9.3226	1.32832	XRCC1
	UBQLN2	4.95203	2.35801	4.40793	13.2844	5.3053	11.1811	8.79211	6.34276	5.78393	24.599	21.5131	2.58264	5.51853	0.919948	8.97084	5.1112	1.75513	UBQLN2
	KIAA0329	5.29063	3.18242	2.94079	13.1833	6.06604	8.62436	12.1845	5.92476	6.69213	16.8266	21.4705	5.88094	8.15146	0.929319	8.95526	4.14144	2.16235	KIAA0329
	CDK9	9.44201	5.94371	8.15076	21.3301	14.1519	16.4845	13.8866	6.08227	9.84977	22.0357	21.4705	6.68558	12.3956	0.91442	12.9161	6.54906	1.9722	CDK9
	OSBPL11	3.18849	2.53977	3.55373	10.6166	4.25221	8.28161	8.2991	4.04071	6.53062	18.4905	21.4705	3.45403	5.4929	0.920898	7.70852	5.11078	1.50829	OSBPL11
	B4GALT2	11.8545	3.89647	6.84229	16.9849	9.44788	17.1654	9.45534	7.64827	6.0063	21.7659	21.4563	6.9507	10.2021	0.930035	11.5136	7.19174	1.60094	B4GALT2
	MGC40499	2.0316	0.558262	1.13459	8.74953	1.10956	6.02131	4.40193	2.14454	2.2588	16.924	21.4421	1.54254	4.11601	0.919973	5.5719	1.18568	4.69934	MGC40499
	SNX1	4.23251	4.80041	6.06199	11.9189	5.89994	9.94442	8.22867	5.8248	5.08874	15.4475	21.4184	3.20374	6.83316	0.93499	8.37717	4.6969	1.78355	SNX1
	TIMM23	8.34509	5.91206	10.183	13.8155	7.22876	11.4173	11.7972	9.54746	11.5421	19.2325	21.3569	8.41908	10.3999	0.900393	11.4767	11.7805	0.974206	TIMM23
	LOC550643	7.31518	3.44126	6.41845	23.9305	8.75357	19.2589	15.7413	10.329	6.00864	24.4041	21.3332	3.83781	7.11147	0.938426	12.1449	7.46371	1.62719	LOC550643
	SPECC1	2.92043	0.667805	3.47331	14.199	2.27892	8.1056	6.12748	8.52971	3.33319	14.2782	21.2575	1.56479	5.65402	0.940689	7.10692	3.49807	2.03167	SPECC1
	EXT1	4.03499	0.96073	2.29525	7.99511	2.28888	7.58685	6.11574	4.54353	3.37767	14.7954	21.2338	2.19701	5.29149	0.911947	6.3628	2.76475	2.3014	EXT1
	COMMD1	6.74379	5.24507	9.28099	19.168	5.46143	12.1584	12.8771	4.03465	10.7416	23.1899	21.2338	6.98964	12.7545	0.915456	11.5291	6.06217	1.90182	COMMD1
	CCDC91	3.81631	2.272	2.82342	12.5174	3.82699	9.29134	6.90809	3.32283	5.53816	18.9027	21.2196	2.15066	4.09404	0.950099	7.43719	3.42727	2.17001	CCDC91
	PIK4CB	4.60638	1.90036	3.06468	10.1909	3.34861	8.0176	8.18758	5.57339	5.31345	17.3587	21.1959	3.39656	5.84078	0.926597	7.53807	4.16999	1.80769	PIK4CB
	PGM3	8.40858	5.40573	8.23335	25.0432	3.96984	14.7939	15.8235	8.28436	14.784	21.7284	21.1912	6.53169	12.9522	0.911562	12.8577	10.5775	1.21556	PGM3
	FAM21C	2.9557	3.83805	4.03843	15.573	3.95323	8.70774	6.73788	2.78064	6.25442	18.0782	21.1722	2.4028	4.99487	0.95214	7.80671	4.06905	1.91856	FAM21C
	VPS13B	6.98363	2.59738	4.66875	15.535	7.22211	12.6077	14.7318	7.54225	5.41176	19.2175	21.1486	3.91753	6.68669	0.945021	9.86698	5.0182	1.96624	VPS13B
	CDK9	9.15632	5.71326	7.97253	19.9857	13.1918	16.4104	13.7223	6.14285	9.36056	22.4104	21.1344	6.49461	11.4252	0.925148	12.5477	6.40117	1.96022	CDK9
	SUMO3	4.0103	7.23144	3.54286	13.3266	5.25214	10.1019	5.37035	2.70491	5.51943	18.1457	21.0965	6.5595	6.17035	0.907423	8.38708	5.05108	1.66045	SUMO3
	CCDC82	2.18679	0.826033	2.49522	9.97176	1.176	5.85456	6.38573	2.33234	4.3397	15.365	21.0823	1.81693	4.82642	0.928363	6.05068	3.06127	1.97652	CCDC82
	BC067244	9.25508	4.23403	7.80734	14.7764	7.02943	9.55072	12.9593	4.07706	5.68796	18.4755	21.0681	4.74257	6.79654	0.901024	9.72769	9.7129	1.00152	BC067244
	AF086448	3.32252	4.84422	4.46879	12.509	3.9798	10.0232	7.83543	5.39165	5.15896	18.6928	21.0397	4.58869	7.77794	0.948965	8.43328	4.58031	1.8412	AF086448
	GOLGA2	6.94836	3.79829	5.68597	24.0359	7.72706	14.692	9.13253	5.40074	4.05414	17.0739	21.0207	4.22715	9.10722	0.944875	10.2234	5.01273	2.03949	GOLGA2
	C1orf142	7.61146	5.06168	6.72492	16.378	5.42489	14.4604	11.3628	7.09396	5.80968	19.6073	21.0018	6.72266	8.9937	0.985165	10.481	6.14982	1.70428	C1orf142
	PMM1	7.78428	3.25139	5.40776	14.9914	5.58102	12.0148	11.1809	7.60889	5.18471	18.0033	20.9781	3.75623	5.4929	0.961206	9.32582	6.4773	1.43977	PMM1
	CR622308	3.78809	2.70854	3.84281	10.2162	3.20245	6.99861	4.51931	2.56255	4.05414	16.1445	20.9687	2.84777	3.26644	0.907534	6.5477	4.82881	1.35597	CR622308
	STK10	4.2184	1.63746	6.81186	13.4235	4.5379	10.9866	9.80162	6.16102	7.68694	14.7804	20.9545	4.63875	8.37117	0.950379	8.77001	2.70933	3.23696	STK10
	CAPZB	5.90435	3.17755	4.02973	13.432	3.34197	8.52246	6.74375	4.34361	5.37431	18.6479	20.926	4.92241	8.83258	0.940378	8.32297	3.56453	2.33494	CAPZB
	BTN2A2	5.36823	3.31549	6.12502	15.7964	4.63092	10.8939	9.40251	4.36179	5.36026	21.5335	20.9024	3.99169	6.32049	0.955501	9.07712	3.68328	2.46441	BTN2A2
	BE671816	3.8022	2.05291	4.27534	12.1676	4.22563	8.38814	10.7818	3.93772	6.35273	19.0001	20.8787	2.94788	8.84722	0.928438	8.28138	4.67942	1.76974	BE671816
	THC2302075	3.0862	4.68356	4.60789	14.9197	4.97641	10.8615	8.12302	3.50154	3.53918	17.0664	20.8266	3.16851	4.96924	0.96519	8.02537	4.00272	2.00498	THC2302075
	CDK9	9.02229	5.51771	7.8595	19.7075	12.9427	14.2288	13.2645	5.27049	8.93455	19.8321	20.8219	5.80307	11.2751	0.913711	11.8831	6.31146	1.88278	CDK9
	LRP12	3.23434	0.515256	1.6258	13.2044	1.176	9.5044	5.69316	2.73217	3.82709	19.3	20.8172	1.25702	4.45291	0.969993	6.71843	2.35051	2.85828	LRP12
	ENST00000373748	4.68397	3.87294	4.16449	12.0791	3.11607	9.0227	7.75913	4.05283	5.27834	18.3631	20.803	3.27419	5.89571	0.94758	7.87427	5.38135	1.46325	ENST00000373748
	UBE2W	8.02765	3.19378	4.62094	13.2971	3.40841	9.83789	12.0143	4.25274	5.26897	17.5161	20.7982	3.10362	5.2036	0.937773	8.50333	6.56846	1.29457	UBE2W
	FLJ21127	6.25705	1.83869	1.94531	12.4415	6.06272	8.46688	7.3835	4.30423	7.86484	16.954	20.784	3.67837	5.57346	0.923027	7.96574	5.62262	1.41673	FLJ21127
	KCTD10	3.86569	1.96203	3.03425	12.2139	3.86021	7.22557	5.62273	2.45956	5.64817	19.4574	20.7651	1.81137	4.71657	0.923239	7.12635	2.88538	2.46981	KCTD10
	HEXA	4.21134	1.89387	2.13006	20.2807	5.32191	13.7101	7.34828	4.42237	2.87909	11.4301	20.7556	1.82435	4.12333	0.942261	7.71777	2.21735	3.48063	HEXA
	DEAF1	4.11964	1.49384	3.58199	12.2055	4.31201	10.8661	7.61827	4.19822	6.17951	17.0289	20.7461	3.60791	5.40501	0.964898	7.79716	3.91258	1.99284	DEAF1
	MERTK	5.52342	1.8744	5.29038	14.8818	3.32868	10.2316	7.99977	3.91349	6.02971	16.4293	20.7272	2.56225	7.34583	0.973002	8.16445	2.81083	2.90464	MERTK
	NDNL2	6.10892	2.51624	5.05999	15.2822	9.06916	10.491	9.12079	3.59242	5.44921	23.9769	20.7225	3.40953	8.55793	0.903223	9.48898	4.94935	1.91722	NDNL2
	FASTK	9.19512	4.70466	8.7463	15.8806	10.8963	16.5076	13.2058	9.69286	6.78342	19.0751	20.6988	7.60888	10.9126	0.940867	11.8391	8.03002	1.47435	FASTK
	FLJ35348	8.59199	1.63421	3.64284	13.335	5.22889	11.95	11.4039	8.67814	4.83594	11.4675	20.6893	6.0515	8.18808	0.905123	8.8998	6.59331	1.34982	FLJ35348
	PHF2	3.34368	2.63065	3.32116	11.4848	5.74713	8.99491	7.31306	3.52578	4.63932	22.6803	20.6799	2.25819	4.8191	0.903882	7.80291	3.73331	2.09008	PHF2
	MIZF	6.58155	2.45944	5.94679	13.1243	4.59106	10.2918	11.8324	8.65996	9.25991	15.5224	20.6799	6.3259	6.4157	0.921297	9.36085	8.55365	1.09437	MIZF
	ZFYVE26	5.55164	3.04691	4.77308	18.6749	7.13906	12.4039	15.9056	7.52408	8.54131	24.659	20.6751	5.99218	8.45174	0.928055	11.026	5.44635	2.02448	ZFYVE26
	POLDIP3	5.50931	2.82214	5.03391	12.6523	6.09926	10.3752	11.8089	9.61107	6.75065	16.3844	20.6751	4.97247	5.13403	0.92025	9.06374	6.0869	1.48906	POLDIP3
	DERL2	6.28527	3.84292	8.07686	19.5136	5.1558	13.2145	9.98944	4.73436	8.27212	26.0381	20.6704	5.25428	9.98975	0.93117	10.849	6.1676	1.75904	DERL2
	TPRKB	7.943	5.0844	8.35507	16.2305	7.95296	14.6827	11.8382	6.75168	12.7523	16.7141	20.6467	7.32707	11.6376	0.942341	11.3782	13.0784	0.869999	TPRKB
	BC043173	2.75818	2.31581	2.51478	9.62616	3.61438	9.34692	6.70266	2.76852	3.38469	15.6648	20.6373	1.58518	4.29178	0.944451	6.5547	3.57777	1.83206	BC043173
	THC2304641	4.46529	1.25771	1.59972	15.8806	2.27892	9.96758	7.02547	5.76119	3.57663	12.5543	20.623	1.88368	6.37908	0.975162	7.17333	1.62909	4.40329	THC2304641
	THBS3	3.01919	1.00536	1.08677	11.5059	3.64095	7.12367	8.61603	3.54092	2.17687	17.1339	20.5946	1.13095	3.87432	0.944404	6.49611	2.24644	2.89173	THBS3
	RAB6A	3.54825	1.90685	3.74065	14.1779	3.04299	8.47615	6.23313	2.69583	7.91867	18.5954	20.5615	3.26307	6.2143	0.943034	7.72113	5.68967	1.35704	RAB6A
	CAND1	3.80926	4.98703	6.29673	12.7365	6.37167	10.8291	4.93603	1.97492	5.06533	19.6597	20.552	2.67349	5.06079	0.90033	8.07328	4.66889	1.72917	CAND1
	LRFN3	8.43679	3.85753	7.19005	22.9612	12.74	19.4396	13.4171	9.22639	9.00477	17.9658	20.5236	3.9472	10.2717	0.908245	12.2294	6.52232	1.875	LRFN3
	MYO9B	5.94667	2.09673	7.13789	20.8623	6.41153	12.9643	12.8419	8.83262	9.75614	18.483	20.4715	4.19934	10.5573	0.951468	10.8124	3.85226	2.80677	MYO9B
	ZMYM6	7.42099	4.97567	6.50756	17.8742	5.39167	12.2279	10.6351	5.30078	7.26327	18.2057	20.4715	3.59123	10.7368	0.973158	10.0463	5.38495	1.86563	ZMYM6
	GIT2	6.49337	2.22169	7.50739	24.6723	8.89642	17.3506	15.4948	5.70667	8.09423	21.4885	20.4337	3.82669	8.93511	0.934238	11.6247	3.62083	3.21051	GIT2
	KDELC1	1.51665	0.80169	1.12589	12.3488	1.58129	8.25382	4.09672	1.85982	2.56309	13.0865	20.4242	1.71867	3.58503	0.969676	5.61248	1.45387	3.86037	KDELC1
	BAG2	2.81462	2.44402	2.13006	12.7239	1.0099	8.02223	8.6043	2.48077	4.43333	22.2905	20.4053	4.8019	5.16332	0.925204	7.48647	2.73532	2.73696	BAG2
	ARL5A	9.65717	5.71732	8.76804	16.9512	9.92957	15.0811	10.1244	4.50112	9.91765	15.0127	20.4053	6.73749	11.374	0.914817	11.0905	8.871	1.2502	ARL5A
	ATF6	5.14955	3.4015	5.97939	12.9979	6.02618	11.7971	13.3466	6.25795	7.77355	19.997	20.3816	4.77965	8.66779	0.936775	9.73506	6.56751	1.48231	ATF6
	BCL6	4.39828	1.77946	4.79917	18.3841	3.85024	12.8856	11.2983	3.9559	3.74282	19.937	20.2964	2.11358	15.0945	0.934316	9.42579	2.24047	4.20707	BCL6
	HK1	6.22531	3.1808	5.39906	10.8568	5.6375	8.46225	7.45393	7.77852	5.17768	15.9122	20.249	3.53746	5.37205	0.90635	8.09558	4.9238	1.64417	HK1
	KCTD10	6.35934	3.27086	4.25143	15.3622	4.05953	10.264	9.20296	4.92215	7.33115	17.7934	20.2443	3.19261	9.78834	0.968622	8.92634	4.28856	2.08143	KCTD10
	MMP14	6.34876	1.18144	2.10833	25.1612	2.28556	22.4826	9.7664	6.24584	4.8336	20.0869	20.2254	2.64383	8.41512	0.948398	10.1373	2.03748	4.97543	MMP14
	PJA1	7.08945	3.63844	6.59668	17.6171	4.15919	23.0014	12.4428	5.64912	6.32464	29.8681	20.2206	3.42807	6.94302	0.900407	11.306	6.23986	1.81191	PJA1
	C6orf192	6.68736	3.56379	2.5952	14.9619	8.0493	14.3909	14.5674	6.97886	9.02116	16.8041	20.2159	9.15513	11.0078	0.922858	10.6153	9.48328	1.11937	C6orf192
	AHNAK	2.42311	1.12302	2.92993	11.8641	4.4914	11.1672	7.10177	4.67377	2.76674	14.9828	20.2064	2.44174	10.2754	0.94915	7.41903	1.58456	4.68206	AHNAK
	KDELC1	1.42847	0.75625	1.05416	10.4143	1.38861	6.99861	3.72109	1.75077	2.3735	13.7161	20.197	1.5722	3.85235	0.953434	5.32487	1.37266	3.87924	KDELC1
	DDX58	3.06857	3.80884	3.23639	10.3342	2.37858	9.49514	7.20155	4.55564	4.60421	13.079	20.1685	2.42876	9.21342	0.936323	7.19791	2.78877	2.58104	DDX58
	SMO	6.99422	1.23662	1.74318	21.1363	1.59458	16.3594	13.4992	5.23111	4.38886	27.1474	20.1449	4.27907	8.78131	0.949208	10.1951	2.12886	4.78899	SMO
	A_24_P298179	3.37895	2.08861	1.88228	12.3067	1.64109	6.91524	6.82005	4.04071	4.94829	10.2833	20.1401	1.29966	5.34642	0.93867	6.2378	1.44318	4.32226	A_24_P298179
	KDELC1	1.37556	0.85849	1.2237	13.0737	1.68095	8.72626	3.90891	1.75077	2.46244	13.8885	20.1117	1.6167	3.82306	0.975599	5.73083	1.42932	4.00948	KDELC1
	HIST1H3G	7.19173	7.78646	7.84211	20.2385	4.58441	12.1538	13.511	8.92955	9.47526	19.3674	20.0928	5.2172	15.5302	0.915841	11.6862	8.63727	1.353	HIST1H3G
	PNPLA8	5.33648	2.74668	6.3402	21.7558	7.86991	12.881	9.78988	3.33192	2.59352	18.7828	20.036	3.0925	11.2568	0.931448	9.67795	5.35158	1.80843	PNPLA8
	BIRC4BP	9.09283	2.40588	2.48652	16.9596	3.4815	21.4822	11.8324	7.56649	7.51841	16.5792	20.0218	4.04175	6.89908	0.928143	10.0283	2.6732	3.75142	BIRC4BP
	ARL1	4.1408	5.43656	5.61641	10.4101	2.83038	8.31867	8.67473	3.59544	5.9314	16.6092	20.0028	3.42993	7.25795	0.912599	7.86572	6.05626	1.29878	ARL1
	C4orf20	3.6329	4.29894	3.79934	11.8557	3.54129	8.52246	9.09731	2.85939	6.57744	19.8771	19.9744	4.73515	6.07148	0.921037	8.06484	4.51523	1.78614	C4orf20
	RAB35	10.3837	5.5169	8.5246	17.6171	9.83988	14.3863	11.3628	10.4501	11.8488	19.9895	19.9697	6.80053	10.7954	0.947165	12.1143	7.90712	1.53207	RAB35
	CDC42SE1	5.24478	1.6829	5.6012	12.7534	4.25885	9.38397	12.3137	4.52232	8.25808	22.5753	19.9224	3.55229	8.14413	0.900092	9.09333	4.12349	2.20525	CDC42SE1
	ZC3H5	6.46868	5.51771	6.26413	19.6148	9.1954	13.9926	11.7854	6.73654	8.29787	21.9607	19.9224	4.01209	8.23202	0.952636	10.9231	5.32118	2.05276	ZC3H5
	TMEM106B	3.7105	4.92699	5.60337	14.1527	3.33533	8.55025	8.49865	2.79275	4.33502	14.0609	19.9224	2.61416	5.25853	0.947515	7.52011	6.12681	1.22741	TMEM106B
	SLC39A7	5.73505	2.15028	3.24509	11.8135	6.19228	11.4451	9.29687	8.21167	3.84113	17.4187	19.9034	3.03131	3.29208	0.925917	8.12127	6.65936	1.21953	SLC39A7
	FAS	1.8623	3.0534	2.82342	9.52501	1.87363	5.91941	4.9595	2.98964	3.77559	16.0096	19.8939	2.10987	4.83741	0.913986	6.12559	1.41552	4.32744	FAS
	SP100	3.37895	2.8051	4.38185	11.94	3.5878	9.03196	5.92793	3.56213	4.95063	15.5899	19.8939	3.10177	5.76388	0.957612	7.22429	2.76062	2.61691	SP100
	ZNF281	3.90801	1.5693	2.69518	14.8902	3.04963	8.98564	9.42012	2.85939	4.73295	21.8033	19.8371	2.25634	6.57317	0.951949	7.8908	3.61979	2.17991	ZNF281
	MRPS6	6.6662	4.33789	5.57946	18.5696	5.54116	12.4595	11.0811	7.88453	9.00711	24.8089	19.7519	6.55023	8.763	0.939533	10.8462	8.63654	1.25585	MRPS6
	CD641036	9.36442	9.2738	7.96601	17.4906	7.64069	17.1654	13.6577	7.29388	8.15977	23.5122	19.7519	6.0033	11.2055	0.939824	12.1912	10.2881	1.18498	CD641036
	SACS	3.23787	0.821165	4.3362	11.9779	2.23241	9.20333	9.00927	3.93167	4.54335	21.571	19.7424	1.87256	8.08188	0.9311	7.73546	2.76049	2.80221	SACS
	MEGF6	1.16394	0.339177	0.717267	17.2968	1.94007	5.83604	5.44665	2.39292	0.898839	22.0881	19.6904	0.639635	1.48674	0.931443	6.14896	2.17473	2.82746	MEGF6
	MEGF6	1.16394	0.339177	0.717267	17.2968	1.94007	5.83604	5.44665	2.39292	0.898839	22.0881	19.6904	0.639635	1.48674	0.931443	6.14896	2.17473	2.82746	MEGF6
	TMEM55A	3.49887	1.23175	2.59955	8.78746	2.06631	7.12367	5.45839	3.02902	3.62344	15.6498	19.6856	1.49804	4.92163	0.929426	6.09028	3.12808	1.94697	TMEM55A
	A_24_P126731	5.87613	2.85622	5.42949	9.94226	3.64428	8.35572	8.00563	6.34276	5.5522	12.4644	19.6667	3.47999	7.00161	0.914391	7.58595	4.4546	1.70295	A_24_P126731
	ENST00000380021	3.23081	4.3671	5.44471	14.1948	4.84353	9.83789	6.00423	3.26528	7.65651	20.4092	19.6478	3.2575	6.08979	0.923805	8.32686	4.45226	1.87025	ENST00000380021
	RNF139	8.04176	2.58845	5.28604	22.093	7.27526	10.6021	13.9688	6.39123	7.10176	20.6416	19.5957	3.34464	8.45174	0.927047	10.414	9.06762	1.14848	RNF139
	CBLB	4.78626	2.09997	3.75587	17.7772	6.47133	9.33766	12.7128	4.56473	8.87135	19.6073	19.5531	2.54371	11.374	0.921547	9.49655	4.13969	2.29402	CBLB
	PYGO2	6.72968	3.17106	5.1252	14.4266	8.89642	11.774	10.2946	7.40595	7.28902	20.6641	19.5057	6.22207	6.66471	0.930114	9.85916	6.73739	1.46335	PYGO2
	CDK9	8.51086	5.2686	7.0466	18.401	11.6471	13.9046	12.2491	5.64609	9.15692	20.6791	19.4773	5.93656	11.319	0.925763	11.4802	6.01178	1.90962	CDK9
	TSPYL2	3.37542	2.16164	4.49487	17.263	4.49804	8.17971	12.8419	7.7664	3.55088	22.1856	19.411	2.39168	5.93233	0.916792	8.77327	3.70653	2.36698	TSPYL2
	CSTF2T	2.95217	2.40751	3.86455	10.0898	2.67756	7.29968	8.80385	5.02817	4.6955	13.2214	19.411	3.10362	5.36107	0.9338	6.83968	5.34051	1.28072	CSTF2T
	MOBKL1A	3.2167	1.62204	2.57347	12.0116	2.78719	8.93006	5.78706	1.98401	3.99094	19.3974	19.3353	1.61855	5.14135	0.95074	6.79967	3.28477	2.07006	MOBKL1A
	CHORDC1	5.17071	2.21195	5.32951	25.1191	2.54468	9.10607	6.91983	3.70752	9.12883	19.0451	19.3164	3.98242	6.21796	0.901451	9.06154	7.47754	1.21183	CHORDC1
	SLC24A6	5.79148	1.75755	4.1232	13.6764	6.00625	10.2455	8.80972	6.86375	8.17381	15.8822	19.3069	3.33166	6.10078	0.954636	8.46686	4.88685	1.73258	SLC24A6
	RAB11FIP3	7.7208	1.78514	5.67293	19.3535	9.16883	14.0482	14.1566	11.3285	6.61957	23.04	19.2832	4.69066	10.5097	0.917211	11.3367	8.60809	1.31699	RAB11FIP3
	SMAD2	3.25198	1.28368	4.40358	15.0377	3.99309	8.93006	8.93297	3.00479	5.08874	17.6885	19.2737	2.94788	7.07485	0.966531	7.76243	3.86859	2.00653	SMAD2
	ENST00000380021	3.05446	4.42877	5.486	13.7312	4.62096	9.42103	5.78119	4.61017	7.49266	20.5666	19.2548	3.15368	6.25458	0.917618	8.29662	4.25744	1.94873	ENST00000380021
	FAS	1.9011	3.06314	2.93862	9.15834	1.8836	5.53034	4.92429	2.31114	3.60004	16.092	19.2501	2.03571	4.73121	0.906619	5.95536	1.35929	4.38124	FAS
	43529	4.34537	6.43868	4.61441	16.0492	4.15255	9.55072	9.36143	4.01648	6.34102	18.9927	19.2501	4.85752	6.41204	0.951161	8.79863	6.39367	1.37615	43529
	FAS	1.80587	3.02013	2.8995	9.47022	1.84373	5.55813	4.83038	2.40504	3.79198	16.4368	19.2264	2.06166	4.89966	0.908723	6.01919	1.33565	4.50658	FAS
	PREPL	4.19018	3.30332	5.21866	14.9998	4.94319	11.0792	9.5375	4.11946	5.97587	17.636	19.2027	4.18266	5.66134	0.975571	8.46538	6.75917	1.25243	PREPL
	C11orf54	3.19907	2.49271	4.34272	11.0001	3.1958	7.93886	8.99753	2.76246	4.20394	15.7548	19.2027	2.99423	4.00615	0.941298	6.93008	6.40412	1.08213	C11orf54
	DTWD1	2.52892	1.5904	3.25596	9.22578	4.58109	7.04956	7.74739	2.9957	3.64919	14.9903	19.1791	1.83918	4.03911	0.92088	6.35935	3.21627	1.97724	DTWD1
	GNPTAB	3.35073	2.65986	3.81238	15.1642	4.69072	8.42057	7.79434	5.27049	5.87288	16.1295	19.1743	3.28902	5.77486	0.967283	7.8003	3.17218	2.45897	GNPTAB
	COG6	4.25367	3.51024	4.88611	14.0094	3.68746	11.7415	11.4215	3.38644	5.44687	19.2625	19.1412	3.21486	6.58415	0.964068	8.50353	5.93678	1.43235	COG6
	MYO1E	3.5941	1.9953	3.44723	14.532	4.57777	8.76332	5.0358	2.62313	4.88275	15.9047	19.1317	2.032	4.91797	0.960605	7.03367	2.95877	2.37723	MYO1E
	FAM44B	4.74746	5.57126	7.32916	14.6078	5.85343	12.0195	10.3357	5.57945	10.4256	21.6159	19.108	5.62879	7.20668	0.91793	10.0022	6.97552	1.4339	FAM44B
	CDKN2C	5.41055	4.42553	7.47044	17.0312	4.41167	9.25892	14.6437	6.70625	6.48849	19.5023	19.0607	6.72637	11.4545	0.909933	10.1993	3.51993	2.89758	CDKN2C
	ZNF394	6.13008	2.00747	4.21231	13.0821	7.85994	10.5049	9.96596	7.60284	4.61825	21.5185	19.0465	3.45774	7.67541	0.911549	9.05246	6.16725	1.46783	ZNF394
	RAI2	3.13911	0.27832	0.96505	10.5871	3.65756	6.69755	5.77533	3.88623	2.7246	13.0265	19.0323	1.24404	5.36839	0.949116	5.87555	2.07412	2.83278	RAI2
	SURF4	5.51284	2.59332	5.88593	10.9074	4.81696	10.4678	7.37176	5.58854	7.23752	16.3319	19.0181	3.15553	6.93203	0.939926	8.13997	5.64732	1.44139	SURF4
	KDELC1	1.55897	0.73353	1.08677	10.9453	1.62448	7.66095	3.67414	1.78712	2.36881	12.7267	19.0134	1.61299	3.64362	0.966924	5.26437	1.36095	3.86816	KDELC1
	PDLIM5	2.3702	2.2152	2.22135	12.9852	2.9699	7.23483	3.29851	2.05065	1.66191	8.35707	19.0134	1.71496	4.46756	0.919454	5.42775	1.74199	3.11582	PDLIM5
	PTEN	3.86569	3.73419	4.88611	13.3519	3.07621	7.45252	6.4679	2.20513	6.17249	17.0139	19.0134	4.41626	7.45203	0.931586	7.62367	3.90064	1.95446	PTEN
	AP2A2	7.23406	6.14656	7.94644	15.7036	7.36828	12.3344	12.5602	6.96674	5.95949	22.2455	19.0134	5.88094	10.4438	0.929927	10.7541	6.11349	1.75908	AP2A2
	HISPPD1	4.00677	5.13309	4.66441	13.9419	6.05275	10.4215	7.89999	3.61059	8.21595	22.3805	18.9944	3.52263	8.67511	0.909422	9.03997	5.96028	1.5167	HISPPD1
	ENST00000380021	2.81462	4.35737	5.24474	12.8082	4.57112	9.10144	5.92793	3.12595	7.58863	20.1619	18.9471	2.92749	5.88838	0.909131	7.95883	4.20495	1.89273	ENST00000380021
	TNFRSF1A	5.50931	1.90199	3.05599	10.9243	3.87017	9.58777	8.69233	5.99746	6.64766	15.6273	18.9187	3.72472	9.03032	0.946503	7.96061	4.17528	1.90661	TNFRSF1A
	CLUAP1	8.11936	2.3645	3.39506	12.5595	5.87669	10.0602	11.5507	5.51887	7.29136	20.0869	18.9092	5.28394	6.99429	0.91696	9.07774	6.07485	1.49431	CLUAP1
	SNAPC2	5.89376	1.9596	5.44253	18.932	5.58767	11.0699	12.2726	8.84776	7.01749	17.5536	18.8619	5.88094	11.4106	0.947597	10.0562	5.54407	1.81386	SNAPC2
	ARL1	7.85835	5.84066	6.27065	18.3588	8.20211	14.7476	11.6856	5.428	8.42193	22.9651	18.8619	5.42485	8.75201	0.945823	10.986	7.04224	1.56001	ARL1
	THC2304714	2.07393	1.66505	3.88193	11.3415	2.61112	7.50347	7.3248	2.45653	3.38469	16.6242	18.8334	1.49619	5.14867	0.951114	6.48812	2.95457	2.19596	THC2304714
	CARD6	2.55361	2.58196	1.44757	13.394	4.10272	8.69384	7.3248	3.03508	3.71473	9.75866	18.8287	1.73907	5.9543	0.953007	6.39454	1.58232	4.04124	CARD6
	JOSD3	4.42297	2.34178	6.2337	22.4807	3.63099	11.987	8.97406	2.62919	8.88071	17.7035	18.7861	6.32961	6.97232	0.929778	9.33636	8.58347	1.08771	JOSD3
	CDK9	7.79134	4.57321	6.61189	18.0807	10.9428	13.2145	11.668	5.28867	8.15041	19.6672	18.734	5.09854	10.7771	0.928693	10.8153	5.51616	1.96065	CDK9
	KNS2	2.90632	1.2423	1.54973	8.26485	2.03973	5.37749	5.51708	2.81396	3.78729	16.4668	18.7198	2.18218	3.55207	0.906245	5.72459	1.79698	3.18567	KNS2
	MEA1	10.2074	6.44436	8.23335	18.2324	8.13899	12.6679	14.2798	8.51457	11.8628	19.4124	18.7009	8.38571	13.2086	0.933261	12.1761	9.78069	1.24491	MEA1
	RNUXA	4.67692	6.10599	6.36411	15.5519	5.45811	10.0602	9.55511	4.73133	8.19722	21.7284	18.6914	6.03667	11.4106	0.910346	9.88984	6.68032	1.48044	RNUXA
	C22orf28	6.46515	7.60226	8.17684	14.3971	6.21221	11.5563	11.9145	9.34149	10.7392	19.5023	18.6819	6.27213	7.71935	0.917929	10.6601	7.76042	1.37365	C22orf28
	MGMT	4.73335	2.67447	2.83864	9.22156	4.06618	6.86429	8.59843	3.6742	4.8968	16.6392	18.6772	2.88485	5.93233	0.910697	7.05396	7.0856	0.995535	MGMT
	A_32_P53670	2.9945	2.40994	4.38619	11.4848	3.13933	7.67022	5.01819	3.09566	4.63464	16.8191	18.6725	3.45032	5.33177	0.937306	6.85439	4.0665	1.68558	A_32_P53670
	ZNF271	3.41775	2.0594	2.45609	13.1875	3.91336	7.1144	6.74375	2.79881	3.49938	15.2826	18.6346	2.36016	5.26952	0.962951	6.6721	2.66717	2.50157	ZNF271
	A_24_P755069	3.48476	1.64395	1.7736	8.68631	1.28895	5.62297	5.44665	3.21076	4.98106	10.0435	18.6251	1.30152	5.74191	0.906956	5.527	1.87028	2.95517	A_24_P755069
	AIP	7.07534	2.20059	5.85985	17.5496	5.10265	12.9597	12.9827	10.8197	8.68877	14.6979	18.6251	5.15787	8.39681	0.936877	10.009	6.0766	1.64713	AIP
	GDI1	7.1741	2.70692	5.92288	20.9255	6.86998	13.5155	10.2125	6.5972	8.127	23.1075	18.6157	4.37548	8.19906	0.944012	10.4884	4.88726	2.14607	GDI1
	TMEM150	4.86033	2.10484	3.83194	16.3653	8.93628	12.9412	12.3665	5.58854	5.33217	19.5323	18.6157	2.87372	7.63146	0.943526	9.30617	6.19218	1.50289	TMEM150
	TPBG	2.11625	2.23954	2.58433	11.2151	1.7939	8.46225	5.71663	2.39292	2.90718	9.94604	18.592	1.14949	5.4636	0.959293	5.73686	1.65491	3.46658	TPBG
	PPM1B	3.44949	5.00975	5.23822	13.4277	5.36841	9.02733	7.63587	3.21076	5.41176	17.2088	18.5778	3.47999	7.07485	0.945368	8.00929	5.48563	1.46005	PPM1B
	TM2D2	9.49492	4.53263	6.81838	27.0789	5.71391	23.1357	12.1669	8.351	9.59697	27.1773	18.5683	5.08742	9.62355	0.907379	12.8728	11.7866	1.09215	TM2D2
	LOC388494	2.7088	1.1928	6.69014	15.299	6.11255	8.42983	12.9769	5.3553	3.59067	15.9122	18.5446	3.01092	6.25824	0.911611	8.16015	2.36143	3.4556	LOC388494
	CRLF3	5.24831	2.10728	5.42514	9.19627	3.95323	7.39231	7.7826	5.15842	5.77925	16.2195	18.5399	3.50594	5.84444	0.90127	7.39635	4.0504	1.82608	CRLF3
	PTOV1	10.7647	4.22591	6.53799	22.447	8.94957	16.4891	15.8704	12.3372	8.49215	19.225	18.5115	7.55696	10.7002	0.916112	12.4698	8.39094	1.48611	PTOV1
	RAB4A	6.37698	6.37944	7.96383	14.1021	6.29858	11.0885	10.2418	5.49464	5.74882	14.7129	18.4926	5.8179	7.98301	0.960819	9.2847	8.68845	1.06863	RAB4A
	FIS1	5.99605	3.20189	5.68162	10.8905	4.67411	10.5697	11.492	6.65778	6.0063	14.4731	18.4689	4.10479	8.53962	0.941255	8.51972	7.67102	1.11064	FIS1
	ARMCX6	5.81264	2.30608	3.96018	15.181	3.84692	10.5141	11.7033	5.83995	6.04141	23.3998	18.4594	3.55971	5.96162	0.928944	8.96816	6.51609	1.37631	ARMCX6
	AK098081	9.59368	6.51901	8.92453	14.4477	8.10577	18.0083	11.3981	8.85382	8.656	20.6716	18.4547	6.47422	8.86553	0.925127	11.4595	11.8145	0.969949	AK098081
	SWAP70	2.71586	1.66343	3.45157	11.4764	3.15926	5.78972	6.0101	2.27176	4.04945	16.7516	18.4452	2.30269	7.88047	0.921803	6.61289	1.99962	3.30708	SWAP70
	C22orf9	4.11258	0.619931	1.8236	14.2201	1.92678	7.42937	6.47376	6.8062	2.30327	9.09909	18.3695	2.09504	4.00615	0.928016	6.09887	1.58922	3.83766	C22orf9
	C22orf9	4.35948	0.647519	1.87576	14.9113	1.91349	7.60537	5.79293	6.11559	2.15347	9.51881	18.36	2.03571	4.11601	0.937102	6.10811	1.51302	4.03704	C22orf9
	CHKB	4.18665	1.28692	4.32751	11.2614	5.67736	12.0982	13.4288	6.55479	7.0292	12.5843	18.3174	2.99794	5.35008	0.902355	8.08466	3.5098	2.30345	CHKB
	DTWD1	3.3719	1.95879	3.57329	11.6239	4.65418	7.50811	6.14509	2.40504	3.42916	12.8167	18.3127	2.06537	4.98023	0.951835	6.37264	3.0905	2.06201	DTWD1
	C6orf149	9.45965	2.63146	5.0839	16.3738	8.96286	12.0982	13.2586	6.61538	8.98839	13.6186	18.3032	7.32336	8.21005	0.905405	10.0713	8.20631	1.22727	C6orf149
	CR611712	2.07745	1.24392	1.9714	9.60088	1.77397	4.50208	7.0783	2.96844	4.11031	16.9165	18.2937	1.1087	3.33236	0.909653	5.76754	2.73965	2.10521	CR611712
	GBF1	6.97305	7.57062	10.2374	19.9604	8.62401	14.4048	14.1449	11.2437	11.6755	15.6423	18.2937	8.56184	9.79933	0.917914	12.087	6.70096	1.80378	GBF1
	PDZRN3	1.29444	1.29991	0.78682	7.49779	0.877018	4.82631	3.95586	1.38123	2.69417	11.2277	18.2843	0.815767	3.07602	0.919237	4.46287	1.13627	3.92764	PDZRN3
	HEY1	3.44244	0.899062	2.20831	12.0959	2.75397	8.78648	6.6205	2.16272	3.1553	13.9484	18.2653	1.51658	2.8087	0.97591	6.05106	1.30833	4.62503	HEY1
	AMIGO2	4.13022	0.814673	1.5193	19.088	3.96651	16.151	7.45393	1.54783	1.66894	11.2577	18.2653	0.622949	2.21547	0.931165	6.82321	1.76615	3.86333	AMIGO2
	SLC7A7	4.23251	1.06297	3.20379	16.7868	3.63431	9.22649	9.59033	4.42237	8.38448	20.012	18.2653	3.37431	4.58474	0.942705	8.21388	2.46739	3.32897	SLC7A7
	TYW3	2.57125	1.61636	3.22553	11.7335	3.27553	7.98981	9.17948	2.76549	5.09576	22.4104	18.2558	4.29946	6.6757	0.903	7.62262	4.47828	1.70213	TYW3
	TBC1D10A	3.56941	3.26113	4.29491	14.0009	3.75058	8.44836	7.27198	5.40074	4.33034	17.3737	18.2085	4.00282	6.12275	0.963041	7.69509	3.01839	2.5494	TBC1D10A
	ANKS1A	8.13347	4.1326	6.49018	18.1818	7.63737	11.8527	14.497	7.40898	9.47057	22.1706	18.1801	5.29136	8.44807	0.91959	10.915	8.74153	1.24864	ANKS1A
	THC2337059	2.43722	0.777348	1.83881	8.47136	0.963391	5.4377	6.78483	2.08699	4.52228	14.7354	18.1706	1.53698	6.10078	0.920174	5.68183	2.39135	2.376	THC2337059
	RNF141	7.20584	4.6722	6.69449	15.5435	10.4179	13.2237	7.54783	4.25274	7.3686	17.3887	18.1612	6.80053	7.44837	0.913765	9.74812	8.66035	1.1256	RNF141
	BC067244	8.12641	4.27135	7.22483	14.0473	6.2255	8.74016	11.9967	3.80142	4.89914	17.0814	18.1422	4.00838	6.30584	0.903957	8.8362	8.7605	1.00864	BC067244
	MAP2K1	5.02963	3.0818	5.82073	10.1446	5.06943	6.97082	6.82592	5.36136	4.78678	12.6818	18.1328	2.51219	5.14867	0.906197	7.04357	3.90768	1.80249	MAP2K1
	RIOK2	2.9557	3.77638	4.97305	14.376	3.29546	7.35526	8.2404	2.76852	8.23233	20.6416	18.0901	3.12958	6.11542	0.904356	7.99614	4.8352	1.65373	RIOK2
	SNTA1	6.76495	1.78839	4.16667	15.0124	2.92672	11.2043	11.9263	7.50894	6.05312	23.0475	18.0759	5.38035	6.98696	0.924739	9.29558	5.55724	1.6727	SNTA1
	ENST00000381942	1.65773	1.08731	1.06503	6.09854	1.24909	5.44233	3.15765	1.75683	2.10665	13.6561	17.9813	1.04937	3.3763	0.901065	4.59109	1.10437	4.1572	ENST00000381942
	SFRS2IP	7.81603	4.82799	5.2643	16.0703	8.28516	11.7693	7.3072	3.60453	6.35975	17.1264	17.9718	4.94466	7.72667	0.94081	9.15954	6.27382	1.45996	SFRS2IP
	C14orf78	1.25564	0.201234	0.673796	10.4143	1.54475	5.36359	3.85022	1.95069	1.22186	13.3039	17.9623	0.352263	1.69547	0.953177	4.59923	1.31528	3.49676	C14orf78
	GRINL1A	2.42664	2.37261	3.20379	9.07405	3.89343	6.54933	6.89635	2.49591	2.5233	11.3776	17.9481	1.40349	3.02842	0.922055	5.63023	3.33017	1.69067	GRINL1A
	C19orf42	4.70514	2.40507	5.22953	12.7492	6.31187	9.24502	7.92347	4.87672	8.16913	18.8952	17.9481	3.08508	4.25516	0.911706	8.13836	6.22375	1.30763	C19orf42
	AK025344	9.07167	4.31355	5.54686	13.9756	5.76706	12.8208	12.3019	7.49379	6.18186	23.2799	17.9434	5.89206	9.45877	0.909427	10.3113	8.94493	1.15276	AK025344
	CLPX	5.28358	3.27654	5.34472	10.4986	7.44469	8.86058	7.13699	2.8291	4.21096	15.7098	17.9055	2.85518	6.36444	0.905056	7.51697	5.08994	1.47683	CLPX
	PIN1	5.62218	4.35493	6.0033	12.1886	5.79363	8.33719	7.59479	9.45659	5.92204	14.1433	17.8913	5.46007	8.81793	0.916142	8.58353	7.83637	1.09535	PIN1
	IFRD1	6.14419	3.57109	4.93392	21.8317	5.90991	15.2941	8.19345	3.653	6.26378	27.9793	17.8771	2.69018	8.29061	0.908228	10.2025	6.60087	1.54563	IFRD1
	SLC19A2	7.5515	3.04448	5.9294	18.3588	6.33181	11.056	8.72168	4.4678	5.93608	25.4535	17.8771	3.34464	8.82525	0.900347	9.76139	10.1168	0.964865	SLC19A2
	TROVE2	6.0031	3.45181	5.9294	18.1481	7.8533	10.2964	12.3137	4.41631	6.78342	20.3568	17.8534	3.99169	9.38187	0.926071	9.75225	6.12947	1.59104	TROVE2
	LGALS8	5.02963	4.54724	5.49904	16.3232	4.01302	8.38814	11.668	5.18568	6.21229	18.6928	17.8392	3.2575	8.0416	0.939625	8.82288	5.84741	1.50885	LGALS8
	ENST00000377116	2.54656	2.07401	6.34672	11.8262	3.65424	8.12413	6.65571	4.4254	4.66272	19.1875	17.8392	1.83547	4.50417	0.913089	7.20631	7.41739	0.971543	ENST00000377116
	C14orf92	4.33126	2.51056	2.83429	11.2024	6.31852	7.92033	12.5308	4.46174	5.57561	17.2088	17.825	3.84523	6.43401	0.902	7.92297	4.88672	1.62133	C14orf92
	ACTR1A	5.04726	2.00747	4.01235	13.7143	3.88346	10.1714	8.66299	6.9001	5.07469	18.7078	17.8108	4.64616	7.46301	0.963847	8.31553	4.08904	2.03361	ACTR1A
	LOC552891	4.27483	3.98573	4.14928	11.9021	3.30875	6.79018	8.49278	3.03811	7.10644	11.4076	17.7777	2.48438	6.77091	0.921672	7.03759	4.727	1.48881	LOC552891
	C20orf19	3.25198	0.935576	3.9341	10.4649	3.68746	10.2825	11.8206	3.28951	3.14125	14.0009	17.7729	3.31127	3.77911	0.933211	6.89786	5.15019	1.33934	C20orf19
	TNFRSF1A	4.37712	1.9385	3.42549	14.0094	5.55445	12.1584	7.05482	4.62228	7.65885	18.438	17.7587	3.09806	7.41907	0.961575	8.27024	3.41385	2.42256	TNFRSF1A
	TRIO	3.27314	1.43379	2.4474	11.4427	3.20577	7.90181	4.70713	3.21379	6.05312	18.393	17.7114	1.23477	2.79039	0.925456	6.44678	2.67479	2.4102	TRIO
	PEX19	4.79684	3.15889	4.63398	11.0001	5.1558	7.60537	7.64174	4.02254	5.95481	18.0033	17.7067	4.95022	7.01992	0.913168	7.81924	6.07704	1.28669	PEX19
	CFLAR	5.79853	3.34552	5.83812	11.3794	5.20896	8.55952	8.94471	6.48816	6.24037	13.3863	17.6783	4.0881	9.88355	0.931631	8.21842	4.1916	1.96069	CFLAR
	ENST00000367620	5.81264	1.96528	5.68162	12.922	5.11594	8.14266	8.12302	5.56128	4.04945	14.563	17.6498	2.08947	6.00557	0.946076	7.51398	4.70636	1.59656	ENST00000367620
	ATP2A2	4.1408	3.81533	5.1991	20.2133	6.01289	11.9222	8.67473	3.7681	7.10176	21.3461	17.6404	2.93676	10.2388	0.935464	9.46232	4.25669	2.22293	ATP2A2
	ZNF161	3.30841	3.32036	3.20162	7.71273	2.50814	6.11857	6.5618	2.923	3.79198	14.8553	17.612	2.25819	4.43826	0.901827	6.04695	4.28673	1.41062	ZNF161
	ENST00000354743	7.0048	5.03247	6.76187	11.9863	6.51784	11.0885	9.33795	6.2216	8.02401	17.9883	17.612	5.00213	9.29764	0.938478	9.37503	6.8645	1.36573	ENST00000354743
	LARP6	5.12133	1.97501	2.04964	24.824	2.33207	15.9518	6.87874	4.97971	2.00366	13.0565	17.593	1.37939	5.53684	0.915383	7.97552	2.34567	3.40011	LARP6
	ST6GALNAC6	2.43369	0.686468	2.68432	11.6745	1.81716	6.72534	7.74152	4.44963	3.85986	11.1677	17.5457	1.48321	4.77882	0.96066	5.92676	1.30713	4.53417	ST6GALNAC6
	AK057088	6.12302	2.78157	5.22518	18.047	7.52774	11.9037	13.2879	3.93772	6.40422	22.0207	17.522	6.18499	10.7771	0.917727	10.1341	6.76567	1.49787	AK057088
[truncated: 3,258 more rows]
