# Supplementary material for: CAF-associated genes putatively representing distinct prognosis by in silico landscape of stromal components of colon cancer
Source: PLoS One. 2024 Apr 1;19(4):e0299827. doi: 10.1371/journal.pone.0299827 (PMC10984474; doi:10.1371/journal.pone.0299827)
Supplement: S2 Table — (XLSX) [file pone.0299827.s003.xlsx]

## Sheet: Table S2
CAFG	TAEG	KITA802	KITA842	NCC036	NCC037	NCC042	NCC095	NCC128	NCC173	NCC197	NCC201	NCC210	NDMC01	NDMC33	R	str average	epi average	SE ratio
	PECAM1	12.0062	1.0865	9.92436	34.8253	8.02604	14.5808	28.5597	7.84819	18.7937	54.4671	55.7618	13.7364	46.1623	1	23.5214	1.54631	15.2113	PECAM1
Yes 1	PTRF	163.763	12.4311	56.4923	491.386	74.9618	342.805	356.461	148.318	125.618	755.645	789.914	78.3221	426.972	0.94202	294.084	20.8414	14.1105	PTRF
Yes 2	VIM	106.864	16.9962	65.3365	521.544	42.954	249.075	217.068	72.0967	128.856	678.419	750.063	76.7492	305.103	0.9221	248.548	14.623	16.9971	VIM
	COL4A2	195.259	18.1265	83.4072	449.437	90.8976	309.042	261.132	105.849	292.791	664.852	702.037	187.814	562.889	0.974626	301.81	23.8137	12.6738	COL4A2
	A2M	85.3555	8.47779	34.4462	405.793	49.3522	141.538	428.215	77.7852	210.858	674.544	466.461	93.0756	345.536	0.931247	232.418	16.8807	13.7683	A2M
	IGFBP5	17.0429	2.61929	16.9905	110.461	16.4109	49.3608	60.1244	36.2301	10.5567	252.286	292.445	9.42767	105.061	0.912311	75.3089	4.1201	18.2784	IGFBP5
Yes 3	LAMA4	41.1223	3.9833	13.2564	152.383	14.5605	99.3608	96.6721	32.6498	65.4233	230.588	235.96	30.0184	105.753	0.932336	86.287	7.23479	11.9267	LAMA4
Yes 4	ANXA1	13.3183	10.5632	19.2054	95.2923	7.88652	50.7689	55.3117	15.1481	25.5209	129.253	151.515	10.0562	67.1305	0.93294	50.0746	3.98325	12.5713	ANXA1
	COL4A1	33.2816	2.74912	9.65919	75.0116	12.8563	50.4817	53.5391	15.7145	55.515	156.296	147.756	24.0688	96.5285	0.969373	56.4198	4.72568	11.939	COL4A1
	HCLS1	24.7672	3.87375	49.1436	81.0806	21.6829	49.3654	74.956	29.9025	46.2387	110.088	137.231	33.9396	81.0971	0.95549	57.1821	3.96812	14.4104	HCLS1
	RGS5	15.2511	0.795199	15.8277	107.569	15.6069	52.9504	82.3806	9.55352	68.3539	106.663	132.639	35.1466	131.244	0.94781	59.537	4.0252	14.7911	RGS5
Yes 5	PLAT	29.0209	2.69151	15.4038	116.458	11.5374	67.3923	48.1864	16.3749	60.0302	166.272	132.506	31.1382	82.2396	0.922296	59.9424	5.29771	11.3148	PLAT
Yes 6	PLEKHO1	44.928	4.37846	23.6872	91.3558	20.7627	68.5086	62.8008	31.6381	45.7893	136.966	129.618	25.6114	64.7173	0.916132	57.7509	4.94543	11.6776	PLEKHO1
Yes	PLAT	28.647	2.51218	14.3584	108.088	10.7435	60.6762	45.3927	14.9058	56.4677	145.435	122.782	30.5171	72.0302	0.920866	54.812	4.80027	11.4185	PLAT
Yes	PLAT	29.2819	2.69232	15.3582	117.486	11.9527	72.3946	46.32	16.1416	57.5631	162.419	121.385	30.9695	82.5839	0.908169	58.9653	5.03977	11.7	PLAT
Yes 7	SPARCL1	13.6146	1.61799	19.5662	137.636	17.3211	53.2469	76.9457	14.0183	25.1253	138.69	119.241	11.024	89.4683	0.914348	55.1935	2.313	23.8623	SPARCL1
Yes 8	MSN	17.0217	4.10258	11.648	54.5202	11.5607	36.378	39.2886	17.1412	31.8643	79.7781	100.152	13.0634	46.1293	0.94069	35.5883	3.33081	10.6846	MSN
	PDGFRA	10.5248	0.755439	5.1991	26.6532	3.83363	19.0273	36.1017	9.63228	29.1093	121.114	98.2009	9.04759	45.6789	0.912662	31.9137	2.50368	12.7467	PDGFRA
	GNG11	16.9759	1.36644	13.6281	74.0296	15.4541	54.5669	31.4415	13.6548	26.0335	70.3942	96.3214	10.9628	85.4402	0.91319	39.2515	2.35032	16.7005	GNG11
	CAV1	11.5265	1.44434	8.15293	40.5951	4.62428	28.3001	41.8829	12.6007	23.1732	95.9751	82.1702	11.1389	61.872	0.97488	32.5736	2.054	15.8586	CAV1
	CAV1	10.1122	1.42487	7.8682	36.2035	4.29207	26.7068	38.8661	11.8192	20.6967	91.2457	80.4422	9.06984	62.619	0.974713	30.8743	2.029	15.2165	CAV1
	CAV1	9.93933	1.10273	6.85098	34.4207	3.76055	24.0713	35.2506	11.2619	18.9786	87.648	76.9766	9.18108	56.6427	0.973456	28.9296	1.99994	14.4653	CAV1
	CAV1	10.4613	1.35833	7.68779	36.4353	4.09275	26.2483	37.2168	10.9287	20.3643	86.1865	76.2807	10.2527	57.4923	0.976718	29.6158	1.87826	15.7677	CAV1
	CAV1	11.3078	1.34697	8.39854	40.8143	4.53458	28.1519	37.2931	10.0442	20.0624	78.534	75.7977	9.92454	54.9546	0.982246	29.3204	1.82964	16.0252	CAV1
	CAV1	10.6659	1.25122	6.89228	34.4333	3.88678	24.5021	36.6005	11.174	20.383	85.0997	74.8319	10.2657	58.2577	0.976999	29.0957	1.8029	16.1383	CAV1
	CAV1	10.3132	1.28043	7.89863	38.3234	4.5678	27.8555	37.0114	10.5743	19.8119	83.3758	73.298	9.60936	55.7199	0.976743	29.2031	1.80877	16.1452	CAV1
Yes 9	AIF1	22.1713	4.34114	10.5851	57.4367	7.58754	36.8504	51.1093	14.9633	33.9429	74.7639	71.48	17.4389	38.7579	0.916396	33.956	3.1047	10.937	AIF1
	CAV1	9.48787	1.0792	5.99896	30.4379	3.39845	21.1487	34.065	9.46265	17.9861	74.644	65.9123	8.56926	49.6668	0.976567	25.5275	1.61349	15.8213	CAV1
	CAV1	8.98702	1.0297	6.03591	29.4854	3.24231	20.9634	33.1846	9.1961	16.5302	70.9414	64.5867	8.22441	49.2749	0.978257	24.7448	1.667	14.8439	CAV1
	KGFLP1	2.00339	0.419508	2.86689	18.3251	2.21912	10.6207	17.5138	2.83516	1.27335	35.1447	63.0433	1.33118	23.678	0.900125	13.9442	1.33673	10.4315	KGFLP1
	PRG1	11.2867	4.40443	21.6397	46.7695	6.19228	19.6804	42.3172	9.75647	19.5123	42.2126	62.3142	9.85594	45.2395	0.92661	26.2447	2.12536	12.3483	PRG1
	FOXF1	8.41563	0.735965	3.53417	38.8671	3.39512	19.2126	22.0448	7.52408	14.8168	71.6309	60.9412	7.60146	30.3794	0.943747	22.2384	1.79303	12.4027	FOXF1
	GJA1	5.77737	0.920159	5.01217	27.2517	2.51478	19.8888	11.7796	4.1649	13.9671	46.185	60.7139	4.58312	29.896	0.936405	17.8965	1.65558	10.8098	GJA1
	CAV1	8.80361	1.17008	6.86185	32.267	3.61438	22.8115	31.7173	8.79324	16.0784	65.7323	58.7255	7.84619	46.1696	0.97961	23.8916	1.52387	15.6782	CAV1
	FAM101B	9.09989	0.819542	4.82525	29.1988	6.11919	13.6267	17.3201	5.52493	16.8087	66.0471	51.0084	6.97851	39.2046	0.965517	20.5063	1.6276	12.5991	FAM101B
	THBD	10.0875	1.06946	5.57294	35.4617	3.48814	33.0709	26.7931	10.7167	13.9812	46.6197	46.4303	6.60029	47.6271	0.926199	22.1168	1.86708	11.8457	THBD
Yes 10	NR3C1	3.41069	4.05389	4.1471	26.2992	2.11282	12.0102	14.0451	4.3739	7.37563	34.8973	42.78	3.51707	13.9849	0.903553	13.3083	0.965036	13.7905	NR3C1
	ZFHX1B	2.92748	0.438171	1.61494	18.7171	1.32882	11.4683	15.4126	3.23802	4.72827	37.1758	39.9489	2.3991	10.6489	0.900565	11.542	0.779833	14.8006	ZFHX1B
	TRPV2	14.708	1.4914	9.04191	34.269	5.81357	22.2418	26.2237	14.1637	15.8561	34.1853	39.1346	9.46104	27.2521	0.916166	19.5263	1.7248	11.3209	TRPV2
	NR3C1	3.16733	3.48589	3.60807	23.0665	1.98658	11.2923	13.0825	3.65905	6.61021	30.835	38.7747	3.06654	12.3554	0.901616	11.9223	0.85116	14.0071	NR3C1
	RASSF2	7.2658	0.630479	8.33333	31.8793	5.61092	13.4414	20.5364	6.79712	8.93221	37.1758	38.1403	5.2172	18.4195	0.926761	15.5677	1.16902	13.3169	RASSF2
	LMO2	8.27455	4.60079	4.43401	28.6931	5.57106	14.4975	13.5051	5.30381	9.40269	35.8117	37.7521	4.73145	20.4665	0.936418	14.8496	1.37568	10.7944	LMO2
	EHD2	6.46868	0.589096	2.84298	24.5712	2.94665	14.0528	11.7854	6.48513	8.19956	36.7336	34.7552	5.49901	19.2984	0.944864	13.4021	0.894281	14.9865	EHD2
	OLFML2A	9.1281	0.384617	2.46914	20.5715	2.76394	15.3219	17.009	6.0853	20.5656	35.9316	34.7126	7.62742	21.9899	0.94099	14.9662	1.43655	10.4182	OLFML2A
	NR3C1	2.6947	2.92114	3.06034	19.6359	1.64441	9.44882	11.3394	3.44399	5.81904	28.0618	34.6984	2.73653	10.9565	0.905203	10.497	0.774515	13.553	NR3C1
	DSCR1L1	4.27483	3.48102	2.09963	27.6984	4.2954	13.9416	25.8188	4.43448	9.14755	45.5704	33.7799	6.70412	21.0195	0.925951	15.5589	1.49243	10.4252	DSCR1L1
	FLI1	3.13911	0.481988	6.28586	12.3109	2.77058	8.25382	12.1376	2.66554	6.95898	28.2267	32.9609	3.20188	10.4841	0.90817	9.9906	0.807051	12.3791	FLI1
	LMO2	6.0031	3.71796	3.34507	19.3788	4.11268	10.7781	11.9204	4.58593	7.86016	30.775	31.711	3.59679	17.9435	0.958249	11.9791	1.17542	10.1913	LMO2
	FOXF2	4.76157	0.522559	2.38872	20.2765	2.38522	12.4965	13.2116	4.00133	11.919	40.3838	30.9488	5.40075	14.5452	0.917847	12.557	1.1358	11.0557	FOXF2
	NR3C1	2.5395	2.70368	2.87776	18.7381	1.47831	8.62899	10.7877	3.11686	5.44921	25.6633	30.0824	2.51404	9.9458	0.907696	9.5789	0.737553	12.9874	NR3C1
	LMO2	5.64334	3.70254	3.31464	19.9435	4.37845	10.7689	11.0459	4.13764	7.01749	27.627	29.0976	3.50038	16.1345	0.948746	11.2548	1.10311	10.2027	LMO2
	LSP1	8.01707	1.38754	10.4808	18.0174	4.0994	8.57341	18.2181	7.65433	16.7619	34.2153	27.4879	13.1672	15.7609	0.907839	14.1416	1.3236	10.6842	LSP1
	LMO2	4.91676	2.9325	2.67345	16.9764	3.58116	8.60584	9.47881	3.55607	5.83309	23.7446	25.0592	3.00721	13.5418	0.950125	9.5313	0.931956	10.2272	LMO2
	C1orf24	3.42128	0.658879	4.32099	10.5534	1.77729	8.26308	12.8654	4.38602	7.43883	30.4677	24.3916	3.79702	14.2449	0.939331	9.73741	0.823168	11.8292	C1orf24
	RBMS3	3.24492	0.315645	1.76491	22.5734	2.07295	8.42983	14.3092	3.36221	7.09708	31.577	24.0318	3.83596	16.8156	0.949615	10.7254	0.867678	12.3611	RBMS3
	LMO2	5.26242	3.31712	2.90384	18.224	3.95323	9.65725	9.3673	3.45914	5.70201	22.4254	24.0223	3.08137	13.2415	0.93608	9.58592	0.951917	10.0701	LMO2
	LMO2	4.64165	3.14672	2.7843	17.7646	3.67085	9.00417	9.36143	3.23802	5.75584	21.7659	23.7004	2.94788	12.7069	0.93829	9.26835	0.914308	10.137	LMO2
	ADAMTS5	6.17946	0.665371	3.1125	19.8466	3.24895	10.7365	19.1689	3.68329	7.03622	20.1244	22.0244	4.54604	23.5169	0.932868	11.0684	1.08498	10.2015	ADAMTS5
	DLC1	2.51129	0.313211	1.0759	13.4151	0.946781	7.10514	4.78929	1.2419	5.45857	28.0543	21.3427	1.73721	9.80299	0.910707	7.52264	0.632113	11.9008	DLC1
	AY358804	5.72094	0.694582	4.36446	18.9067	2.18258	11.9314	10.4707	6.1277	7.33583	20.1319	19.5247	4.25682	17.6432	0.935789	9.94551	0.844281	11.7798	AY358804
	SLIT3	9.03993	0.283188	1.65189	19.0247	2.98651	6.97545	13.0062	3.46823	4.73997	17.5986	19.2406	3.49667	13.1024	0.908811	8.81649	0.734101	12.0099	SLIT3
	CAV1	3.40364	0.576114	2.52565	12.3741	1.56136	6.77629	6.76723	2.3172	5.71137	21.556	16.4473	3.21857	15.9294	0.971434	7.62801	0.655552	11.636	CAV1
	NFATC1	3.23081	0.335931	3.33855	11.3668	3.36855	7.15146	6.70266	4.50718	4.93893	14.1208	15.2826	2.39539	10.3303	0.953133	6.69769	0.616878	10.8574	NFATC1
	PRKAR2B	1.03344	0.203668	1.83446	6.39777	1.03648	4.88189	5.04754	1.87799	3.47832	10.718	13.1522	1.27185	8.21005	0.965674	4.54951	0.446931	10.1795	PRKAR2B
	PLAU	80.7068	14.0953	80.3925	124.323	22.0916	153.696	115.154	65.6146	70.9333	240.893	289.72	41.6004	178.171	0.914103	113.646	16.0068	7.09983	PLAU
	PLAU	73.695	9.4223	60.0591	108.29	16.5637	131.779	90.6679	49.3124	54.9134	183.466	216.504	39.6296	136.802	0.903124	90.085	12.1574	7.40988	PLAU
	PLAU	74.3369	9.10016	58.6724	106.288	16.3444	130.384	87.4516	51.1965	54.5389	185.579	210.019	38.836	135.645	0.902615	89.1072	12.1807	7.31543	PLAU
	THBS1	21.4659	2.07725	9.54182	73.4775	5.34184	47.2348	61.2161	11.4618	11.6779	184.455	185.489	8.40425	64.0472	0.915273	52.7608	6.65849	7.92384	THBS1
	CMKOR1	28.6752	1.562	15.8407	103.098	9.7834	51.0977	51.391	13.5942	53.42	149.318	176.375	22.415	88.4137	0.957641	58.8449	7.95807	7.39437	CMKOR1
	HBB	8.19695	0.633725	16.6971	24.5669	10.5143	48.3279	24.956	14.4908	67.6189	177.012	173.251	4.33283	148.649	0.900251	55.3267	8.86107	6.24379	HBB
	KLF9	8.00649	3.18242	7.5726	62.7471	7.59418	35.0069	57.1957	12.9369	13.0144	75.9556	144.044	7.21953	87.9522	0.929126	40.1868	4.62768	8.684	KLF9
	CCDC3	34.2692	1.78595	13.3477	89.8217	14.4741	33.5479	56.5853	17.114	45.1198	66.2869	105.937	29.6253	84.4295	0.922138	45.5649	4.59072	9.92545	CCDC3
	PLK2	13.0008	10.6881	5.83812	54.5623	8.82333	47.0959	30.9543	13.3277	25.865	79.3884	90.1477	14.0164	56.3168	0.934642	34.6173	6.67526	5.18591	PLK2
	FAM20C	12.5635	1.94499	7.89863	41.0671	7.72706	37.3923	36.489	32.459	15.1304	75.7458	68.7908	8.72129	48.6524	0.911815	30.3525	5.83206	5.20442	FAM20C
	PPAP2A	8.53555	2.23711	3.81238	45.5641	5.08604	18.0639	31.7056	10.9832	14.2784	57.1803	60.7755	7.52359	32.6791	0.953328	22.9558	3.79543	6.04826	PPAP2A
	LAMC1	9.26919	2.37911	4.92523	38.9683	4.89004	24.3261	33.5485	7.25147	17.3658	62.2395	58.787	5.86981	25.5017	0.924437	22.7171	3.5071	6.47745	LAMC1
	LEPRE1	9.9605	2.64282	4.56225	29.5191	4.0396	26.1186	22.3853	11.1983	10.8422	49.6702	57.6366	7.0879	22.184	0.900439	19.8344	3.4033	5.828	LEPRE1
	CTSC	18.5736	3.40637	8.64632	58.5156	5.58102	32.7976	35.861	14.3636	31.8151	59.5038	55.2362	13.2618	47.4074	0.922398	29.613	4.14266	7.14832	CTSC
	SCHIP1	8.25339	1.6115	4.1558	42.125	4.65418	28.3001	19.2159	5.83389	8.127	47.0019	49.6307	4.25496	30.0571	0.908719	19.4786	1.99317	9.77264	SCHIP1
	LTBP4	8.26044	1.71373	4.28838	35.0065	8.82998	23.9741	22.7961	11.3982	11.3151	51.9712	49.5976	6.15904	27.2265	0.931769	20.1951	3.79452	5.32218	LTBP4
	BDKRB2	18.0164	0.999679	9.5353	35.605	11.6371	22.7327	16.5395	12.1221	27.4614	66.0471	44.6927	10.071	44.6682	0.926036	24.6253	4.17786	5.89422	BDKRB2
	SMARCD3	7.23053	0.679976	2.54521	21.4102	3.93329	15.8268	15.5887	8.95984	6.75065	41.1483	43.9589	5.23203	16.0319	0.90807	14.5613	1.64429	8.85565	SMARCD3
	PAPLN	6.06659	1.77784	3.90802	20.3481	3.69078	10.0046	15.9056	6.82741	9.44015	28.474	39.7595	4.72959	17.6212	0.942407	12.9656	2.04123	6.35188	PAPLN
	C4B	7.82308	1.48978	4.30143	14.1021	4.10604	7.72117	19.2276	9.6141	8.44534	40.3912	36.3839	6.9507	16.5959	0.917491	13.6271	1.71587	7.94182	C4B
	LMO2	6.01016	3.88511	3.1212	18.6117	3.82699	9.62019	10.905	4.57382	7.98421	31.5995	30.1439	3.6042	17.6322	0.95715	11.6552	1.18085	9.87019	LMO2
	C20orf100	5.3259	1.11652	8.09859	15.7373	8.26523	13.7656	13.9805	7.64524	7.90931	28.1292	29.8267	4.44964	16.2004	0.928854	12.3423	1.75594	7.0289	C20orf100
	SLC8A1	4.31716	1.07433	1.63885	9.59245	1.93675	8.14266	8.15823	2.96844	4.43333	22.4179	28.7662	2.86074	9.98242	0.90532	8.17612	1.06074	7.70794	SLC8A1
	LMO2	5.45288	3.14347	2.88863	18.7297	3.64095	9.1987	10.77	4.22851	7.2188	28.5564	27.8383	3.50965	16.0466	0.958147	10.8633	1.10598	9.82227	LMO2
	LMO2	5.31179	2.80105	2.80169	16.222	3.33533	8.23529	10.4707	3.73478	6.36677	25.7008	27.5258	3.10547	14.2376	0.956103	9.98839	1.02199	9.77347	LMO2
	LMO2	5.69625	3.10939	2.8995	16.9132	3.49478	9.12459	10.729	4.03162	7.36158	28.1667	27.1707	3.35391	15.6364	0.959385	10.5914	1.06227	9.97053	LMO2
	SYNE1	3.25198	0.292114	3.56677	11.1814	2.23905	6.91987	11.6035	2.95935	5.18237	27.4022	25.7078	2.42876	7.75231	0.900272	8.49903	0.897098	9.47392	SYNE1
	SAMSN1	2.35609	0.85849	4.09494	11.3457	1.48163	4.50672	7.67696	1.88708	6.69916	23.7221	25.3006	2.16549	7.11147	0.902496	7.63127	0.792904	9.62446	SAMSN1
	HBA2	2.05982	0.248297	2.8995	5.47478	2.8935	7.56832	4.55453	3.13806	10.9312	28.2641	25.0971	1.5926	24.7327	0.906764	9.1888	1.66071	5.53305	HBA2
	NOTCH4	5.73152	0.786273	2.45609	20.1121	5.32191	10.3289	13.018	4.56776	10.6128	21.1513	24.723	4.49042	12.9852	0.925249	10.4835	1.52859	6.85827	NOTCH4
	CDH13	3.45655	0.542034	2.65606	14.4814	2.39851	5.24317	9.20296	2.53832	9.71869	31.3146	24.4579	4.06215	19.6023	0.972427	9.97498	1.05018	9.49834	CDH13
	CENTA2	6.67678	1.21552	2.05616	16.5339	2.32875	8.29088	11.4333	5.74908	10.8422	20.5516	22.763	5.81419	12.7435	0.944493	9.76915	1.18319	8.25664	CENTA2
	GALNAC4S-6ST	5.72799	0.825222	6.62059	13.8408	3.26889	12.8578	12.2432	4.64046	8.16913	18.9702	21.016	4.35693	13.5784	0.931564	9.7012	1.00691	9.63458	GALNAC4S-6ST
	PTPRM	3.71755	0.277508	1.50409	11.7166	2.35533	7.60537	8.70994	3.25922	5.27131	18.8053	21.0018	2.46399	10.9126	0.958348	7.50773	0.75442	9.95167	PTPRM
	ADCY4	4.30305	1.16846	2.27569	11.784	7.8533	7.51737	7.72391	3.19258	7.29838	24.0594	20.5852	3.4151	11.7401	0.924198	8.68589	1.63466	5.31356	ADCY4
	DLL1	8.82477	1.18631	2.94079	12.4584	4.25221	9.08754	8.63951	3.79233	9.0984	25.8882	20.197	5.85498	12.6996	0.92498	9.60922	1.62433	5.91579	DLL1
	THBS1	3.35426	0.245051	1.50409	12.0201	1.05309	7.64243	7.03721	1.67202	2.08325	20.9339	19.9886	1.16803	8.05625	0.917078	6.67371	0.897059	7.43955	THBS1
	PXDN	2.66648	0.441417	2.5952	12.766	2.09621	9.1107	5.76946	2.06882	5.7301	18.7078	18.9565	2.02458	8.55427	0.912968	7.03751	0.869418	8.09451	PXDN
	MEF2C	2.62768	0.798445	3.50591	8.41236	1.49824	4.27513	8.04085	2.1294	5.22918	16.5043	18.5304	2.97384	8.05625	0.948341	6.35246	0.715808	8.87454	MEF2C
	PLEKHG2	6.73321	1.40052	3.35594	15.3496	3.3619	8.38351	10.7642	4.68286	9.33481	14.0309	18.0665	6.3464	20.0015	0.931034	9.37014	1.26301	7.41888	PLEKHG2
	LOC150763	4.82506	0.676731	3.28421	17.2167	2.75065	4.86336	7.75326	2.91694	2.84632	19.4948	17.7256	1.79469	13.4613	0.944128	7.66227	1.10308	6.94622	LOC150763
	GIMAP4	3.06857	0.619931	3.24726	9.53344	2.38522	4.99768	8.93297	2.42927	5.68328	15.2751	17.2143	2.12841	5.42698	0.903387	6.22634	0.668907	9.30822	GIMAP4
	CD93	2.46191	0.275074	1.53669	8.60623	1.97993	4.92821	6.38573	1.59326	6.65234	18.7378	16.5893	1.82435	9.32694	0.955155	6.22291	0.622567	9.99556	CD93
	THBS1	2.72997	0.232068	1.3389	10.4986	0.923527	6.70218	5.96314	1.49028	1.77193	19.0826	16.1538	0.96038	7.06753	0.912207	5.76268	0.864127	6.66879	THBS1
	FGF2	1.19921	0.252354	2.30829	7.30813	1.01987	2.65401	5.01233	1.58721	1.5519	13.3863	16.1159	0.678569	4.53713	0.903377	4.43163	0.498525	8.88949	FGF2
	FGF2	1.15688	0.233691	2.43001	7.27441	1.01654	2.53821	4.90668	1.5236	1.47466	13.4538	16.0875	0.645197	4.49319	0.902039	4.40264	0.462973	9.50949	FGF2
	FGF2	1.22743	0.228823	2.35176	6.80238	0.999934	2.39	5.08276	1.60538	1.45125	13.3263	16.0496	0.611825	4.42361	0.900477	4.35008	0.472339	9.20967	FGF2
	THBS1	3.01566	0.217463	1.21935	9.25528	0.956747	6.17879	6.15683	1.45393	1.80002	19.8471	15.9313	1.02712	7.48499	0.917892	5.73419	0.824486	6.95487	THBS1
	THBS1	2.76876	0.217463	1.28673	10.4691	0.940137	6.67902	5.71076	1.43575	1.61978	17.5236	15.8981	0.98819	6.55852	0.90904	5.54584	0.782378	7.08844	THBS1
	FGF2	1.12161	0.233691	2.29525	7.11426	0.970035	2.34368	5.0358	1.59326	1.48402	13.776	15.7182	0.619241	4.63234	0.907954	4.3798	0.482447	9.07831	FGF2
	SNFT	5.19893	0.612628	2.93427	10.8821	1.63444	6.47522	6.70266	4.08917	4.88743	15.365	15.4152	2.75692	11.3447	0.969982	6.79221	0.906532	7.49252	SNFT
	KIAA1914	3.42128	2.66148	1.8975	9.90433	1.8537	6.01204	6.96091	3.12595	5.03022	16.0696	15.1027	3.26121	11.4472	0.976309	6.67293	1.06783	6.24907	KIAA1914
	SGIP1	1.79881	0.225577	1.06938	6.68437	1.28895	5.45623	4.71886	1.65384	2.52564	15.2451	15.0743	1.03825	6.0019	0.918103	4.82933	0.487748	9.90128	SGIP1
	FGF2	1.05813	0.228823	2.36046	6.58322	0.973357	2.2881	5.08276	1.67808	1.51445	13.6261	14.8755	0.615533	4.36502	0.905184	4.24996	0.504948	8.41663	FGF2
	THBS1	2.70175	0.199611	1.08894	8.73267	0.820543	5.40065	5.72837	1.35094	1.54956	17.1938	14.4257	0.882511	6.17401	0.915351	5.09608	0.746931	6.8227	THBS1
	THBS1	2.58183	0.209348	1.19979	8.93075	0.843798	5.59055	5.38796	1.32065	1.70639	17.1339	14.2884	0.910321	5.98726	0.91079	5.08392	0.740628	6.86433	THBS1
	THBS1	2.49718	0.189874	1.05634	8.0499	0.770713	5.07642	5.42317	1.26613	1.47934	15.2676	13.9381	0.830599	5.7236	0.919736	4.73607	0.713368	6.63903	THBS1
	THBS1	2.57125	0.219085	1.28673	8.85068	0.83051	6.05373	5.17666	1.32368	1.44657	16.0845	13.9239	0.889927	5.93233	0.907551	4.96843	0.734544	6.76396	THBS1
	LILRB2	4.65223	0.495782	2.90819	10.5618	2.20916	8.04076	10.3416	3.64088	9.58761	12.5468	13.2658	3.78219	14.1277	0.920682	7.39697	0.769283	9.61541	LILRB2
	THBS1	2.41253	0.196365	1.08242	8.52194	0.707594	5.14127	5.13558	1.17526	1.47934	14.9828	12.9723	0.800934	5.33177	0.911127	4.61077	0.688813	6.69379	THBS1
	FGF2	0.966422	0.189874	1.64537	4.63607	0.744137	1.76934	4.17889	1.19343	1.19611	11.0178	12.8965	0.474628	3.82306	0.906055	3.4409	0.396822	8.67115	FGF2
	THC2337832	2.97686	0.504708	1.40845	4.72036	1.41519	2.64011	7.0783	3.74387	3.0289	13.9784	12.5556	2.54	5.87374	0.911012	4.80496	0.731001	6.57313	THC2337832
	ECSM2	2.51129	0.253165	1.54321	9.15413	2.01648	4.15007	5.68729	1.9204	3.80602	11.6924	12.5367	1.55552	7.6278	0.969609	4.95803	0.601611	8.24126	ECSM2
	THBS1	2.35609	0.206103	1.22805	8.5388	0.803933	5.81751	4.78929	1.16617	1.35294	14.1133	12.1958	0.810204	5.20727	0.900095	4.50658	0.68161	6.61166	THBS1
	KIAA1212	1.70711	0.418697	2.09529	8.02461	1.0697	4.99305	5.38796	1.35397	2.51394	10.6731	11.9307	1.16432	4.2039	0.900193	4.27202	0.45087	9.47507	KIAA1212
	FGF2	0.941733	0.180948	1.51713	4.61078	0.68434	1.6906	3.7387	1.12679	1.10248	9.76615	11.5519	0.45238	3.1932	0.901788	3.11978	0.383172	8.14199	FGF2
	EMCN	2.72997	0.264525	1.23022	10.8358	1.99987	4.80778	5.63446	1.39032	5.52411	9.65373	11.5046	2.29712	10.6526	0.943539	5.27115	0.549761	9.58809	EMCN
	FGF2	0.874718	0.20448	1.69318	4.94795	0.697628	1.81566	3.71522	1.18435	1.08376	9.45885	11.4572	0.482044	3.15292	0.900191	3.136	0.462462	6.78109	FGF2
	SOX17	1.76354	0.189063	0.932447	4.99431	1.52149	4.52524	3.32199	1.83558	2.15113	9.28646	11.4288	1.49804	6.70866	0.945925	3.85822	0.484523	7.96291	SOX17
	FGF2	0.909989	0.194743	1.6997	4.82994	0.744137	1.76007	3.71522	1.21464	1.02992	9.00165	10.5246	0.478336	3.01743	0.902755	3.00926	0.366635	8.20777	FGF2
	SLC9A9	2.38431	0.284811	2.21049	10.0982	1.77397	4.55767	7.74739	2.10214	4.17585	10.5531	10.4962	2.22111	5.84444	0.912358	4.95767	0.532308	9.31354	SLC9A9
	FGF2	0.818284	0.19312	1.58885	4.56021	0.754103	1.83418	3.74457	1.09953	0.964379	8.33458	10.2121	0.459796	2.94419	0.902767	2.88522	0.369286	7.81297	FGF2
	TEK	1.68948	0.188251	0.782473	5.23454	1.22915	3.44604	3.2046	1.25704	2.00834	12.2171	10.0701	1.00488	5.25853	0.932489	3.6608	0.485798	7.53565	TEK
	TEK	1.68948	0.188251	0.782473	5.23454	1.22915	3.44604	3.2046	1.25704	2.00834	12.2171	10.0701	1.00488	5.25853	0.932489	3.6608	0.485798	7.53565	TEK
	TEK	1.68948	0.188251	0.782473	5.23454	1.22915	3.44604	3.2046	1.25704	2.00834	12.2171	10.0701	1.00488	5.25853	0.932489	3.6608	0.485798	7.53565	TEK
	AK123757	2.05982	0.274262	1.61276	9.72731	1.86699	4.56693	5.00059	1.7538	3.94646	7.48014	9.52561	2.66793	8.44807	0.920516	4.53313	0.562828	8.05421	AK123757
	FLJ39155	2.47954	0.232068	1.32151	7.17748	1.53478	3.69616	5.93966	2.67765	5.70201	8.43951	9.48774	3.62275	9.04497	0.959289	4.71968	0.565668	8.34354	FLJ39155
	LPHN2	1.07576	0.271828	0.806381	3.71307	0.877018	2.21399	3.42763	1.25098	1.66191	8.6194	9.25102	0.615533	7.14809	0.975844	3.14866	0.557716	5.64564	LPHN2
	FHL1	0.909989	0.152548	0.730308	3.75943	0.737493	2.10283	4.53105	0.969286	2.75737	11.9173	9.20367	0.971504	4.00615	0.914776	3.28838	0.486023	6.76589	FHL1
	EDIL3	1.15688	0.179325	0.791167	10.2036	1.16604	5.27096	6.62636	0.98746	0.819254	14.5181	9.18474	2.1488	8.31991	0.911434	4.72096	0.499192	9.45722	EDIL3
	AL133118	1.32619	0.141188	0.623805	5.75294	0.983323	2.81612	3.08722	0.854183	3.18105	6.82057	9.08058	1.07533	4.10136	0.93557	3.06491	0.403937	7.5876	AL133118
	C2orf32	1.53781	0.240994	0.991132	6.09432	1.22251	3.66836	4.21411	1.4509	3.33319	9.04662	8.8628	1.3831	4.95825	0.956204	3.6157	0.457838	7.89733	C2orf32
	FLJ36748	1.83761	0.27264	0.886802	5.54642	1.34875	3.51088	3.50393	1.2419	3.07103	7.8399	8.82019	1.42759	4.79713	0.95679	3.39268	0.597528	5.67785	FLJ36748
	CALD1	1.17099	0.14768	0.584681	5.87095	0.68434	4.21028	4.26106	0.914763	1.67362	8.97916	8.81545	0.830599	3.52278	0.908311	3.2051	0.35757	8.96358	CALD1
	EDG1	1.54486	0.189063	1.49974	5.656	1.16936	2.29736	3.45111	1.25098	2.58182	7.16534	8.40829	1.10128	5.0498	0.974639	3.18193	0.446964	7.11897	EDG1
	PTGS1	2.58183	1.94012	2.06921	6.32191	1.96	3.26077	4.12607	2.23542	5.97353	10.4332	8.31361	2.2619	6.44134	0.933983	4.4553	0.730396	6.09985	PTGS1
	PTGS1	2.58183	1.94012	2.06921	6.32191	1.96	3.26077	4.12607	2.23542	5.97353	10.4332	8.31361	2.2619	6.44134	0.933983	4.4553	0.730396	6.09985	PTGS1
	PTGS1	2.58183	1.94012	2.06921	6.32191	1.96	3.26077	4.12607	2.23542	5.97353	10.4332	8.31361	2.2619	6.44134	0.933983	4.4553	0.730396	6.09985	PTGS1
	PTGS1	2.58183	1.94012	2.06921	6.32191	1.96	3.26077	4.12607	2.23542	5.97353	10.4332	8.31361	2.2619	6.44134	0.933983	4.4553	0.730396	6.09985	PTGS1
	TCF21	1.24153	0.157417	0.771605	7.51886	0.68434	4.02964	4.30802	1.34185	1.793	7.92985	8.12423	0.763854	4.21122	0.904134	3.29811	0.389307	8.47175	TCF21
	ENST00000256861	1.38262	0.185005	0.678143	4.85523	0.611255	2.7698	3.55676	1.46604	0.706899	7.57757	8.12423	0.704526	2.98081	0.909149	2.73838	0.392775	6.97187	ENST00000256861
	THC2279735	0.821812	0.247485	0.880282	5.54642	1.06305	3.33025	3.49219	1.07227	0.938631	6.04107	7.77389	0.648905	3.39827	0.901728	2.71189	0.466073	5.81859	THC2279735
	ITGA5	2.79345	0.339177	1.31716	6.30505	1.22251	4.96526	3.40416	1.99915	3.07103	6.05606	7.74548	1.7094	7.19203	0.910396	3.70153	0.574165	6.44681	ITGA5
	ITGA5	2.79345	0.339177	1.31716	6.30505	1.22251	4.96526	3.40416	1.99915	3.07103	6.05606	7.74548	1.7094	7.19203	0.910396	3.70153	0.574165	6.44681	ITGA5
	KIAA1212	2.07393	0.321325	1.74535	4.58128	0.893628	2.81149	4.28454	1.12074	2.08793	6.6182	7.51823	1.13095	3.50081	0.936236	2.97603	0.418023	7.11929	KIAA1212
	CD200	1.25564	1.06216	0.967223	5.15025	0.760747	1.88976	3.22808	0.908705	1.77427	8.25963	7.51349	0.634073	2.83433	0.909081	2.78757	0.50809	5.48637	CD200
	SEMA5B	1.28033	0.134697	0.617284	5.53799	0.940137	2.55211	3.87956	0.823893	1.6666	5.30655	7.30991	1.63153	3.76446	0.930771	2.72654	0.384599	7.08931	SEMA5B
	PDE4B	2.75113	0.460891	3.87324	4.38319	1.34875	4.37239	6.29182	2.29297	3.78261	9.18153	7.29098	1.8948	8.84722	0.919156	4.36704	0.769092	5.67817	PDE4B
	DYSF	3.07915	0.436548	1.25196	5.5675	1.70753	2.83465	3.59784	1.56297	5.68328	7.97482	7.07319	2.59562	6.92837	0.935602	3.86872	0.605082	6.39371	DYSF
	JAM2	1.05813	0.128206	0.565119	4.60235	0.840476	2.14451	3.52154	1.04804	0.830957	7.87738	6.99744	0.444964	2.98081	0.922749	2.54153	0.331287	7.67169	JAM2
	CYYR1	1.15688	0.152548	0.636846	4.91423	0.843798	2.13062	2.77615	0.763313	1.44189	6.51327	6.94063	0.600701	2.69518	0.923676	2.42816	0.34443	7.04979	CYYR1
	TMTC1	0.783014	0.162285	0.621631	2.91651	0.657764	1.34321	2.38291	1.07227	1.74852	5.93614	6.70865	0.897343	2.42786	0.928437	2.12755	0.417267	5.09876	TMTC1
	CR595522	0.828866	0.150926	0.547731	3.54027	0.724204	1.69523	2.24205	0.751196	1.77895	7.45016	6.41038	0.571037	2.18983	0.906821	2.2216	0.362549	6.12772	CR595522
	PTGER2	1.02638	0.241805	0.673796	4.58971	0.750781	2.71885	3.11069	1.12074	3.29106	7.15785	6.26835	1.2941	6.63908	0.971416	2.99101	0.504071	5.93372	PTGER2
	KDR	1.65068	0.172834	0.702052	4.36633	1.07302	2.23715	2.60594	0.790574	2.01302	5.68131	6.21153	1.08274	2.24476	0.906861	2.37169	0.402231	5.89634	KDR
	KDR	1.65068	0.172834	0.702052	4.36633	1.07302	2.23715	2.60594	0.790574	2.01302	5.68131	6.21153	1.08274	2.24476	0.906861	2.37169	0.402231	5.89634	KDR
	OLFM1	1.17805	0.475497	1.69101	3.89851	1.00326	2.41315	2.54138	1.17829	1.99196	8.7693	6.16419	0.682277	5.19262	0.944549	2.85996	0.520776	5.49173	OLFM1
	CRIP2	2.27144	0.288057	0.778126	6.5495	1.04312	2.78833	3.06961	1.73866	2.99613	5.95113	6.02216	1.87256	6.75626	0.927777	3.24039	0.462876	7.00056	CRIP2
	PDE1A	0.550226	0.13064	0.39993	3.45598	0.558102	1.64891	2.52964	0.639123	0.93629	5.0817	5.87066	0.541372	2.12392	0.9268	1.88204	0.32673	5.76023	PDE1A
	MMRN2	1.41084	0.175268	0.669449	3.90694	0.890306	2.14914	3.07548	1.01775	1.40912	5.74127	5.81384	0.849139	2.46814	0.927054	2.27513	0.441421	5.1541	MMRN2
	DAAM2	1.66479	0.159851	0.64554	3.39697	0.986645	2.25567	5.15319	1.47816	2.80887	5.77125	5.77597	1.41276	3.53742	0.914006	2.69593	0.454749	5.92839	DAAM2
	GRRP1	1.49901	0.287245	1.25196	6.1449	2.25899	3.31635	3.09309	1.58418	2.33604	8.90421	5.71916	1.35714	4.83375	0.906382	3.27585	0.578805	5.65968	GRRP1
	CLEC14A	1.68595	0.13064	0.586854	3.74679	0.913561	1.77397	2.28313	0.878415	1.20781	3.9949	5.71916	0.708234	2.98447	0.934636	2.04722	0.363553	5.63115	CLEC14A
	CALCRL	0.737161	0.150926	0.43036	3.16939	0.55478	1.5748	1.63165	0.527049	1.11419	3.79253	5.51084	0.511708	2.23744	0.924098	1.68791	0.321152	5.25579	CALCRL
	EDNRB	1.58719	0.186628	1.21501	4.1556	0.993289	2.4641	3.7387	1.37517	2.99847	6.32589	5.35934	1.4758	8.29427	0.925447	3.08996	0.482766	6.40053	EDNRB
	TMEM22	0.931151	0.158228	0.834637	3.70885	0.690984	1.78786	2.04249	0.720906	1.44189	4.90181	5.33567	0.543226	2.43152	0.938775	1.96379	0.362179	5.42214	TMEM22
	TBXA2R	1.67889	0.180137	0.808555	4.10081	1.26902	3.00602	3.54502	1.37517	2.00366	4.36966	4.91431	1.34972	3.91827	0.932504	2.50148	0.424034	5.89925	TBXA2R
	CCDC102B	1.51312	0.240183	0.658581	3.44333	0.953425	2.47337	2.46508	0.611862	2.24241	3.20791	4.80542	1.63339	5.15234	0.909008	2.26157	0.372969	6.06369	CCDC102B
	ANKRD47	1.79881	0.18744	0.943314	3.692	1.87363	2.24178	3.85609	1.78409	1.74852	4.96177	4.76754	0.990044	4.00981	0.942153	2.5273	0.457747	5.52116	ANKRD47
	ADAM28	0.89588	0.35216	1.65406	4.17246	1.31221	1.34785	4.15542	0.787545	3.3566	7.06791	4.5829	1.0605	5.29149	0.933634	2.77207	0.429109	6.46007	ADAM28
	TNFRSF4	1.69653	0.175268	1.13459	3.67514	1.02651	1.76471	3.09896	1.93251	2.1839	3.74756	4.27043	1.03454	3.12729	0.924915	2.22061	0.436051	5.09255	TNFRSF4
	THC2439252	0.909989	0.171211	0.652061	2.84907	0.704272	1.95461	2.55899	0.92688	1.28272	5.93614	4.23255	0.710088	2.49744	0.922814	1.95277	0.363145	5.37739	THC2439252
	TIE1	1.3156	0.134697	0.565119	3.49812	0.936815	2.17693	1.71382	0.781487	1.82811	3.50772	4.1284	0.80835	3.08335	0.933387	1.88296	0.344237	5.46995	TIE1
	MAP1B	1.10045	0.207725	0.728134	4.86366	1.12617	2.44558	2.72919	0.829951	2.13942	5.63634	4.05265	1.00488	3.9915	0.924937	2.37351	0.45993	5.16059	MAP1B
	THC2441058	1.74591	0.1704	0.57816	3.27054	0.664408	2.16767	3.02852	0.878415	1.10482	6.38585	3.91061	0.441256	4.21854	0.927434	2.19732	0.426386	5.15335	THC2441058
	SDPR	1.13572	0.120091	0.554251	3.67935	0.883662	2.1723	2.01315	0.593688	0.734988	4.88682	3.74964	0.671153	3.02475	0.926507	1.86304	0.320101	5.82019	SDPR
	RHOJ	1.75649	0.183383	0.741175	3.692	1.28895	2.32052	2.73506	0.911734	1.45593	3.95743	3.52239	0.901051	4.75319	0.911048	2.17072	0.360495	6.02149	RHOJ
	UBC	955.079	434.768	903.812	2077.11	732.37	1733.09	1855.52	1009.21	991.756	2695.83	2455.06	729.088	1705.13	0.907437	1405.99	888.793	1.58191	UBC
	HSP90B1	462.034	275.575	664.563	1118.51	392.925	786.991	910.239	311.236	530.46	1503.24	1619.49	499.709	804.914	0.914551	759.991	462.367	1.6437	HSP90B1
	UBC	482.427	301.478	444.205	1071.59	317.094	840.59	845.465	502.992	532.206	1380.61	1273.24	361.579	914.377	0.928085	712.912	485.818	1.46745	UBC
	UBB	577.738	282.49	449.765	1099.56	358.87	883.974	870.586	547.636	551.096	1383.14	1269.61	391.772	855.903	0.905019	732.473	514.019	1.42499	UBB
	UBC	286.424	269.405	407.285	987.449	282.94	757.031	742.241	395.667	451.765	1168.61	1131.46	244.114	771.078	0.904806	607.344	399.611	1.51984	UBC
	UBC	323.471	274.485	384.009	905.947	258.863	705.63	722.328	396.602	450.367	1183.59	1094.53	253.986	759.096	0.921371	593.3	395.233	1.50114	UBC
	UBC	315.966	263.615	377.827	942.85	263.672	706.638	686.508	391.293	447.643	1158.77	1093.63	249.792	740.062	0.915201	587.559	400.638	1.46656	UBC
	UBC	263.461	214.58	289.154	767.609	187.677	530.448	626.883	327.495	353.436	847.632	967.077	199.385	612.877	0.920904	475.978	353.183	1.34768	UBC
	UBC	254.002	232.751	294.526	817.128	200.959	592.202	613.037	320.285	369.972	968.837	913.975	196.872	637.728	0.911917	493.252	339.092	1.45463	UBC
	UBC	255.921	213.519	294.185	753.378	191.799	556.103	598.617	311.81	357.792	898.768	896.963	193.093	642.542	0.927103	474.191	339.022	1.3987	UBC
	MYL6	266.751	158.9	208.965	637.709	195.397	514.643	565.315	217.213	330.287	912.856	884.557	216.47	444.086	0.904979	427.165	252.558	1.69136	MYL6
	RPL12	468.135	238.876	404.941	754.867	482.268	493.891	863.09	403.328	518.929	1037.79	826.615	502.13	756.635	0.918846	596.269	504.064	1.18292	RPL12
	ENST00000359713	415.39	210.924	376.591	677.548	454.232	450.461	769.649	392.288	486.838	1015.2	745.646	452.176	687.218	0.911362	548.782	470.017	1.16758	ENST00000359713
	ENST00000310055	152.076	113.204	172.473	307.871	178.419	186.772	295.063	151.515	229.35	598.062	443.857	188.049	268.592	0.904472	252.716	211.372	1.1956	ENST00000310055
	ENST00000246019	136.893	110.15	157.637	291.696	160.916	172.302	253.578	122.195	222.177	545.807	436.902	180.998	245.131	0.911306	233.568	195.89	1.19234	ENST00000246019
	LAMB1	69.272	43.5526	23.2264	214.294	52.8138	173.747	112.554	32.1803	86.0076	346.183	412.042	54.9159	198.102	0.921506	139.915	28.0684	4.98478	LAMB1
	MRCL3	90.4063	57.9512	82.2987	292.109	86.7417	205.463	215.272	100.651	153.799	368.471	410.398	66.878	195.179	0.911252	178.894	87.9496	2.03405	MRCL3
	A_24_P367360	178.363	131.384	184.069	257.153	189.051	200.882	234.582	152.541	213.932	409.321	402.127	227.336	233.151	0.906564	231.838	238.313	0.97283	A_24_P367360
	MYL6	101.961	83.5524	86.1024	258.518	73.8622	215.175	252.262	100.473	139.08	418.712	396.817	84.397	211.259	0.916851	186.321	110.56	1.68524	MYL6
	ENST00000314394	119.776	85.9732	132.421	232.455	135.792	136.165	235.611	112.013	178.346	418.116	316.129	155.596	208.264	0.915855	189.743	166.162	1.14192	ENST00000314394
	RPL12	66.6549	63.0304	100.852	176.11	100.555	112.256	139.312	61.2225	122.87	269.72	260.772	96.2575	127.19	0.904474	130.523	100.767	1.29529	RPL12
	MBNL1	29.8462	14.0434	29.1993	91.3516	30.38	61.019	88.6372	31.102	29.9847	201.709	236.57	27.0779	77.545	0.902728	72.9589	28.6528	2.54631	MBNL1
	RPN1	70.6017	43.695	78.0386	120.959	76.6427	107.689	127.844	72.8479	100.745	228.182	185.664	75.2849	122.847	0.921663	108.542	79.2573	1.36948	RPN1
	DAP3	93.4114	57.255	75.839	127.521	101.076	114.164	115.049	77.7882	87.4682	199.056	173.374	91.4122	118.687	0.904059	110.162	99.7049	1.10488	DAP3
	GSN	25.5326	8.19704	16.1711	116.922	22.1048	59.509	72.2033	26.8401	41.2717	160.493	169.473	19.5302	74.3811	0.933524	62.5099	12.7856	4.8891	GSN
	PPT1	46.1978	27.9155	37.6304	139.799	29.028	84.7013	80.0094	37.7779	69.3908	167.546	165.515	48.3638	95.331	0.93028	79.1696	41.8853	1.89015	PPT1
	PODXL	46.3142	15.1266	22.0136	129.296	21.5135	62.0472	66.0993	17.0958	55.6671	164.361	156.112	37.3102	73.1654	0.918063	66.6247	18.2769	3.64529	PODXL
	CSGlcA-T	46.7445	17.1065	45.8312	100.316	34.1173	87.6054	81.6058	51.9234	53.4832	148.149	155.804	38.3948	86.5863	0.924527	72.8975	39.687	1.83681	CSGlcA-T
	VCP	90.7555	43.5922	69.0423	103.317	58.8034	72.0704	122.655	83.6675	68.2087	167.314	153.565	72.9525	101.728	0.90089	92.8978	79.323	1.17113	VCP
	ATP6V1G1	31.9413	28.344	42.234	89.6026	44.9173	81.1116	65.0428	22.1058	40.9861	158.372	144.219	37.5067	83.3089	0.912505	66.8994	49.7068	1.34588	ATP6V1G1
	SEC61B	57.7384	41.3216	80.0513	108.64	56.2421	95.4331	109.285	59.4627	92.3229	166.137	142.079	82.8422	100.571	0.910726	91.7021	66.9907	1.36888	SEC61B
	SF3B1	35.1756	27.9618	33.9984	91.0102	44.7977	56.0537	79.8803	29.5602	66.4017	170.124	138.898	34.2937	68.6942	0.906712	67.45	46.0051	1.46614	SF3B1
	PHC2	50.4726	18.0332	26.5171	99.5659	42.2032	78.1056	62.1493	47.7706	42.1799	136.509	138.017	34.7943	77.4572	0.906797	65.675	29.0301	2.2623	PHC2
	A_24_P332471	49.157	28.8755	47.7243	82.5768	52.7307	49.3052	76.8048	32.9254	51.2268	132.364	135.863	56.1322	73.6964	0.935223	66.8755	57.3722	1.16564	A_24_P332471
	SERF2	44.981	42.2234	46.1702	105.176	42.8775	73.9787	67.6488	43.7208	53.7594	128.834	135.158	35.3449	75.5493	0.906098	68.8785	44.4407	1.5499	SERF2
	PAG1	29.3877	4.39226	23.4133	94.6559	9.74354	35.8592	59.9425	21.6787	36.3304	150.757	131.247	18.4271	51.2231	0.916346	51.3121	13.1626	3.89832	PAG1
	H3F3B	34.1352	38.9482	29.8557	89.4719	26.1876	56.6929	79.7746	42.4365	56.0206	152.031	129.562	21.0672	87.0917	0.935794	64.8673	52.987	1.22421	H3F3B
	DPYSL2	21.1978	11.859	14.78	80.0607	21.5733	66.8133	55.429	16.6717	30.0221	126.623	127.966	17.7133	57.4264	0.907753	49.8566	13.7506	3.62577	DPYSL2
	S100A13	33.3945	25.3311	25.0782	93.185	25.8521	73.0431	65.5946	40.1951	33.8516	166.917	125.982	31.9688	117.636	0.941992	66.0022	26.1033	2.5285	S100A13
	ENST00000383448	54.3101	35.6097	46.9918	90.2432	61.4843	60.3242	87.2109	56.0611	89.404	134.942	120.656	54.5303	78.4093	0.905812	74.629	56.738	1.31533	ENST00000383448
	A_23_P103951	8.54966	2.73776	21.531	52.2864	19.7761	31.6952	21.1762	9.77464	17.4127	111.438	113.474	7.49764	50.7434	0.914232	36.0071	14.2256	2.53115	A_23_P103951
	HSBP1	54.557	26.9572	54.6731	92.7972	46.0966	69.0505	86.7355	65.9357	53.7852	109.699	110.605	48.794	78.4678	0.908368	69.0887	75.3652	0.916719	HSBP1
	GUK1	31.4052	21.67	29.0645	61.6597	25.3006	46.8504	53.0813	40.1648	42.7229	99.6552	108.891	37.0098	54.6726	0.925561	50.1653	35.9479	1.3955	GUK1
	AYP1	26.7142	7.90655	31.1359	67.1893	14.1718	36.9801	50.8041	26.6432	54.7262	82.7612	106.661	42.2993	60.1326	0.93625	46.7789	31.9892	1.46233	AYP1
	CD59	22.1748	9.92214	33.6702	83.9887	26.4202	59.7314	61.1222	32.6892	28.5475	87.3182	100.587	15.6813	66.0942	0.901864	48.3036	23.8055	2.02909	CD59
	ENST00000374019	23.0142	9.16264	21.994	56.4926	21.6796	25.8082	49.2781	26.0647	25.9774	104.947	98.3808	22.9416	36.7072	0.902042	40.1883	21.3975	1.87818	ENST00000374019
	ATXN2L	30.8479	19.6787	28.4451	50.8113	31.8384	36.4984	30.8604	21.0759	35.3918	79.7332	97.9027	29.0988	50.1465	0.910477	41.7176	24.5297	1.7007	ATXN2L
	C12orf57	25.5114	30.6135	29.0384	86.7282	22.8756	58.2307	63.3408	27.3581	38.1023	89.9116	97.1972	27.6322	63.2855	0.906681	50.7558	17.3075	2.93258	C12orf57
	AP3S1	16.7184	15.2581	28.8863	69.9498	18.6034	50.6716	53.2457	22.6237	37.6599	91.8453	95.1283	25.2813	52.9442	0.929815	44.5243	28.0085	1.58967	AP3S1
	APLP2	27.6806	5.0982	18.3794	62.9452	17.6799	40.3798	40.439	23.2629	48.4858	96.1175	88.5617	22.5448	42.6175	0.909796	41.0917	33.4024	1.2302	APLP2
	HIST2H3PS2	35.5107	27.5869	30.9511	85.5144	18.7463	55.2756	63.1177	39.6014	34.3993	84.9648	88.3392	22.8711	72.8724	0.906537	50.7501	35.11	1.44546	HIST2H3PS2
	IFNGR1	16.4045	11.4452	25.3434	72.2552	21.4404	53.497	58.3989	23.278	40.2652	92.295	87.4302	24.1078	65.5852	0.945966	45.5189	31.0589	1.46557	IFNGR1
	EPAS1	19.8081	6.47844	17.4709	72.8031	19.2778	39.2867	56.7848	20.5489	47.2358	83.6981	87.3876	22.8415	97.671	0.961621	45.4841	11.5625	3.93375	EPAS1
	MBD2	15.9671	8.02502	22.47	39.651	18.836	26.7253	43.9664	17.7137	37.2363	88.465	86.7626	18.7979	42.9215	0.934345	35.9644	19.7129	1.82441	MBD2
	TIMM17A	28.1215	27.7654	44.451	58.0731	32.9779	41.7554	49.7652	31.4049	46.1778	81.607	85.5506	42.2715	59.9092	0.955771	48.4485	42.222	1.14747	TIMM17A
	SDF4	25.4444	18.0129	33.755	59.6873	23.3207	44.2288	42.4933	37.4508	36.7494	84.0803	83.4817	31.051	46.7665	0.912872	43.5786	26.3493	1.65388	SDF4
	OS9	19.66	11.4135	18.6359	50.4489	20.2711	33.4044	33.5955	19.1192	24.9802	74.2767	80.5795	20.0716	35.7697	0.919566	34.0174	18.8671	1.803	OS9
	RUFY1	10.9834	12.9374	17.6448	39.3307	13.7997	23.5016	33.8127	20.9547	26.3004	84.0654	77.3128	18.9981	32.1957	0.902614	31.6798	19.6155	1.61504	RUFY1
	SIDT2	15.1347	5.9145	12.6934	52.0504	14.1452	32.3205	42.8219	20.1127	25.638	66.9765	70.7319	13.2636	31.434	0.907919	31.0183	12.443	2.49283	SIDT2
	SIDT2	15.1347	5.9145	12.6934	52.0504	14.1452	32.3205	42.8219	20.1127	25.638	66.9765	70.7319	13.2636	31.434	0.907919	31.0183	12.443	2.49283	SIDT2
	ADCY3	19.0533	10.495	19.3488	44.7465	34.0044	28.3279	28.3836	19.4039	40.326	67.4112	69.0938	16.8641	46.631	0.920143	34.1607	27.2224	1.25488	ADCY3
	RND3	12.754	5.6305	10.4677	44.8181	6.78028	29.2774	28.6653	7.98449	15.8327	89.162	67.2664	7.0193	31.0056	0.902841	27.4357	12.2303	2.24326	RND3
	C14orf10	12.9585	6.94744	12.6848	42.871	12.0856	27.1515	26.8694	12.5704	16.9843	62.2021	67.1433	13.4268	25.0439	0.903085	26.0722	12.4286	2.09776	C14orf10
	TMED10	16.7255	20.6013	16.0668	46.6894	19.0818	28.2353	38.5961	17.2139	35.7148	58.387	66.1869	22.8637	38.0182	0.931968	32.6447	20.3408	1.60489	TMED10
	GCSH	23.2365	13.8413	31.0555	40.2537	23.3406	35.3543	33.3607	22.9478	29.6546	65.5824	62.4089	31.3106	39.3438	0.9224	34.7454	39.3864	0.882169	GCSH
	LDLR	30.6821	28.7789	18.1794	45.7538	17.5869	28.013	30.3674	30.6113	38.0438	55.6738	62.1532	22.886	56.1887	0.914458	35.7629	45.8739	0.779592	LDLR
	UBE2R2	20.7675	14.1205	15.2278	45.7496	22.3274	25.2849	32.4158	13.9638	25.3781	63.064	61.8881	15.811	31.6281	0.922592	29.8174	23.4028	1.2741	UBE2R2
	C16orf63	21.5681	21.9167	34.3658	44.5906	27.646	37.5915	38.3789	21.2152	24.5355	56.2584	59.341	23.609	42.4601	0.911624	34.8828	32.8581	1.06162	C16orf63
	LOC253981	9.86879	5.04546	10.2808	34.3069	9.79337	31.5933	23.2891	9.75647	13.3047	59.3089	55.3925	8.02047	39.9553	0.943861	23.8397	5.60437	4.25377	LOC253981
	UBE2N	24.7954	11.8282	23.2916	28.0946	19.1947	28.0871	31.8699	19.5372	32.4963	53.5452	55.2647	20.3219	32.5985	0.909218	29.3019	31.2867	0.936563	UBE2N
	TUSC2	23.7902	10.7555	21.4876	41.9353	30.1442	31.2459	30.5611	23.3901	19.105	60.9279	54.4409	19.5784	37.0734	0.902988	31.1104	28.2613	1.10082	TUSC2
	LOC285148	13.2407	8.35933	11.8132	40.4392	12.9294	27.9852	32.9851	17.8349	20.5422	52.5708	54.0526	10.008	29.1197	0.918715	25.5292	17.3304	1.47309	LOC285148
	DCTN3	14.9337	14.2422	13.9106	37.1476	13.9924	20.8754	22.0918	15.7145	22.0309	52.1211	53.4466	20.0679	28.8231	0.930807	25.3383	17.7851	1.42469	DCTN3
	CSDA	17.1064	7.15679	7.95079	33.0088	12.8795	19.4535	19.2276	8.2359	13.7026	49.228	53.3946	8.74353	22.6051	0.908579	20.9764	9.88069	2.12297	CSDA
	EPN2	16.5562	1.89549	9.92653	44.7212	12.9161	26.3918	25.226	13.1641	11.3759	58.2521	53.1484	9.74841	27.9186	0.907623	23.9416	10.3014	2.32411	EPN2
	DNTTIP2	16.6655	8.31389	17.5622	34.5008	14.1452	19.8796	28.0139	12.0313	21.6821	75.6408	51.9269	16.3858	33.4554	0.91603	26.9387	22.3245	1.20669	DNTTIP2
	DNTTIP2	16.1717	8.31875	18.3425	37.3372	14.7033	22.5197	27.6676	12.4129	21.2514	78.2416	49.9716	16.193	34.305	0.904166	27.4951	22.0921	1.24457	DNTTIP2
	DNTTIP2	14.9266	7.91953	15.5408	28.4655	12.5839	18.05	27.0689	12.0161	20.9308	75.1312	49.6212	15.3939	33.9205	0.910053	25.5053	21.2578	1.19981	DNTTIP2
	GLUD1	8.28866	5.67107	9.231	21.6462	8.08916	14.5438	16.1521	8.69934	14.1146	45.0607	49.5976	7.45314	18.262	0.904196	17.4469	14.3464	1.21612	GLUD1
	NUCB2	10.6659	7.47406	15.4712	29.0682	5.99296	18.189	30.4026	7.02732	12.8482	52.8706	49.323	11.493	26.1572	0.937544	21.3064	8.68329	2.45373	NUCB2
	ERRFI1	20.3795	11.9937	14.4105	42.4158	10.3581	28.5595	34.4876	13.9517	13.0004	63.1539	48.4992	5.70666	43.8113	0.923952	26.9791	14.7247	1.83224	ERRFI1
	FAM107B	6.19004	2.05453	9.60268	21.5282	4.9598	13.4136	16.7684	8.36615	14.1427	36.996	48.0542	6.67075	17.4345	0.913413	15.8601	4.71751	3.36197	FAM107B
	STX4	13.1843	11.0963	14.5975	32.4567	12.2583	23.5109	24.0639	18.4407	15.2428	51.3791	47.3298	10.592	25.2746	0.905587	23.0328	15.6891	1.46808	STX4
	DNTTIP2	15.3428	7.73453	16.0711	33.3291	13.6669	19.824	25.6075	11.5042	19.222	70.0045	46.596	15.2697	30.8261	0.9107	24.9999	20.6471	1.21082	DNTTIP2
	CR596233	6.07365	5.34406	4.76222	28.4107	20.4638	17.1792	23.7528	19.0465	18.9458	39.8816	45.99	7.89625	38.5748	0.92194	21.2555	8.94042	2.37746	CR596233
	MRPL47	18.0657	15.2045	21.8179	35.1498	19.8724	36.0398	35.7084	21.2031	26.2348	46.6497	45.6207	23.8389	34.1512	0.906819	29.1967	31.3572	0.931101	MRPL47
	UROD	16.7113	7.754	9.757	37.628	12.4178	26.3918	26.6346	17.6349	16.8954	60.3058	44.8821	17.4426	27.8893	0.901297	24.7957	13.5872	1.82493	UROD
	HSPC148	22.1148	7.83596	14.4584	51.4604	8.97615	22.9921	28.7827	11.4921	24.6525	47.5191	44.8726	17.5204	34.9861	0.907236	25.9741	23.7467	1.0938	HSPC148
	FAM108A1	16.5174	7.02372	14.6062	34.9517	16.5637	23.2608	29.1525	18.4952	18.8428	32.5738	44.2856	16.3932	28.5557	0.90999	23.1709	14.3426	1.61553	FAM108A1
	YTHDF2	19.3849	13.1768	17.9534	39.8449	24.3738	24.6781	37.7392	17.6713	22.9719	65.3875	43.3671	17.4648	37.9706	0.911639	29.3834	23.4741	1.25174	YTHDF2
	LOC401397	9.0364	6.49304	8.72892	25.1528	9.13561	18.9162	17.6253	5.59157	13.5598	46.0651	43.2109	8.44504	19.7158	0.916633	17.8213	14.019	1.27123	LOC401397
	DNTTIP2	13.3888	6.57175	13.0847	27.7321	11.2351	15.8499	23.7821	10.7591	18.3021	67.666	43.0262	13.5825	29.2808	0.905987	22.6355	18.686	1.21136	DNTTIP2
	MAP3K3	10.8211	3.62059	7.81821	32.0605	6.88991	17.7397	24.3749	13.1581	11.4181	45.5554	42.6238	8.91225	22.5062	0.932981	19.0384	4.9064	3.88031	MAP3K3
	DNTTIP2	13.5123	5.84552	12.6913	26.7628	10.5176	15.2061	23.5356	10.1896	18.4402	62.7342	41.3645	13.145	27.058	0.911518	21.6156	18.3025	1.18102	DNTTIP2
	FAM104A	11.3643	12.027	13.7367	32.1195	8.8034	19.0227	23.9699	11.2377	19.9149	40.3538	40.7442	8.32823	20.8291	0.901515	20.1886	12.6186	1.5999	FAM104A
	RTCD1	13.2195	14.7136	19.7944	36.0981	12.2915	23.8536	29.1818	14.2879	16.7877	39.7542	39.9962	14.8711	27.0763	0.907248	23.2251	17.3786	1.33642	RTCD1
	ENST00000288548	9.81941	3.41611	7.78995	21.4861	6.07269	12.7466	14.0509	9.3839	13.3515	45.5854	39.5796	4.19934	17.2184	0.906254	15.7461	6.27195	2.51057	ENST00000288548
	PBEF1	12.7469	6.31615	12.3413	21.2037	5.80692	22.6494	17.4434	8.42067	15.7203	52.7957	38.699	8.18733	53.7059	0.907445	21.2336	17.8785	1.18766	PBEF1
	DNTTIP2	11.3678	4.99839	11.1068	23.939	9.01269	12.7466	21.3992	8.52063	14.9572	52.4659	38.1498	10.8664	23.0921	0.927835	18.6633	16.2676	1.14727	DNTTIP2
	DNTTIP2	12.2531	5.68973	12.8695	26.6869	10.0558	14.9514	21.5577	8.78415	15.2381	54.2947	37.932	11.799	23.5352	0.918298	19.6652	16.5708	1.18674	DNTTIP2
	FNDC3B	9.14574	6.78191	8.82455	24.7735	7.09587	21.4636	20.824	7.24844	13.8711	35.0247	37.5627	9.44435	17.6102	0.90173	16.8978	7.89279	2.14091	FNDC3B
	DNTTIP2	11.65	6.05812	12.6608	27.0409	9.84984	15.711	20.7067	8.95681	14.9034	55.1267	37.1272	12.0659	23.5609	0.910866	19.6476	16.2563	1.20861	DNTTIP2
	PFDN1	11.3325	7.24605	10.2417	20.9382	15.68	16.6188	19.568	12.5523	18.9482	40.4887	36.1898	12.7871	19.6426	0.905022	18.6334	14.4854	1.28635	PFDN1
	ZFAND5	12.2002	7.59658	10.2243	33.4471	11.3182	19.1431	12.5954	6.34276	10.7439	42.4824	35.8015	6.97295	27.2667	0.910424	18.1642	9.37251	1.93803	ZFAND5
	BU940040	7.87951	4.69979	4.83829	27.7743	3.93329	17.0635	16.9738	9.49294	8.81517	34.6875	35.1103	5.42485	17.5626	0.90948	14.9428	4.79856	3.11401	BU940040
	DNTTIP2	10.8987	6.14656	13.1803	25.9999	9.65717	15.2849	19.3215	8.08142	14.7466	50.5921	34.8452	11.3354	21.5834	0.908584	18.5902	15.291	1.21576	DNTTIP2
	TMEM14B	11.3078	10.8683	11.0981	18.4389	10.9827	18.3048	20.9297	8.36615	15.5939	30.6026	34.4996	14.161	18.273	0.904067	17.1866	16.0784	1.06893	TMEM14B
	CSDA	8.67311	3.51754	4.07538	18.1607	6.79689	10.1528	12.6893	4.85854	10.3507	35.0922	34.457	4.6647	14.2669	0.921008	12.9043	6.27263	2.05724	CSDA
	VAPA	5.91493	2.72153	6.30977	15.4592	5.82021	11.422	16.2343	5.3129	9.6157	30.3778	33.9977	4.42924	13.6846	0.92259	12.4077	6.57849	1.8861	VAPA
	SCNM1	15.9777	8.10454	15.5017	31.2302	11.6437	21.1857	23.4124	14.3515	15.1773	35.6543	33.0887	14.5281	21.6786	0.906424	20.118	13.4075	1.50051	SCNM1
	MAP4K4	9.49139	3.53701	3.69501	15.7078	4.93655	11.0097	11.985	4.74344	9.71167	28.3166	32.9704	5.28394	12.7765	0.911807	11.8588	4.66692	2.54105	MAP4K4
	NDUFV2	14.4293	8.00311	19.3466	26.5562	16.2016	21.3895	27.0278	17.0049	24.8211	39.8891	32.5774	15.0657	28.2115	0.922829	22.348	17.3997	1.28439	NDUFV2
	DNAJC1	7.26227	4.41498	11.9979	16.0914	6.99621	13.0153	18.94	9.29	13.4217	40.1289	32.5632	12.2884	18.1082	0.910667	15.7322	6.63015	2.37283	DNAJC1
	KCTD9	5.02963	7.9098	4.58616	16.0492	5.30197	11.9314	12.8419	6.03986	9.80764	25.6858	32.4969	5.62137	14.4427	0.906836	12.1342	5.47577	2.21598	KCTD9
	DHX36	6.70147	5.43981	7.01617	15.8891	7.89316	12.7652	15.0018	7.75429	11.6615	27.702	32.2507	6.99705	12.9706	0.901516	13.0802	9.60199	1.36224	DHX36
	HBA1	2.40547	0.262903	2.77995	6.38513	2.94	7.98518	6.12161	5.16145	13.7681	32.8811	32.1087	1.7094	28.8707	0.910921	11.0292	2.49614	4.4185	HBA1
	PAK2	10.1016	7.36452	7.96601	20.7022	9.33493	15.7758	15.8587	9.12643	10.6456	31.3146	31.0955	10.223	17.7457	0.937347	15.1734	10.4133	1.45712	PAK2
	SCYL2	10.6095	7.38399	9.39837	24.234	8.96286	13.1635	13.6636	6.34276	12.9161	29.6357	30.9488	9.0958	16.735	0.927126	14.8531	9.97814	1.48856	SCYL2
	NENF	11.7875	8.65306	8.27682	23.8547	12.0058	15.8777	20.5423	13.2822	16.254	36.5762	30.2007	13.0541	19.1812	0.921676	17.6574	14.2354	1.24039	NENF
	GRK5	7.23053	0.917724	6.5706	14.7385	5.76706	11.8481	10.2594	6.57297	9.99958	29.5608	30.1771	6.48905	24.8828	0.971302	12.6934	3.16204	4.0143	GRK5
	FLJ43934	9.44201	6.96367	5.80769	17.1113	11.6903	12.4039	15.53	7.26964	11.9869	37.4082	29.803	9.5593	16.4567	0.901992	14.7256	13.2992	1.10725	FLJ43934
	ZC3HAV1	6.8496	4.79635	6.70318	15.8174	7.74035	9.84252	15.037	6.00048	14.5312	30.4302	29.751	6.93772	12.9925	0.912014	12.8792	7.5475	1.70642	ZC3HAV1
	CCDC84	9.76298	1.36969	7.3422	22.4301	9.75683	14.9328	15.7061	7.0667	15.0134	34.2527	29.2728	7.38269	16.6435	0.922588	14.6871	8.03432	1.82805	CCDC84
	MYCBP2	9.26919	4.54643	13.6063	24.7735	7.09587	17.6471	26.1298	9.15975	14.4142	35.1671	29.2633	9.26266	20.4629	0.911969	16.9845	10.5653	1.60757	MYCBP2
	GOLGA5	5.16366	4.63569	5.22953	18.5274	5.47472	11.8249	14.9489	4.80402	9.22012	30.6026	28.7094	5.99588	11.7621	0.909686	12.0692	7.28702	1.65625	GOLGA5
	C1orf85	5.72446	2.59008	3.35159	20.0025	6.25872	11.9037	11.6446	6.49119	8.03571	25.2286	28.4064	4.4552	11.9342	0.906378	11.2328	5.74315	1.95587	C1orf85
	MAP1LC3B	6.14771	4.89372	7.2031	16.201	6.28197	11.9222	11.3687	9.56564	12.5603	25.1237	27.2039	5.60283	13.6187	0.912538	12.1303	10.074	1.20412	MAP1LC3B
	NFKB1	8.42621	6.56201	8.15076	19.3535	7.4015	11.422	13.5051	7.14848	13.7822	31.7868	26.9103	7.21953	14.4427	0.916571	13.547	7.98423	1.69672	NFKB1
	NFKB1	8.60257	6.72349	8.10511	18.6791	7.67059	11.4683	13.2879	7.63918	14.5804	34.0279	26.7494	7.53657	15.7243	0.914446	13.9073	8.1338	1.70982	NFKB1
	LIMS1	6.44046	3.53945	4.12537	21.0478	4.55784	13.1079	11.2513	5.57339	6.50956	27.9268	26.5884	4.52194	14.3694	0.919985	11.5046	3.78131	3.04249	LIMS1
	TRIOBP	9.21275	6.57905	6.1598	15.2063	6.13913	8.26772	12.701	6.44878	7.72908	25.6933	26.399	6.37225	15.0872	0.948347	11.6919	5.23668	2.2327	TRIOBP
	CASP5	5.57985	3.62059	7.09007	16.7994	3.47817	9.51366	22.6787	5.72787	10.6222	23.8495	25.883	5.19495	14.7063	0.908903	11.9034	3.9444	3.0178	CASP5
	TBC1D15	8.32393	3.05746	5.80551	12.4752	5.41492	10.5234	16.8036	5.97928	6.30357	24.554	25.5089	4.25126	13.1866	0.919115	10.9375	7.34308	1.4895	TBC1D15
	RSU1	4.17607	3.55892	5.24257	13.7059	3.15926	8.58731	15.0311	5.49464	12.2303	22.4254	25.1255	5.89577	11.341	0.918597	10.4595	5.11865	2.04341	RSU1
	MEIS3P1	3.46713	1.78027	3.29943	12.509	2.24238	8.44836	8.02911	3.79233	4.19926	22.0057	25.0734	2.6327	11.7182	0.937807	8.39978	1.83786	4.57041	MEIS3P1
	NFKB1	7.99238	6.02972	7.18136	17.0186	6.59757	10.5419	12.8301	7.31811	13.4919	31.2997	24.7136	6.4427	14.3255	0.914744	12.7525	7.34745	1.73564	NFKB1
	NFKB1	7.80545	5.8723	6.92488	16.2178	6.34842	9.84715	12.12	6.68201	12.8927	30.5576	23.8046	6.24061	13.6004	0.910593	12.2241	7.19102	1.69992	NFKB1
	MMD	6.69441	4.10988	5.58164	10.7641	5.2156	9.22186	11.6856	6.55479	8.91348	17.8084	23.5205	3.49296	11.5644	0.911088	9.62521	7.63364	1.26089	MMD
	ZFAND5	8.12641	4.88317	6.24674	20.8202	7.48123	12.4224	9.08557	4.7495	7.90697	28.2491	23.3453	4.77223	18.0387	0.925277	12.0098	6.46118	1.85877	ZFAND5
	CDC26	13.1067	5.81307	13.7846	20.091	9.87642	15.22	19.973	7.48773	13.623	26.9975	23.1039	10.4566	18.1668	0.918167	15.2077	12.2653	1.23989	CDC26
	NFKB1	7.24817	4.97892	6.12502	15.4845	5.75377	9.06901	11.4039	6.37305	12.0922	28.8862	22.318	5.67699	12.5677	0.910249	11.3829	6.76498	1.68262	NFKB1
	BG108194	2.23617	2.7767	3.06468	9.67674	2.31546	7.68874	7.06069	3.07748	5.73946	17.2088	22.0197	1.75019	12.5604	0.943182	7.47502	2.36605	3.15929	BG108194
	TNFAIP8	3.34368	1.55145	5.25995	9.31007	3.14265	6.41501	11.7854	5.30078	6.97068	18.5729	21.9203	3.97872	9.34525	0.920102	8.22283	2.42896	3.38533	TNFAIP8
	GBE1	6.61682	6.81924	6.22066	16.3105	5.82686	10.5002	13.9981	6.86375	6.57276	22.9951	21.7025	4.29761	12.9266	0.917329	10.8962	7.53116	1.44682	GBE1
	POP4	13.8932	7.58441	13.1282	20.7612	13.1785	15.5906	19.7324	13.9638	16.3195	28.6764	21.5699	13.0226	20.1077	0.917194	16.7329	15.5724	1.07453	POP4
	PCMT1	5.45993	6.46059	8.50504	11.0296	4.54787	10.1621	12.0554	4.92518	11.6334	24.1493	21.4942	6.88952	12.2345	0.900926	10.7344	9.73769	1.10235	PCMT1
	CHMP1B	3.79515	1.73321	3.10598	9.25528	4.46482	7.00324	5.62859	2.52014	5.27599	19.8246	21.4516	2.72911	8.26864	0.901839	7.31203	4.91696	1.4871	CHMP1B
	TIPARP	9.47376	6.35672	7.1944	17.1029	4.91662	9.6063	16.6217	7.10608	7.52309	26.5178	21.39	5.05775	13.2745	0.906277	11.7032	9.10155	1.28585	TIPARP
	COMMD1	6.74379	5.24507	9.28099	19.168	5.46143	12.1584	12.8771	4.03465	10.7416	23.1899	21.2338	6.98964	12.7545	0.907477	11.5291	6.06217	1.90182	COMMD1
	MPPE1	3.7105	2.47323	4.04712	10.6292	5.28204	7.32747	8.70994	3.92864	7.82739	18.6329	21.0586	4.19934	8.35653	0.911643	8.16792	3.18706	2.56284	MPPE1
	NFKB1	7.2129	6.03864	7.18136	17.1619	6.82347	10.5419	11.0459	6.0338	11.4274	26.2404	20.9545	5.61767	12.2016	0.902183	11.4216	6.39645	1.78562	NFKB1
	CAPZB	5.90435	3.17755	4.02973	13.432	3.34197	8.52246	6.74375	4.34361	5.37431	18.6479	20.926	4.92241	8.83258	0.902411	8.32297	3.56453	2.33494	CAPZB
	BE671816	3.8022	2.05291	4.27534	12.1676	4.22563	8.38814	10.7818	3.93772	6.35273	19.0001	20.8787	2.94788	8.84722	0.921302	8.28138	4.67942	1.76974	BE671816
	BG108194	2.31377	2.90004	3.22987	10.0392	2.40848	8.27235	7.30133	3.35009	5.82372	18.1382	20.6799	1.84104	12.8021	0.949346	7.62308	2.41033	3.16267	BG108194
	UCHL5	9.39264	5.03815	8.88976	11.3542	6.05608	8.78184	11.4215	5.5431	8.94157	17.4636	20.642	8.87702	11.0187	0.913722	10.2631	9.91418	1.03519	UCHL5
	SAR1B	2.89927	3.3163	5.2643	8.68209	2.84699	5.32654	8.88602	4.30121	8.29085	21.9307	20.4337	4.83527	8.65314	0.900736	8.12818	4.88134	1.66516	SAR1B
	BCL6	4.39828	1.77946	4.79917	18.3841	3.85024	12.8856	11.2983	3.9559	3.74282	19.937	20.2964	2.11358	15.0945	0.908553	9.42579	2.24047	4.20707	BCL6
	ELOVL5	4.39475	2.56492	4.12102	10.0645	1.55804	6.5308	7.11351	4.26486	6.47913	21.6759	20.2538	3.64314	8.0123	0.903438	7.74436	5.05984	1.53055	ELOVL5
	ALDH16A1	11.1421	3.22461	8.56808	13.8366	8.40476	10.4678	14.3561	9.2688	9.04222	24.0519	20.249	10.49	13.637	0.915717	12.0568	7.21131	1.67194	ALDH16A1
	KCTD10	6.35934	3.27086	4.25143	15.3622	4.05953	10.264	9.20296	4.92215	7.33115	17.7934	20.2443	3.19261	9.78834	0.900676	8.92634	4.28856	2.08143	KCTD10
	UCHL5	8.25691	5.13634	8.62893	10.3384	6.15906	8.68458	11.492	5.64003	8.85262	17.4936	19.9839	8.0798	10.8027	0.918375	9.9653	9.55628	1.0428	UCHL5
	NFKB1	6.95542	5.47876	6.19023	15.4255	5.86008	9.35618	10.7231	5.63397	10.5403	23.8945	19.9744	5.48232	11.0224	0.911088	10.5029	6.08133	1.72707	NFKB1
	UCHL5	7.35751	5.06006	8.1638	8.33649	5.78035	7.34599	10.9226	5.34319	8.75431	17.5986	19.875	7.74237	10.9199	0.908672	9.47694	9.20077	1.03002	UCHL5
	SACS	3.23787	0.821165	4.3362	11.9779	2.23241	9.20333	9.00927	3.93167	4.54335	21.571	19.7424	1.87256	8.08188	0.901236	7.73546	2.76049	2.80221	SACS
	CBLB	4.78626	2.09997	3.75587	17.7772	6.47133	9.33766	12.7128	4.56473	8.87135	19.6073	19.5531	2.54371	11.374	0.910023	9.49655	4.13969	2.29402	CBLB
	MKL2	4.69808	4.89372	7.22483	14.3592	6.52781	10.5882	14.0744	5.86721	7.3452	24.0968	19.5389	4.07142	11.7548	0.903192	10.3877	7.67678	1.35314	MKL2
	UBE1DC1	5.96783	3.67414	7.55303	10.1066	5.4714	8.54562	9.24991	3.83171	6.70618	25.2886	19.5057	6.71524	11.7694	0.904819	9.56811	5.24765	1.82331	UBE1DC1
	NFKB1	6.70499	4.97567	6.49018	14.8818	5.6973	9.37471	10.4472	5.52493	10.25	23.3848	19.411	5.20607	11.2311	0.918185	10.2754	6.06147	1.6952	NFKB1
	BG108194	2.14447	2.61361	2.73648	7.40928	2.06631	6.98008	6.66745	2.94421	5.45857	16.6692	19.3164	1.63153	11.85	0.944231	6.80673	2.06557	3.29532	BG108194
	CDKN2C	5.41055	4.42553	7.47044	17.0312	4.41167	9.25892	14.6437	6.70625	6.48849	19.5023	19.0607	6.72637	11.4545	0.909184	10.1993	3.51993	2.89758	CDKN2C
	TNFRSF1A	5.50931	1.90199	3.05599	10.9243	3.87017	9.58777	8.69233	5.99746	6.64766	15.6273	18.9187	3.72472	9.03032	0.904854	7.96061	4.17528	1.90661	TNFRSF1A
	MEA1	10.2074	6.44436	8.23335	18.2324	8.13899	12.6679	14.2798	8.51457	11.8628	19.4124	18.7009	8.38571	13.2086	0.907445	12.1761	9.78069	1.24491	MEA1
	BG108194	2.34904	2.78644	3.02556	9.36064	2.25566	7.61927	7.44219	3.05022	5.16832	15.7398	18.6914	1.63524	12.0368	0.953071	7.01235	2.20033	3.18695	BG108194
	RNUXA	4.67692	6.10599	6.36411	15.5519	5.45811	10.0602	9.55511	4.73133	8.19722	21.7284	18.6914	6.03667	11.4106	0.912742	9.88984	6.68032	1.48044	RNUXA
	SWAP70	2.71586	1.66343	3.45157	11.4764	3.15926	5.78972	6.0101	2.27176	4.04945	16.7516	18.4452	2.30269	7.88047	0.926667	6.61289	1.99962	3.30708	SWAP70
	AKR1B1	4.62049	0.98345	5.20779	12.2139	5.20231	6.33627	11.4685	6.85164	7.28902	12.0971	18.4452	7.07121	10.7514	0.907442	8.34911	2.87312	2.90594	AKR1B1
	BG108194	2.16563	2.57872	3.00817	9.36486	2.19255	7.28115	6.80831	3.53486	5.53113	16.7816	18.3316	1.67974	11.6156	0.953421	6.9903	2.10481	3.32111	BG108194
	THC2337059	2.43722	0.777348	1.83881	8.47136	0.963391	5.4377	6.78483	2.08699	4.52228	14.7354	18.1706	1.53698	6.10078	0.916058	5.68183	2.39135	2.376	THC2337059
	PHLDA1	3.53414	1.46544	2.80386	6.97939	4.66746	10.3752	7.69457	2.54438	8.62323	19.8846	17.8155	2.43988	12.4982	0.907556	7.79429	2.42399	3.21548	PHLDA1
	BG108194	1.92579	2.13243	2.44305	7.48093	1.82712	5.71561	6.19791	2.54135	4.3397	14.3981	17.7919	1.44428	10.0703	0.949404	6.02373	1.88342	3.1983	BG108194
	RC74	6.91662	5.55341	6.77926	12.9136	7.91974	11.4822	12.9651	7.2757	12.2818	18.8128	17.7256	8.06126	11.6376	0.911031	10.7942	6.32915	1.70548	RC74
	CBL	8.38742	2.58764	6.77708	19.1301	5.40828	11.3201	13.1588	6.36094	12.6563	18.5579	17.6877	9.38132	15.0212	0.908637	11.2642	4.83295	2.33071	CBL
	CFLAR	5.79853	3.34552	5.83812	11.3794	5.20896	8.55952	8.94471	6.48816	6.24037	13.3863	17.6783	4.0881	9.88355	0.916191	8.21842	4.1916	1.96069	CFLAR
	UCHL5	7.53386	4.30219	7.13354	8.53037	5.08272	7.2302	10.0951	4.66469	7.75248	16.0995	17.6498	7.33077	9.4844	0.914426	8.68382	8.57133	1.01312	UCHL5
	ANAPC13	5.12839	3.74717	6.14241	10.9116	5.72719	6.41964	9.26165	4.16187	7.6214	15.1177	17.6404	4.04546	7.95371	0.908397	7.99066	6.91216	1.15603	ANAPC13
	FAM102B	4.62754	5.14445	3.97757	10.0476	3.61438	7.00787	8.9271	3.24105	3.80368	19.5473	17.5173	3.8786	10.074	0.922921	7.80065	4.32398	1.80405	FAM102B
	UCHL5	5.97489	3.42098	5.76204	7.15219	4.07282	5.77582	9.34382	4.55564	6.96366	14.2183	17.1669	5.78453	8.78131	0.91697	7.6133	7.65219	0.994918	UCHL5
	C10orf84	5.18482	4.1042	5.79464	12.0706	5.36177	9.0968	12.4663	4.31938	7.13921	21.3761	17.0817	5.90318	9.92749	0.912808	9.2174	6.59433	1.39778	C10orf84
	SMPDL3A	4.29599	2.19085	5.28604	10.5028	3.92001	9.4905	8.21693	4.88278	5.40239	20.2069	16.8261	2.90895	12.1869	0.936464	8.17824	4.10238	1.99353	SMPDL3A
	CD55	1.53076	0.524182	3.48418	8.35335	3.01641	4.19176	3.62719	1.54177	2.78312	16.0171	16.8071	1.11982	6.87344	0.912575	5.37463	2.42394	2.21732	CD55
	BG108194	1.83056	2.51137	2.70388	8.26906	1.94007	6.71607	6.0101	2.70188	4.36311	13.4313	16.703	1.41647	9.8213	0.94094	6.03216	1.8058	3.34044	BG108194
	VPS37A	2.98392	1.31695	2.62998	6.67172	2.29221	5.96572	5.91619	2.19301	5.36494	14.0009	16.4662	3.35206	5.89937	0.900653	5.77332	3.02279	1.90993	VPS37A
	ANKRD12	2.88516	1.28449	5.28169	13.5036	4.58441	7.68874	8.36953	2.41716	3.39405	19.2925	16.3763	3.08137	8.56892	0.905266	7.44061	2.24543	3.31366	ANKRD12
	ITFG1	2.79698	2.64039	3.78412	8.89704	2.94	5.71561	10.5353	2.94421	5.41644	16.7891	16.3147	2.83664	6.52556	0.901808	6.7797	4.30535	1.57471	ITFG1
	BNIP3L	3.05446	4.74279	2.43871	11.9653	2.14271	6.8365	7.64174	2.02036	4.34907	17.2988	16.2579	3.30942	8.41512	0.913391	6.95945	2.48979	2.79519	BNIP3L
	SNF1LK	7.20937	0.746513	3.55808	10.1066	1.71417	10.6809	9.22057	4.1861	4.61591	19.5173	16.168	4.39958	12.1173	0.920422	8.01849	3.14626	2.54858	SNF1LK
	UCHL5	6.75437	4.44987	7.32264	8.60201	4.99302	7.10514	9.07383	4.60411	7.00813	14.6905	16.0165	6.3741	9.27933	0.929472	8.17488	7.93534	1.03019	UCHL5
	UCHL5	6.39108	3.47534	5.80334	7.13533	3.97648	5.92867	9.42599	4.29212	7.29136	14.653	15.633	6.29623	8.70807	0.921542	7.61615	7.44846	1.02251	UCHL5
	HSPC049	3.24492	0.89257	2.14963	10.9453	2.09288	5.01158	6.83179	3.23499	3.12487	15.5149	15.6235	2.46584	5.56247	0.905008	5.89964	1.63587	3.60642	HSPC049
	ENST00000169551	5.65392	3.29683	6.16849	11.194	5.57438	7.23483	7.74739	3.51972	8.5062	18.5579	15.5572	6.17943	8.5323	0.906268	8.28636	5.74736	1.44177	ENST00000169551
	SENP2	4.43708	3.20676	4.31664	8.63995	3.62102	6.52154	7.0783	3.76204	6.50722	18.0033	15.4152	4.30131	7.90245	0.914527	7.20868	5.73555	1.25684	SENP2
	SLU7	3.00508	2.17949	3.9993	7.78438	2.99648	4.40945	7.64174	2.09002	4.54569	16.8341	15.33	2.74394	7.2433	0.929222	6.21561	4.53212	1.37146	SLU7
	LOC147804	6.06306	4.70953	4.64702	15.3496	7.74035	8.1056	11.1163	5.33107	7.95144	19.0376	15.2921	5.06331	11.103	0.91229	9.34693	7.00709	1.33392	LOC147804
	WNK1	8.42269	2.30608	5.29038	12.4837	5.75377	7.86012	10.5059	3.85897	8.10125	21.6085	14.9938	5.93099	11.7182	0.924976	9.1411	4.67189	1.95662	WNK1
	BG108194	1.76707	1.87521	2.18658	6.65908	1.60454	5.37749	5.43491	2.27782	4.28119	13.2064	14.9323	1.25517	9.10356	0.954327	5.38164	1.66248	3.23712	BG108194
	UCHL5	6.09481	3.36418	5.57294	7.05947	4.02963	5.73877	8.49865	4.17702	6.57042	13.4463	14.8802	5.8179	7.734	0.915788	7.15264	6.93679	1.03112	UCHL5
	MAN2A1	2.93454	3.16619	5.35994	11.0128	4.37845	6.97545	8.6982	3.49549	10.5777	15.6723	14.8755	5.90689	9.09624	0.910767	7.85767	5.59145	1.4053	MAN2A1
	UCHL5	6.1724	4.02143	6.82925	7.88132	4.79702	6.64196	8.66299	4.03465	6.34337	12.9366	14.6672	5.65475	7.88047	0.910185	7.42488	7.25041	1.02406	UCHL5
	MSRA	4.09142	2.9755	5.07738	12.745	5.8036	8.53173	10.8933	3.83171	8.35639	14.7504	14.4731	4.60908	11.4948	0.943665	8.27949	4.55688	1.81692	MSRA
	MAPRE2	2.13742	1.34859	1.67797	7.38821	1.81383	3.31635	5.54056	1.43575	4.8968	13.9709	14.4399	1.49804	4.82642	0.911239	4.94544	1.60963	3.07241	MAPRE2
	BG108194	1.67184	2.30121	2.43001	7.443	1.77729	6.05836	5.09449	2.02944	3.84113	12.3145	14.1748	1.17545	8.33455	0.939657	5.28047	1.58452	3.33253	BG108194
	UCHL5	5.75268	3.81695	6.12937	7.13955	4.45818	5.96572	7.80608	3.85291	5.88458	12.5393	14.0517	5.53423	7.2433	0.905482	6.93651	6.85154	1.0124	UCHL5
	HSPA2	3.62585	0.817107	1.77795	12.1465	1.57465	6.44743	7.20742	2.99267	3.46661	17.8384	14.028	2.18032	9.74074	0.942949	6.44951	1.32986	4.84978	HSPA2
	PDCL	3.92565	2.96171	4.02104	9.42808	4.28875	7.2163	8.62777	4.39813	5.70201	15.4025	13.9759	2.9998	7.0895	0.906127	6.92594	3.76961	1.83731	PDCL
	C18orf21	4.89207	4.76146	5.22083	11.2404	5.44482	7.23946	9.10905	3.59847	8.22063	17.5536	13.8576	4.79448	8.5323	0.904812	8.03578	5.19496	1.54684	C18orf21
	LOC388272	3.25198	2.56979	4.47748	10.0982	3.11607	6.81334	7.0783	2.69583	4.58314	15.6648	13.8481	3.38914	6.63542	0.906036	6.47859	3.90704	1.65818	LOC388272
	WRN	4.43708	2.80105	3.22118	6.86981	3.22902	6.65123	6.68506	1.97492	6.30591	16.6692	13.6635	4.36806	8.1954	0.917045	6.54395	3.77055	1.73554	WRN
	GTL3	6.99069	3.70904	3.18206	10.8315	3.69411	7.03103	8.63364	5.40377	7.74312	18.0633	13.4078	4.9873	8.73737	0.90146	7.87806	7.10312	1.1091	GTL3
	DCUN1D3	5.24831	2.16164	3.82977	12.9557	5.28869	8.70774	9.45534	6.82741	6.9145	16.5193	13.3984	3.2779	12.4652	0.928028	8.2346	5.29873	1.55407	DCUN1D3
	ENST00000374189	3.26961	1.95148	2.33872	5.34412	2.49153	4.82631	5.74011	3.75295	2.43435	10.5756	13.1427	2.39168	6.14472	0.904372	4.95415	3.0719	1.61273	ENST00000374189
	HSPA12A	2.25028	0.475497	1.32151	8.68209	2.50814	4.19639	5.31166	1.90222	3.86922	16.2794	13.0338	2.13953	6.34246	0.92906	5.25479	1.502	3.49852	HSPA12A
	PAOX	3.97856	1.78352	4.94914	7.96561	4.06285	6.60491	8.12302	5.38559	6.01566	12.0747	12.9344	4.62948	6.62077	0.905655	6.54832	3.03432	2.15808	PAOX
	WRN	5.31532	2.83675	3.8515	8.00775	3.63431	7.7119	6.93743	2.61707	6.74597	17.2913	12.9154	4.98359	8.60554	0.906635	7.03491	3.84211	1.831	WRN
	CREM	2.31377	0.612628	1.91054	10.0055	1.10292	4.82631	6.93743	2.44745	3.04762	10.7105	12.745	1.77244	7.41175	0.945674	5.06491	1.36873	3.70043	CREM
	WRN	4.54289	2.66879	3.27986	7.13112	3.136	6.47522	7.09003	2.10214	6.53531	17.0889	12.584	4.36435	8.48836	0.916443	6.57592	3.73615	1.76008	WRN
	FLJ20021	3.26961	1.85411	3.32551	7.59894	5.07607	4.94673	6.51485	3.74387	5.49602	14.5031	12.5178	3.36875	6.52556	0.912267	6.05699	3.43528	1.76317	FLJ20021
	BG108194	1.66126	2.00909	2.25178	7.19012	1.64109	5.71561	4.92429	2.03853	3.57195	10.5606	12.5083	1.15691	8.04892	0.945549	4.86757	1.48749	3.27233	BG108194
	ATG12	2.92748	2.97956	4.54051	7.7886	2.79051	5.00232	6.75549	3.42279	5.6154	11.5575	12.3852	3.23896	5.82979	0.913443	5.75647	3.8709	1.48711	ATG12
	VAPA	3.42128	2.49108	2.65389	8.63152	4.02631	5.44697	7.57131	3.13806	5.20577	15.8447	12.3757	2.3101	6.83316	0.911631	6.14999	3.74327	1.64295	VAPA
	MEIS3P1	3.16027	1.61312	1.99965	9.84111	2.30882	6.85503	5.51708	2.94421	2.59821	10.3733	12.0964	2.00604	9.15483	0.925771	5.42062	1.17439	4.6157	MEIS3P1
	SRA1	5.38939	3.27168	5.25561	10.6967	4.74387	7.25336	7.88238	6.8577	9.09138	14.2033	11.7745	4.53121	8.9937	0.901743	7.68805	4.53499	1.69527	SRA1
	SRA1	5.38939	3.27168	5.25561	10.6967	4.74387	7.25336	7.88238	6.8577	9.09138	14.2033	11.7745	4.53121	8.9937	0.901743	7.68805	4.53499	1.69527	SRA1
	WRN	4.49351	2.44808	3.01687	6.65908	2.99648	6.02594	6.25073	1.81135	5.93608	15.395	11.6182	3.96574	7.90245	0.920121	6.03996	3.46011	1.7456	WRN
	FAM33A	5.3647	4.68275	7.12919	8.36178	3.64095	5.72487	6.80831	3.78021	6.60085	13.791	11.6087	6.67816	8.37117	0.905924	7.11867	4.32378	1.6464	FAM33A
	ENST00000265806	4.42297	1.96041	3.13858	9.71889	3.99973	6.86892	7.58892	4.65863	5.68562	11.2652	11.5898	4.49042	7.04189	0.919639	6.34077	2.76399	2.29407	ENST00000265806
	WRN	4.13727	2.48053	3.06903	6.56214	2.85695	6.48448	6.6205	1.92343	5.65987	15.1327	11.14	4.21232	7.3971	0.907601	5.9751	3.40281	1.75593	WRN
	ADARB1	2.63826	0.496594	1.46062	6.80238	3.05628	4.42334	6.85526	1.81741	4.94829	17.1638	11.1164	2.0561	7.68273	0.920272	5.42442	2.33642	2.32168	ADARB1
	STX5	3.41422	1.11003	2.62128	6.3177	1.75404	4.80778	6.104	3.88926	3.483	9.59376	11.0974	2.81069	5.4343	0.922747	4.80288	2.57924	1.86213	STX5
	ENST00000374189	3.11442	1.61799	1.9627	4.33262	2.11282	4.13617	4.98885	3.23802	2.1956	9.54879	11.0501	2.12841	5.3098	0.905716	4.28741	2.66935	1.60616	ENST00000374189
	ENST00000374189	3.15322	1.87034	2.22353	5.04067	2.38522	4.5484	5.36448	3.12898	2.23773	9.86359	11.0501	2.1006	5.10107	0.902452	4.46676	2.80458	1.59267	ENST00000374189
	PPT2	2.90632	1.10679	2.44957	7.8181	1.8836	5.10885	4.68365	2.24147	3.90901	9.57128	10.9412	3.53375	5.20727	0.921933	4.72007	3.67295	1.28509	PPT2
	FOXO1A	1.46727	0.597211	2.23874	8.74953	1.02983	4.02964	4.47236	2.27782	3.16466	11.5575	10.927	0.923299	4.58474	0.906145	4.3092	2.06252	2.08929	FOXO1A
	PTPN23	3.92565	2.44402	3.36029	7.76752	3.51472	5.25706	7.52436	5.2614	5.59433	11.2277	10.8891	3.81185	6.48894	0.928054	5.92823	3.9186	1.51284	PTPN23
	ZYX	2.76524	2.44402	1.94749	8.17634	1.78726	4.78925	4.75408	3.86503	3.70303	8.42452	10.482	2.38056	6.18134	0.912873	4.74616	2.44483	1.9413	ZYX
	ENST00000374189	2.80756	1.38267	1.67362	4.12189	1.74739	3.56183	5.07102	2.95632	1.98025	8.19967	10.3589	1.83547	4.61769	0.900119	3.87033	2.48104	1.55996	ENST00000374189
	ENST00000374189	2.88163	1.44515	1.62146	4.20618	1.88027	3.74711	4.97124	2.93815	2.02239	9.10658	10.0559	2.03385	4.81178	0.91076	3.97859	2.50305	1.58949	ENST00000374189
	INCA	2.07393	1.73564	3.0386	8.01618	1.47499	3.87216	6.39746	2.18089	3.89965	7.90736	10.0417	3.14626	5.01318	0.9074	4.52292	1.65269	2.73671	INCA
	ENST00000374189	2.64532	1.29828	1.66058	4.01652	1.7341	3.31635	4.58974	2.79881	1.84917	7.90736	9.97538	1.73721	4.42361	0.902979	3.68865	2.32834	1.58424	ENST00000374189
	ENST00000374189	2.88516	1.70887	2.07138	4.93952	2.06631	4.18712	4.73647	2.8291	1.94982	8.65687	9.88069	1.92076	4.98755	0.916737	4.06305	2.45298	1.65637	ENST00000374189
	PURB	2.37726	2.36775	2.63215	8.02461	2.90678	4.6642	6.5618	2.73217	5.30174	11.1003	9.71499	2.59191	6.18134	0.934652	5.16592	4.34291	1.18951	PURB
	ARFIP2	3.73166	2.03506	4.10146	6.98361	3.86685	5.48402	7.04308	5.1675	6.62425	10.793	9.6203	4.26238	6.43035	0.910491	5.85719	5.10824	1.14662	ARFIP2
	BC035518	2.08098	0.435737	0.962876	8.10048	1.66766	4.15007	5.7988	1.1692	1.45359	10.8979	9.61083	0.991898	4.55178	0.906459	3.99014	1.12125	3.55866	BC035518
	TPK1	1.57308	0.649142	3.09946	5.3947	2.34536	3.46457	6.03357	3.84988	3.78261	11.6025	9.57769	3.36504	5.17065	0.907941	4.60832	3.51683	1.31036	TPK1
	RABGEF1	2.55361	1.46382	2.86689	5.74873	1.88027	4.97453	3.34546	1.86588	2.47649	10.823	9.21314	1.83547	5.85177	0.918099	4.223	2.81263	1.50144	RABGEF1
	ENST00000374189	2.81462	1.58634	1.91271	4.72036	2.06631	4.09449	4.54279	2.74429	1.82811	7.51012	9.00483	1.75019	4.44558	0.903851	3.77083	2.31787	1.62685	ENST00000374189
	SASH1	3.34368	1.25447	1.9214	9.289	2.34536	4.72441	6.93743	3.22288	5.11917	8.7618	8.98589	2.1933	7.04555	0.91464	5.0111	1.56343	3.2052	SASH1
	ENST00000374189	2.62063	1.50276	1.66058	4.3579	1.77729	3.63594	4.49583	2.42019	1.69234	7.70499	8.97169	1.72794	4.12333	0.906212	3.59165	2.16964	1.65541	ENST00000374189
	UACA	4.06673	1.17251	1.53234	7.37135	2.39519	4.38629	5.16493	1.02381	2.28221	7.66002	8.88173	2.04312	6.82584	0.932112	4.21585	1.36148	3.09652	UACA
	WRN	3.35779	1.98475	2.46262	5.29355	2.2457	4.78925	5.31166	1.5448	4.53164	12.277	8.81072	3.08508	5.93599	0.910838	4.74081	2.73398	1.73403	WRN
	TRAF1	2.51129	0.487668	2.26048	4.60235	2.11282	2.51042	4.18476	2.7867	3.01017	6.88053	8.78705	1.8021	3.54475	0.902559	3.49854	1.22491	2.85616	TRAF1
	SMC5	2.21148	1.03944	2.26048	5.1081	1.50821	4.26123	4.1202	1.83861	2.65906	10.4107	8.59767	2.06537	4.45291	0.915586	3.88719	2.14605	1.81133	SMC5
	RHOBTB2	3.29077	0.443039	1.76056	7.04682	2.94333	5.30801	4.84799	2.90786	2.91654	10.3658	8.53139	1.66305	5.65402	0.909359	4.43686	1.27506	3.47973	RHOBTB2
	PCNX	2.2785	0.864982	1.90836	5.61386	1.71417	4.68272	4.24933	2.03853	3.05699	11.8573	8.34201	1.69642	4.87769	0.900279	4.09084	1.51867	2.6937	PCNX
	WRN	3.19554	1.99449	2.51478	5.11232	2.35865	4.65956	5.24709	1.42364	4.2648	11.6624	8.32781	3.06098	5.87007	0.913535	4.5917	2.70765	1.69583	WRN
	LOC401397	2.46191	1.66018	2.21701	5.73187	2.9699	4.33534	6.10987	1.9204	3.13657	8.64188	8.19525	2.08391	5.16698	0.933701	4.20239	3.33595	1.25973	LOC401397
	SPRY1	2.64532	1.04674	1.60407	6.19547	1.98658	3.31635	5.88684	1.62355	5.33685	8.37955	8.1479	1.65378	5.40501	0.93476	4.09446	2.15261	1.90209	SPRY1
	CDC37L1	1.56603	1.13113	1.15632	4.89737	1.38197	2.64011	4.48996	1.19949	1.91003	8.34957	8.1337	1.14393	3.38362	0.920997	3.18333	1.65967	1.91805	CDC37L1
	PANX1	1.14278	0.384617	0.986785	4.2694	0.687662	3.01065	2.62942	1.11468	1.85385	7.77994	8.12897	0.815767	2.74279	0.903131	2.73441	1.14786	2.38217	PANX1
	DUSP14	3.01919	1.08894	1.53452	8.07519	1.16271	5.17832	3.83848	2.09002	4.67677	8.40953	8.06742	2.10987	6.71232	0.912278	4.30487	2.14231	2.00945	DUSP14
	PHACTR2	2.41606	2.62821	2.96035	8.366	1.81383	4.14081	5.05928	2.04762	4.43567	9.54879	8.06742	1.90964	5.50022	0.902329	4.5303	2.98033	1.52007	PHACTR2
	SYTL3	1.86936	0.444662	2.86037	6.25448	1.97993	2.77906	4.58387	2.83516	3.33553	5.86119	8.04848	1.44613	5.14867	0.922234	3.64976	0.845525	4.31656	SYTL3
	RBM18	3.42833	2.50569	4.04712	7.05525	2.39187	4.92821	5.7225	3.25317	4.50356	8.86674	7.95379	3.55971	6.36444	0.954482	4.96772	3.59792	1.38072	RBM18
	RHOQ	1.48843	0.748948	1.38237	5.38205	0.976679	2.88096	2.78202	1.36306	1.71107	7.74996	7.87804	1.25517	2.92954	0.902588	2.96372	0.861684	3.43945	RHOQ
	SP3	1.86936	1.29098	1.69101	2.61306	1.77397	2.35294	4.85973	1.75683	2.59352	7.18783	7.79756	1.53327	3.88165	0.906452	3.16936	2.2571	1.40417	SP3
	MAP3K8	1.77765	0.451154	1.25413	7.00468	0.989967	3.88143	3.76805	1.43878	1.68064	8.67936	7.69813	1.31264	4.77516	0.92757	3.43937	1.31056	2.62434	MAP3K8
	MTA2	4.34537	2.6128	3.68632	7.11426	4.47811	5.48402	4.55453	3.0684	5.24791	9.02413	7.65079	4.4348	6.43767	0.915596	5.24147	3.64138	1.43942	MTA2
	KIAA1143	3.53062	2.58521	3.17336	7.20276	3.24895	4.75683	5.20014	1.86588	3.4315	7.06041	7.64132	3.46701	6.34979	0.931721	4.57798	4.24215	1.07916	KIAA1143
	ITPKB	2.07393	0.510388	1.33672	6.35984	1.82712	2.54748	3.93826	1.97795	3.17871	7.8474	7.60818	1.19399	3.43489	0.910389	3.37191	1.094	3.08219	ITPKB
	ZMYND15	1.81292	0.976959	1.61059	6.22919	1.78393	3.69616	4.00282	2.12637	1.8796	7.15035	7.60345	1.49619	3.66193	0.900234	3.38696	1.39531	2.42738	ZMYND15
	ABHD5	2.09862	1.76404	2.68214	4.40005	2.0796	2.92728	3.52154	2.07791	3.20913	8.27462	7.54663	2.26931	4.35037	0.937427	3.63087	2.37746	1.52721	ABHD5
	DOCK4	1.21332	0.428434	0.834637	3.7805	0.774035	2.6818	2.68811	1.7326	2.26582	5.77125	7.36673	0.708234	2.83433	0.906372	2.5446	0.650524	3.91161	DOCK4
	THRAP1	3.3331	2.24603	2.85603	7.45143	3.83363	4.20565	6.55593	3.47125	4.94595	9.63873	7.17262	2.10245	7.22865	0.920327	5.00319	3.73637	1.33905	THRAP1
	NID1	1.72827	0.30672	0.565119	3.71728	0.797289	3.12645	2.80549	1.28733	2.60289	6.83556	7.14894	1.21438	3.20785	0.923151	2.71874	0.564714	4.81436	NID1
	TAF1B	2.9557	1.7754	1.9214	4.76251	1.8537	3.94164	5.39969	1.32065	2.35243	9.00914	7.14421	2.40837	5.2805	0.933022	3.8558	2.52818	1.52513	TAF1B
	YTHDC2	1.5237	0.759496	1.13024	3.35904	1.14278	2.14451	2.56486	1.17829	2.68013	7.86239	7.01638	1.09387	2.73912	0.900115	2.70729	1.32561	2.0423	YTHDC2
	AGPS	2.74407	1.25852	1.8888	4.7035	2.32875	3.4553	4.6543	2.14454	3.39405	8.34957	6.77493	1.94115	3.62531	0.901939	3.6356	2.5736	1.41265	AGPS
	PLEKHG5	3.41422	2.65499	3.06903	6.49893	4.07614	4.55767	4.84212	3.10171	3.82475	7.48014	6.77019	2.25448	5.79317	0.9167	4.4875	3.00685	1.49242	PLEKHG5
	FLJ39370	1.99633	1.32912	1.58668	5.01538	1.58461	2.7698	2.86419	1.6175	2.77142	6.89552	6.57135	1.59445	3.17123	0.913962	3.05904	1.42769	2.14266	FLJ39370
	GNAI2	1.52723	0.765988	1.30847	4.66136	0.661086	2.67253	2.10119	1.17526	2.45308	4.27222	6.53347	1.3627	3.83038	0.914169	2.56346	0.813483	3.15121	GNAI2
	KIT	0.878245	3.01202	1.15632	4.9901	1.6876	1.97314	4.36671	0.866299	2.68247	8.97167	6.44825	0.893635	5.41233	0.904801	3.33375	1.04665	3.18517	KIT
	DNAJC8	1.76354	1.43785	2.03008	3.11038	1.50488	2.41779	3.1283	2.14454	2.13006	6.21346	6.42932	1.82435	3.04673	0.908312	2.8601	2.05413	1.39237	DNAJC8
	GRPEL2	2.21501	0.89825	1.50843	3.43069	1.86699	3.46457	3.77979	2.31114	3.24425	4.97677	6.31569	2.05054	4.24418	0.930377	3.10048	1.72514	1.79724	GRPEL2
	KYNU	1.93637	0.469005	3.04295	6.98782	1.31553	3.27003	4.10259	2.67765	3.2934	6.04107	6.29675	2.78102	5.7712	0.907475	3.69118	0.877281	4.20753	KYNU
	RSRC1	2.80756	1.83545	2.38219	4.9901	2.33539	4.44187	3.61545	1.76289	2.60289	6.65567	6.28728	3.05171	4.10136	0.903773	3.60537	2.84415	1.26764	RSRC1
	GSK3B	3.80926	2.60468	2.31481	4.88052	4.01967	4.30755	5.51708	3.03205	4.29289	7.69	6.27781	3.31869	5.15966	0.901293	4.4019	4.21831	1.04352	GSK3B
	SSBP2	0.874718	0.542034	0.852026	3.8648	0.757425	2.32515	2.96983	1.15103	1.83747	5.9961	6.14525	0.593285	2.15322	0.901579	2.31249	0.55875	4.13868	SSBP2
	DISC1	1.47432	0.454399	0.758564	3.53606	0.803933	2.38073	3.21047	0.972315	2.07856	5.3815	5.96534	0.99746	2.27772	0.912053	2.33011	0.77089	3.02262	DISC1
	OR7E47P	1.27681	0.404091	1.13676	3.12724	0.870374	2.96434	4.20237	2.02338	1.80236	6.40084	5.95588	0.847285	3.0687	0.900337	2.62157	0.966017	2.71379	OR7E47P
	VNN2	0.81123	0.242617	1.68884	3.87744	1.37532	1.58407	3.53328	1.51451	1.28506	3.97242	5.92273	1.1087	3.39095	0.921436	2.33132	0.544085	4.28484	VNN2
	MCL1	1.87288	0.741645	1.27587	4.6445	0.930171	2.42242	2.26552	1.2843	2.1956	4.66197	5.9038	0.912175	4.15995	0.94465	2.55929	1.24157	2.06134	MCL1
	ZFAND5	2.49012	1.29666	1.87793	6.28819	2.53139	3.45067	3.65066	1.87799	2.46244	7.16534	5.80911	1.23107	4.46756	0.900495	3.4307	2.02846	1.69129	ZFAND5
	HGF	1.39673	0.533919	1.38237	4.48434	1.12285	2.05188	2.84658	1.72048	1.51913	4.56453	5.79491	1.03454	6.50359	0.935406	2.68891	0.752485	3.57338	HGF
	ARMC8	1.94343	1.37537	1.24326	4.65293	1.31221	3.04771	2.94636	1.24796	2.00366	4.93929	5.76176	1.4554	3.61799	0.928933	2.73441	1.64595	1.6613	ARMC8
	RNF38	1.91874	1.09056	1.46931	4.2399	2.33539	2.60306	4.30802	1.2843	1.56126	6.63319	5.69075	1.27	3.88897	0.929538	2.94565	1.93962	1.51867	RNF38
	LOC158830	2.08098	0.344045	1.74752	2.91651	1.22915	1.76007	3.09896	1.10256	1.98025	4.39215	5.52978	1.4313	2.44617	0.913098	2.31227	1.20463	1.91949	LOC158830
	TLN1	1.19921	0.584228	0.741175	3.39697	0.803933	1.87124	2.37117	1.27522	1.50275	5.01424	5.50611	1.05123	1.95547	0.905184	2.09792	0.84404	2.48557	TLN1
	PRKAA1	1.79176	1.24635	1.40193	4.05024	1.36536	2.8717	3.46285	1.41152	2.2471	5.30655	5.24572	1.21067	3.67658	0.953531	2.71449	2.06408	1.31511	PRKAA1
	C18orf1	1.0546	0.759496	0.97157	3.39697	1.70088	2.34368	2.54725	1.13891	1.2991	5.48643	5.19364	0.582161	2.47913	0.903228	2.22722	0.593639	3.7518	C18orf1
	ELP3	2.23617	1.51737	1.63015	4.68664	2.10617	3.05697	3.6624	1.64779	3.44321	5.87618	5.15103	2.34162	3.25912	0.905532	3.12422	1.92541	1.62263	ELP3
	CPVL	1.84819	0.595588	0.775952	2.92915	0.617899	1.63038	2.61768	1.21161	3.36128	6.31839	5.12262	1.88183	3.57404	0.931234	2.49882	1.99408	1.25312	CPVL
	BCL2A1	1.11103	0.399222	1.36498	2.5962	0.797289	2.32515	2.61768	1.40546	2.05516	4.24224	5.10368	0.619241	2.92222	0.934488	2.11997	0.450007	4.71096	BCL2A1
	C1QTNF2	1.51665	0.376502	0.810729	2.62992	1.22251	2.8717	3.62719	1.357	1.88662	6.80558	5.09421	1.13651	3.16025	0.902869	2.49964	0.541916	4.61261	C1QTNF2
	NAPG	1.50254	1.35184	2.01269	4.33683	1.7341	3.14961	3.27503	1.46604	2.62629	5.47144	5.09421	1.30523	4.18925	0.949652	2.88578	1.82367	1.5824	NAPG
	THC2314346	2.4478	1.66018	3.10816	4.08817	2.29221	3.42751	4.00282	1.80227	2.38754	5.47894	5.08475	2.56225	6.20697	0.928135	3.42689	2.42447	1.41346	THC2314346
	ENST00000357778	2.14447	0.714056	1.99096	4.28204	2.33872	3.33488	5.22949	1.65081	2.32668	5.26158	5.07528	2.45472	4.7422	0.907963	3.19584	1.42623	2.24075	ENST00000357778
	SLC36A4	1.85878	0.585851	1.39758	3.38854	0.793967	3.12182	2.94636	1.24493	1.35996	4.43712	4.97585	0.850993	3.26278	0.914955	2.32496	1.29908	1.78971	SLC36A4
	ARMC8	1.38967	1.69345	1.32586	3.02609	1.70753	2.9597	2.48855	1.32671	1.54722	5.0742	4.89537	1.44984	4.04277	0.933717	2.53284	1.83167	1.38281	ARMC8
	C3orf32	1.64362	0.195554	0.78682	2.50348	1.80719	2.41315	2.39465	1.45393	0.945653	4.12232	4.85749	0.849139	3.1932	0.913021	2.08971	1.94806	1.07271	C3orf32
	LOC338328	0.793595	0.178514	0.602069	2.79007	1.08963	2.31589	2.26552	1.01472	1.18207	3.95743	4.82909	0.483898	2.78307	0.935437	1.86812	0.605882	3.08331	LOC338328
	PGDS	0.712472	0.142811	0.521648	3.7805	0.823866	1.88513	2.33009	0.945054	1.59169	5.75626	4.81488	0.689694	2.41687	0.928428	2.03161	3.98078	0.510356	PGDS
	ARHGAP29	0.783014	0.380559	0.460789	1.90922	0.671052	1.16258	1.33819	0.517962	1.31081	5.37401	4.76281	0.478336	2.51941	0.932306	1.66682	0.416932	3.99784	ARHGAP29
	TMEM133	1.23448	0.223143	1.09111	3.75943	0.800611	2.76054	2.8994	1.44787	2.13006	4.63948	4.68706	0.912175	2.69884	0.91435	2.25263	1.19118	1.8911	TMEM133
	ENST00000301038	1.57308	0.753005	1.52582	2.82379	1.7341	2.15841	2.81723	1.56903	1.70873	4.72193	4.68706	1.20511	2.3949	0.915733	2.28248	1.75494	1.3006	ENST00000301038
	APH1B	1.73885	1.13438	1.66058	4.64871	1.98658	2.73275	4.38432	1.94463	2.34775	5.30655	4.54502	1.11241	4.16728	0.912355	2.90075	0.945408	3.06826	APH1B
	THC2434479	1.74591	0.964787	0.75639	3.54449	1.24244	1.95461	3.25156	1.40546	1.52147	6.08604	4.41246	0.787956	3.12729	0.920036	2.3693	1.64193	1.44299	THC2434479
	EMR2	1.87641	0.286434	0.973744	4.20618	0.704272	1.61649	3.2046	1.38729	2.41797	4.39964	4.40299	0.817621	4.37235	0.948321	2.35892	0.536877	4.39378	EMR2
	KIT	0.744216	2.1016	0.847679	3.58242	1.0697	1.2969	3.41589	0.623978	1.84683	6.07105	4.39352	0.667445	3.66925	0.901677	2.33311	0.779867	2.99168	KIT
	DYSF	1.79176	0.214217	0.834637	2.89965	1.18929	1.93145	2.35943	1.11771	2.6497	4.37715	4.35091	1.26073	3.25179	0.959734	2.17142	0.471152	4.60875	DYSF
	TRIOBP	1.36146	0.661313	1.21718	2.21688	1.01987	1.54701	2.20096	1.43575	1.07205	3.28287	4.34144	1.00858	2.02871	0.905853	1.79955	1.02578	1.75432	TRIOBP
	C9orf21	0.98053	0.407337	0.597722	3.20732	0.578035	1.83881	2.45334	0.98746	1.0978	3.86749	4.2799	0.558058	2.23378	0.929864	1.77597	0.654976	2.7115	C9orf21
	AK023663	0.768905	0.230445	0.678143	3.43912	0.727526	2.01945	2.18922	0.896589	1.29442	4.37715	4.21362	0.459796	2.15322	0.920175	1.80366	0.428055	4.21362	AK023663
	NSD1	1.28739	0.869039	1.09981	2.80693	1.41187	2.22325	2.55312	1.76289	2.21667	4.3022	4.18994	1.29781	2.21913	0.906043	2.17231	1.25832	1.72636	NSD1
	SMAP1L	0.994639	0.431679	1.39976	2.87015	1.21254	1.50996	2.50029	1.23584	1.6666	4.02488	4.08105	0.904759	1.7797	0.904081	1.89322	0.721974	2.62228	SMAP1L
	SDK1	0.959368	0.120091	0.634672	1.99772	0.591323	1.83418	2.25379	1.36306	1.13759	4.09234	4.07632	0.923299	2.69518	0.952322	1.74453	0.363656	4.79721	SDK1
	ST6GALNAC3	0.818284	0.168777	0.530343	1.93029	0.604611	1.58407	2.13053	0.823893	1.02524	3.67261	4.02424	0.485752	2.38392	0.958802	1.5525	0.466466	3.32822	ST6GALNAC3
	LRRC8C	0.673674	0.180137	0.543384	2.66363	0.561424	1.01436	1.53774	0.605804	1.57765	3.19292	3.99583	0.574745	1.83829	0.939565	1.45843	0.3354	4.34833	LRRC8C
	ISYNA1	1.4708	0.365142	0.552078	2.93337	0.850442	1.85734	2.50029	1.40546	1.87258	3.62764	3.98163	0.914029	2.25941	0.92424	1.89156	0.764196	2.47522	ISYNA1
	FGF7	0.539644	0.111977	0.456442	1.7027	0.671052	1.31542	2.60594	0.684558	0.505597	3.40279	3.97216	0.304058	2.04702	0.921739	1.40918	0.383185	3.67755	FGF7
	WDR36	1.78471	0.83009	1.39541	3.22839	1.82048	2.01945	3.08722	1.59932	2.9025	5.9961	3.95796	1.80396	3.39095	0.916959	2.60127	2.05518	1.26572	WDR36
	RBMS3	0.867664	0.120091	0.478178	2.30539	0.764069	1.46364	1.57295	0.799661	1.56126	4.06985	3.93902	0.684131	2.02871	0.945738	1.58882	0.404745	3.92547	RBMS3
	CHST7	1.28739	0.480365	0.995479	3.26632	0.817221	2.01019	2.34769	1.29036	1.04864	4.22725	3.92008	0.73419	2.10927	0.907124	1.88727	0.901419	2.09366	CHST7
	FLJ40432	1.00875	0.639405	1.07807	2.13259	1.32217	1.76934	1.93685	1.20555	1.59169	3.35782	3.92008	0.96038	1.84927	0.909047	1.75169	1.17367	1.49249	FLJ40432
	QSER1	1.0158	0.705942	1.41497	2.22531	1.14943	2.21399	2.34769	1.30248	2.09963	4.78939	3.89168	0.875095	2.58166	0.914044	2.04716	1.42864	1.43294	QSER1
	MAOB	0.64193	0.555016	0.625978	2.60463	1.04644	1.82029	2.63529	1.00563	1.02992	3.47024	3.88221	0.671153	2.4718	0.936259	1.72773	0.377802	4.57312	MAOB
	CAMK2D	1.67889	1.63097	0.982438	2.79007	1.17932	1.87124	2.42986	1.29945	1.77427	3.80753	3.88221	1.15134	2.28871	0.912242	2.05895	1.44455	1.42532	CAMK2D
	BAT2	1.46021	1.20416	1.56929	2.63834	1.30888	2.14914	2.23031	1.75077	1.9943	2.98306	3.83013	1.57962	2.32533	0.916121	2.07873	1.70287	1.22072	BAT2
	IQCA	1.52723	0.116034	0.938967	2.30539	0.631187	1.30616	1.59643	0.787545	1.10014	3.44776	3.8254	0.634073	1.54167	0.904873	1.51985	0.35347	4.29979	IQCA
	FILIP1	0.754797	0.137943	0.382542	2.40233	0.524882	0.949514	1.40862	0.569455	1.06737	3.073	3.81593	0.563621	1.57097	0.935909	1.32469	0.330727	4.00539	FILIP1
	LDB2	0.807703	0.127394	0.412972	2.17474	0.578035	1.26911	1.76077	0.608833	1.01119	3.70259	3.81119	0.537664	1.78702	0.949206	1.42994	0.328936	4.34716	LDB2
	THC2314833	0.740688	0.110354	0.354286	2.55405	0.624543	0.917091	1.56122	0.533107	0.603907	2.98306	3.79699	0.444964	1.47942	0.919492	1.2849	0.319645	4.01976	THC2314833
	PALMD	0.691309	0.1704	0.39993	2.09887	0.52156	1.05604	1.71382	0.539165	0.681151	3.83751	3.78752	0.381927	2.058	0.962019	1.37979	0.335279	4.11533	PALMD
	TIGD6	1.14278	0.959107	1.13893	2.62992	1.10292	1.69523	2.42399	1.29036	1.76023	4.21226	3.73544	1.13837	1.86392	0.907478	1.93027	1.1977	1.61164	TIGD6
	BAHCC1	1.5237	0.3692	0.75639	2.30961	1.58793	2.01019	2.65876	1.14194	1.3506	3.20791	3.72124	0.871387	2.29237	0.901892	1.83086	0.878131	2.08496	BAHCC1
	KIAA1212	0.64193	0.146057	0.478178	1.82071	0.451797	1.27837	1.66686	0.660326	0.74201	3.05801	3.68336	0.374511	1.23041	0.902529	1.24866	0.317847	3.92848	KIAA1212
	PLEKHB2	2.36315	1.75755	2.09529	3.42226	1.56136	2.48263	2.49442	2.19907	2.86973	3.43277	3.68336	2.49921	3.13461	0.905308	2.61503	2.06179	1.26833	PLEKHB2
	TFPI	1.14278	0.142	0.743349	2.67206	0.777357	1.94071	2.32422	0.845096	0.828617	3.36531	3.66916	0.55435	4.22953	0.937751	1.78727	0.481494	3.71193	TFPI
	ENST00000265450	1.71064	0.829279	1.1085	2.55405	1.81383	1.9824	2.08358	1.34791	1.09546	3.70259	3.65496	1.34787	2.36561	0.913118	1.96898	1.37867	1.42817	ENST00000265450
	RHOJ	0.790068	0.163908	0.554251	2.20003	0.737493	1.58407	1.65512	0.651239	1.34592	4.08484	3.64549	0.530248	2.3949	0.962788	1.56443	0.329101	4.75364	RHOJ
	ENST00000285206	1.93637	0.186628	0.75639	3.0008	1.22583	1.97314	2.64702	1.03592	2.07388	3.61265	3.64549	1.53883	2.78307	0.934728	2.032	0.474639	4.28116	ENST00000285206
	HBLD2	1.26975	0.871473	1.36498	2.59198	1.41519	1.88976	2.24205	1.32974	1.62914	3.16294	3.62655	1.016	2.00308	0.916058	1.8779	1.53449	1.22379	HBLD2
	ST7OT1	1.5237	0.585851	0.680316	2.55827	1.05641	2.28346	3.39829	1.38123	1.21952	3.83001	3.59341	1.2459	3.27377	0.915463	2.04847	1.17779	1.73925	ST7OT1
	SEMA3A	0.677201	0.373257	0.439054	1.8165	0.50495	1.5748	1.71969	0.751196	1.09078	3.71758	3.56027	0.404175	1.7504	0.926392	1.41383	0.828135	1.70725	SEMA3A
	BMP6	0.783014	0.111166	1.09981	1.20538	0.631187	0.917091	2.21857	0.751196	1.21718	4.31719	3.49399	0.769416	2.1166	0.916809	1.51014	0.338354	4.46319	BMP6
	BMP6	0.783014	0.111166	1.09981	1.20538	0.631187	0.917091	2.21857	0.751196	1.21718	4.31719	3.49399	0.769416	2.1166	0.916809	1.51014	0.338354	4.46319	BMP6
	EID3	0.892353	0.14768	0.536863	2.41918	0.780679	1.55628	1.90163	0.793603	0.917564	4.39215	3.49399	0.559912	1.91885	0.927122	1.56236	0.479397	3.25902	EID3
	SYDE1	0.909989	0.195554	0.515128	2.32225	0.617899	1.70449	2.39465	1.06621	1.13525	3.12547	3.49399	0.682277	1.66252	0.903734	1.52505	0.476906	3.1978	SYDE1
	ENST00000334994	0.994639	0.444662	0.671622	3.3169	0.936815	2.39	2.30074	0.866299	1.30847	3.3878	3.46558	0.563621	3.33968	0.919196	1.84514	0.57111	3.2308	ENST00000334994
	ZNF542	0.578442	0.139566	0.434707	1.66477	0.50495	1.195	1.37927	0.666384	0.842661	3.64263	3.45611	0.367095	1.22308	0.902265	1.23805	0.356175	3.47597	ZNF542
	LOC338620	1.04402	0.334308	1.12589	2.64677	0.803933	1.97314	2.289	1.18435	1.28272	3.70259	3.45611	0.69711	2.22645	0.93279	1.75126	0.584303	2.99718	LOC338620
	HECW2	0.842974	0.143623	0.456442	2.4824	0.594645	1.10236	1.26775	0.566426	1.21718	2.78819	3.42297	0.559912	1.73209	0.940588	1.32131	0.328069	4.02752	HECW2
	A_32_P187143	0.959368	0.144434	0.486872	1.91343	0.744137	1.34321	1.9075	0.796632	1.28974	3.26788	3.41824	0.48019	1.39153	0.909807	1.39563	0.36847	3.78763	A_32_P187143
	ETS1	1.32619	0.180948	0.912885	2.57934	0.790645	1.81566	1.87815	0.932938	1.33889	4.19727	3.35196	0.845431	2.97349	0.965433	1.77875	0.453687	3.92067	ETS1
	CDH5	0.867664	0.110354	0.426013	1.63105	0.71756	1.18573	1.39688	0.70879	1.02056	2.83316	3.31408	0.519124	1.66252	0.944856	1.26104	0.366821	3.43775	CDH5
	ZNF614	0.899407	0.603702	0.695531	2.46555	0.910239	1.38027	1.61991	1.02381	0.847343	3.37281	3.31408	0.882511	1.55998	0.908308	1.50578	1.00312	1.5011	ZNF614
	ENST00000381298	0.804176	0.154171	0.778126	2.26746	0.754103	1.81102	1.96032	0.687587	1.08376	4.18228	3.29514	0.559912	2.37659	0.946685	1.59343	0.44045	3.61774	ENST00000381298
	ARHGAP24	0.691309	0.194743	0.454269	2.12838	0.564747	1.30616	1.61991	0.702732	0.833298	2.89312	3.29514	0.407883	1.75773	0.949171	1.29611	0.359051	3.60982	ARHGAP24
	MTMR9	0.804176	0.240183	0.634672	2.20845	0.793967	1.33858	2.21857	0.842067	1.14227	3.01304	3.26674	0.593285	1.55266	0.920004	1.43451	0.512998	2.79633	MTMR9
	TNKS1BP1	1.21685	0.395977	0.78682	2.29275	0.744137	1.66744	1.45557	0.808748	0.884794	3.14795	3.262	0.813913	1.74308	0.921986	1.47846	0.743488	1.98855	TNKS1BP1
	UBE2NL	2.17269	1.23905	1.87793	1.98087	1.38861	1.85271	2.5942	1.6175	2.29859	3.58267	3.25253	1.65378	2.56335	0.90397	2.15958	2.18964	0.986268	UBE2NL
	PDGFD	0.64193	0.118468	0.345592	1.5594	0.438509	0.880037	1.90163	0.484643	2.05516	3.6876	3.20992	1.016	1.97744	0.929836	1.40895	0.335399	4.20081	PDGFD
	PDGFD	0.64193	0.118468	0.345592	1.5594	0.438509	0.880037	1.90163	0.484643	2.05516	3.6876	3.20992	1.016	1.97744	0.929836	1.40895	0.335399	4.20081	PDGFD
	LOC283537	0.783014	0.339988	0.547731	1.9345	0.930171	1.04215	1.70208	0.636094	0.751373	3.02054	3.15784	0.508	1.22308	0.903032	1.27512	0.567903	2.24531	LOC283537
	ZRANB1	1.06518	0.381371	0.715093	2.11995	0.710916	1.34321	1.50252	0.733022	0.83798	3.08799	3.15784	0.615533	1.34027	0.906055	1.35468	0.839202	1.61425	ZRANB1
	THC2279497	0.606659	0.271017	0.725961	1.52569	0.564747	1.195	1.61404	0.593688	0.777121	3.20791	3.15311	0.519124	1.21576	0.904655	1.22845	0.514677	2.38683	THC2279497
	IQCG	0.72658	0.19312	0.462963	1.14637	0.747459	1.02362	1.54948	0.627007	0.777121	2.84815	3.13891	0.613679	1.32562	0.910463	1.1677	0.560839	2.08206	IQCG
	ENST00000342841	1.11456	0.365142	0.68249	1.68163	0.750781	1.51922	1.47318	0.875386	1.14227	3.25289	3.1247	0.69711	1.49773	0.9089	1.39824	0.840942	1.6627	ENST00000342841
	AK001998	0.987585	0.804936	0.895496	1.67741	1.04644	1.4729	1.87815	0.932938	1.15866	2.51836	3.11524	0.923299	1.63322	0.915257	1.46497	0.939019	1.56011	AK001998
	CDKN2A	1.30502	1.02889	0.856373	3.13145	1.1162	1.94535	2.0601	1.55086	0.917564	4.43712	3.08683	0.689694	3.35433	0.901471	1.95998	0.96179	2.03785	CDKN2A
	SAMD4A	1.57661	0.360274	0.725961	2.62149	0.671052	1.94535	1.69621	1.19343	1.09546	2.96058	3.08209	0.68784	2.54138	0.918215	1.62752	0.561018	2.90101	SAMD4A
	KIAA1529	0.969949	0.146868	0.995479	1.59734	1.09627	1.37101	1.84294	0.823893	0.795847	3.3878	3.06789	0.695256	1.68083	0.911789	1.42087	0.521097	2.7267	KIAA1529
	C1orf90	1.32266	0.3124	0.791167	2.70999	1.02319	1.55628	2.07184	1.13285	1.14696	2.89312	3.06316	0.730482	1.97012	0.918381	1.59417	0.517731	3.07915	C1orf90
	SNCA	0.599605	0.1704	0.443401	1.98087	0.498306	1.283	1.49079	0.64821	0.543048	2.71324	3.05842	0.296642	1.29632	0.910926	1.15556	0.317162	3.64342	SNCA
	C1orf55	1.07223	0.725416	1.21501	3.16096	0.983323	1.74155	1.81946	0.98746	1.21016	4.14481	3.03948	0.949256	2.40223	0.917714	1.80395	1.32166	1.36491	C1orf55
	STARD8	1.14278	0.168777	0.556425	2.74792	0.724204	1.4729	2.00728	0.945054	1.59872	3.22291	3.03475	0.656321	1.66252	0.904798	1.53389	0.369867	4.14714	STARD8
	HBA2	0.634876	0.128206	0.512954	0.788132	0.584679	0.935618	1.07994	0.605804	1.21718	3.76255	3.03475	0.363387	1.86392	0.900211	1.19323	0.425563	2.80389	HBA2
	ANK1	1.04049	0.167154	0.665102	1.6732	0.797289	1.33858	1.88989	1.18132	1.44657	2.78819	3.02528	0.385635	1.75773	0.915727	1.39665	0.444203	3.14417	ANK1
	THC2318533	1.04755	0.442228	0.838985	1.90079	1.07302	1.50996	2.289	0.793603	1.06269	2.4584	3.00161	0.834307	1.92618	0.925187	1.47525	0.794893	1.85592	THC2318533
	GPR162	1.00169	0.141188	0.54121	2.95865	0.823866	1.75544	2.44747	1.13588	1.161	3.6876	2.95427	0.663737	2.09462	0.904294	1.64359	0.430942	3.81394	GPR162
	TM4SF18	1.07223	0.152548	0.521648	2.32225	0.770713	1.27837	2.37704	0.587629	1.97557	3.6876	2.92586	0.791664	3.74615	0.949681	1.70841	0.367224	4.65222	TM4SF18
	TMEM22	0.631349	0.122526	0.452095	1.8165	0.478374	0.815192	1.11515	0.445266	0.856705	2.6083	2.92112	0.355971	1.09126	0.922071	1.0546	0.284888	3.70181	TMEM22
	ENPEP	0.571388	0.141188	0.28256	0.977789	0.392001	0.713293	0.956685	0.375598	0.779462	1.85879	2.86431	0.355971	1.10224	0.903014	0.874714	0.305956	2.85895	ENPEP
	FILIP1	0.723053	0.116034	0.330377	1.60155	0.524882	0.898564	1.60817	0.478585	0.889476	2.88562	2.85011	0.446818	1.31463	0.941117	1.1283	0.294004	3.83769	FILIP1
	FUT11	0.775959	0.452777	0.678143	2.24217	0.843798	1.61649	1.74903	0.945054	0.926927	2.72823	2.84064	0.663737	1.58195	0.909882	1.38807	0.648698	2.13978	FUT11
	TNFRSF10B	1.25917	0.464137	0.767258	2.53298	1.4019	1.4729	1.92511	0.966257	1.87726	2.44341	2.84064	0.637781	2.30702	0.902543	1.60737	0.944774	1.70133	TNFRSF10B
	IL3RA	0.832393	0.201234	0.617284	2.09887	0.631187	1.16258	1.40862	0.793603	0.795847	2.7657	2.8075	0.352263	1.35491	0.917842	1.21708	0.401611	3.03049	IL3RA
	ADAM28	0.656038	0.173645	0.904191	2.60041	1.04976	1.02825	1.90163	0.611862	1.20313	3.80003	2.80276	0.711942	2.35462	0.95292	1.52295	0.343364	4.43536	ADAM28
	RHOJ	0.966422	0.131451	0.445575	1.87972	0.73417	1.30616	1.50252	0.675471	0.856705	2.44341	2.77436	0.500584	1.77237	0.951827	1.22992	0.323903	3.79718	RHOJ
	ENST00000377918	0.705418	0.13064	0.439054	1.92186	0.571391	1.15794	1.34405	0.484643	0.926927	2.70574	2.76489	0.433839	1.09126	0.90964	1.12905	0.324927	3.47479	ENST00000377918
	ANKRD42	0.574915	0.196365	0.404278	1.3571	0.564747	0.981936	1.12102	0.545223	0.64604	3.073	2.72701	0.487606	1.08027	0.901935	1.05842	0.5268	2.00916	ANKRD42
	GHRL	0.867664	0.142811	0.68249	1.84178	0.624543	0.866142	2.25379	0.711819	0.67881	3.14795	2.67967	0.804642	1.36956	0.903199	1.28244	0.359922	3.56309	GHRL
	KCNA5	0.529063	0.10224	0.441228	1.71956	0.468407	0.805929	1.57295	0.672442	0.96906	3.31285	2.66547	0.504292	1.08393	0.905468	1.14211	0.37156	3.07382	KCNA5
	SF3B3	1.19921	0.718113	0.838985	1.98087	1.15607	1.60723	2.06597	1.4721	1.30378	2.83316	2.65126	0.912175	1.90054	0.917347	1.58765	1.41695	1.12047	SF3B3
	EPAS1	0.705418	0.154983	0.491219	1.38239	0.631187	1.05604	1.32645	0.966257	0.898839	1.73887	2.6418	0.496876	1.53069	0.91518	1.07854	0.422392	2.55341	EPAS1
	PTGS1	1.16041	0.485234	0.995479	2.20424	1.04312	1.84345	1.99554	0.981402	1.80704	4.36216	2.63233	0.934423	2.51208	0.903946	1.76592	0.43248	4.08323	PTGS1
	ENST00000367245	0.959368	0.127394	0.556425	2.34754	0.803933	1.49143	2.07771	0.693645	1.32017	4.6095	2.61339	0.495022	2.17519	0.900327	1.55929	0.339963	4.58663	ENST00000367245
	TRIB2	0.902935	0.146057	0.68249	1.98929	0.770713	1.22279	1.41449	0.693645	1.02992	2.62329	2.61339	0.543226	1.2597	0.913606	1.22246	0.355129	3.44229	TRIB2
	PCYT1A	1.18157	0.355405	1.05199	2.03987	1.07634	1.39416	1.59643	1.148	1.23122	2.31599	2.61339	0.78981	1.80167	0.934075	1.43045	0.961752	1.48734	PCYT1A
	GNGT2	0.800649	0.185005	0.60859	1.41611	0.584679	1.12089	1.59643	0.823893	1.65723	2.78819	2.56604	0.578453	1.42815	0.908498	1.24264	0.35203	3.52992	GNGT2
	UBR1	1.00169	0.581794	1.05199	1.72799	1.23912	1.73692	1.8312	0.839038	1.45125	2.84815	2.54711	0.634073	1.7797	0.900594	1.48231	0.768445	1.92897	UBR1
	LYNX1	0.832393	0.202857	0.639019	1.99351	0.777357	1.13015	1.85468	1.11468	0.791165	2.72823	2.53764	0.975212	1.64054	0.932164	1.32442	0.510657	2.59356	LYNX1
	ARHGAP28	0.899407	0.112788	0.525995	1.82071	0.68434	1.35711	2.34182	0.811777	1.49338	4.82686	2.5187	1.27185	3.59968	0.906869	1.71265	0.355894	4.81225	ARHGAP28
	ELMO1	0.839447	0.128206	0.802034	1.46668	0.697628	1.02825	1.63165	0.639123	1.14696	2.87813	2.5187	0.491314	1.31097	0.919375	1.19839	0.367709	3.25907	ELMO1
	EDNRA	0.81123	0.175268	0.465136	2.1073	0.53817	1.72302	1.40862	0.620949	0.749032	2.39844	2.51397	0.700818	1.95181	0.925105	1.24337	0.35206	3.53169	EDNRA
	HGF	0.550226	0.111977	0.369501	0.982004	0.441831	0.880037	0.880385	0.490701	0.519641	2.00869	2.49029	0.278102	1.09126	0.915751	0.853435	0.293186	2.9109	HGF
	AK055302	0.536117	0.100617	0.323857	1.19695	0.458441	0.977304	1.60817	0.533107	0.931609	2.32349	2.49029	0.409737	1.01802	0.904387	0.992901	0.363672	2.73021	AK055302
	F5	1.0158	0.400845	1.07373	1.57626	0.604611	1.38953	1.72555	0.745138	1.03928	2.33848	2.48556	0.528394	1.45379	0.908662	1.25977	0.527847	2.38661	F5
	BQ897248	0.663093	0.107108	0.310816	1.28967	0.498306	0.833719	1.17385	0.442237	0.470486	2.3085	2.46189	0.400467	1.16083	0.938883	0.932382	0.283062	3.29392	BQ897248
	RBMS3	0.536117	0.103863	0.35646	1.30653	0.405289	0.833719	1.13863	0.475556	0.552411	2.21856	2.45242	0.318891	0.93013	0.918148	0.894506	0.399104	2.24128	RBMS3
	GALNTL2	0.634876	0.120091	0.478178	2.06516	0.485018	1.21352	1.70795	1.17223	0.653062	2.63829	2.43348	0.279956	1.69547	0.910149	1.19825	0.350256	3.42108	GALNTL2
	PLCL1	0.606659	0.118468	0.334724	1.20538	0.498306	0.884669	1.05646	0.560368	0.847343	2.75821	2.42875	0.393051	0.996045	0.904	0.976033	0.385984	2.52868	PLCL1
	WWTR1	0.730107	0.128206	0.395583	2.1073	0.528204	1.21352	1.20906	0.623978	0.674129	2.00869	2.41928	0.326307	1.35491	0.900797	1.05533	0.366663	2.87821	WWTR1
	F5	1.04402	0.378125	1.00852	1.55098	0.617899	1.28763	1.73142	0.73908	1.02524	2.32349	2.41454	0.45238	1.41351	0.907751	1.22976	0.49615	2.4786	F5
	HGF	0.486738	0.10224	0.365154	0.977789	0.405289	0.815192	0.874516	0.418004	0.454101	1.9937	2.38614	0.302204	0.952102	0.913299	0.810244	0.283692	2.85607	HGF
	BX101252	0.818284	0.243428	0.717267	1.87972	0.900272	1.38953	1.88402	0.754225	0.706899	2.09864	2.37193	0.487606	1.84561	0.913686	1.23826	0.545602	2.26954	BX101252
	HGF	0.536117	0.114411	0.35646	1.01994	0.418577	0.727189	0.903862	0.633065	0.833298	2.24854	2.3672	0.289226	1.05464	0.920218	0.884809	0.317301	2.78855	HGF
	GSTM4	0.677201	0.246674	0.712919	1.5594	0.817221	1.02825	1.56122	0.70879	0.617951	1.64143	2.33406	0.767562	1.39886	0.908769	1.08243	0.63503	1.70453	GSTM4
	ZBTB24	1.19216	0.569622	0.825943	2.11573	0.943459	1.49606	1.50252	1.01169	1.477	2.62329	2.30565	0.936278	2.86363	0.94208	1.52793	1.29961	1.17568	ZBTB24
	C10orf114	0.881772	0.126583	0.50426	1.77856	0.694306	1.26911	1.42622	0.623978	0.725625	2.12862	2.28672	0.504292	1.83097	0.9523	1.137	0.305957	3.71621	C10orf114
	FAM35A	0.698363	0.410582	0.606416	1.28546	0.737493	1.02825	1.27362	0.6785	0.781802	2.45091	2.26778	0.520978	1.19745	0.921561	1.07212	0.868627	1.23427	FAM35A
	PTX3	0.92057	0.139566	0.482525	2.01458	0.641153	1.54238	1.36166	0.61792	1.62914	2.99805	2.20623	1.41276	1.98477	0.903089	1.38087	0.372136	3.71066	PTX3
	ADAMTS3	0.648984	0.1136	0.482525	1.12109	0.508272	1.10236	1.36166	0.620949	0.763076	1.79883	2.18729	0.385635	1.28168	0.926665	0.951996	0.325509	2.92464	ADAMTS3
	THC2329478	0.634876	0.132263	0.334724	1.54255	0.485018	0.787402	1.24428	0.499788	0.784143	2.39844	2.16362	0.393051	0.996045	0.92453	0.953553	0.316923	3.00879	THC2329478
	FLJ11235	0.55728	0.122526	0.391236	1.4414	0.534848	0.935618	1.27949	0.663355	0.697536	1.88877	2.15415	0.385635	1.08027	0.925453	0.93324	0.371894	2.50942	FLJ11235
	A_23_P21907	0.507901	0.120091	0.36298	1.846	0.578035	1.10699	1.30884	0.551281	0.723284	2.27852	2.13048	0.381927	1.10224	0.906961	0.99989	0.287741	3.47496	A_23_P21907
	ENST00000317656	0.613713	0.118468	0.460789	1.68584	0.551458	0.968041	1.64339	0.693645	0.725625	3.17793	2.12101	0.533956	1.28168	0.901027	1.1212	0.347006	3.23105	ENST00000317656
	HAS2	0.853555	0.220708	0.426013	1.6437	0.561424	1.50996	1.526	0.630036	0.767758	2.42842	2.12101	0.376365	2.14589	0.933207	1.17006	0.543885	2.15131	HAS2
	SHE	0.599605	0.10792	0.404278	1.66477	0.531526	0.94025	1.58469	0.569455	0.655403	2.38345	2.08314	0.348555	1.15717	0.917743	1.00232	0.284297	3.52562	SHE
	HSPG2	0.775959	0.189874	0.462963	1.71113	0.617899	1.17647	1.33819	0.70879	0.758395	1.98621	2.08314	0.456088	1.1352	0.900275	1.03079	0.450529	2.28796	HSPG2
	CHL1	0.486738	0.0941256	0.347766	1.45404	0.471729	1.05604	1.12102	0.490701	0.723284	2.39844	2.07367	0.296642	0.926468	0.900992	0.918513	0.27111	3.38797	CHL1
	PCAF	0.871191	0.241805	0.769431	1.5299	0.730848	1.19037	1.42622	0.6785	0.599226	2.14361	2.0642	0.496876	1.30365	0.914101	1.08045	0.374211	2.88727	PCAF
	OTUD1	0.55728	0.191497	0.478178	1.1843	0.514916	1.02362	1.03299	0.569455	0.543048	1.88877	2.0642	0.296642	1.14618	0.92979	0.883929	0.402989	2.19344	OTUD1
	THC2282717	0.878245	0.446285	0.689011	1.16323	0.737493	0.847615	1.43796	0.690616	0.77478	1.97122	2.0642	0.622949	1.32562	0.947744	1.04994	0.752706	1.39489	THC2282717
	ELK3	0.620767	0.172023	0.39993	1.23067	0.471729	0.907828	1.15037	0.514933	0.55007	1.58897	2.02632	0.352263	0.900835	0.902344	0.837439	0.355435	2.3561	ELK3
	CBLL1	0.892353	0.438171	0.89767	1.61841	0.730848	1.37564	1.46731	0.823893	1.20313	3.02803	2.01685	0.552496	1.65153	0.90129	1.28433	0.8702	1.47591	CBLL1
	SLC35F1	0.511428	0.10792	0.317336	1.30653	0.451797	0.722557	1.10929	0.448295	0.90352	1.96372	2.00265	0.478336	1.16083	0.964533	0.883401	0.29506	2.99397	SLC35F1
	AJAP1	0.994639	0.101428	0.556425	1.71113	0.50495	1.13942	1.15037	0.508875	1.01353	2.06866	1.97898	0.30962	1.91153	0.942806	1.07304	0.30251	3.54713	AJAP1
	HNRPUL1	1.26975	0.519314	0.817249	1.7027	0.760747	1.32469	1.52013	1.01169	1.00651	2.24854	1.97898	0.713796	1.53435	0.913618	1.26219	0.804913	1.56811	HNRPUL1
	STARD13	0.705418	0.373257	0.61511	1.26438	0.664408	1.00046	1.39101	0.714848	1.10248	2.04617	1.97424	0.385635	1.5966	0.957322	1.06416	0.624872	1.703	STARD13
	THC2340539	0.828866	0.220708	0.743349	1.86286	0.498306	0.935618	1.21493	0.593688	0.96906	2.23355	1.96951	0.407883	1.26703	0.922803	1.05733	1.02987	1.02667	THC2340539
	HGF	0.465576	0.0989942	0.32603	0.939858	0.392001	0.639185	0.939077	0.508875	0.409627	1.8438	1.96004	0.239168	0.900835	0.927331	0.743313	0.27638	2.68946	HGF
	HGF	0.493792	0.0957484	0.321683	0.813419	0.378712	0.597499	0.833431	0.418004	0.397923	1.61895	1.95057	0.248438	0.849568	0.921829	0.693672	0.264887	2.61874	HGF
	AF086288	0.828866	0.172023	0.460789	1.68584	0.71756	0.9912	1.42622	0.654268	0.875431	2.29351	1.92217	0.422715	1.2597	0.919859	1.05464	0.410194	2.57107	AF086288
	HGF	0.458521	0.100617	0.312989	0.817634	0.405289	0.602131	0.84517	0.436179	0.433034	1.64893	1.90323	0.252146	0.83492	0.923104	0.696214	0.274061	2.54036	HGF
	DCBLD2	0.687782	0.201234	0.391236	1.10001	0.498306	1.12552	1.10929	0.508875	0.582841	1.91875	1.90323	0.326307	1.08393	0.911397	0.879793	0.449426	1.95759	DCBLD2
	SOCS2	0.564334	0.195554	0.482525	1.09158	0.491662	0.833719	1.04472	0.539165	0.636677	1.9937	1.90323	0.370803	0.900835	0.918391	0.849886	0.470021	1.80819	SOCS2
	PTX3	0.913516	0.13064	0.412972	1.62684	0.624543	1.30616	1.27949	0.596717	1.39273	2.67576	1.87956	1.16803	1.8273	0.911657	1.21802	0.350161	3.47845	PTX3
	ARHGAP24	0.514955	0.12496	0.321683	1.06208	0.425221	0.778138	1.00364	0.472527	0.533685	2.03867	1.86535	0.289226	0.871539	0.919388	0.792437	0.296302	2.67443	ARHGAP24
	CEP110	0.761851	0.191497	0.788993	1.11266	0.750781	0.842983	1.45557	0.587629	0.627314	2.24854	1.86535	0.522832	1.17914	0.906046	0.995011	0.472194	2.10721	CEP110
	KYNU	0.719526	0.175268	0.75639	1.48354	0.677696	0.981936	1.10342	0.823893	0.889476	1.70889	1.86062	0.656321	1.18647	0.928248	1.0018	0.387599	2.58463	KYNU
	KLRC2	0.47263	0.165531	0.517301	0.70384	0.465085	0.57434	1.02125	0.502817	0.627314	1.31165	1.85588	0.311474	0.915483	0.901889	0.726507	0.335002	2.16867	KLRC2
	PTX3	0.846501	0.129017	0.412972	1.51726	0.578035	1.1811	1.20319	0.52402	1.18675	2.27852	1.84642	1.03639	1.6735	0.938688	1.10874	0.359224	3.0865	PTX3
	THC2282475	0.564334	0.116846	0.330377	0.939858	0.411933	0.741084	1.15624	0.448295	0.664766	2.0012	1.84642	0.376365	1.09126	0.948266	0.822228	0.286879	2.86611	THC2282475
	ARHGEF6	0.768905	0.114411	0.560772	1.34025	0.564747	0.935618	1.61991	0.605804	0.800528	2.09114	1.83695	0.456088	1.20111	0.917012	0.992018	0.294614	3.36718	ARHGEF6
	PRO2266	0.842974	0.434925	0.882455	1.53412	0.870374	1.2969	1.77251	0.775429	1.25931	2.01619	1.81328	0.613679	1.57829	0.901591	1.20696	1.00728	1.19823	PRO2266
	HGF	0.514955	0.0973713	0.317336	0.851351	0.405289	0.592867	0.856908	0.448295	0.381538	1.67891	1.79907	0.24473	0.812949	0.92143	0.692428	0.268372	2.5801	HGF
	THC2313495	0.599605	0.139566	0.476004	0.910355	0.395323	0.662344	1.12102	0.484643	0.64604	1.82132	1.79434	0.289226	0.856892	0.917486	0.78436	0.266132	2.94726	THC2313495
	CD274	0.909989	0.24424	0.728134	1.3571	0.481696	1.08847	1.27362	0.799661	0.93629	1.8438	1.7896	0.500584	1.32562	0.930559	1.02145	0.405144	2.52119	CD274
	PITPNC1	0.553753	0.202045	0.404278	1.1548	0.491662	0.768874	1.09168	0.636094	0.756054	1.61895	1.7896	0.330015	0.900835	0.919669	0.822972	0.441418	1.86438	PITPNC1
	DPYSL4	0.486738	0.131451	0.28908	0.851351	0.392001	0.648448	1.07407	0.454353	0.365153	1.37161	1.78487	0.24473	0.944778	0.922604	0.695279	0.261544	2.65836	DPYSL4
	GSTM4	0.656038	0.264525	0.669449	1.34025	0.750781	1.02825	1.31471	0.654268	0.706899	1.66392	1.77067	0.763854	1.0583	0.910436	0.972454	0.621755	1.56405	GSTM4
	HGF	0.490265	0.0957484	0.35646	0.851351	0.392001	0.620658	0.84517	0.411946	0.393242	1.63394	1.7612	0.255854	0.864216	0.934469	0.690157	0.274004	2.51878	HGF
	HRC	0.627822	0.176891	0.486872	1.31496	0.617899	0.972673	1.19732	0.575513	0.667107	2.09864	1.7612	0.595139	0.996045	0.914384	0.929852	0.397486	2.33933	HRC
	LOC400456	0.553753	0.107108	0.358633	1.51726	0.571391	0.815192	1.13863	0.511904	0.482189	1.97871	1.72806	0.287372	1.05097	0.919052	0.853937	0.292426	2.92018	LOC400456
	PTX3	0.747743	0.133074	0.402104	1.51304	0.53817	1.26911	1.16798	0.517962	1.15164	2.26353	1.72332	0.990044	1.66252	0.924475	1.08309	0.326285	3.31947	PTX3
	FRMD4A	0.712472	0.1704	0.465136	1.50883	0.478374	1.195	1.44383	0.539165	0.835639	2.1586	1.71385	0.437548	1.23041	0.906537	0.991481	0.329115	3.01256	FRMD4A
	HGF	0.47263	0.101428	0.317336	0.85978	0.405289	0.592867	0.804085	0.43315	0.374516	1.57398	1.71385	0.237314	0.772667	0.921969	0.666069	0.259756	2.56421	HGF
	BTBD15	0.740688	0.209348	0.521648	1.08737	0.631187	0.870774	1.53774	0.842067	0.992468	1.70889	1.71385	0.546934	1.36956	0.916699	0.982502	0.667525	1.47186	BTBD15
	KLHDC8A	0.627822	0.104674	0.308642	1.57626	0.624543	0.73182	1.00951	0.484643	0.809891	2.05367	1.69492	0.361533	1.11323	0.927697	0.884704	0.29812	2.96761	KLHDC8A
	THC2382264	0.687782	0.108731	0.360807	1.02836	0.471729	0.889301	1.12689	0.508875	0.67881	1.58897	1.69492	0.335577	1.40618	0.958264	0.837456	0.313981	2.66722	THC2382264
	LOC51334	0.522009	0.120091	0.334724	0.800775	0.418577	0.870774	1.00951	0.563397	0.477508	1.544	1.69492	0.326307	0.93013	0.910283	0.739439	0.302311	2.44595	LOC51334
	AMOTL1	0.656038	0.154171	0.367327	1.37396	0.501628	0.963409	1.16211	0.611862	0.617951	1.58897	1.68545	0.359679	1.46111	0.946662	0.884897	0.404783	2.1861	AMOTL1
	GSTM4	0.64193	0.251543	0.634672	1.07472	0.66773	0.944882	1.18559	0.605804	0.617951	1.63394	1.66651	0.821329	0.981397	0.910097	0.902153	0.581142	1.55238	GSTM4
	HECW2	0.486738	0.103863	0.315163	0.927214	0.378712	0.592867	0.833431	0.357424	0.496234	1.42407	1.64757	0.255854	0.622528	0.905404	0.64936	0.262499	2.47376	HECW2
	PTX3	0.797122	0.13632	0.406451	1.7027	0.604611	1.27837	1.13863	0.563397	1.09546	2.25603	1.64284	0.956672	1.51604	0.902553	1.0842	0.324888	3.33716	PTX3
	COX4I2	0.680728	0.122526	0.35646	1.07051	0.50495	0.805929	1.10929	0.569455	0.823935	1.78384	1.6239	0.511708	1.12055	0.951309	0.852598	0.322007	2.64776	COX4I2
	HGF	0.486738	0.100617	0.310816	0.741771	0.348814	0.569708	0.774739	0.393772	0.407286	1.52901	1.61916	0.233606	0.761682	0.925762	0.636748	0.25373	2.50955	HGF
	HOXD1	0.571388	0.618308	0.432533	1.34446	0.511594	0.745716	0.99777	0.466469	0.664766	1.85879	1.6097	0.333723	1.01802	0.913021	0.859479	0.333449	2.57755	HOXD1
	C9orf72	0.648984	0.235314	0.502087	1.06208	0.528204	0.880037	1.12689	0.530078	0.503256	1.31914	1.6097	0.585869	0.988721	0.91883	0.809259	0.582285	1.3898	C9orf72
	TBL3	0.874718	0.356217	0.832464	1.19695	0.624543	0.972673	1.2208	0.848125	0.910542	1.43906	1.60496	0.830599	1.14985	0.921266	0.989346	0.81231	1.21794	TBL3
	GREB1	0.507901	0.131451	0.306468	1.14637	0.451797	0.73182	0.962554	0.511904	0.454101	1.42407	1.59076	0.28181	0.790977	0.908786	0.714768	0.323376	2.21033	GREB1
	ENST00000322831	0.670147	0.176891	0.597722	0.876638	0.774035	0.805929	1.39688	0.575513	0.884794	1.76136	1.59076	0.500584	1.26703	0.913878	0.913713	0.693557	1.31743	ENST00000322831
	SUPT6H	0.592551	0.293737	0.469484	1.09158	0.534848	0.805929	1.03299	0.666384	0.760736	1.61895	1.58602	0.407883	0.827596	0.905544	0.822207	0.502959	1.63474	SUPT6H
	PTX3	0.747743	0.12496	0.391236	1.47511	0.544814	1.23205	1.03885	0.496759	1.00183	2.18108	1.58129	0.919591	1.43914	0.907414	1.01342	0.319006	3.17681	PTX3
	KITLG	0.613713	0.24992	0.308642	0.948287	0.551458	0.722557	0.933208	0.502817	0.531345	1.46905	1.55762	0.407883	0.893511	0.933667	0.745385	0.42879	1.73834	KITLG
	IL1RAP	0.536117	0.355405	0.404278	1.17166	0.561424	0.981936	0.880385	0.514933	0.683492	1.37161	1.55288	0.426423	0.900835	0.901368	0.795491	0.586149	1.35715	IL1RAP
	PTX3	0.708945	0.123337	0.358633	1.27281	0.501628	0.963409	1.10342	0.436179	0.987786	2.08365	1.54815	0.889927	1.45012	0.939337	0.955999	0.300497	3.18139	PTX3
	PTX3	0.747743	0.116846	0.360807	1.43297	0.511594	1.10236	1.07407	0.442237	0.994808	2.21856	1.52921	0.873241	1.43548	0.916676	0.987686	0.294963	3.34851	PTX3
	KIAA0040	0.440886	0.150114	0.512954	1.00308	0.571391	0.722557	0.927339	0.508875	0.599226	1.82881	1.52921	0.357825	0.812949	0.907273	0.766555	0.374084	2.04915	KIAA0040
	ADAMTS9	0.61724	0.1704	0.323857	1.00729	0.451797	0.694766	0.862777	0.43315	0.744351	1.81382	1.51974	0.367095	0.831258	0.919491	0.756734	0.31293	2.41822	ADAMTS9
	CRMP1	0.479684	0.110354	0.312989	1.0663	0.451797	0.713293	0.986031	0.551281	0.657744	2.27852	1.51501	0.344847	1.05464	0.914185	0.809421	0.339564	2.38371	CRMP1
	MCTP1	0.529063	0.111977	0.382542	1.01572	0.478374	0.759611	0.962554	0.454353	0.545389	1.76885	1.51027	0.270686	0.944778	0.934154	0.748782	0.39478	1.89671	MCTP1
	PTX3	0.730107	0.121714	0.408625	1.51304	0.514916	1.16258	1.11515	0.439208	1.03226	2.09864	1.49607	0.912175	1.53801	0.91387	1.00635	0.302952	3.3218	PTX3
	FLJ21986	0.620767	0.116846	0.384716	1.47933	0.445153	0.917091	1.02125	0.484643	0.636677	2.4584	1.48187	0.311474	1.29632	0.907304	0.896503	0.30783	2.91233	FLJ21986
	TMEM108	0.571388	0.126583	0.460789	1.10001	0.544814	0.745716	1.09168	0.430121	1.08142	1.49903	1.46766	0.606263	1.34027	0.952046	0.85121	0.284979	2.98692	TMEM108
	THC2340668	0.620767	0.11928	0.395583	1.02836	0.601289	0.81056	0.939077	0.551281	0.725625	1.79134	1.46766	0.341139	0.985059	0.921228	0.798233	0.338126	2.36075	THC2340668
	C1orf71	0.536117	0.206103	0.352113	1.03679	0.498306	0.787402	0.892123	0.502817	0.475167	1.61895	1.44399	0.311474	0.878863	0.922474	0.733863	0.413766	1.77362	C1orf71
	AK090405	0.546699	0.292925	0.765084	1.12951	0.68434	0.954145	1.03299	0.581571	0.524322	1.34912	1.41559	0.49873	1.35491	0.92093	0.856149	0.394362	2.17097	AK090405
	A_32_P212958	0.444413	0.110354	0.43036	0.598474	0.594645	0.634553	0.868647	0.581571	0.55007	1.52901	1.41559	0.337431	1.19013	0.927562	0.714249	0.358228	1.99384	A_32_P212958
	ADAMTS8	0.733634	0.110354	0.365154	0.826063	0.431865	0.796665	1.08581	0.542194	0.622633	1.81382	1.36351	0.396759	1.02168	0.904736	0.777703	0.311686	2.49515	ADAMTS8
	ADAMTS8	0.733634	0.110354	0.365154	0.826063	0.431865	0.796665	1.08581	0.542194	0.622633	1.81382	1.36351	0.396759	1.02168	0.904736	0.777703	0.311686	2.49515	ADAMTS8
	TRPC4	0.529063	0.101428	0.369501	0.927214	0.50495	0.690134	0.99777	0.472527	0.723284	1.90376	1.3351	0.348555	1.45745	0.949224	0.79698	0.277139	2.87574	TRPC4
	NT5E	0.599605	0.327005	0.552078	0.977789	0.544814	0.880037	0.939077	0.517962	0.568796	1.24419	1.3351	0.307766	0.915483	0.904929	0.7469	0.671377	1.11249	NT5E
	CXorf36	0.500847	0.10224	0.297774	0.885068	0.441831	0.722557	0.868647	0.36954	0.491552	1.36411	1.28776	0.276248	0.73971	0.916648	0.642145	0.255993	2.50845	CXorf36
	NRCAM	0.564334	0.120903	0.402104	1.00308	0.461763	0.805929	1.05646	0.475556	0.650722	1.33413	1.25935	0.315183	1.04731	0.931178	0.730525	0.268653	2.71922	NRCAM
	PROK2	0.444413	0.100617	0.586854	0.724913	0.378712	0.768874	0.745393	0.381656	0.493893	1.20672	1.21201	0.22619	1.03266	0.925745	0.638685	0.33205	1.92346	PROK2
	OXR1	0.613713	0.308342	0.443401	1.22224	0.518238	0.796665	1.00951	0.478585	0.608589	1.40908	1.15993	0.407883	1.12055	0.928941	0.776671	0.58233	1.33373	OXR1
	CD80	0.61724	0.111166	0.373848	0.762844	0.458441	0.741084	0.962554	0.502817	0.594544	1.22171	1.07944	0.28181	0.963088	0.900826	0.666968	0.271802	2.45387	CD80
	GUCY1A2	0.522009	0.168777	0.28256	0.990433	0.448475	0.713293	0.950816	0.43315	0.510278	1.21421	1.06997	0.30035	0.842244	0.905361	0.649736	0.273481	2.3758	GUCY1A2
	RAMP2	0.529063	0.10224	0.308642	0.901926	0.435187	0.620658	0.809954	0.411946	0.45176	1.16924	1.0179	0.278102	0.732386	0.908863	0.597615	0.282849	2.11285	RAMP2
