# Supplementary material for: CAF-associated genes putatively representing distinct prognosis by in silico landscape of stromal components of colon cancer
Source: PLoS One. 2024 Apr 1;19(4):e0299827. doi: 10.1371/journal.pone.0299827 (PMC10984474; doi:10.1371/journal.pone.0299827)
Supplement: S3 Table — (XLSX) [file pone.0299827.s004.xlsx]

## Sheet: Table S3
CTLG	KITA802	KITA842	NCC036	NCC037	NCC042	NCC095	NCC128	NCC173	NCC197	NCC201	NCC210	NDMC01	NDMC33	R	str average	epi average	SE ratio
CD8A	2.28555	1.03782	2.60389	1.63527	1.11953	2.55674	5.29992	1.97795	4.90148	7.67501	27.3175	1.8262	2.15322	1	4.79924	1.02698	4.67318	CD8A
IGFBP3	24.6826	3.21406	11.9175	247.431	6.85004	51.019	53.8443	13.1217	17.5039	931.342	1953.84	9.77993	41.2883	0.948081	258.91	9.74389	26.5716	IGFBP3
IGFBP3	28.6752	3.54756	13.7802	288.594	7.83337	58.9486	57.8824	14.1243	18.5362	972.713	1895.28	11.2557	45.5617	0.937432	262.826	9.91478	26.5085	IGFBP3
IGFBP3	21.159	3.34633	11.7219	235.351	6.93642	48.9301	52.377	13.3277	17.1107	922.919	1830.76	9.40356	40.5229	0.942189	247.221	9.26598	26.6805	IGFBP3
IGFBP3	21.2824	2.7694	10.0809	206.061	5.95309	42.705	50.2817	12.0161	15.8748	811.85	1774.94	8.64527	37.0075	0.953229	230.728	8.65432	26.6605	IGFBP3
IGFBP3	19.4378	2.48053	8.68979	193.899	4.93655	38.944	46.2672	11.2982	14.5429	803.65	1690.58	8.128	34.6052	0.949659	221.343	7.914	27.9685	IGFBP3
IGFBP3	20.6088	2.90816	10.6808	232.372	6.33181	44.9838	47.3002	10.5955	14.3533	758.777	1660.7	8.0353	32.6974	0.950318	219.257	7.72252	28.3919	IGFBP3
IGFBP3	17.7977	2.15677	7.89428	175.448	4.53458	32.0797	41.9357	10.1563	12.9278	713.007	1634.29	6.86727	30.0425	0.957689	206.856	7.08646	29.1904	IGFBP3
IGFBP3	17.4838	2.53328	8.69197	192.162	4.96313	37.874	41.4133	9.97456	12.8506	730.151	1601.86	7.42718	28.9878	0.952671	207.413	7.10114	29.2084	IGFBP3
IGFBP3	16.8454	2.60631	9.18319	198.325	2.56461	37.2441	40.5153	9.67468	11.9658	691.016	1545.75	6.95626	28.5631	0.953347	200.093	6.70295	29.8515	IGFBP3
IGFBP3	18.2068	2.84486	9.48096	204.283	5.57438	40.1204	39.6115	10.1109	12.2373	725.008	1537.67	7.23437	29.1673	0.947996	203.196	7.11504	28.5586	IGFBP3
C3	11.5583	1.46138	11.8066	190.424	8.81005	56.7624	84.4641	36.8722	7.45521	205.344	512.091	8.02418	26.2121	0.915499	89.3296	3.63089	24.6027	C3
FBN1	11.9604	1.56443	3.18206	98.5797	2.14271	64.465	46.8365	24.9197	15.5237	214.9	377.315	6.31477	33.4188	0.913677	69.3171	3.18617	21.7557	FBN1
CYBRD1	3.53414	3.38203	1.98661	53.1968	2.11282	19.0783	25.3492	6.33065	5.70903	136.434	241.928	2.61787	17.7311	0.922868	39.9531	1.55308	25.7251	CYBRD1
ENST00000377047	6.71558	1.91335	2.14745	49.1718	1.16936	39.9398	28.0491	12.9127	6.29655	63.3488	180.054	4.72032	25.9375	0.937847	32.4905	1.80355	18.0147	ENST00000377047
PRKCA	0.514955	0.128206	0.334724	0.682766	0.418577	0.685503	0.939077	0.596717	0.496234	1.20672	176.936	0.252146	0.483375	0.963492	14.1288	0.446922	31.6137	PRKCA
IGFBP3	1.27681	0.277508	0.808555	12.9515	0.694306	2.89023	2.88766	1.15708	1.08142	35.8567	167.408	0.624803	1.75773	0.980217	17.6671	0.88175	20.0364	IGFBP3
ENST00000336749	7.59029	0.556639	1.9214	33.6874	1.97993	16.8411	29.5105	8.53577	4.62761	62.9891	152.344	3.11104	14.4353	0.956018	26.01	1.35667	19.1719	ENST00000336749
TRBV5-4	13.0291	2.28985	28.9754	38.0242	10.4578	30.3428	51.6786	22.342	28.6318	75.3335	131.436	15.8351	27.8636	0.932842	36.6339	2.96423	12.3587	TRBV5-4
FNDC1	2.88869	0.299417	1.18458	29.4222	0.760747	9.68967	12.6541	5.94293	1.26165	38.7798	88.9357	1.05308	5.21459	0.922858	15.2375	0.710211	21.4548	FNDC1
ITGBL1	1.5237	0.253165	0.473831	17.2335	0.724204	7.63316	3.46285	1.60538	0.561774	33.893	83.458	0.28181	1.29266	0.947638	11.7228	0.638556	18.3584	ITGBL1
TNFSF4	2.06687	0.496594	1.04112	22.9443	0.601289	8.26308	4.63669	2.28388	2.28689	33.1584	78.1934	0.682277	2.38025	0.930147	12.2335	0.761489	16.0652	TNFSF4
GBP5	15.3076	2.92033	12.4457	18.3757	2.42841	11.9917	26.8811	10.4622	22.2884	41.2982	77.4832	8.66196	15.7024	0.955899	20.4805	1.68101	12.1835	GBP5
MATN3	0.627822	0.107108	0.297774	4.58549	0.418577	1.59796	1.24428	1.16617	0.482189	6.84305	73.5442	0.26327	0.54929	0.973314	7.05594	0.421423	16.7431	MATN3
PTPRC	4.81095	1.14249	9.42445	13.9251	3.5878	8.6012	14.6496	3.85897	9.87786	49.9775	69.3069	4.05658	11.3154	0.902397	15.7334	1.47393	10.6745	PTPRC
TBC1D10C	12.3871	1.24148	22.8612	16.555	12.5075	21.1394	33.4488	20.8215	20.3081	40.039	64.331	10.325	16.1674	0.903719	22.4717	1.90203	11.8146	TBC1D10C
CFH	2.43369	0.596399	1.38019	23.4922	1.07634	13.2561	15.5183	6.1277	5.74648	28.7213	60.6098	1.67418	10.8027	0.904403	13.1873	0.987129	13.3593	CFH
ENST00000372045	0.719526	0.137943	0.53469	16.4159	0.757425	5.35433	8.49865	2.73823	0.627314	32.2066	58.2237	0.378219	2.48279	0.913568	9.92886	0.537041	18.4881	ENST00000372045
PTPRC	3.81631	0.967222	7.52043	11.5986	3.10943	7.31357	11.8969	3.18956	7.18603	40.039	55.847	3.24453	8.29427	0.902556	12.6171	1.11426	11.3234	PTPRC
PTPRC	3.5941	0.808182	6.18588	9.44072	2.51146	5.5396	12.2315	2.96541	7.31243	39.1995	53.7354	3.00721	7.95738	0.902492	11.8838	1.02772	11.5632	PTPRC
AF076205	1.0158	0.149303	10.9416	6.62958	3.54129	2.61232	20.6597	4.67075	8.51088	6.44581	52.2394	7.11015	5.8481	0.942213	10.0288	0.781639	12.8305	AF076205
AK027294	3.51651	0.857679	1.6019	17.3389	0.83051	13.2932	10.0657	5.96414	2.59352	20.5741	51.3398	1.99492	7.72667	0.919147	10.5921	0.95601	11.0795	AK027294
NOX4	1.61541	0.361897	0.610763	16.8669	0.631187	8.19361	4.66017	1.95069	1.08376	19.8471	45.8953	0.413445	2.99546	0.906476	8.08659	0.488723	16.5464	NOX4
AK026784	0.493792	0.110354	0.256477	3.29161	0.395323	1.7786	1.29123	0.663355	0.308976	12.5244	44.082	0.200234	0.527318	0.979558	5.07105	0.36243	13.9918	AK026784
ANGPT1	1.1851	0.167965	0.547731	7.45986	0.491662	3.77953	5.19427	1.50845	1.93812	20.012	43.2535	0.956672	2.29969	0.957126	6.83035	0.461846	14.7892	ANGPT1
OLFML2B	1.9928	0.245051	0.704225	13.4151	0.790645	7.02177	5.21775	2.14454	2.22135	18.483	42.5054	0.934423	3.41658	0.929137	7.62251	0.676257	11.2716	OLFML2B
F2R	3.77398	0.827656	1.4454	14.3339	1.62115	7.94812	5.60512	2.72006	2.66843	16.849	41.9184	2.69574	7.14076	0.925374	8.42675	0.819475	10.2831	F2R
CCDC80	1.43905	0.378125	0.932447	10.5281	0.803933	7.2163	7.95868	2.95026	0.997149	13.1839	40.2992	0.652613	4.62502	0.948831	7.07422	0.619272	11.4234	CCDC80
COL14A1	1.34029	0.144434	0.778126	11.2783	1.12949	6.2251	7.8413	1.96886	1.58233	16.7216	36.7342	1.23477	4.636	0.929455	7.0473	0.518898	13.5813	COL14A1
CDKN2B	1.27328	0.201234	0.547731	8.61044	0.737493	3.77953	2.37117	1.06621	0.80521	18.5879	35.5459	0.428277	1.31097	0.924761	5.78964	0.525808	11.0109	CDKN2B
LOC652159	2.29261	0.146057	9.4201	5.10389	2.02644	1.49143	11.2689	2.55649	4.48249	5.95113	34.7221	5.00213	10.1069	0.930507	7.27467	0.621181	11.711	LOC652159
MFAP5	0.874718	0.195554	0.465136	6.4905	0.418577	4.79852	3.45111	1.2843	1.2125	12.8766	31.3417	0.229898	1.549	0.954531	5.01447	0.445007	11.2683	MFAP5
BC039414	1.2239	0.370011	0.736828	8.08362	0.750781	6.55859	6.16856	1.57509	1.04396	15.5299	30.5369	0.75273	3.6839	0.924927	5.92421	0.476707	12.4274	BC039414
RSPO3	0.931151	0.133886	0.873761	10.6967	0.906916	3.1774	5.07102	0.942025	0.463464	9.27897	27.4879	0.322599	2.28504	0.91502	4.81314	0.284039	16.9453	RSPO3
LOC152573	0.574915	0.252354	0.565119	6.23762	0.465085	1.86197	1.9838	0.872357	0.463464	11.7524	23.4779	0.276248	1.02534	0.92662	3.83143	0.321235	11.9272	LOC152573
CRISPLD1	0.638403	0.108731	0.28256	4.48013	0.405289	1.94535	2.17749	0.623978	0.35579	10.9804	21.4563	0.278102	0.871539	0.936245	3.43108	0.311309	11.0215	CRISPLD1
BST2	11.717	17.4027	6.3076	35.1245	4.07282	30.6484	13.8807	12.6128	20.1443	85.5794	182.387	22.5003	11.601	0.949586	34.9214	6.03139	5.78995	BST2
CLIC4	4.16196	3.2733	3.60589	25.1106	1.97329	18.2538	12.7538	2.67159	7.62842	95.3905	141.918	2.74209	12.0661	0.901923	25.5038	2.8295	9.01355	CLIC4
APOL2	18.1962	7.27201	12.3283	31.4578	6.46801	19.2311	29.4401	21.6514	22.5154	78.7363	108.654	17.1385	21.62	0.900578	30.3623	5.69484	5.33155	APOL2
GBP1	12.3448	7.02534	6.24239	22.0803	2.52475	17.2673	13.0297	5.42194	15.6009	43.9814	95.6917	6.44456	10.3559	0.960361	19.847	3.76786	5.26745	GBP1
GBP4	8.21459	2.80592	3.49504	13.0821	1.78061	4.96526	11.8441	6.74865	11.081	27.7694	72.6257	4.69993	6.86246	0.981795	13.5365	2.31043	5.85889	GBP4
GBP1	7.25875	2.80267	2.38654	9.27214	1.08963	8.09171	8.61017	3.64088	11.7692	36.0666	68.2038	3.82483	6.2912	0.958427	13.0237	2.37072	5.49356	GBP1
INDO	14.0308	8.63197	6.58146	4.17246	1.48495	2.95507	14.2798	8.23893	8.83156	19.4349	55.9227	4.27536	3.25179	0.971966	11.6994	1.31689	8.88411	INDO
OLFML2B	2.97686	0.413828	1.32586	14.6415	1.39526	9.24502	8.13476	2.91997	2.60991	23.1225	55.3451	1.4072	4.89234	0.945615	9.87924	1.00397	9.84017	OLFML2B
F2RL2	6.31349	0.886079	1.42801	12.3235	0.940137	6.46596	8.9095	3.62573	6.75065	32.8437	52.8454	6.67816	13.5858	0.91069	11.8151	1.33203	8.86998	F2RL2
TRIM22	2.63121	1.27962	2.36481	12.0749	2.29221	7.7258	8.79211	3.67723	6.54467	33.001	49.7585	2.4473	4.19657	0.910918	10.522	1.26641	8.30855	TRIM22
APOL3	6.90957	3.41773	6.34238	13.7565	3.94326	7.522	10.0833	6.53662	11.1559	24.1268	47.8269	4.91685	6.47429	0.961065	11.7702	1.72373	6.82832	APOL3
TRIM22	2.01749	1.04106	1.98009	9.46601	1.86699	6.37332	7.86477	3.34101	4.54101	23.4073	36.2182	1.81137	3.71686	0.913525	7.97273	0.996754	7.99869	TRIM22
CXCL10	5.50578	7.36452	1.35411	7.59472	0.624543	3.07087	6.3153	3.05628	7.20007	6.85055	35.8394	4.34952	2.72448	0.957691	7.0654	1.29414	5.45952	CXCL10
STOM	1.96459	0.432491	1.36281	9.06984	1.8537	4.04817	4.21411	2.10517	2.27519	15.8597	34.8831	1.68715	6.84781	0.938769	6.66183	0.937745	7.1041	STOM
RAB8B	2.25381	2.18842	3.1125	10.9791	1.80719	7.08198	8.65125	2.65645	4.3795	17.5911	33.3112	1.83362	5.47825	0.928899	7.79418	1.53181	5.08823	RAB8B
CD53	2.71233	0.764365	5.65989	10.8821	2.43173	5.03011	10.9696	4.96759	7.78993	22.2905	32.8662	2.62529	4.43826	0.904808	8.72522	0.980444	8.89925	CD53
SAMD9L	4.75099	3.5719	5.44253	10.7852	1.53478	10.5975	11.7502	5.59763	9.32311	16.3019	32.6532	4.71291	6.40105	0.945535	9.49407	1.43552	6.61366	SAMD9L
ETS1	1.51665	0.287245	1.27804	5.08282	0.933493	2.65401	3.11069	0.884473	2.92357	21.3086	32.4212	1.08645	4.18925	0.913172	5.97512	0.891715	6.7007	ETS1
CRISPLD2	1.10045	0.152548	0.456442	6.63379	0.631187	2.478	2.55899	1.86285	1.05333	19.9895	32.317	0.582161	3.22982	0.910309	5.61893	0.594093	9.458	CRISPLD2
FYN	4.06321	1.49303	3.90367	12.7913	3.136	8.68921	10.5294	4.06494	5.85181	16.6692	31.247	2.84035	9.74074	0.902955	8.84768	1.37279	6.44503	FYN
ZAP70	3.97856	0.392731	4.76222	5.17554	2.55465	4.61325	11.5507	6.07015	8.30957	14.7804	29.3817	3.48369	4.59938	0.962583	7.66557	0.849138	9.02748	ZAP70
ZAP70	4.28894	0.416262	4.88176	5.56328	2.59119	5.30801	11.5272	6.59114	8.53428	14.5405	29.3485	3.5078	4.72389	0.96271	7.83253	0.882946	8.8709	ZAP70
ZAP70	3.98561	0.412205	4.84264	5.30198	2.58455	4.98379	11.6152	6.42152	8.65834	15.1551	28.9745	3.47813	4.73854	0.95716	7.78094	0.866385	8.98093	ZAP70
ZAP70	4.32421	0.413828	4.84046	5.61386	2.67092	5.00232	11.7033	6.23978	8.3798	14.5256	28.7189	3.53004	4.77882	0.959832	7.74936	0.8879	8.72774	ZAP70
ZAP70	3.3719	0.381371	3.82325	4.32419	2.13275	3.68226	11.3394	6.06409	8.11764	14.4806	28.5106	2.87002	4.54812	0.957877	7.20354	0.810476	8.88804	ZAP70
IL2RB	3.16733	1.23012	3.50374	5.31884	1.54143	3.73321	5.24709	2.74126	9.76551	18.5429	28.0371	3.28531	6.22894	0.921331	7.1033	0.824284	8.61753	IL2RB
BF508144	1.693	0.649953	2.25178	9.17942	1.82712	4.58546	5.5699	2.16272	3.3051	17.5086	27.9708	1.30152	3.53742	0.905773	6.27253	1.22133	5.13583	BF508144
ZAP70	3.79515	0.417074	4.42097	5.02381	2.55133	4.69662	11.5741	6.30642	8.27212	14.4506	27.3838	3.16295	4.61769	0.95238	7.43636	0.915255	8.1249	ZAP70
ZAP70	3.37895	0.394354	4.47966	4.65293	2.4417	4.33534	11.3511	6.11256	8.45002	14.6155	27.3506	2.88114	4.85206	0.951318	7.33046	0.842198	8.70396	ZAP70
ZAP70	3.2943	0.359462	3.69066	4.25675	2.07295	3.673	10.3944	5.48252	7.14389	12.247	25.8309	2.76063	4.18925	0.963791	6.5689	0.76562	8.57985	ZAP70
ZAP70	3.50593	0.365142	4.34272	4.76672	2.31878	4.2705	10.2594	5.44617	7.4716	12.7567	25.6936	2.69388	4.22587	0.96171	6.77823	0.779467	8.69598	ZAP70
GZMH	8.30982	1.73159	3.4081	2.2801	1.4019	4.2427	8.1465	3.6742	6.5868	3.8525	23.8614	4.16041	2.65124	0.939407	5.71594	1.02342	5.58512	GZMH
PLA1A	1.31913	0.433302	0.554251	5.40313	0.611255	2.34368	2.64702	0.95717	1.12823	10.2758	23.227	0.389343	1.58928	0.950579	3.91374	0.737406	5.30744	PLA1A
FYB	1.9011	0.643462	3.57764	6.60008	1.60787	4.24734	4.76582	1.41758	3.69835	13.3338	22.4458	1.53142	3.36531	0.927643	5.31812	0.578418	9.19425	FYB
ZAP70	3.05799	0.308342	3.42984	3.91537	1.86699	3.58499	9.74293	5.02211	6.32932	11.0778	22.0907	2.44174	3.64728	0.953158	5.8858	0.693549	8.4865	ZAP70
PSTPIP1	2.99802	0.420319	2.11702	5.03224	2.14604	3.9509	7.29546	4.41025	3.86454	13.6037	21.925	1.66305	2.99546	0.930862	5.57092	0.7629	7.3023	PSTPIP1
PSCD4	4.4794	0.399222	4.39489	5.29355	2.09953	4.76146	8.28736	4.17399	5.28536	14.3157	20.4573	3.81742	5.55881	0.91069	6.40954	0.673072	9.52281	PSCD4
RASSF8	0.740688	0.160663	0.565119	5.35255	0.501628	2.89023	3.46872	1.20858	0.809891	11.4076	19.804	0.333723	2.07998	0.916009	3.7941	0.457871	8.28639	RASSF8
ENST00000376155	0.599605	0.124148	0.276039	4.02074	0.415255	2.12135	1.33232	0.720906	0.444738	9.09909	18.9376	0.229898	0.574923	0.939208	2.99205	0.348657	8.58163	ENST00000376155
DPYD	0.94526	0.606948	0.782473	6.01846	0.588001	3.28856	3.41002	1.18738	1.68064	8.04227	18.36	0.571037	1.86026	0.935466	3.64164	0.565846	6.43574	DPYD
ECM2	1.16394	0.217463	0.506434	6.62536	0.730848	3.39972	4.21998	1.00866	1.6151	8.07975	17.5078	0.902905	3.1932	0.913644	3.7824	0.416543	9.08044	ECM2
U21252	0.638403	0.226388	3.29291	3.28318	1.21587	1.45438	3.4335	1.59326	1.76023	4.33218	17.3942	3.99169	7.26893	0.904707	3.83732	0.469422	8.17455	U21252
CR620293	2.2009	0.337554	4.46879	3.35061	2.63105	3.99722	4.9595	2.76549	5.28536	12.1121	17.3421	1.76873	2.39856	0.917072	4.89369	0.527976	9.26878	CR620293
GZMK	3.01919	0.608571	2.71692	1.52569	1.72746	1.73692	7.13112	2.25056	3.57195	4.33218	17.3042	1.14022	1.80167	0.970097	3.75897	0.545257	6.89395	GZMK
BC045756	1.79529	0.408148	1.01504	6.21233	0.777357	3.83048	6.37399	1.04804	3.16466	8.67936	17.2806	1.7298	3.867	0.917886	4.3217	0.525914	8.21749	BC045756
OGN	0.444413	0.0989942	0.260824	2.31803	0.345492	1.75081	1.23841	0.472527	0.32302	1.97122	17.1385	0.200234	0.51267	0.967802	2.08271	0.258309	8.06283	OGN
EVI2A	1.0546	0.256411	2.28221	4.21882	0.88034	2.566	4.46649	1.20858	1.4138	6.63319	17.0438	0.69711	1.73209	0.963386	3.4195	0.478669	7.14376	EVI2A
F13A1	1.31913	0.350537	0.569466	3.48127	1.07302	2.14914	5.91619	1.55692	2.99613	5.42647	16.755	0.908467	3.8377	0.96254	3.56458	0.654854	5.44332	F13A1
COL14A1	0.881772	0.131451	0.486872	3.37169	0.624543	2.24178	3.22808	1.29945	0.760736	6.73063	16.2295	0.69711	2.12392	0.960092	2.9852	0.418974	7.12501	COL14A1
CYP1B1	0.560807	0.942879	0.428186	3.94487	0.581357	1.65354	2.07771	0.763313	0.41899	4.72193	14.5914	0.27254	0.790977	0.951617	2.44219	0.415273	5.88094	CYP1B1
RHOH	2.16563	0.3408	4.19058	3.78893	1.76732	2.80686	5.13558	2.48077	3.23722	10.5531	14.5109	2.39724	3.6839	0.900181	4.38915	0.51963	8.44667	RHOH
ELTD1	1.58719	0.211783	0.817249	4.66979	1.07634	2.41779	3.1283	0.769371	3.80134	8.87423	14.2505	1.03083	3.98418	0.902749	3.58607	0.58997	6.07839	ELTD1
MSR1	0.959368	0.456022	0.352113	5.83302	0.441831	2.40852	2.86419	1.17526	1.2125	3.02054	13.7487	0.519124	1.35858	0.906895	2.64229	0.450405	5.86647	MSR1
CORIN	0.620767	0.118468	0.291254	2.69735	0.411933	2.44094	2.32422	0.530078	0.379198	7.02294	13.3699	0.252146	0.519994	0.935024	2.38302	0.332562	7.16564	CORIN
CD96	0.81123	0.328628	0.821596	2.90808	0.714238	2.00093	2.38291	0.932938	1.0861	4.06236	13.3273	0.444964	0.992383	0.974107	2.37028	0.457139	5.18503	CD96
FMO3	0.779486	0.128206	0.447748	2.52034	0.494984	1.70449	3.13417	0.73908	0.734988	6.6107	12.6551	0.919591	1.50139	0.945552	2.49002	0.390131	6.38251	FMO3
ENST00000328018	0.426778	0.105486	1.26065	1.4709	0.471729	0.963409	4.60148	0.854183	1.24058	3.43277	12.4799	0.47092	0.710415	0.973488	2.19148	0.413176	5.30397	ENST00000328018
TMC8	1.07929	0.273451	2.82342	3.55713	1.64773	3.94627	4.74234	3.04113	1.68532	4.99176	12.281	1.96155	1.60759	0.932517	3.35677	0.663441	5.05963	TMC8
COL15A1	0.881772	0.137943	0.426013	1.36975	0.564747	2.02872	1.78425	0.884473	1.32719	5.5314	12.1485	0.48019	2.06533	0.96641	2.27925	0.41125	5.54224	COL15A1
IL1R1	0.712472	0.178514	0.476004	2.78164	0.50495	1.17647	1.63165	0.64821	1.26399	7.43517	11.978	0.515416	1.80899	0.918114	2.39319	0.362432	6.60316	IL1R1
DB534761	0.694836	0.121714	0.32603	2.75635	0.435187	1.08384	1.86642	0.808748	0.404945	4.81187	11.4809	0.259562	0.842244	0.953748	1.99174	0.276368	7.20684	DB534761
ZAP70	1.65068	0.185817	1.99748	2.82379	1.58129	2.65864	4.55453	2.75035	2.54905	4.78939	10.6429	1.17915	1.65519	0.951934	3.00141	0.566807	5.29529	ZAP70
CFH	0.81123	0.207725	0.50426	3.3169	0.50495	2.3622	2.21857	1.08439	1.45593	6.55074	10.4251	0.495022	1.69181	0.903916	2.43299	0.421999	5.7654	CFH
TMEM130	0.790068	0.116034	0.273865	3.30425	0.458441	2.14914	2.05423	1.59629	0.348768	3.91246	10.4109	0.26327	0.779991	0.929757	2.03521	0.308793	6.59086	TMEM130
PLXNC1	0.648984	0.258034	0.539037	3.9533	0.53817	1.4868	1.55535	0.608833	0.704558	4.21226	9.85229	0.355971	0.798301	0.913291	1.96245	0.340113	5.77001	PLXNC1
JAKMIP1	1.33324	0.288057	2.09963	2.2506	0.710916	1.96387	3.27503	1.73866	1.80236	4.13731	9.40725	1.00673	1.9335	0.967628	2.45747	0.408875	6.01033	JAKMIP1
EPHA3	0.543172	0.11928	0.315163	2.77321	0.431865	2.07967	2.45334	0.593688	1.4138	4.27222	9.36464	0.431985	1.53069	0.940854	2.02482	0.322561	6.27734	EPHA3
TLR7	1.0158	0.175268	0.673796	3.00923	0.558102	1.2969	1.97206	1.01169	1.13291	4.72943	9.00483	0.496876	0.992383	0.931197	2.00533	0.39902	5.02563	TLR7
FLRT2	0.564334	0.108731	0.465136	1.98087	0.494984	1.39416	2.20683	0.793603	0.505597	4.75191	8.46037	0.285518	1.1059	0.930824	1.7783	0.291439	6.1018	FLRT2
CD96	0.909989	0.214217	1.11068	2.17052	0.724204	1.84345	2.24205	1.04804	1.09078	3.74007	6.43878	0.587723	1.1352	0.922188	1.7889	0.345347	5.18001	CD96
B2M	220.14	53.869	317.462	650.409	170.076	501.541	687.881	265.778	323.765	975.918	1741.52	188.646	420.554	0.913465	501.351	173.56	2.88862	B2M
B2M	214.657	53.869	301.049	610.654	160.622	477.582	662.018	263.727	323.626	942.151	1701.58	175.646	412.425	0.919356	484.585	169.31	2.86212	B2M
B2M	219.113	55.562	323.707	680.154	171.385	514.643	675.865	277.542	342.49	976.59	1679.59	187.488	422.408	0.901891	502.041	172.646	2.90792	B2M
B2M	191.455	46.8437	271.122	565.768	143.12	437.818	617.729	240.199	287.876	836.747	1620.76	162.068	384.542	0.926716	446.619	154.966	2.88205	B2M
B2M	172.674	47.8564	275.427	572.015	140.503	428.197	589.347	241.677	285.687	880.654	1544.06	150.551	361.866	0.912882	437.732	149.224	2.93338	B2M
B2M	167.087	42.0969	226.849	499.412	117.255	372.216	565.429	233.019	287.155	867.311	1505.9	146.99	358.514	0.92194	414.556	144.612	2.86669	B2M
B2M	179.63	41.3849	233.137	495.522	115.441	372.811	567.604	224.453	284.453	850.016	1455.1	139.649	350.171	0.917847	408.413	141.976	2.87664	B2M
B2M	154.338	46.3611	234.054	488.739	122.709	377.164	495.792	184.515	231.865	694.595	1295.51	126.36	294.549	0.916347	365.119	127.316	2.86782	B2M
B2M	148.032	41.6697	229.769	475.707	115.59	358.564	491.787	186.928	226.648	656.354	1276.43	123.088	282.926	0.921103	354.884	123.144	2.88186	B2M
B2M	145.358	41.4482	232.37	505.576	116.61	367.268	485.435	195.435	225.81	668.431	1271.5	123.739	276.258	0.912667	358.095	120.873	2.96257	B2M
EEF1A1	57.0612	37.548	60.5503	110.389	48.3689	76.9893	126.318	51.8114	73.3537	625.941	912.941	54.5451	56.2106	0.912641	176.31	120.488	1.4633	EEF1A1
FN1	64.7291	42.4925	12.1392	236.509	6.09926	174.386	113.969	32.8588	28.6832	177.724	630.983	9.53705	41.3762	0.906131	120.884	60.3352	2.00353	FN1
FN1	60.2709	42.35	12.124	228.111	5.99628	171.922	113.781	35.0276	29.5938	185.572	611.716	9.40542	41.768	0.907213	119.049	60.1732	1.97844	FN1
FN1	46.621	36.2426	8.85063	159.932	4.47811	120.635	107.219	32.0591	25.9212	163.551	595.832	7.79057	37.0075	0.948299	103.549	56.8909	1.82014	FN1
FN1	44.667	42.4133	11.5458	195.595	5.62753	156.193	105.67	30.8415	26.9464	173.602	553.632	7.25661	38.3514	0.913124	107.103	59.0107	1.81498	FN1
FN1	50.5361	37.5717	9.78091	180.496	4.94984	141.306	100.833	29.9721	25.3664	172.178	527.692	7.82394	36.4362	0.919083	101.919	54.7288	1.86225	FN1
SOD3	101.848	86.6535	46.6832	137.202	87.6154	170.755	142.634	73.0932	54.1972	193.929	504.478	56.0988	133.88	0.936737	137.621	101.492	1.35597	SOD3
EEF1A1	20.7463	19.6495	27.4648	53.4412	21.8557	34.8912	55.5875	20.9305	32.1241	273.152	502.974	19.6488	20.3677	0.949317	84.8334	62.9356	1.34794	EEF1A1
CB131079	12.0203	10.8147	16.1559	30.6486	11.5673	19.0736	33.0086	12.4584	21.2046	293.337	494.938	11.3651	13.659	0.933187	75.4039	64.4281	1.17036	CB131079
EEF1A1	12.8386	11.3681	16.0059	29.0218	12.2616	21.0005	29.6279	12.4099	21.5862	311.52	491.601	12.1512	14.7173	0.921291	76.6239	63.7256	1.2024	EEF1A1
FN1	44.0251	30.7482	7.81168	147.119	4.05953	113.631	85.6321	26.9461	22.389	148.846	490.756	6.94329	32.6205	0.936434	89.3483	49.917	1.78994	FN1
FN1	39.5528	31.0623	7.82907	155.924	3.86021	113.594	81.9697	25.3529	21.8202	140.474	470.361	6.31107	29.1966	0.925876	86.7159	47.89	1.81073	FN1
FN1	39.581	29.3948	7.72474	148.287	3.8735	107.647	82.7797	24.1382	19.0441	127.387	450.06	5.55834	26.7394	0.926244	82.478	45.573	1.8098	FN1
FN1	39.4611	34.9055	8.58112	157.913	4.4316	122.246	80.9309	23.6536	19.6153	128.751	447.522	6.25545	27.7172	0.913278	84.768	47.6027	1.78074	FN1
A_24_P93052	23.3423	29.7859	42.9817	79.4369	36.7916	54.1825	85.5441	35.2578	45.5131	308.987	428.537	20.7353	26.0437	0.900725	93.626	64.5844	1.44967	A_24_P93052
FN1	37.112	33.3154	8.16162	143.288	4.09607	115.276	79.1936	22.4329	18.9037	124.839	424.025	5.68441	25.3406	0.918374	80.1283	45.401	1.7649	FN1
TRAM1	47.9472	14.5294	36.3198	96.6494	20.2877	83.4136	124.839	48.4522	55.0726	253.53	386.055	29.8904	60.4475	0.916235	96.7257	55.229	1.75136	TRAM1
SEPP1	55.9608	15.0455	42.51	109.963	18.2978	85.3729	85.5617	16.7838	58.8739	117.846	300.246	11.1908	67.504	0.929789	75.7813	58.687	1.29128	SEPP1
RPS9	38.9673	29.6999	45.3791	68.0069	42.3493	66.4937	86.6358	66.4657	59.6698	165.373	284.456	41.6745	51.4501	0.954226	80.5093	71.6033	1.12438	RPS9
LOC654350	66.7642	57.255	89.2571	124.145	75.49	120.088	157.448	100.2	96.6233	185.804	283.986	70.5638	71.7299	0.904792	115.335	127.478	0.904746	LOC654350
A_24_P714620	3.64701	6.66993	9.87654	17.7856	7.06265	11.7091	11.1515	4.20428	6.41593	89.7916	219.511	3.1407	3.59235	0.9686	30.3507	27.0696	1.12121	A_24_P714620
CHMP5	17.5931	17.7013	23.6937	65.4486	18.1317	43.3349	39.1419	18.898	24.2476	84.5151	155.913	12.8001	29.7935	0.908263	42.401	34.2463	1.23812	CHMP5
NCOA7	29.5711	37.9592	18.3881	57.3187	12.7334	63.2145	45.2283	32.5922	29.3152	64.2632	155.695	24.4063	54.2259	0.904571	48.0701	55.3473	0.868518	NCOA7
A_24_P152793	30.4458	10.383	27.6213	50.6596	12.1985	35.1922	49.6596	42.6001	49.0991	97.6765	141.043	23.7425	24.1394	0.90421	45.7277	44.793	1.02087	A_24_P152793
PFKFB3	2.5395	3.52484	22.6178	12.0032	3.32204	21.862	30.4965	18.6497	5.59433	94.1688	138.339	23.7314	11.4948	0.90377	29.8726	12.3462	2.41957	PFKFB3
EIF3S4	27.0316	14.8021	22.3896	39.474	30.0777	34.6318	48.7381	60.0351	46.9081	90.9909	137.042	30.2612	36.0444	0.90802	47.5713	48.5276	0.980293	EIF3S4
SERPINE2	2.32788	1.51088	3.26465	23.8884	3.49478	15.0903	9.59033	6.33065	6.85364	57.7874	133.008	0.698964	10.788	0.955862	21.1257	4.95533	4.26323	SERPINE2
CASC4	6.36287	6.34861	7.63998	33.8391	11.4976	25.0394	21.3347	8.42067	10.6152	78.1892	128.596	4.49599	11.7109	0.913914	27.2377	10.1203	2.6914	CASC4
ARL6IP5	7.18115	13.3537	9.06364	37.6955	8.14232	22.3622	18.5409	8.10565	16.1182	72.7852	128.288	7.24364	19.1446	0.92247	28.3096	9.74205	2.90592	ARL6IP5
ITGB1	8.23222	7.8465	6.3728	35.7272	3.72068	22.0565	16.0113	4.90701	8.92519	55.9661	107.968	6.42972	18.4561	0.915989	23.2784	5.58084	4.17113	ITGB1
A_24_P464798	1.7706	4.44987	6.53799	10.6208	4.59106	7.41547	6.53246	2.93209	4.38184	62.307	107.641	1.27371	1.70646	0.93223	17.0893	16.189	1.05561	A_24_P464798
ITGB1	8.25691	8.04936	6.71405	34.4165	3.74726	21.4544	16.3047	5.01605	9.13117	55.8837	106.756	6.15904	18.295	0.918481	23.0911	5.69796	4.05252	ITGB1
ITGB1	9.33267	8.25871	6.47279	39.1284	3.76055	23.5665	16.5865	5.14933	8.92753	57.2478	105.994	6.75603	18.3902	0.90157	23.8131	5.73436	4.15271	ITGB1
C5orf15	6.68736	10.5137	7.5726	29.4601	5.45479	18.5549	20.5775	9.499	19.2899	69.7572	102.935	7.81653	14.5781	0.906147	24.8228	11.2885	2.19895	C5orf15
ITGB1	6.70852	6.1636	4.69484	25.0053	2.6377	15.8221	14.8492	4.51324	8.00996	50.6521	99.4934	4.90572	15.9148	0.937894	19.9516	4.96217	4.02073	ITGB1
WARS	19.339	11.2091	11.5589	32.3092	9.92625	27.6054	28.5714	20.1248	30.0362	59.9086	96.2598	14.6319	23.1104	0.929612	29.5839	6.63088	4.46153	WARS
LOC392506	2.94159	7.85381	8.30725	17.381	7.15567	11.0051	13.6108	5.90659	5.78627	50.0375	96.2598	2.51775	3.07602	0.945467	17.8338	14.9221	1.19513	LOC392506
FN1	9.02229	4.42877	1.73013	30.9437	0.976679	21.7138	13.0004	5.2402	3.4713	18.498	93.9873	1.17915	4.50784	0.920356	16.0538	10.0788	1.59283	FN1
ITGB1	7.43863	7.46513	5.75335	31.2134	3.28882	19.8333	15.0957	4.6344	8.19722	54.9693	93.6275	5.72149	16.6325	0.902243	21.067	5.12383	4.11157	ITGB1
ENST00000376793	26.3332	12.6923	13.3846	38.5342	12.6038	36.1464	38.3848	29.7086	15.3879	36.4563	92.8416	21.3026	23.4547	0.902666	30.5562	17.5957	1.73657	ENST00000376793
NFYB	6.42635	3.49238	5.83159	21.8654	5.40496	10.3474	13.4229	4.62531	8.49683	40.3088	90.6164	5.18383	8.34554	0.958904	17.2591	8.3109	2.07668	NFYB
ITGB1	6.82844	6.75108	4.9361	27.6015	3.04299	17.4618	13.9336	4.24971	7.52309	49.4079	89.2434	5.26169	15.4533	0.915403	19.3611	4.75495	4.07178	ITGB1
SLC40A1	8.42974	22.5707	18.0621	18.7213	21.4471	20.491	31.5823	12.1464	34.521	47.2643	88.8173	6.67816	15.0212	0.94405	26.5964	17.5308	1.51712	SLC40A1
APOL1	11.2373	6.53686	13.5976	24.0738	8.84659	17.0959	24.1871	18.8708	9.09606	48.0663	87.5107	12.1382	12.4725	0.940976	22.5946	4.8961	4.61482	APOL1
LXN	3.67523	1.69588	3.38637	32.5789	3.83031	12.2371	11.3628	12.522	4.33502	27.5371	85.7305	1.3145	13.0877	0.914871	16.4072	4.02573	4.07558	LXN
TXNDC9	8.0206	20.1039	16.4884	19.7159	8.87649	20.2594	23.4769	18.0136	21.633	47.1144	84.67	10.9684	23.4657	0.950541	24.8313	25.5229	0.972901	TXNDC9
NFYB	5.03315	2.97145	4.66441	24.5374	5.35513	10.6809	11.1398	5.15539	6.63362	41.6429	83.2118	3.13885	5.32445	0.933208	16.1146	7.5028	2.14781	NFYB
LAP3	12.4929	20.2654	13.1955	25.5953	8.79011	21.3988	20.3721	20.149	25.6707	46.8895	82.0187	13.6159	15.8562	0.944486	25.1008	13.7239	1.82899	LAP3
FKBP10	8.33804	0.511199	2.09963	24.1834	5.20563	26.2158	12.3723	16.3476	12.4854	45.8252	81.1476	2.87929	7.62414	0.900624	18.8643	7.75487	2.43257	FKBP10
ITGB1	5.86202	5.57938	4.31012	25.6796	2.59119	15.535	13.3819	3.93772	6.90046	46.2225	81.1381	4.77038	14.2889	0.910921	17.7075	4.33837	4.08159	ITGB1
ITGB1	5.67156	5.37571	4.27317	24.0991	2.50482	14.9236	12.3489	3.85897	6.62425	45.2931	78.6952	4.24199	13.4027	0.911668	17.0241	4.50248	3.78104	ITGB1
TPM1	8.54613	8.65793	5.75552	19.286	8.87649	15.2524	10.6116	9.5202	10.0136	49.0631	77.6016	3.62645	7.94273	0.914294	18.058	9.1811	1.96687	TPM1
ENST00000246024	5.21304	2.62416	5.93592	23.5512	4.12597	12.4132	17.3905	5.95505	8.23467	43.7416	76.7115	5.06888	13.4283	0.92315	17.2611	5.46729	3.15716	ENST00000246024
ITGB1	5.79501	5.27103	4.1971	23.2857	2.46827	14.5577	12.4663	3.90743	6.75533	43.082	76.6878	4.52194	14.0765	0.915715	16.6978	4.24141	3.93686	ITGB1
STAT1	3.6717	6.28045	2.04312	5.63072	1.10956	4.97453	7.19568	3.51669	10.0745	29.5758	75.5989	3.4188	4.0208	0.981834	12.0855	4.22235	2.86226	STAT1
PPAP2B	7.14588	1.9458	3.94497	28.3137	4.00638	12.8115	17.2027	4.73738	12.771	43.5317	74.6994	5.38406	15.7024	0.904653	17.8613	3.62967	4.92091	PPAP2B
STAT1	8.76834	12.3045	5.25126	10.5197	3.03634	8.58268	14.9548	10.5501	18.8569	25.4085	66.0401	9.43137	6.64274	0.98145	15.4113	5.51237	2.79577	STAT1
AHR	5.1566	3.60923	4.43836	23.5259	4.96645	13.4229	13.7281	5.07058	9.25055	36.2539	64.8708	3.2093	12.403	0.912279	15.3774	5.88824	2.61154	AHR
ELAC2	25.2751	5.482	13.6085	20.7274	20.9222	29.4488	26.8635	23.5748	24.7438	36.8161	63.8671	12.7464	18.5404	0.90598	24.8166	22.2599	1.11486	ELAC2
STAT1	7.80192	11.532	4.88176	10.0729	2.71078	8.36498	13.4288	9.55958	17.4946	23.5197	61.1495	8.80286	5.96162	0.980512	14.2524	5.12013	2.7836	STAT1
STAT1	8.11936	11.3446	4.98174	10.3848	2.81044	8.36498	14.3385	10.0079	17.6538	24.689	60.6666	8.25964	5.95796	0.97923	14.4292	5.17167	2.79004	STAT1
STAT1	8.26749	10.9299	4.56008	9.87904	2.73072	8.16119	13.9336	9.54141	17.3986	24.4341	58.2331	8.68235	6.05683	0.977634	14.0622	5.1821	2.71361	STAT1
AK027315	2.47954	3.61085	14.1497	5.13339	4.19241	10.931	15.7061	8.03901	5.96885	40.5486	57.6224	10.6235	5.43797	0.902189	14.1879	6.98378	2.03156	AK027315
THC2281165	4.38417	5.34082	9.55486	17.3558	7.87988	12.2418	16.0582	7.39686	4.81955	34.2827	56.5382	3.61904	5.10839	0.912616	14.1985	9.87278	1.43814	THC2281165
STAT1	7.44216	10.8926	4.51443	9.61774	2.61444	7.78138	13.0884	8.62664	15.8139	22.0956	55.7239	7.79428	5.39769	0.97957	13.1849	4.72086	2.79289	STAT1
STAT1	6.58507	8.10778	3.63415	7.51886	2.01316	6.151	11.7502	8.44793	14.2831	20.5367	54.6444	6.83761	5.09741	0.985583	11.9698	4.4013	2.71961	STAT1
PDCD10	6.17946	12.6347	14.2975	18.9657	9.61398	17.9203	21.2349	11.9283	17.1762	34.0654	49.5644	8.22812	16.6764	0.903351	18.345	18.1013	1.01347	PDCD10
STAT1	6.52511	8.42911	3.55373	8.13419	1.97993	6.31774	11.7385	8.31768	14.6857	20.799	49.5502	6.83575	5.04248	0.977886	11.6853	4.2557	2.7458	STAT1
BTN3A2	5.85497	4.59106	6.84229	17.9205	5.72719	15.2849	15.3657	9.6141	7.17198	24.644	48.3382	3.81371	12.7289	0.917674	13.6844	4.52549	3.02385	BTN3A2
STAT1	5.86202	7.6404	3.21683	6.85295	1.94671	5.23854	11.668	6.83649	12.8365	17.4487	47.3724	6.01442	4.43094	0.985136	10.5665	3.9056	2.70548	STAT1
CTSS	8.16521	5.96318	8.9767	23.8125	5.50794	10.1343	11.7619	8.37523	9.49866	21.3611	47.1594	5.17641	7.89512	0.904978	13.3683	9.71557	1.37597	CTSS
STAT1	6.02779	9.28922	3.60372	8.01618	1.91349	6.37332	10.5646	7.06973	12.4105	17.8684	45.5686	6.30365	4.18192	0.978155	10.707	3.80736	2.81219	STAT1
STAT1	5.94314	9.10422	3.66893	8.04147	2.19919	6.49375	10.3533	6.99703	12.0196	16.864	43.1304	5.99959	4.19657	0.978112	10.3855	3.66341	2.83492	STAT1
C2orf30	3.98561	3.26356	8.91367	10.4607	2.67756	8.7031	12.4134	3.50154	7.88122	25.5284	41.89	5.3581	9.49172	0.934604	11.0822	4.96503	2.23205	C2orf30
CCND1	12.7187	1.704	4.44705	16.4159	5.62089	10.4493	10.142	6.17011	9.55016	21.1662	41.8568	6.06634	9.41849	0.921173	11.9789	7.72126	1.55142	CCND1
CCPG1	2.05982	1.48329	2.87341	11.3794	2.2457	6.61417	6.28008	2.50197	3.483	26.5852	41.3787	1.72053	4.65065	0.905167	8.712	1.98905	4.37998	CCPG1
C10orf32	2.68059	2.56655	3.38419	15.417	2.23241	9.66188	9.37317	4.58593	4.28587	17.0139	40.82	2.30454	5.59543	0.925935	9.22473	4.58333	2.01267	C10orf32
CCPG1	1.81998	1.48978	2.75604	10.1741	2.02977	6.16952	6.22726	2.47168	3.37064	26.3229	40.4697	1.778	4.73488	0.907293	8.44724	1.97539	4.27623	CCPG1
CCND1	11.4736	1.6334	4.09494	15.4592	5.41492	10.9495	9.55511	6.72442	9.35354	21.9757	40.4128	5.92172	9.35623	0.918202	11.7173	7.18429	1.63097	CCND1
P2RY5	2.4478	2.27687	1.68232	11.8009	2.77058	6.61417	6.43268	1.82953	6.92621	19.3974	40.1856	1.45355	5.00586	0.943276	8.37103	2.75759	3.03563	P2RY5
ENST00000265341	3.06857	4.53994	6.55103	13.7143	2.5779	9.27744	11.6211	4.87066	6.68511	24.2842	39.2482	3.94534	8.64948	0.912965	10.6949	5.17409	2.06701	ENST00000265341
EPB41L2	2.45485	4.13909	3.34724	6.54107	2.95661	3.9648	5.20014	3.64391	8.37043	21.6684	39.2292	2.84591	5.19262	0.952838	8.42726	6.88377	1.22422	EPB41L2
PRKAR1A	1.71416	3.07044	1.8975	7.94454	1.2657	4.10838	4.44301	1.81135	5.21748	25.7757	38.1593	1.27556	5.01684	0.906447	7.82308	3.53335	2.21407	PRKAR1A
ATP6V1B2	3.62937	2.13405	3.14945	13.2128	2.98983	6.59565	9.60207	4.14067	9.49398	24.9363	37.4964	3.63387	6.2619	0.904936	9.79049	4.12597	2.37289	ATP6V1B2
ENST00000266712	2.8781	1.9312	1.86272	10.4185	2.25234	8.16582	6.60876	2.18089	5.7418	22.0806	37.2881	2.99609	5.78585	0.922286	8.47622	3.87031	2.19006	ENST00000266712
METTL9	4.30657	5.21261	7.14224	11.4553	3.52136	7.7258	7.34828	2.96541	7.90697	24.9588	37.2597	4.37362	9.75538	0.906364	10.3025	6.63565	1.55259	METTL9
CTSC	3.81631	1.61312	2.63432	7.7043	1.10956	4.77536	5.50534	2.47774	8.62791	21.0463	36.6869	3.56712	7.55822	0.940954	8.24019	3.91818	2.10306	CTSC
CCPG1	1.8235	1.38267	2.39524	9.74417	1.92678	5.7434	6.04531	2.39292	3.1553	23.9994	36.4407	1.45355	4.32474	0.90322	7.75597	1.89064	4.10231	CCPG1
CCPG1	1.67537	1.1149	2.03878	8.37021	1.61451	4.70588	5.44665	2.01733	2.71992	21.2412	35.7353	1.33118	3.70954	0.924823	7.05544	1.73014	4.07796	CCPG1
DAP	8.90942	3.38365	4.38185	12.7028	7.34835	12.5382	10.2712	10.1896	3.45257	11.6549	35.5648	3.08137	5.5405	0.903849	9.92456	5.99119	1.65653	DAP
CCPG1	1.67889	1.27638	2.42132	9.57137	1.81383	5.08569	5.29992	1.85376	2.80887	20.4467	35.5364	1.36455	3.70587	0.923239	7.14335	1.77992	4.0133	CCPG1
DPY19L4	4.64517	2.18274	2.81473	10.3764	3.07953	7.17462	10.7642	4.6344	3.94178	23.2949	34.5327	1.91334	4.26249	0.900592	8.73976	7.75039	1.12765	DPY19L4
NTN4	2.99802	1.09056	1.79099	9.77789	1.31553	5.90551	6.50311	1.81741	3.78729	20.5666	34.3623	1.51658	4.15263	0.919267	7.35265	2.09608	3.50781	NTN4
ENST00000370238	4.92381	1.67154	2.46044	6.30505	3.50143	5.1598	6.50311	4.02254	4.40759	19.4049	34.3528	2.97384	7.19936	0.945201	7.91432	4.98551	1.58746	ENST00000370238
CCND1	9.8829	1.4768	3.66893	13.63	4.48807	9.14312	9.15013	5.29472	7.89761	17.8309	33.5527	4.73701	7.80724	0.91616	9.88924	6.218	1.59042	CCND1
GJB2	2.12331	2.67771	2.48652	7.07211	3.43831	9.55998	7.11938	3.42582	3.37064	14.4506	33.2781	1.3831	3.39827	0.951801	7.21414	3.2624	2.2113	GJB2
C10orf32	2.16563	2.2298	2.96035	12.4247	2.08624	9.06901	7.6887	3.88623	3.67962	14.2707	33.2355	1.87812	4.18559	0.922822	7.67386	3.628	2.11518	C10orf32
CCPG1	1.46727	1.03132	1.82142	7.45986	1.47499	4.48819	5.22362	1.90525	2.73397	20.5666	32.6768	1.32377	3.51545	0.917488	6.59143	1.60483	4.10725	CCPG1
COMMD10	2.29966	4.15289	5.4947	10.1951	3.59445	7.93886	12.3547	4.61017	8.34937	19.9445	32.6011	4.37548	6.66471	0.929693	9.4289	8.32787	1.13221	COMMD10
TXNDC9	4.26778	7.58279	7.16615	10.1403	4.38509	9.88421	7.59479	4.57685	8.95093	19.5998	32.2034	4.95022	8.9937	0.928482	10.0228	8.95554	1.11917	TXNDC9
WDFY1	2.6947	3.94191	2.98426	7.82231	1.94007	5.6415	3.22221	1.67202	5.61774	20.1019	31.4554	2.32864	4.78614	0.912472	7.24683	4.04784	1.7903	WDFY1
HDAC4	1.3015	1.03295	3.45809	5.7403	2.52143	4.53914	14.4735	4.97971	3.23956	15.0502	30.6363	1.96896	3.08335	0.93179	7.07885	2.97116	2.38252	HDAC4
SC5DL	3.24139	4.82718	4.14058	12.2856	2.29221	7.12367	6.09226	2.18089	4.96468	15.2901	30.5653	4.59054	4.86304	0.918723	7.88134	7.02107	1.12253	SC5DL
CD302	1.9399	0.657256	1.51713	9.50394	1.30224	4.23344	4.80103	2.22936	3.19509	16.4293	29.5143	1.00488	4.6653	0.918069	6.23024	1.93542	3.21906	CD302
TLOC1	1.98928	1.77703	2.39524	7.45986	2.12943	5.68319	5.71663	2.50197	4.68847	18.3481	28.6621	1.77615	3.61066	0.919972	6.67216	3.47153	1.92196	TLOC1
CCPG1	1.40378	1.03214	1.75187	7.47671	1.44509	4.13154	4.31976	1.56297	2.20964	17.6285	28.1507	1.13837	2.9918	0.911054	5.78792	1.38718	4.17243	CCPG1
CCPG1	1.42494	1.06946	2.03443	8.28592	1.51817	4.67809	4.63669	1.7538	2.37584	18.1532	28.0087	1.17545	3.2225	0.900437	6.02594	1.48358	4.06176	CCPG1
GOLPH2	4.25014	3.45344	3.73196	7.13955	5.68733	5.66929	4.28454	4.97971	8.79411	19.7422	27.8761	4.16412	4.2039	0.904772	7.99818	6.8931	1.16032	GOLPH2
RHOA	2.83578	2.62578	2.76039	6.0016	1.58793	4.34924	4.68365	2.94421	3.71239	15.365	26.8535	2.19515	3.94756	0.944242	6.14325	3.47854	1.76604	RHOA
STK17A	1.96106	1.43136	4.36446	8.7706	2.43838	6.05836	5.74011	2.79881	4.55973	17.0514	26.6357	2.29527	5.01318	0.909199	6.85527	2.09313	3.27512	STK17A
NT5E	1.94343	2.12756	2.08442	4.40427	1.64773	3.52478	4.26106	1.67808	2.55607	12.6368	25.7267	1.05123	4.30277	0.959545	5.22653	8.78225	0.595124	NT5E
TMEM66	2.04571	2.76616	2.93427	8.05833	2.36529	4.15007	4.60148	1.90222	4.43567	15.425	25.5847	2.54742	4.11967	0.922384	6.22584	2.75418	2.26051	TMEM66
FLJ20035	2.13742	6.43462	1.49974	6.39777	1.31221	7.55906	5.96314	4.20731	3.59535	15.1851	25.5658	2.74765	4.18192	0.90952	6.67593	3.30044	2.02274	FLJ20035
BMPR2	1.20626	1.02321	1.09546	7.29127	1.1162	4.93284	3.52154	1.41152	2.24476	13.5062	25.045	0.945548	2.75377	0.922844	5.08412	1.11527	4.55864	BMPR2
TBC1D9	2.78993	0.91529	2.99513	6.31348	1.40522	5.51181	7.1546	2.41716	2.99613	16.5567	24.278	1.8948	4.97656	0.904526	6.1696	1.5441	3.99559	TBC1D9
A_24_P290257	1.61541	2.26875	2.45175	6.42306	1.87695	3.97406	3.86196	1.76895	2.67311	12.247	23.8377	1.2014	2.90391	0.942946	5.16185	3.98328	1.29588	A_24_P290257
ENST00000367385	1.46021	1.09218	1.38672	3.99545	1.25573	2.57063	3.61545	1.18738	1.91939	16.3769	23.8046	1.05308	2.53406	0.908099	4.78859	2.21264	2.1642	ENST00000367385
RDH10	3.05446	1.49465	2.57564	7.08476	6.19228	5.36359	4.26106	3.01387	4.15713	13.0565	23.7478	1.91705	4.4822	0.924022	6.18469	3.94323	1.56843	RDH10
HNRPLL	2.77935	3.14022	3.70805	6.70544	2.47492	5.78045	6.70266	3.08354	6.42529	16.0246	23.0613	3.05912	5.08642	0.916588	6.77164	4.29175	1.57783	HNRPLL
CCDC34	3.61174	2.68096	3.90367	5.37362	2.93336	5.78972	6.64397	5.20385	5.9946	17.2913	22.6115	4.98359	4.71657	0.902334	7.0568	7.79886	0.904851	CCDC34
ENST00000236199	3.42128	1.63503	2.34742	4.25675	2.71743	4.2705	4.08499	4.08917	3.30979	14.1358	22.3558	2.53444	3.15658	0.931796	5.56269	3.75325	1.4821	ENST00000236199
IFI44L	1.9399	1.29991	0.878108	3.8648	0.637831	8.22603	4.74234	5.33107	4.60187	11.5575	21.7877	1.25702	1.78702	0.918906	5.22393	1.35402	3.85809	IFI44L
TNFSF10	3.65406	2.81646	2.72561	4.22304	4.80367	7.24409	6.96091	6.97583	3.64217	14.6755	21.5652	2.94418	4.37235	0.901129	6.66177	4.1198	1.61701	TNFSF10
TMEM30A	1.41789	1.69264	1.26934	4.82994	1.05973	3.38119	4.19063	1.42364	3.17871	13.2739	21.3616	1.17915	2.8856	0.92813	4.70338	1.74613	2.6936	TMEM30A
CCPG1	0.853555	0.394354	1.03678	3.63299	0.837154	2.48263	2.99918	1.01169	1.47934	13.2064	21.3143	0.689694	2.2411	0.925026	4.01378	0.938199	4.27818	CCPG1
SMCY	4.47235	1.48004	0.482525	0.775488	0.531526	0.741084	6.32116	2.04762	0.444738	1.25918	21.1249	0.365241	4.67995	0.920219	3.44045	1.21201	2.83863	SMCY
C1D	2.9557	3.00715	4.48835	9.289	2.36529	5.47939	4.94189	1.75077	6.30825	10.5606	20.9639	2.6772	6.88443	0.908227	6.28246	4.53278	1.38601	C1D
TDRD10	1.0158	0.412205	2.28873	3.02609	1.16271	3.64057	6.49724	2.65948	1.4138	10.4782	20.8598	3.41695	1.53801	0.951038	4.49304	1.95303	2.30055	TDRD10
TXNDC9	2.60299	4.90589	4.29491	6.30927	2.54468	5.95646	5.80467	3.70449	5.96885	12.0072	20.7698	3.06839	5.91036	0.943319	6.44984	6.07978	1.06087	TXNDC9
PSMB8	10.0981	11.2091	9.95044	10.8484	8.08252	11.8018	12.2726	10.8378	11.9658	15.5599	20.7272	10.249	7.5509	0.906392	11.6272	10.5715	1.09986	PSMB8
NCOA4	1.7318	2.72802	2.61911	5.09546	1.78061	3.4553	4.09672	1.67808	3.90901	14.2707	20.5189	1.76317	3.61066	0.909348	5.17366	3.02498	1.71031	NCOA4
LCK	2.77935	0.417074	3.57329	5.0491	1.96665	4.76146	8.82733	4.21336	4.21799	10.0884	20.3106	2.26004	3.44954	0.948847	5.53186	1.1865	4.66234	LCK
LCK	2.53245	0.417074	3.28856	4.36212	2.11946	4.55767	8.97993	4.39208	4.07754	10.1634	19.7567	2.12099	3.61799	0.944027	5.4143	1.14908	4.71184	LCK
LOC497190	1.08634	0.459268	0.982438	1.53412	1.64441	1.82492	2.4416	2.00521	1.44189	4.17479	19.5909	0.645197	0.798301	0.986404	2.97149	1.46609	2.02682	LOC497190
NOMO1	4.05615	1.96041	5.56642	6.17019	3.0895	4.77073	5.22362	4.33755	5.16364	12.9516	19.2595	3.52634	5.35374	0.924107	6.2638	5.13805	1.2191	NOMO1
LCK	2.36315	0.418697	3.36898	4.31576	1.96997	4.58546	8.53973	3.91955	3.90667	9.67621	19.0134	2.01902	3.28841	0.945619	5.18346	1.16988	4.43077	LCK
SPRED1	2.4478	2.5706	1.23674	5.4537	1.57797	4.52061	5.1121	2.04762	4.115	11.9997	19.0039	1.17545	4.11601	0.919496	5.02901	1.97466	2.54677	SPRED1
C1orf43	6.07012	3.78855	7.31177	8.366	3.58448	7.6239	9.43773	6.1792	6.38082	12.7267	18.36	4.76853	6.46697	0.902989	7.77421	8.06645	0.963771	C1orf43
SNX17	3.65406	1.57579	4.39054	6.72651	3.07953	5.62297	6.91396	5.68244	5.18003	11.3251	18.0617	3.06654	5.11938	0.923559	6.18451	4.04963	1.52718	SNX17
LCK	2.07393	0.334308	2.64519	3.53606	1.56136	3.33025	8.02324	3.93469	3.69601	8.88922	17.8771	1.66861	2.94419	0.94837	4.65493	1.05135	4.42758	LCK
AK128714	3.35426	2.61442	1.81708	4.11346	2.32875	2.566	7.85303	1.64779	6.67575	10.9879	17.8392	2.6531	1.89688	0.925958	5.10366	3.53652	1.44313	AK128714
WWTR1	0.825339	0.12496	0.395583	3.16939	0.624543	1.50996	1.53774	0.599746	0.620292	9.95353	17.7256	0.341139	1.57463	0.930548	3.00019	0.616869	4.86357	WWTR1
ABCB1	3.6717	1.32263	0.812902	5.78244	1.95668	2.75127	2.17749	1.08439	2.03643	9.234	17.6593	0.591431	1.63322	0.916043	3.90107	3.25617	1.19805	ABCB1
LCK	2.26792	0.364331	3.17771	3.74257	1.74739	3.9509	8.06433	3.60453	3.60706	8.81427	17.6072	1.78542	3.05771	0.946982	4.75318	1.03256	4.6033	LCK
LCK	2.13036	0.390297	3.0473	4.10924	1.80054	4.15007	8.06433	3.72266	3.79198	8.88922	17.5978	1.84289	3.04673	0.944251	4.81411	1.07133	4.4936	LCK
CPSF1	5.6645	2.03181	4.19492	5.15025	4.66082	4.7522	6.94917	3.78627	2.93527	7.60006	17.4463	3.32981	3.46419	0.952342	5.53581	5.09365	1.08681	CPSF1
BTN3A3	1.72122	1.33155	1.90836	5.56328	1.36204	4.3446	3.76218	2.2233	3.99328	11.8048	17.3942	2.09689	2.51941	0.905653	4.61732	1.25804	3.67024	BTN3A3
GNPDA2	1.48843	1.136	1.4454	5.70236	1.02319	3.88143	3.55676	1.57206	2.29625	10.4557	17.3942	1.0642	2.12392	0.913317	4.08768	1.83826	2.22366	GNPDA2
LCK	2.15858	0.334308	1.92358	3.56134	1.58461	3.64521	7.98803	3.56213	3.29574	8.63439	16.8119	1.66491	2.96983	0.93764	4.47188	0.981253	4.55732	LCK
ENST00000376573	1.61541	0.634536	2.30829	6.45256	1.66102	4.17786	4.63669	1.99915	2.86037	9.57877	16.6746	1.23848	2.83433	0.912083	4.35939	1.03865	4.19718	ENST00000376573
LCK	2.02808	0.386239	3.03425	4.02917	1.80719	4.00185	7.87064	3.45308	3.28638	8.07225	16.239	1.69457	2.76476	0.937321	4.51288	0.979222	4.60864	LCK
RNF36	1.56603	1.86791	1.4454	4.49277	1.6278	2.74201	3.49806	1.76289	3.32383	8.49198	16.2106	1.30523	2.21913	0.953521	3.88874	1.29843	2.99496	RNF36
GALNT2	2.92043	1.49465	2.67345	5.597	3.58448	5.78972	5.44665	3.49549	3.33787	8.70934	16.0591	2.1451	3.3763	0.931298	4.9715	3.42122	1.45314	GALNT2
AF336795	2.15505	0.924216	2.50826	6.2039	2.08624	4.61325	3.22221	2.98661	3.51109	9.33893	15.8271	2.62529	3.31039	0.911969	4.5625	2.50401	1.82208	AF336795
NCOA7	2.80403	3.09641	1.60407	3.59085	1.38197	6.33164	3.70349	2.37475	2.21667	6.07855	15.5383	1.7335	4.22953	0.928601	4.20644	6.27782	0.670048	NCOA7
BX648591	0.518482	0.118468	0.330377	1.61419	0.498306	1.44511	1.33819	0.799661	0.472827	2.36846	15.4105	0.28181	0.622528	0.978114	1.98607	0.477923	4.15563	BX648591
PCGF5	1.73533	3.12237	3.28638	4.89737	2.51146	3.31635	3.69762	2.6928	5.47262	10.5606	15.3584	1.93559	2.46448	0.912329	4.69626	4.75219	0.98823	PCGF5
SKIL	1.80587	1.18063	1.15197	3.82686	1.70088	3.06623	2.55312	1.1692	2.16751	9.91605	14.8471	0.774978	1.72111	0.908247	3.52935	1.96347	1.79751	SKIL
NAP1L4	2.96628	1.20578	2.6691	4.22304	2.84699	3.87216	5.58751	4.51627	4.6955	10.748	14.6672	2.15807	3.42024	0.905391	4.89047	4.04334	1.20951	NAP1L4
LTBP2	1.48843	0.370011	1.33455	5.08282	1.25905	4.2427	3.70936	1.63567	1.21718	7.01544	14.6056	0.70638	2.87828	0.915191	3.5035	0.710471	4.93124	LTBP2
BTN3A1	1.49549	0.989942	1.6997	4.39162	1.38197	3.56647	3.82087	2.4111	2.51862	8.35707	14.4305	1.20882	1.9042	0.933002	3.70587	1.11142	3.33436	BTN3A1
CXCL12	2.13742	0.335931	0.591202	3.29582	1.24909	3.73321	6.40333	2.95026	2.33136	5.15665	14.3263	1.88924	5.02783	0.918338	3.80213	3.1663	1.20081	CXCL12
LCK	1.85525	0.292114	2.36915	3.06402	1.50156	2.99213	6.93743	3.13806	2.86037	7.49513	14.1653	1.44242	2.63659	0.934864	3.90381	0.874772	4.46266	LCK
NRP2	0.98053	0.173645	0.499913	4.54335	0.614577	2.45947	2.38878	0.884473	1.52147	8.13971	14.0896	0.47092	1.34759	0.912768	2.93185	0.793967	3.69265	NRP2
FLJ20035	1.26975	3.04772	0.873761	2.95023	0.883662	3.97406	3.86196	2.58678	2.20028	9.5413	14.0706	1.47023	2.52673	0.90183	3.78901	2.01295	1.88232	FLJ20035
PPT1	1.32619	0.598833	0.819423	2.11573	0.770713	1.8805	1.8312	1.14497	1.70873	9.8411	13.957	0.949256	1.85294	0.906446	2.98435	1.80122	1.65685	PPT1
LIN7C	1.95048	2.02532	2.66041	4.83837	1.84373	3.46457	4.84799	2.30811	4.0752	9.90106	13.8339	1.69828	3.18222	0.905731	4.35613	3.58021	1.21672	LIN7C
GIMAP2	1.17099	2.93088	3.20379	4.615	2.09288	4.23344	4.68365	1.85679	4.04945	6.97047	13.796	1.00302	1.76871	0.937018	4.02886	2.03303	1.9817	GIMAP2
APOBEC3G	2.30672	1.2212	2.4474	3.29582	1.04976	2.70032	3.29851	1.70837	3.45491	5.71878	13.6777	1.61299	2.17885	0.984694	3.43626	0.709475	4.84338	APOBEC3G
SNAP23	1.12867	0.727039	1.12589	3.02609	1.32217	1.96387	1.59643	0.805719	0.997149	8.16969	13.6729	0.591431	1.41717	0.922751	2.8111	1.45334	1.93423	SNAP23
LCK	1.76354	0.337554	2.52565	3.34218	1.568	3.14034	6.30356	3.01387	2.93059	7.3902	13.6067	1.49063	2.49011	0.937436	3.83868	0.849404	4.51927	LCK
ARL5A	3.10384	2.9893	3.06468	6.03532	3.31539	5.2339	4.77756	2.04156	4.10563	8.49198	13.4741	2.38612	4.54812	0.903893	4.88981	4.33576	1.12778	ARL5A
CXCL12	1.83409	0.336742	0.556425	2.73107	1.24244	3.27003	6.1627	2.52014	2.24241	4.88682	13.4173	1.74277	4.98389	0.916568	3.53283	3.07286	1.14969	CXCL12
IMPACT	2.62415	2.41968	1.96488	6.61272	2.6975	5.07642	5.17666	1.99915	4.80785	6.03358	13.3794	3.16295	4.10136	0.905808	4.61972	2.81557	1.64078	IMPACT
UGDH	1.73533	1.39809	1.24761	3.66671	1.46834	3.1774	1.99554	1.25401	1.41614	6.50577	13.3037	1.31079	1.8273	0.94195	3.10051	1.80273	1.7199	UGDH
GPR155	0.987585	0.623176	1.50626	3.13145	1.02319	2.19083	2.89353	1.22978	2.41329	5.30655	13.2611	0.693402	1.14252	0.976575	2.8002	1.70135	1.64587	GPR155
FAM111A	1.41084	1.48167	1.96053	2.73107	1.32217	2.54748	3.39829	1.84467	2.58416	9.89357	13.209	1.50175	2.02871	0.903972	3.53184	2.33013	1.51572	FAM111A
SAPS3	1.85525	0.647519	1.71275	3.82686	1.38529	3.02918	3.75631	1.90525	3.52045	9.46635	12.9202	1.50917	2.66955	0.900845	3.70801	2.95899	1.25313	SAPS3
TRPV1	1.75649	0.621553	2.26917	3.50655	2.21248	3.9648	4.55453	2.83516	1.64787	7.88487	12.8586	2.85889	1.67716	0.916009	3.74217	2.10167	1.78057	TRPV1
KIAA1751	0.708945	0.658879	4.96653	2.0188	1.12949	4.12691	4.578	1.35397	0.791165	5.91366	12.7923	1.52956	1.15717	0.906536	3.20965	1.09243	2.93808	KIAA1751
CHMP5	1.12867	1.91335	2.04747	4.91423	1.56136	3.24687	2.31248	1.04501	1.75086	7.0754	12.7734	0.834307	1.76139	0.905959	3.25883	2.31395	1.40834	CHMP5
SLC44A1	1.12867	1.09705	1.83012	3.57399	1.43844	2.35294	3.01679	1.42364	1.30612	8.81427	12.7545	1.07162	1.60393	0.901117	3.18554	1.9543	1.63002	SLC44A1
PI16	0.560807	0.121714	0.493392	1.16745	0.524882	0.972673	1.54361	1.15708	0.575818	5.35902	12.5225	0.398613	0.695767	0.972146	2.00718	0.466435	4.30324	PI16
THC2282618	0.663093	0.138754	0.328204	2.31803	0.445153	1.61186	2.1364	0.757254	1.5636	8.46949	12.513	0.756438	0.798301	0.913216	2.49997	0.670363	3.72928	THC2282618
THC2406147	0.578442	0.320514	1.57364	1.66898	0.710916	2.22325	3.77392	1.58418	0.976082	5.14166	12.4041	1.40534	0.860554	0.96982	2.55551	1.11355	2.29492	THC2406147
ENST00000303979	0.613713	0.300228	1.64754	1.97244	0.790645	2.61695	3.39242	1.6599	1.03928	6.11602	12.3663	1.6612	0.904497	0.95576	2.69855	1.20921	2.23167	ENST00000303979
OSBPL8	0.867664	0.373257	0.60859	2.17474	0.674374	1.60259	2.11292	0.714848	1.38103	8.36456	12.3473	0.467212	1.50872	0.913762	2.55368	1.12655	2.26682	OSBPL8
CXCL12	1.65068	0.31808	0.506434	2.46133	1.08963	3.01528	5.58751	2.08094	1.96621	4.78189	12.3142	1.60743	4.59572	0.917024	3.22887	2.75202	1.17327	CXCL12
TMED7	1.24153	1.53684	1.75187	4.77515	1.32217	3.25151	3.76805	1.78409	2.93059	7.29276	11.9496	1.27927	2.88194	0.911104	3.52042	2.28323	1.54186	TMED7
GSR	3.22376	3.0956	2.39958	5.42841	4.5379	4.20565	4.15542	2.42019	5.16598	7.28526	11.7981	4.52009	4.53347	0.9036	4.82842	3.34869	1.44188	GSR
SMAD4	1.08282	0.689713	0.921579	3.38012	0.973357	2.51042	2.25965	0.86327	1.26165	5.18663	11.6845	0.739752	1.58195	0.949366	2.54888	1.05403	2.41823	SMAD4
CXCL12	1.69653	0.274262	0.484698	2.33911	0.989967	2.59379	5.34687	1.74471	1.73214	3.71758	11.5661	1.4795	4.17094	0.917499	2.93356	2.56701	1.14279	CXCL12
RERG	0.648984	0.23856	0.499913	2.9418	0.657764	1.53312	1.63165	0.702732	0.589863	7.0754	11.5235	0.396759	1.91519	0.908389	2.33502	0.736498	3.17044	RERG
TMEM64	1.3932	0.481177	0.584681	3.1146	0.604611	2.07503	2.16575	1.5448	1.76257	7.88487	11.3673	0.669299	1.53435	0.900237	2.70633	1.49718	1.80762	TMEM64
QTRT1	2.6559	0.660502	1.39541	2.35175	2.62109	2.32978	3.14591	2.93209	2.54203	6.38585	11.1732	1.65749	1.66984	0.946555	3.19391	4.26414	0.749017	QTRT1
TncRNA	1.23448	0.243428	3.10816	4.63607	1.83377	3.66836	4.22585	1.85376	2.08793	4.7669	11.088	1.09758	2.56335	0.907054	3.26212	1.0842	3.00877	TncRNA
MYO1E	1.24859	0.357028	1.03895	3.23682	1.11288	1.9824	1.89576	1.1904	1.27335	6.47579	11.069	0.589577	1.30365	0.923867	2.52109	1.06845	2.35957	MYO1E
PLA1A	0.779486	0.24992	0.360807	2.53719	0.468407	1.19963	1.56122	0.696674	0.767758	4.60201	11.0312	0.278102	0.794639	0.960013	1.94823	0.467944	4.16338	PLA1A
TOR1AIP1	1.12867	0.631291	0.806381	2.8575	0.956747	2.02872	2.21857	1.14497	0.765417	5.5314	11.0217	0.719358	1.69181	0.942988	2.42327	1.15516	2.09777	TOR1AIP1
CXCL12	1.67889	0.284	0.499913	2.1916	0.989967	2.69106	5.05341	1.81741	1.84917	4.06236	10.9743	1.45355	4.0208	0.919655	2.88973	2.54623	1.13491	CXCL12
STRA6	1.32619	0.223954	0.43036	2.18317	2.79716	3.38119	2.50616	1.74471	0.585181	4.27222	10.8939	0.482044	1.09858	0.922459	2.45575	0.853481	2.87734	STRA6
GNB1	3.59763	2.14704	3.22335	5.22611	1.83709	4.58546	5.10036	3.38644	3.44087	7.06791	10.8939	2.70872	4.07939	0.900847	4.40725	2.43181	1.81233	GNB1
ITIH3	1.34735	0.128206	0.486872	4.03338	0.617899	1.30616	2.60594	1.07833	0.688173	5.96612	10.8749	0.333723	0.955764	0.905413	2.34022	0.584381	4.00461	ITIH3
CAPZA1	1.22743	1.463	1.82142	2.44447	0.86373	1.97314	2.37117	1.17223	1.69937	7.37521	10.7376	0.94184	2.23378	0.914391	2.79418	1.96846	1.41948	CAPZA1
TSNAX	1.9399	1.97339	1.73665	3.50655	1.54807	2.93191	2.62942	1.19949	1.07673	6.66317	10.695	1.70569	2.97715	0.903282	3.12178	2.39822	1.3017	TSNAX
CXCL12	1.53428	0.291302	0.491219	2.27589	0.996612	2.73738	5.11797	1.75683	1.8164	3.88248	10.6335	1.42018	3.84137	0.91459	2.83041	2.46269	1.14932	CXCL12
CXCL12	1.62246	0.311588	0.508607	2.55405	1.08631	2.90875	4.90668	1.75683	1.66191	3.75506	10.4914	1.32562	3.95489	0.907915	2.83417	2.41005	1.17598	CXCL12
ENST00000343732	0.677201	0.19312	0.352113	0.758629	0.568069	0.852246	1.13863	0.578542	0.482189	1.46905	10.463	0.381927	0.629852	0.980776	1.42651	0.47841	2.98177	ENST00000343732
SLC2A3	1.05107	0.178514	0.662928	3.8943	0.478374	3.19129	1.80772	0.754225	0.828617	3.97242	10.4062	0.585869	2.23744	0.904698	2.31146	0.479097	4.82462	SLC2A3
CXCL12	1.44611	0.265337	0.46731	2.43604	0.976679	2.60306	4.77756	1.7114	1.72746	3.91995	10.3352	1.39793	3.96221	0.910978	2.77125	2.40773	1.15098	CXCL12
COL4A1	1.40378	0.13632	0.517301	2.4234	0.637831	1.59333	1.6786	0.932938	1.02524	3.2379	10.2452	0.730482	2.18983	0.96206	2.05786	0.543193	3.78845	COL4A1
PIK4CB	1.41084	0.559885	1.18023	2.96708	0.877018	2.4641	2.21857	1.78712	1.73682	5.8537	10.2263	0.971504	1.89688	0.935697	2.62693	1.53497	1.71139	PIK4CB
SMAD4	1.04402	0.632913	0.819423	2.97551	0.883662	2.22325	2.1364	0.799661	1.28506	5.45645	10.1648	0.728628	1.45745	0.936251	2.3544	1.05027	2.2417	SMAD4
HBP1	1.08987	0.610193	1.16936	3.64985	1.37532	2.72811	3.31025	1.31459	1.32953	6.23595	10.1316	0.550642	1.77237	0.901336	2.7129	1.7811	1.52316	HBP1
IFIT3	1.25564	1.44596	0.617284	2.30118	0.611255	2.53821	1.96032	1.74471	1.30847	3.37281	10.1032	0.94184	1.91153	0.962813	2.31634	0.793417	2.91945	IFIT3
NEK1	0.790068	0.506331	0.662928	2.08202	0.694306	1.53775	1.88989	0.769371	0.997149	7.10538	10.0227	0.600701	0.908159	0.901571	2.19744	1.04501	2.10279	NEK1
SMAD4	1.07223	0.670239	0.878108	3.32111	0.986645	2.51969	2.01902	0.805719	1.40444	5.5314	10.0133	0.736044	1.47942	0.922898	2.41826	1.18209	2.04575	SMAD4
SSR3	1.12161	0.499839	0.83029	2.39811	0.89695	1.8944	2.30074	1.4297	1.40912	5.27657	9.92804	1.04566	1.20478	0.953205	2.32583	1.41635	1.64213	SSR3
DarkCorner	0.377398	0.0908799	0.234742	0.446748	0.352136	0.490968	0.6104	0.327134	0.25748	0.794484	9.91857	0.194672	0.402812	0.973504	1.11526	0.246762	4.51959	DarkCorner
THC2311946	3.27314	2.56249	2.70388	2.6552	2.01316	2.93191	3.85022	4.58896	4.72358	4.75941	9.86649	2.48809	2.75377	0.952206	3.78233	1.85996	2.03355	THC2311946
FLJ46385	1.56603	0.761119	1.23891	2.17052	3.21573	2.09356	3.32786	1.81438	1.54488	4.57203	9.81915	0.919591	1.08393	0.940986	2.62521	1.94796	1.34767	FLJ46385
PICALM	1.12161	0.451965	1.0346	4.11346	0.737493	2.10283	2.15401	1.02381	2.20964	5.78624	9.80021	0.784248	1.80167	0.90228	2.54783	1.32942	1.9165	PICALM
CXCL12	1.45316	0.301851	0.508607	2.33489	1.0697	2.85317	4.50757	1.64173	1.57765	3.55269	9.7434	1.19769	3.63996	0.909568	2.64477	2.18184	1.21218	CXCL12
CXCL12	1.45316	0.301851	0.508607	2.33489	1.0697	2.85317	4.50757	1.64173	1.57765	3.55269	9.7434	1.19769	3.63996	0.909568	2.64477	2.18184	1.21218	CXCL12
TWSG1	0.55728	0.232068	0.508607	2.54141	0.511594	1.76007	1.97793	0.726964	0.819254	6.14601	9.71499	0.396759	1.1352	0.911332	2.07909	0.457958	4.53991	TWSG1
SMAD4	0.969949	0.655633	0.836811	3.28318	0.950103	2.50579	1.99554	0.908705	1.39507	4.71444	9.67711	0.663737	1.54533	0.932548	2.31549	1.01871	2.27296	SMAD4
SEC22C	1.07929	0.798445	0.808555	2.35175	0.65112	1.82492	1.84294	1.21161	1.69	6.87303	9.67711	0.797226	1.60393	0.904129	2.40076	1.09718	2.18813	SEC22C
CTSS	0.673674	0.606948	1.23891	3.41805	0.644475	1.88513	1.34405	1.06016	2.05048	4.34717	9.66765	0.639635	0.769005	0.93778	2.18041	1.18319	1.84282	CTSS
COX11	1.31208	0.984262	1.04982	2.86593	0.704272	2.4641	2.91114	1.8477	1.91003	5.73377	9.59663	0.897343	1.66618	0.932634	2.61102	2.05335	1.27159	COX11
ARL13B	0.747743	0.402468	0.582507	1.98929	0.471729	1.41732	1.58469	0.805719	0.978423	6.62569	9.53035	0.582161	1.17548	0.904671	2.06874	1.07503	1.92435	ARL13B
LACTB	0.98053	0.905553	1.00417	3.26211	1.07966	2.14914	1.82533	0.884473	1.44891	5.62884	9.43093	0.637781	1.29632	0.913925	2.34875	0.824172	2.84983	LACTB
CANX	1.11456	0.634536	1.45627	2.80693	0.906916	1.53775	3.25742	1.39638	2.7878	6.49078	9.28889	1.15691	2.15322	0.910838	2.69141	1.34617	1.99931	CANX
GEFT	0.768905	0.11928	0.334724	1.65634	0.594645	1.40343	1.73729	1.72048	1.02992	6.26593	9.08058	0.324453	0.681119	0.904315	1.97824	0.432493	4.57404	GEFT
GSR	0.797122	0.864982	0.947661	1.42875	0.710916	1.41732	1.52013	1.15708	1.83045	5.47144	9.08058	1.20511	1.41351	0.946422	2.14193	1.51121	1.41736	GSR
KIAA0701	1.30502	0.798445	1.07155	2.75635	1.02651	2.03798	1.8312	1.12377	2.322	5.59137	9.05217	0.865825	1.84561	0.928591	2.43291	1.33645	1.82043	KIAA0701
SMAD4	0.94526	0.613439	0.838985	2.76478	0.837154	2.15377	1.88989	0.6785	1.13291	4.78189	9.0143	0.619241	1.36956	0.932959	2.12613	0.986975	2.15419	SMAD4
MYO1G	1.19921	0.292114	2.44957	3.04295	1.18929	2.72348	3.23395	1.87193	2.7246	4.16729	8.96695	1.44057	1.99209	0.948694	2.71492	0.584944	4.64134	MYO1G
XRCC4	1.8623	1.45408	3.1212	3.36747	1.75404	2.89023	4.04977	1.75683	3.5345	5.62884	8.96695	1.13651	2.37293	0.922889	3.22274	2.98612	1.07924	XRCC4
SLC39A10	1.3156	1.1717	1.47366	2.26746	1.12949	1.87124	1.84881	0.981402	2.92123	6.14601	8.95749	0.782394	1.37689	0.918604	2.48026	3.0183	0.821739	SLC39A10
SMAD4	0.881772	0.535542	0.665102	2.35597	0.690984	1.75081	1.74903	0.654268	1.06737	4.82686	8.93855	0.578453	1.39886	0.939961	2.0072	0.921795	2.17749	SMAD4
AX775927	0.656038	0.139566	1.6258	1.60155	0.870374	1.48217	1.23254	0.70879	0.699877	4.09234	8.92908	0.915883	1.31097	0.958332	1.86654	0.375991	4.96432	AX775927
GCLM	2.11625	1.13681	1.90184	2.76478	1.84373	2.61232	2.50029	1.33277	1.99898	5.0742	8.86753	1.7094	3.16757	0.937624	2.84819	1.88901	1.50777	GCLM
MAN1A1	0.758324	0.385428	1.38237	2.17052	0.574713	1.44048	1.94272	0.811777	1.52615	3.87498	8.72077	0.856555	1.83097	0.967679	2.02121	0.795378	2.5412	MAN1A1
SLC31A1	1.93284	1.55875	1.56712	3.77629	1.78061	2.93654	2.18335	2.16575	1.64319	5.12667	8.45564	1.94486	2.35096	0.900331	2.87866	2.2396	1.28535	SLC31A1
ARHGAP6	0.804176	0.253977	0.617284	1.76592	0.617899	1.75081	2.01902	0.636094	1.72746	4.79688	8.44617	0.561767	2.18251	0.938886	2.01384	1.16395	1.73019	ARHGAP6
CNDP2	2.98039	1.06459	2.06051	3.04295	2.01316	2.41779	3.52741	2.68977	2.02473	4.82686	8.38936	1.2459	2.39856	0.929806	2.97554	2.04556	1.45463	CNDP2
C1orf80	0.860609	0.572056	0.669449	1.77014	0.704272	1.8805	1.87815	1.0026	1.44189	5.27657	8.37042	0.571037	1.16816	0.931312	2.01276	1.05213	1.91304	C1orf80
SMAD4	0.825339	0.496594	0.621631	2.33489	0.724204	1.74155	1.74903	0.64821	1.13759	4.78939	8.36095	0.541372	1.38787	0.931	1.95066	0.88212	2.21133	SMAD4
KIAA0652	1.62599	0.589096	1.32586	3.28739	1.35539	3.18666	3.22808	2.30205	2.20028	4.93179	8.34201	0.99746	1.85294	0.906931	2.70962	1.72979	1.56644	KIAA0652
SPRR2C	0.712472	0.451154	1.20196	1.8755	1.13614	1.85271	4.40779	1.8477	1.78831	4.87183	8.32308	0.849139	1.54533	0.915004	2.37409	1.08681	2.18446	SPRR2C
MINPP1	1.16394	0.850376	0.873761	2.33489	0.737493	1.62112	1.77838	0.636094	1.33889	5.68131	8.32308	0.945548	1.12787	0.90925	2.10867	1.70657	1.23562	MINPP1
NECAP2	1.10045	0.425188	0.828117	2.07359	0.893628	1.55628	1.58469	0.860241	1.11887	5.33653	8.2852	0.634073	1.12055	0.920703	1.98595	0.922666	2.15241	NECAP2
C17orf45	2.08804	0.597211	1.10416	2.16209	1.41519	2.29736	2.85245	1.53874	2.29391	3.83751	8.25206	1.15876	1.52336	0.969788	2.39391	3.28871	0.727918	C17orf45
CFI	1.42494	1.18631	0.458616	2.0483	1.08298	1.27837	1.71382	0.581571	0.664766	4.80438	8.22839	0.504292	1.42815	0.921942	1.95422	1.20883	1.61662	CFI
GFI1	0.902935	0.163097	1.15197	1.39082	0.664408	1.2969	2.11292	1.18738	1.39975	5.59137	8.10529	0.71565	1.05464	0.921883	1.97978	0.41224	4.80249	GFI1
ANGPTL1	0.529063	0.105486	0.31951	1.66898	0.498306	0.838351	2.10119	0.699703	0.447079	2.62329	7.91118	0.250292	0.747034	0.968809	1.4415	0.362285	3.9789	ANGPTL1
POFUT2	0.627822	0.166343	0.382542	1.17588	0.544814	1.00046	1.15624	0.660326	0.433034	1.33413	7.78335	0.396759	0.765343	0.974281	1.26362	0.463299	2.72744	POFUT2
IKIP	0.924097	0.235314	0.462963	2.03987	0.551458	1.69986	1.60817	0.720906	0.940972	3.81502	7.72654	0.500584	1.14985	0.947161	1.7212	0.561873	3.06333	IKIP
DarkCorner	0.380926	0.0900685	0.239089	0.455178	0.355458	0.481704	0.657354	0.327134	0.266843	0.779493	7.57031	0.196526	0.366193	0.976514	0.935867	0.236509	3.95701	DarkCorner
UGDH	1.21332	0.902307	0.875935	2.4529	1.07302	2.15377	1.52013	1.03895	0.987786	4.1523	7.56557	0.925153	1.23773	0.927294	2.00761	1.1573	1.73473	UGDH
SMAD4	0.888826	0.477119	0.604243	2.20845	0.687662	1.70449	1.69621	0.602775	0.943312	4.07735	7.5277	0.559912	1.25604	0.934773	1.78724	0.818379	2.18388	SMAD4
GNB4	0.712472	0.216651	0.478178	2.63834	0.584679	1.70449	1.42622	0.793603	0.80521	2.82566	7.45195	0.459796	1.36224	0.933046	1.65073	0.357167	4.62173	GNB4
BC070125	0.500847	0.116846	0.343419	1.91343	0.485018	0.870774	1.32645	0.548252	0.430693	4.13731	7.43301	0.278102	0.915483	0.928487	1.48459	0.320558	4.63125	BC070125
SLC12A8	0.733634	0.178514	0.510781	2.82379	0.65112	1.52849	1.38514	1.3782	0.5173	3.2379	7.42354	0.419007	0.710415	0.915278	1.65368	0.556624	2.97091	SLC12A8
ZFYVE28	1.25564	0.426811	1.265	2.78586	2.01316	2.59379	2.53551	1.30854	1.43955	4.35467	7.38566	0.648905	1.67716	0.901049	2.28387	1.05207	2.17083	ZFYVE28
UACA	0.878245	0.350537	0.489045	2.36861	0.813899	1.81102	1.65512	0.690616	0.795847	4.10733	7.36673	0.52654	1.30365	0.919104	1.78132	0.48201	3.69561	UACA
A_23_P56868	0.719526	0.188251	1.69101	1.89657	0.910239	1.12089	3.95586	1.44181	1.54956	2.93809	7.33832	0.932569	1.029	0.930099	1.97782	0.755171	2.61904	A_23_P56868
MYO7A	1.79881	0.347291	0.982438	1.53833	1.57465	2.40852	2.30661	1.79924	1.65723	2.53335	7.28151	0.467212	1.07661	0.952638	1.98245	1.35917	1.45858	MYO7A
GSTA2	0.64193	0.160663	0.378195	1.37396	0.83051	0.893932	2.21857	0.502817	0.491552	4.94678	7.2531	0.292934	0.60788	0.9047	1.58406	0.535809	2.9564	GSTA2
APOL3	1.68595	0.464137	1.0433	2.51612	1.03648	1.70449	1.63165	1.19646	1.57765	4.6095	7.24363	0.71565	1.12787	0.91518	2.04253	0.591406	3.45368	APOL3
GPR34	0.839447	0.225577	0.519475	2.24217	0.451797	1.46827	2.7468	0.884473	1.36698	4.75191	7.15368	0.500584	1.21576	0.902247	1.87438	0.404129	4.63808	GPR34
ITGAV	0.592551	0.423565	0.491219	2.44447	0.531526	1.86197	1.32645	0.557339	0.856705	3.68011	7.14894	0.333723	0.996045	0.919263	1.6342	0.450315	3.62902	ITGAV
C1D	1.42142	0.537165	1.5606	3.23682	1.08298	1.79713	2.34769	0.651239	2.16049	2.87063	7.13474	0.747168	2.78307	0.901423	2.17932	1.7439	1.24968	C1D
A_24_P827738	1.24859	1.00292	1.68014	2.61306	1.02983	1.87124	2.87592	2.39292	2.15815	4.70694	7.10633	1.36455	1.34027	0.917667	2.41468	1.9381	1.2459	A_24_P827738
LOC388242	0.987585	0.282377	1.15415	2.828	1.176	2.1862	1.66099	1.04501	0.674129	3.14795	7.03532	0.582161	1.32562	0.908568	1.85273	0.469344	3.94749	LOC388242
SMAD4	0.828866	0.520125	0.602069	2.16631	0.697628	1.60259	1.53774	0.672442	0.898839	3.86749	6.89802	0.530248	1.11323	0.928182	1.68735	0.760538	2.21863	SMAD4
SH2D1A	0.719526	0.191497	0.930273	1.08315	0.591323	1.00046	1.84294	0.845096	1.07673	4.36966	6.87908	0.404175	0.779991	0.937568	1.59338	0.337261	4.72446	SH2D1A
DC-UbP	0.58197	0.480365	0.591202	1.75328	0.55478	1.32006	1.57295	0.623978	0.845002	4.58702	6.85541	0.48946	0.908159	0.911405	1.62797	0.770646	2.11248	DC-UbP
GVIN1	1.04049	0.333497	1.46714	1.92608	0.807255	1.24132	2.27726	0.848125	1.35294	4.49708	6.74179	0.812059	1.19379	0.921418	1.8876	0.425243	4.43887	GVIN1
FMO1	0.631349	0.175268	0.432533	1.46668	0.588001	1.3988	1.73729	0.6785	0.491552	1.9937	6.74179	0.315183	0.703091	0.966981	1.3349	0.41906	3.18547	FMO1
SMAD4	0.772432	0.503085	0.612937	2.28432	0.730848	1.70449	1.65512	0.605804	0.919905	3.95743	6.69444	0.508	1.15717	0.91427	1.70046	0.754933	2.25247	SMAD4
APOD	0.437359	0.120091	0.265171	0.834492	0.385356	0.643817	0.821693	0.411946	0.341746	2.3085	6.68497	0.20765	0.410136	0.980838	1.06715	0.273802	3.89752	APOD
TAPBPL	1.67184	0.521748	1.89967	2.57934	1.63444	2.31589	2.69985	1.89617	2.18624	3.40279	6.6755	1.92076	2.2704	0.946619	2.43651	1.64312	1.48285	TAPBPL
KLHDC6	0.546699	0.254788	0.389063	0.514182	0.425221	0.481704	0.669093	0.393772	0.369835	1.33413	6.66604	0.20765	0.461403	0.985123	0.977968	0.327606	2.98519	KLHDC6
PEG10	0.44794	0.120091	0.299948	0.674337	0.392001	0.694766	0.798216	0.36954	0.358131	1.27417	6.59975	0.237314	0.468727	0.983997	0.979611	1.4616	0.67023	PEG10
CRLF3	1.08634	0.32944	0.808555	1.63527	0.803933	1.38027	1.29123	1.01169	0.852024	4.36966	6.56188	0.630365	0.974074	0.914072	1.6719	0.896379	1.86517	CRLF3
BC063441	1.47432	0.519314	0.895496	2.35597	1.28231	1.44511	1.97206	1.38123	0.922246	1.51402	6.55714	0.73419	1.36956	0.930401	1.72484	1.06853	1.61423	BC063441
MAN1A1	0.712472	0.321325	0.873761	2.13259	0.55478	1.33395	1.43796	0.733022	1.28272	3.29786	6.54294	0.634073	1.23407	0.946628	1.62242	0.66367	2.44463	MAN1A1
SNX17	1.03696	0.495782	1.28673	2.09466	0.83051	1.83881	1.44383	1.10862	1.33889	3.98741	6.53347	0.756438	1.19379	0.927509	1.84199	1.09986	1.67475	SNX17
GNPTAB	0.765378	0.490914	0.665102	2.21688	0.850442	1.30616	1.49079	0.854183	1.2359	4.25723	6.4956	0.660029	1.06196	0.909356	1.71927	0.841293	2.04361	GNPTAB
BC013250	0.670147	0.584228	0.64554	1.62684	0.697628	1.32469	1.80185	0.854183	1.10014	4.44461	6.47666	0.55435	1.05464	0.91444	1.67965	1.18272	1.42016	BC013250
AK096056	1.10751	0.240994	1.26934	1.77435	1.09295	1.20426	3.03439	1.30248	1.7415	4.28721	6.46719	0.693402	0.988721	0.913937	1.93879	0.905849	2.1403	AK096056
ENST00000372493	0.409142	0.109543	0.295601	0.522611	0.405289	0.541918	0.6867	0.375598	0.330042	0.884425	6.40091	0.22619	0.43577	0.979541	0.894134	0.268133	3.33466	ENST00000372493
UBE2E2	0.564334	0.128206	0.417319	2.41076	0.438509	1.45901	1.30297	0.639123	0.669447	2.81067	6.39144	0.320745	0.790977	0.922593	1.41104	0.312517	4.51507	UBE2E2
SH2D1A	0.94526	0.19312	0.991132	1.19695	0.66773	1.14868	2.01902	0.951112	1.06035	2.50337	6.36303	0.439402	1.03266	0.981197	1.50091	0.364588	4.11673	SH2D1A
OMD	0.416196	0.0925027	0.25213	0.986218	0.385356	0.78277	0.962554	0.442237	0.311316	1.12427	6.24941	0.21692	0.443094	0.975328	0.974229	0.263789	3.69321	OMD
NPAT	0.924097	0.337554	0.852026	1.91343	0.730848	1.51922	1.81359	0.80269	1.4887	4.27222	6.21153	0.619241	1.09126	0.91163	1.73665	1.16481	1.49093	NPAT
ENTPD1	0.61724	0.162285	0.639019	2.27167	0.458441	1.12089	1.64925	0.720906	0.83798	3.42527	6.13105	0.45238	1.19013	0.916421	1.51358	0.322917	4.68721	ENTPD1
TLR3	0.902935	1.21227	1.22805	1.81228	0.873696	1.94998	1.94859	1.10256	1.69234	4.27222	5.99375	0.99746	1.32562	0.913524	1.94706	1.08515	1.79428	TLR3
GMPR2	0.89588	0.465759	0.808555	1.77014	1.02983	1.15794	2.26552	1.07227	1.4138	3.61265	5.98902	0.700818	0.856892	0.937303	1.69531	0.925429	1.83192	GMPR2
EYA2	0.684255	0.145246	0.667275	1.99351	1.80719	1.52849	1.26775	0.696674	0.571137	1.72388	5.98428	0.404175	0.783653	0.911576	1.40442	0.646178	2.17343	EYA2
LRP10	1.36146	0.98345	1.3302	2.75214	1.42183	2.49189	2.11879	1.53268	1.10482	2.6083	5.98428	1.03825	2.00308	0.902057	2.05624	1.1588	1.77445	LRP10
KCNC2	0.430305	0.0957484	0.269518	0.531041	0.455119	0.537286	0.763	0.378627	0.395583	0.899415	5.94641	0.22619	0.454079	0.98153	0.875563	0.990194	0.884233	KCNC2
THC2410251	0.525536	0.24992	1.02591	1.51726	0.584679	1.64891	1.28536	0.763313	0.627314	2.80318	5.84698	1.56108	0.703091	0.935871	1.4725	0.629592	2.33882	THC2410251
BC041636	1.30855	0.207725	1.08677	2.28853	1.44841	1.55628	2.52964	1.27825	1.03928	2.71324	5.79017	0.635927	1.03999	0.916318	1.76329	0.81545	2.16235	BC041636
ENST00000358431	0.973476	0.176891	0.512954	1.28124	1.26237	1.08384	0.939077	0.781487	0.730306	1.14675	5.7807	0.363387	0.747034	0.95128	1.21381	0.644136	1.8844	ENST00000358431
ZNF683	1.36498	0.705942	0.454269	0.834492	0.465085	1.63502	1.53774	0.942025	1.85854	1.55149	5.71916	1.37568	0.655486	0.963143	1.46922	0.447162	3.28566	ZNF683
C2orf11	0.53259	0.191497	0.32603	1.54255	0.405289	0.972673	1.17385	0.527049	0.64604	3.55269	5.70495	0.278102	0.864216	0.917662	1.28596	0.310598	4.14028	C2orf11
ADCY7	1.07929	0.264525	0.660755	1.60998	0.963391	1.35248	1.80185	1.18435	1.21718	3.35782	5.67181	0.77127	1.01802	0.940131	1.61175	0.616193	2.61565	ADCY7
DPYD	0.592551	0.226388	0.39993	1.81228	0.425221	1.12089	1.20319	0.551281	0.737328	3.10298	5.64814	0.337431	0.783653	0.928254	1.30317	0.394068	3.30698	DPYD
SRP68	1.02638	0.645896	1.29977	1.89657	0.810577	1.4868	1.70795	1.58418	1.60574	3.74756	5.58659	0.617387	1.22675	0.919092	1.78786	1.27586	1.40129	SRP68
LAIR2	0.564334	0.144434	0.606416	2.3939	0.524882	1.90829	1.3734	0.902647	0.891816	2.32349	5.53925	0.77127	0.915483	0.903766	1.45074	0.360399	4.02537	LAIR2
THC2427250	0.500847	0.117657	0.276039	1.61841	0.405289	1.13942	1.16798	0.654268	0.351109	2.93809	5.52504	0.233606	0.629852	0.925152	1.19674	0.331229	3.61303	THC2427250
DOCK2	0.765378	0.150926	0.828117	1.48354	0.617899	1.11163	1.88402	0.993518	1.11419	3.92745	5.52031	0.609971	0.897173	0.907516	1.53109	0.328111	4.66637	DOCK2
WISP2	0.684255	0.117657	0.299948	1.07894	0.398645	0.759611	1.15037	0.763313	0.365153	1.30415	5.51084	0.22619	0.556613	0.971716	1.01659	0.350855	2.89747	WISP2
ENST00000371461	0.691309	0.212594	0.525995	1.07472	0.687662	1.15794	1.56122	0.781487	0.589863	2.62329	5.48244	0.441256	0.747034	0.962108	1.27514	0.576595	2.2115	ENST00000371461
MBTPS1	0.691309	0.248297	0.569466	1.31074	0.661086	1.11163	1.49665	0.811777	0.702218	3.2304	5.43036	0.431985	0.864216	0.936316	1.35078	0.746656	1.8091	MBTPS1
ENST00000379900	0.991112	0.236937	1.96488	1.4414	0.953425	1.43585	2.58833	1.03895	1.27804	1.94873	5.39722	1.96896	1.30365	0.922825	1.73442	11.8179	0.146762	ENST00000379900
SFRP1	0.775959	0.105486	0.493392	1.37396	0.478374	1.07457	1.30297	0.902647	0.449419	1.49903	5.34987	0.27254	1.08393	0.955113	1.16632	0.282513	4.12838	SFRP1
A_24_P15702	0.775959	0.683222	0.662928	1.08315	0.578035	0.930987	1.13863	0.751196	0.915224	2.95308	5.29306	0.582161	0.73971	0.958992	1.31441	0.830479	1.58272	A_24_P15702
STK11	1.42494	0.72217	1.28456	2.36018	1.44841	1.68597	2.15988	1.70231	1.79534	3.11048	5.29306	1.3386	2.0397	0.928495	2.02812	1.96157	1.03393	STK11
THC2434152	0.504374	0.115223	0.299948	2.11995	0.418577	1.15794	1.09168	0.560368	0.383879	2.45091	5.22204	0.224336	0.556613	0.905631	1.16199	0.293085	3.96468	THC2434152
A_24_P835943	0.881772	0.373257	0.686837	1.26438	0.518238	0.972673	1.13863	0.593688	0.641359	3.21541	5.18417	0.500584	0.838582	0.930939	1.29304	0.735549	1.75793	A_24_P835943
AOX1	0.536117	0.137131	0.54121	1.99351	0.52156	1.06068	1.64925	1.03592	0.442397	2.38345	5.17943	0.330015	1.58195	0.902098	1.33789	0.427266	3.13129	AOX1
EHMT1	1.07223	0.360274	0.760737	1.52569	1.02983	1.30616	1.33819	1.13891	0.917564	2.89312	5.09421	0.693402	1.14252	0.939763	1.48253	1.06633	1.3903	EHMT1
C22orf25	0.733634	0.180137	0.552078	1.46668	0.551458	1.07457	1.12102	0.932938	0.444738	1.46155	5.06581	0.376365	0.629852	0.953796	1.12237	0.491968	2.28139	C22orf25
ZDHHC2	0.754797	0.570434	0.528169	1.37396	0.88034	1.43585	1.34405	0.593688	1.69	3.35782	4.99953	0.318891	0.805625	0.913001	1.43486	0.934562	1.53533	ZDHHC2
AK092559	0.747743	0.302662	0.512954	1.24331	1.04976	1.21352	1.53774	1.18738	0.959697	3.26788	4.96165	0.700818	0.765343	0.918761	1.41927	1.44304	0.983525	AK092559
LOC93349	0.825339	0.29536	1.09981	1.34867	0.883662	1.20889	1.59056	1.06319	1.31081	3.34283	4.90957	0.739752	0.996045	0.926515	1.50881	0.559868	2.69493	LOC93349
ZFY	1.42142	0.421942	0.245609	0.463607	0.368746	0.481704	1.78425	0.569455	0.280887	0.854445	4.89537	0.203942	0.988721	0.929735	0.998469	0.687563	1.45218	ZFY
A_32_P49552	0.504374	0.123337	0.352113	0.817634	0.534848	0.722557	1.04472	1.08742	1.17973	1.8438	4.89064	0.30035	0.534642	0.979368	1.07201	0.415036	2.58294	A_32_P49552
TNFAIP3	0.723053	0.131451	0.617284	2.00615	0.524882	1.48217	1.30297	0.702732	0.866068	2.53335	4.87643	0.337431	1.26703	0.904806	1.33623	0.446082	2.99549	TNFAIP3
TM4SF20	0.578442	0.146057	0.378195	0.467821	0.451797	0.611394	0.868647	0.393772	0.287909	1.35662	4.85749	0.241022	0.432108	0.986199	0.851637	1.7809	0.478205	TM4SF20
PAM	0.564334	0.110354	0.286907	1.16323	0.425221	0.759611	1.04472	0.542194	0.500915	3.13296	4.84803	0.270686	0.662809	0.916403	1.10092	0.381523	2.8856	PAM
TBX21	1.693	0.273451	1.12154	1.19695	0.787323	1.23205	2.47095	1.357	1.89833	3.15545	4.83856	0.758292	1.00337	0.911194	1.67587	0.394122	4.25216	TBX21
ECE1	0.89588	0.208537	0.730308	2.03987	0.88034	1.14405	1.57295	1.11468	1.59872	3.10298	4.83856	0.604409	1.37689	0.900929	1.54678	0.592996	2.60842	ECE1
FCGR3B	0.94526	0.219085	0.352113	2.0188	0.398645	1.20426	1.35579	0.887502	0.777121	1.6939	4.78174	0.378219	0.83492	0.919093	1.21903	0.33007	3.69324	FCGR3B
CDC42SE2	0.924097	1.57985	1.66927	2.0483	1.32217	1.38027	2.24205	1.12679	1.72277	3.32784	4.76281	1.1087	1.87125	0.903202	1.92971	1.39169	1.3866	CDC42SE2
GPR155	0.730107	0.275074	0.952008	1.74063	0.637831	1.08384	1.77251	0.866299	1.58233	2.49588	4.7344	0.520978	0.827596	0.941603	1.4015	1.04971	1.33512	GPR155
CYP39A1	0.624295	1.09786	1.07373	0.868209	1.01987	0.917091	1.15037	0.620949	1.2874	2.1586	4.7344	0.444964	0.871539	0.973848	1.29764	1.05768	1.22687	CYP39A1
DarkCorner	0.38798	0.0884456	0.239089	0.442534	0.345492	0.472441	0.622139	0.302902	0.243435	0.749513	4.72493	0.205796	0.373517	0.980146	0.707555	0.283606	2.49485	DarkCorner
TMTC3	0.737161	0.358651	0.460789	1.48354	0.637831	1.35248	1.50252	0.754225	0.940972	2.84815	4.68706	0.47092	0.922807	0.924592	1.31978	0.701017	1.88266	TMTC3
TICAM2	0.694836	0.808182	0.956355	1.95558	0.68434	1.45438	1.73729	0.80269	1.24527	2.98306	4.67759	0.647051	1.26703	0.909345	1.53182	0.944684	1.62151	TICAM2
FLJ20433	0.737161	0.248297	0.382542	1.32339	1.2059	1.12089	1.36166	0.630036	1.07907	2.05367	4.61131	0.326307	0.790977	0.949285	1.22086	0.580643	2.1026	FLJ20433
STCH	0.585497	0.345668	0.908538	1.39082	0.494984	1.0931	1.58469	0.514933	0.763076	2.81817	4.57343	0.559912	1.11323	0.924465	1.28816	0.673499	1.91263	STCH
IL16	0.64193	0.146057	1.21718	1.5594	0.913561	1.10699	1.76077	0.726964	0.674129	2.82566	4.55449	0.667445	0.849568	0.908737	1.35724	0.315606	4.30044	IL16
MGC62100	0.775959	0.185005	0.391236	1.39925	0.837154	1.17184	1.97206	0.766342	0.945653	2.74322	4.53556	0.365241	1.1059	0.911639	1.32265	1.09604	1.20675	MGC62100
GPIAP1	0.885299	0.523371	0.573813	1.34867	0.764069	1.17647	1.37927	0.884473	0.821595	2.54834	4.4598	0.541372	0.849568	0.943479	1.28893	1.14613	1.1246	GPIAP1
RBBP4	0.627822	0.283188	0.473831	0.767059	0.518238	0.750347	0.897993	0.508875	0.545389	1.78384	4.40299	0.365241	0.640838	0.981443	0.966589	0.509563	1.8969	RBBP4
LOC92482	0.599605	0.277508	0.412972	1.10844	0.571391	0.981936	1.08581	0.611862	0.657744	2.80318	4.35565	0.404175	0.769005	0.923035	1.1261	0.55831	2.01698	LOC92482
SLC19A3	1.61893	0.410582	0.745523	0.678552	0.455119	1.22742	1.25602	0.787545	0.856705	2.47339	4.35565	0.815767	1.45745	0.925916	1.31836	2.54029	0.518979	SLC19A3
TNFRSF11A	0.599605	1.56281	0.525995	0.674337	0.644475	0.815192	1.15037	0.717877	0.734988	1.63394	4.34618	0.400467	0.681119	0.947713	1.11441	0.777846	1.43269	TNFRSF11A
A_32_P46700	1.15688	1.14898	1.08242	1.87972	1.0099	1.53775	1.60817	1.40244	1.13291	2.89312	4.32724	0.98819	1.32196	0.915732	1.65305	1.2534	1.31885	A_32_P46700
43709	0.733634	0.118468	0.828117	0.868209	0.594645	0.866142	1.32058	0.672442	1.05099	2.42842	4.29884	0.596993	0.889849	0.960859	1.17441	0.326937	3.59216	43709
CD40	1.20626	0.35216	0.656408	1.5594	0.963391	1.74618	1.99554	1.2419	0.983105	2.1511	4.29884	0.580307	0.963088	0.911191	1.43828	0.760003	1.89247	CD40
CNTN4	0.483211	0.1136	0.343419	1.41611	0.445153	0.972673	1.34992	0.599746	0.617951	2.33098	4.27516	0.287372	0.717738	0.926319	1.07331	0.295057	3.63764	CNTN4
EOMES	0.754797	0.15336	0.525995	0.53947	0.524882	0.639185	1.2208	0.548252	1.24995	2.09864	4.19941	0.359679	0.505346	0.973964	1.0246	0.309558	3.30987	EOMES
SAMD3	0.536117	0.152548	0.349939	0.661693	0.411933	0.680871	1.03299	0.672442	0.5805	1.48404	4.16627	0.266978	0.51267	0.98575	0.885307	0.329719	2.68503	SAMD3
LOC400566	0.698363	0.546902	0.665102	0.872424	1.03648	1.95924	1.09168	0.763313	0.833298	1.78384	4.15207	0.858409	1.11323	0.926851	1.25956	0.789635	1.59512	LOC400566
OSRF	0.553753	0.407337	0.486872	1.10423	0.465085	0.917091	0.944947	0.496759	0.599226	2.89312	4.14733	0.352263	0.673795	0.905713	1.08014	0.737505	1.46459	OSRF
TLR4	0.585497	0.741645	0.395583	1.25174	0.704272	0.842983	1.19732	0.575513	0.791165	2.72823	4.11893	0.311474	0.83492	0.912572	1.15994	0.394497	2.94031	TLR4
DKK1	0.543172	0.110354	0.53469	1.85443	0.524882	0.657712	0.868647	0.508875	0.505597	1.544	4.11893	0.265124	1.03633	0.904121	1.00559	1.01038	0.995266	DKK1
TLR4	0.578442	0.775725	0.436881	1.23909	0.747459	0.833719	1.26775	0.587629	0.802869	2.72823	4.09999	0.330015	0.867878	0.912713	1.17659	0.409305	2.87461	TLR4
ENST00000338711	1.07223	0.400845	1.09981	1.22645	0.963391	1.3988	2.07771	1.30854	1.24995	2.24854	4.09999	0.800934	1.26703	0.942312	1.47802	1.24784	1.18446	ENST00000338711
TRAT1	0.638403	0.14768	0.834637	0.910355	0.534848	0.792033	1.70208	0.502817	0.919905	2.54834	4.06685	0.394905	0.688443	0.932468	1.12933	0.330834	3.41358	TRAT1
MTHFR	0.959368	0.697828	0.945488	2.14102	1.17268	1.13015	1.27949	0.872357	0.964379	1.97871	4.05738	0.739752	1.21576	0.901963	1.39649	0.598664	2.33268	MTHFR
CENTB1	0.691309	0.111977	1.54756	1.30231	0.744137	1.06994	1.84294	0.790574	0.93629	1.88877	4.03371	0.849139	1.03999	0.928679	1.29605	0.294877	4.39523	CENTB1
MYBPC3	0.871191	0.379748	0.723787	1.28124	1.34543	1.31542	1.93685	1.01775	0.931609	2.54085	4.03371	0.569183	1.07661	0.904066	1.38641	0.66074	2.09827	MYBPC3
DarkCorner	0.380926	0.0827656	0.241262	0.446748	0.335526	0.500232	0.6104	0.315018	0.397923	0.771998	4.02897	0.196526	0.395489	0.985521	0.669522	0.272509	2.45688	DarkCorner
RLN1	0.525536	0.279131	0.423839	0.606904	0.518238	0.847615	0.939077	0.73908	0.538367	1.15425	3.99583	0.404175	0.556613	0.98381	0.88682	0.672465	1.31876	RLN1
AF035040	0.409142	0.0925027	0.878108	0.885068	0.584679	0.70403	2.08945	0.590659	1.44657	1.42407	3.95796	0.663737	0.457741	0.935503	1.09105	0.284765	3.83142	AF035040
CHP	0.564334	0.27264	0.447748	1.01572	0.621221	0.963409	0.927339	0.563397	0.568796	1.30415	3.95322	0.341139	0.60788	0.970006	0.934692	0.506442	1.84561	CHP
FCRL2	0.638403	0.129828	1.11285	0.788132	0.857086	0.898564	1.86642	0.675471	0.575818	2.39095	3.92955	0.415299	0.974074	0.911538	1.17326	0.329077	3.56532	FCRL2
A_24_P383751	1.08282	0.692148	1.09981	1.82493	0.930171	1.51459	1.47318	1.15103	0.908201	2.54834	3.92482	0.856555	1.17182	0.902197	1.47526	1.02895	1.43376	A_24_P383751
NLGN4Y	0.712472	0.121714	0.286907	0.918785	0.418577	0.86151	1.88989	0.61792	0.407286	1.40159	3.92008	0.307766	1.24139	0.916387	1.00815	0.307343	3.2802	NLGN4Y
GPR137	0.613713	0.158228	0.54121	1.05365	0.551458	0.94025	1.07994	0.645181	0.594544	1.30415	3.91061	0.44311	0.706753	0.96984	0.964831	0.449997	2.14408	GPR137
MDM2	0.55728	0.137943	0.391236	0.826063	0.571391	0.842983	0.927339	0.699703	0.468145	1.33413	3.90588	0.305912	0.563937	0.972753	0.887073	0.481391	1.84273	MDM2
MITF	0.55728	0.104674	0.273865	0.531041	0.398645	0.560445	0.821693	0.502817	0.416649	1.0793	3.88694	0.218774	0.424784	0.985981	0.75207	0.300886	2.49951	MITF
PPM1H	1.66126	0.730285	0.871588	1.48354	1.27234	1.35248	1.60817	0.860241	1.89131	2.18858	3.80646	0.55435	0.864216	0.90803	1.47268	1.99939	0.736564	PPM1H
ZNF585A	0.670147	0.18176	0.404278	1.18009	0.737493	1.00973	1.0682	0.714848	0.624974	2.22605	3.79699	0.27254	0.527318	0.922802	1.03188	0.505934	2.03955	ZNF585A
CRYBB2	0.874718	0.298605	0.717267	1.44983	0.704272	1.23205	1.40275	1.34488	0.716262	1.40908	3.76858	0.652613	1.46477	0.905346	1.23351	0.722583	1.70709	CRYBB2
TDGF3	0.761851	1.3421	1.37367	1.07051	1.70753	1.06531	1.19145	0.642152	1.10482	1.63394	3.73071	0.467212	0.93013	0.901371	1.30934	1.72145	0.760603	TDGF3
AF035790	0.437359	0.107108	0.552078	0.724913	0.544814	0.694766	1.34992	0.484643	0.912883	1.2292	3.69283	0.335577	0.395489	0.979205	0.88166	0.292764	3.0115	AF035790
EPOR	0.754797	0.530674	0.580334	1.37818	1.00326	1.02825	1.30884	1.17526	1.04396	1.73887	3.65022	0.476482	1.029	0.942433	1.20755	0.877375	1.37632	EPOR
DNAH3	0.596078	0.176891	0.373848	0.708054	0.53817	0.852246	1.07994	0.73908	0.575818	1.45405	3.64549	0.331869	0.60788	0.974489	0.898417	0.422962	2.12411	DNAH3
KLRC4	0.670147	0.481988	0.582507	0.851351	0.624543	0.787402	1.57295	0.720906	0.908201	2.09864	3.62182	0.500584	1.01802	0.949794	1.1107	0.440243	2.52292	KLRC4
CEP170	0.564334	0.157417	0.391236	1.25595	0.485018	0.949514	1.01538	0.630036	0.472827	2.24854	3.60761	0.335577	0.871539	0.903287	0.998845	0.368096	2.71354	CEP170
TSCOT	0.444413	0.114411	0.278212	0.522611	0.471729	0.602131	0.721916	0.520991	0.346427	0.966872	3.59814	0.378219	0.728724	0.97541	0.745754	0.378146	1.97213	TSCOT
FLJ32255	0.740688	0.353782	0.556425	1.33182	0.558102	1.04678	1.42035	0.666384	0.952675	2.23355	3.56974	0.45238	0.85323	0.920767	1.13353	0.366826	3.0901	FLJ32255
TLR4	0.585497	0.548525	0.391236	1.17588	0.654442	0.778138	1.08581	0.527049	0.823935	2.39844	3.56974	0.289226	0.801963	0.911328	1.04845	0.364187	2.87889	TLR4
JOSD1	0.698363	0.257223	0.586854	1.42454	0.661086	1.16721	1.18559	0.866299	0.711581	2.09864	3.54607	0.47092	0.769005	0.91157	1.11103	0.644665	1.72342	JOSD1
ADAR	0.730107	0.248297	0.478178	1.18009	0.584679	1.01899	1.05646	0.860241	0.940972	2.36097	3.48452	0.430131	0.790977	0.910322	1.08959	0.68705	1.58589	ADAR
PDZRN4	0.444413	0.0973713	0.273865	1.0958	0.35878	1.04678	1.19732	0.454353	0.304294	1.34912	3.47978	0.215066	0.574923	0.929324	0.837837	0.245776	3.40894	PDZRN4
A_24_P238666	0.670147	0.223954	0.673796	1.0958	0.764069	0.968041	1.57295	0.666384	0.61327	1.3791	3.34722	0.44311	0.776329	0.937776	1.01494	0.52057	1.94966	A_24_P238666
MPZL1	0.634876	0.245863	0.447748	1.08737	0.697628	0.972673	0.962554	1.02381	0.610929	1.76885	3.34722	0.385635	0.60788	0.930681	0.98408	0.579304	1.69873	MPZL1
FMO3	0.458521	0.101428	0.343419	0.800775	0.392001	0.676239	1.07994	0.411946	0.393242	2.08365	3.34249	0.335577	0.54929	0.926017	0.843731	0.280802	3.00472	FMO3
CXCR6	0.578442	0.121714	0.345592	0.7502	0.385356	0.685503	0.892123	0.587629	0.430693	1.90376	3.32355	0.254	0.454079	0.942213	0.82405	0.291456	2.82736	CXCR6
TAGAP	0.539644	0.13064	0.725961	1.11266	0.445153	1.16721	1.11515	0.55431	0.510278	1.61145	3.29988	0.450526	1.09858	0.918329	0.981649	0.286552	3.42572	TAGAP
IFNG	0.592551	0.337554	0.43036	0.564757	0.405289	0.713293	0.939077	0.581571	0.573478	1.03433	3.29514	0.383781	0.468727	0.989657	0.793839	0.350232	2.26661	IFNG
FAT2	0.66662	0.110354	0.367327	0.741771	0.960069	0.930987	0.851039	0.502817	0.470486	1.0793	3.2762	0.266978	0.498023	0.943625	0.824767	0.327191	2.52075	FAT2
LILRB4	0.507901	0.131451	0.423839	1.1548	0.501628	0.685503	0.939077	0.672442	0.468145	1.33413	3.26674	0.296642	0.582247	0.94518	0.843427	0.392759	2.14744	LILRB4
ETG10_13482	0.416196	0.103863	0.280386	0.547899	0.411933	0.52339	0.710177	0.405888	0.35579	0.959376	3.2336	0.215066	0.446756	0.982871	0.662332	0.299816	2.20913	ETG10_13482
AT_nB_3	0.44794	0.107108	0.28256	0.522611	0.485018	0.500232	1.02125	0.39983	0.374516	0.929396	3.22886	0.255854	0.454079	0.977744	0.693019	0.370786	1.86905	AT_nB_3
LAYN	0.567861	0.212594	0.589028	1.1548	0.604611	0.954145	1.63165	0.878415	0.526663	1.63394	3.21939	0.365241	0.622528	0.909032	0.99699	0.5442	1.83203	LAYN
HEG1	0.490265	0.1136	0.347766	1.2686	0.445153	0.773506	0.939077	0.49373	0.688173	1.88128	3.20992	0.30035	0.73971	0.912114	0.899318	0.296255	3.03562	HEG1
PP8961	0.620767	0.15904	0.417319	0.842922	0.581357	0.805929	1.18559	0.723935	0.552411	1.27417	3.19099	0.393051	0.60788	0.961751	0.873489	0.413726	2.11128	PP8961
AL137475	0.409142	0.108731	0.286907	0.564757	0.405289	0.565076	0.69257	0.527049	0.411968	1.00435	3.19099	0.231752	0.446756	0.98231	0.68041	0.352544	1.93	AL137475
IFNG	0.55728	0.326194	0.417319	0.581616	0.425221	0.73182	1.01538	0.575513	0.538367	1.10178	3.17678	0.372657	0.483375	0.985899	0.792562	0.333338	2.37765	IFNG
AF143888	0.419723	0.100617	0.265171	0.526826	0.392001	0.546549	0.745393	0.393772	0.306635	0.929396	3.16731	0.218774	0.41746	0.980926	0.648433	0.26845	2.41547	AF143888
TLR4	0.539644	0.497405	0.382542	1.07051	0.617899	0.750347	1.03299	0.472527	0.639018	2.1586	3.13417	0.285518	0.725062	0.902672	0.946633	0.353251	2.67977	TLR4
IFNG	0.550226	0.316457	0.439054	0.581616	0.405289	0.694766	0.939077	0.602775	0.531345	1.03433	3.11524	0.374511	0.527318	0.987404	0.777846	0.322698	2.41044	IFNG
IFNG	0.585497	0.332685	0.428186	0.590045	0.431865	0.736452	1.07407	0.514933	0.54773	0.959376	3.10577	0.376365	0.483375	0.982736	0.782027	0.331232	2.36096	IFNG
LMAN1	0.613713	0.211783	0.412972	0.939858	0.481696	0.787402	1.05646	0.484643	1.12355	1.30415	3.10577	0.307766	0.585909	0.963347	0.878128	0.422765	2.07711	LMAN1
AK094447	0.578442	0.167154	0.391236	0.69541	0.544814	0.81056	0.986031	0.620949	0.543048	1.21421	3.10577	0.292934	0.578585	0.971228	0.809934	0.417471	1.9401	AK094447
DTNB	0.606659	0.190685	0.417319	0.708054	0.754103	0.907828	0.903862	0.508875	0.458782	1.27417	3.10103	0.292934	0.534642	0.957601	0.819919	0.397758	2.06135	DTNB
GRINL1A	0.507901	0.305097	0.391236	0.863995	0.597967	0.824456	0.84517	0.481614	0.393242	1.8438	3.04895	0.278102	0.600557	0.924051	0.844776	0.495554	1.70471	GRINL1A
BF238843	0.55728	0.186628	0.473831	0.741771	0.441831	0.805929	0.974293	0.514933	0.500915	2.09114	3.03002	0.278102	0.578585	0.912765	0.859635	0.307626	2.79442	BF238843
KRT7	0.469103	0.107108	0.415145	0.716483	0.584679	0.676239	0.833431	0.527049	0.351109	1.51402	3.02055	0.222482	0.505346	0.950062	0.764826	0.292174	2.61771	KRT7
B3GAT1	0.486738	0.115223	0.373848	0.724913	0.438509	0.685503	0.927339	0.599746	0.627314	1.75386	3.02055	0.29108	0.596895	0.946686	0.818578	0.446917	1.83161	B3GAT1
THC2285673	0.522009	0.195554	0.36298	0.674337	0.485018	0.592867	1.00951	0.466469	0.344087	1.01184	3.01581	0.30035	0.498023	0.970692	0.729143	0.329802	2.21085	THC2285673
BC039479	0.564334	0.13632	0.373848	1.04522	0.531526	0.666975	0.944947	0.536136	0.730306	1.39409	3.01581	0.304058	0.585909	0.952629	0.833038	0.403007	2.06706	BC039479
FZD1	0.486738	0.121714	0.308642	0.986218	0.438509	0.73182	0.880385	0.502817	0.416649	1.72388	3.00161	0.266978	0.54929	0.923932	0.801173	0.323496	2.47661	FZD1
IFNG	0.585497	0.28968	0.415145	0.564757	0.392001	0.699398	0.9156	0.52402	0.493893	0.959376	2.99214	0.357825	0.468727	0.98507	0.742928	0.30279	2.45361	IFNG
SMARCA4	1.12161	0.473874	0.938967	1.4709	0.777357	1.17184	1.23254	1.03592	1.27335	1.79883	2.99214	0.78981	1.06928	0.924297	1.24203	1.27296	0.975706	SMARCA4
RASSF5	0.518482	0.11928	0.378195	0.767059	0.438509	0.643817	0.944947	0.508875	0.561774	2.01619	2.97794	0.298496	0.578585	0.918242	0.827088	0.301096	2.74693	RASSF5
A_24_P496297	0.497319	0.160663	0.360807	0.64062	0.478374	0.611394	0.9156	0.854183	0.393242	1.25918	2.97794	0.265124	0.479713	0.95876	0.761089	0.376569	2.02112	A_24_P496297
A_24_P916992	0.416196	0.089257	0.273865	0.480465	0.368746	0.500232	0.680831	0.36954	0.29025	0.824464	2.96373	0.202088	0.380841	0.981485	0.603116	0.2422	2.49015	A_24_P916992
C22orf30	0.409142	0.0989942	0.278212	0.53947	0.392001	0.537286	0.704308	0.411946	0.379198	0.989357	2.96373	0.222482	0.439432	0.98234	0.643505	0.276789	2.3249	C22orf30
MAN1C1	0.543172	0.11928	0.328204	1.13794	0.411933	0.778138	0.927339	0.508875	0.477508	1.75386	2.9448	0.30035	0.659148	0.907321	0.837734	0.287051	2.91842	MAN1C1
GAS2L3	0.92057	0.428434	0.43036	1.03679	0.637831	0.870774	1.05646	0.64821	1.00183	2.09864	2.94006	0.558058	0.871539	0.908282	1.03843	0.792534	1.31026	GAS2L3
ECE2	0.483211	0.115223	0.312989	0.838707	0.465085	0.722557	0.821693	0.587629	0.505597	1.06431	2.92586	0.222482	0.457741	0.961606	0.732545	0.310406	2.35995	ECE2
LAMB4	0.437359	0.0998056	0.269518	0.547899	0.405289	0.555813	0.698439	0.414975	0.510278	0.929396	2.91639	0.241022	0.432108	0.985472	0.650638	0.303569	2.1433	LAMB4
NPHP3	0.536117	0.173645	0.369501	0.855565	0.478374	0.801297	0.892123	0.514933	0.472827	1.12427	2.91639	0.30035	0.611542	0.959935	0.772841	0.385935	2.00252	NPHP3
TARP	0.592551	0.167154	0.53469	0.657479	0.445153	0.685503	1.11515	0.620949	1.17036	2.00869	2.91166	0.289226	0.54929	0.918855	0.903682	0.317684	2.8446	TARP
IL1F7	0.705418	0.382994	0.473831	0.70384	0.857086	0.787402	0.9919	0.654268	0.674129	1.64893	2.90692	0.422715	0.681119	0.951576	0.914658	0.457328	2	IL1F7
FCRL3	0.599605	0.120091	0.684664	0.741771	0.697628	0.805929	0.980162	0.702732	0.845002	1.66392	2.87852	0.294788	0.684781	0.944918	0.899968	0.317233	2.83693	FCRL3
TRAFD1	0.881772	0.273451	0.523822	1.14637	0.647797	0.94025	1.26775	0.836009	1.04864	1.97871	2.87852	0.430131	0.776329	0.900452	1.04843	0.611206	1.71534	TRAFD1
CFHR5	0.409142	0.0957484	0.273865	0.716483	0.37539	0.528022	0.704308	0.39983	0.318339	0.936891	2.85958	0.218774	0.410136	0.970028	0.634347	0.268513	2.36244	CFHR5
THEX1	0.620767	0.443851	0.623805	1.00308	0.647797	0.977304	1.13863	0.557339	1.07673	2.06116	2.7933	0.608117	0.963088	0.903719	1.03961	0.670764	1.54989	THEX1
NT5E	0.634876	0.315645	0.486872	1.14216	0.65112	0.898564	1.15037	0.551281	0.500915	1.55899	2.76489	0.331869	0.922807	0.902607	0.916181	1.06025	0.864119	NT5E
CASC4	0.479684	0.172023	0.365154	1.00308	0.551458	0.856878	0.9156	0.454353	0.369835	1.67891	2.76016	0.26327	0.563937	0.902339	0.802641	0.392267	2.04616	CASC4
IFNG	0.553753	0.313211	0.391236	0.531041	0.392001	0.685503	0.874516	0.563397	0.596885	1.42407	2.73648	0.433839	0.454079	0.973322	0.765386	0.314425	2.43424	IFNG
FLJ32894	0.440886	0.111977	0.269518	0.531041	0.398645	0.555813	0.716046	0.39983	0.411968	0.929396	2.72228	0.203942	0.461403	0.980256	0.627134	0.263459	2.38039	FLJ32894
IFNG	0.543172	0.252354	0.365154	0.564757	0.401967	0.662344	0.939077	0.520991	0.503256	1.06431	2.69387	0.352263	0.490699	0.980713	0.719555	0.310567	2.31691	IFNG
IFNG	0.578442	0.342422	0.434707	0.564757	0.398645	0.685503	0.99777	0.590659	0.500915	1.10178	2.68914	0.374511	0.483375	0.979413	0.749433	0.344172	2.1775	IFNG
AK096803	0.58197	0.177703	0.452095	0.708054	0.491662	0.717925	1.07994	0.602775	0.589863	1.48404	2.6844	0.285518	0.556613	0.948133	0.800966	0.503878	1.5896	AK096803
GIF	1.0546	0.14768	0.297774	0.480465	0.677696	0.490968	0.92147	0.360453	0.426012	0.951881	2.66073	0.632219	0.402812	0.930238	0.731136	1.01189	0.722546	GIF
AK000313	0.585497	0.139566	0.391236	0.834492	0.531526	0.717925	1.19732	0.720906	0.435375	1.48404	2.656	0.30035	0.53098	0.918824	0.809632	0.391315	2.069	AK000313
NELL2	0.507901	0.175268	0.808555	0.775488	0.654442	0.759611	1.27949	0.611862	0.720943	1.82881	2.6418	0.700818	0.633514	0.90917	0.930654	0.457334	2.03495	NELL2
IFNG	0.525536	0.245051	0.382542	0.573187	0.372068	0.65308	0.874516	0.490701	0.482189	1.02683	2.61812	0.315183	0.446756	0.981153	0.692751	0.288416	2.40192	IFNG
AK095853	0.469103	0.141188	0.308642	0.573187	0.418577	0.602131	0.798216	0.514933	0.477508	1.2292	2.61339	0.261416	0.450417	0.969544	0.681377	0.352203	1.93462	AK095853
AF086468	0.613713	0.194743	0.625978	0.952501	0.621221	0.815192	1.22667	0.545223	0.531345	1.50652	2.61339	0.415299	0.710415	0.919235	0.874785	0.478762	1.82718	AF086468
LOC92691	0.483211	0.107108	0.284733	0.615333	0.438509	0.592867	0.751262	0.478585	0.463464	1.50652	2.58498	0.252146	0.41746	0.943142	0.690475	0.365234	1.8905	LOC92691
GEFT	0.437359	0.089257	0.269518	0.674337	0.392001	0.639185	0.927339	0.545223	0.381538	1.61895	2.56131	0.211358	0.439432	0.916998	0.706677	0.278135	2.54077	GEFT
ZNF69	0.500847	0.21584	0.382542	0.834492	0.690984	0.86151	0.851039	0.569455	0.552411	1.73887	2.55184	0.383781	0.54929	0.901836	0.821762	0.719832	1.1416	ZNF69
AT_D_5	0.430305	0.0957484	0.273865	0.488895	0.385356	0.537286	0.774739	0.466469	0.674129	0.899415	2.54711	0.22619	0.41746	0.983828	0.632074	0.274958	2.2988	AT_D_5
FEM1C	0.479684	0.233691	0.386889	0.800775	0.465085	0.73182	0.939077	0.666384	0.636677	1.63394	2.52817	0.283664	0.60788	0.922283	0.799518	0.461321	1.73311	FEM1C
KIAA1713	0.423251	0.139566	0.291254	0.699625	0.435187	0.616026	0.939077	0.55431	0.411968	1.01934	2.49976	0.237314	0.703091	0.948381	0.689982	0.323748	2.13123	KIAA1713
RALBP1	0.514955	0.173645	0.412972	0.809205	0.55478	0.717925	0.84517	0.590659	0.48453	1.50652	2.46662	0.285518	0.637176	0.92242	0.769206	0.427938	1.79747	RALBP1
RTTN	0.500847	0.11928	0.317336	0.741771	0.475051	0.648448	0.986031	0.70879	0.402605	1.43906	2.45242	0.274394	0.461403	0.918077	0.73288	0.339762	2.15704	RTTN
SETD7	0.536117	0.161474	0.371674	0.918785	0.445153	0.713293	0.786477	0.614891	0.662425	1.19922	2.45242	0.292934	0.593233	0.942964	0.749854	0.371306	2.0195	SETD7
PHF7	0.465576	0.152548	0.332551	0.598474	0.465085	0.620658	0.76887	0.454353	0.414308	1.17674	2.42401	0.283664	0.490699	0.962075	0.665195	0.305289	2.1789	PHF7
THC2233838	0.55728	0.131451	0.35646	0.699625	0.524882	0.713293	0.815823	0.657297	0.414308	1.40908	2.41454	0.257708	0.498023	0.925359	0.726906	0.321993	2.25752	THC2233838
A_24_P917363	0.476157	0.128206	0.339071	0.564757	0.541492	0.639185	0.950816	0.442237	0.440056	1.19922	2.41454	0.26327	0.454079	0.952534	0.681007	0.322822	2.10954	A_24_P917363
ETG09_48764	0.402088	0.0973713	0.258651	0.944072	0.405289	0.528022	0.669093	0.590659	0.407286	0.899415	2.40981	0.211358	0.41746	0.931935	0.63389	0.314582	2.01502	ETG09_48764
THC2378034	0.465576	0.110354	0.265171	0.716483	0.385356	0.657712	0.868647	0.990489	0.435375	1.24419	2.38614	0.218774	0.432108	0.906376	0.705875	0.283464	2.49017	THC2378034
IFNG	0.564334	0.262903	0.369501	0.531041	0.392001	0.657712	0.9156	0.542194	0.442397	0.944386	2.37193	0.339285	0.479713	0.972664	0.677923	0.315578	2.1482	IFNG
AK055621	0.493792	0.107108	0.278212	0.682766	0.382034	0.662344	0.874516	0.439208	0.320679	1.26668	2.36247	0.215066	0.454079	0.931955	0.656842	0.265947	2.46983	AK055621
LOC440356	0.493792	0.162285	0.46731	0.821849	0.581357	0.86151	0.751262	0.472527	0.477508	1.36411	2.34826	0.266978	0.519994	0.917893	0.737596	0.499667	1.47617	LOC440356
GPR116	0.529063	0.107108	0.304295	0.733342	0.418577	0.629921	0.92147	0.627007	0.505597	1.28916	2.33879	0.28181	0.571261	0.933052	0.712108	0.323704	2.19987	GPR116
DNMT2	0.437359	0.112788	0.315163	0.564757	0.395323	0.611394	0.804085	0.439208	0.383879	1.14675	2.30092	0.24473	0.476051	0.955513	0.633262	0.338106	1.87297	DNMT2
FADS2	0.522009	0.235314	0.469484	0.868209	0.528204	0.796665	1.02125	0.569455	0.426012	1.15425	2.30092	0.433839	0.556613	0.929703	0.760171	0.407633	1.86484	FADS2
A_32_P190944	0.465576	0.214217	0.799861	0.606904	0.604611	0.57434	0.833431	0.490701	0.767758	1.63394	2.29618	0.571037	0.432108	0.916368	0.79159	0.528608	1.4975	A_32_P190944
IL22	0.465576	0.10792	0.284733	0.556328	0.395323	0.509495	0.798216	0.445266	0.435375	1.27417	2.27725	0.411591	0.578585	0.948501	0.65691	0.367148	1.78922	IL22
A_24_P911837	0.458521	0.107108	0.295601	1.05787	0.405289	0.57434	0.763	0.551281	0.437716	0.914406	2.26304	0.248438	0.476051	0.909258	0.657897	0.323478	2.03382	A_24_P911837
YIPF7	0.606659	0.105486	0.304295	0.556328	0.395323	0.565076	0.792347	0.49373	0.360472	1.19173	2.25831	0.222482	0.432108	0.944095	0.637257	0.293479	2.17139	YIPF7
DarkCorner	0.38798	0.0884456	0.234742	0.455178	0.338848	0.472441	0.633877	0.321076	0.346427	0.757008	2.25357	0.190964	0.380841	0.97924	0.5278	0.569419	0.926911	DarkCorner
DarkCorner	0.380926	0.0876342	0.230395	0.455178	0.352136	0.463177	0.61627	0.324105	0.393242	0.779493	2.2299	0.202088	0.39915	0.980964	0.531823	0.517593	1.02749	DarkCorner
A_24_P192017	0.536117	0.107108	0.295601	0.547899	0.451797	0.592867	0.763	0.484643	0.402605	1.36411	2.22517	0.233606	0.424784	0.929346	0.648408	0.311035	2.08468	A_24_P192017
DarkCorner	0.380926	0.0908799	0.239089	0.438319	0.348814	0.458546	0.622139	0.327134	0.252798	0.749513	2.20623	0.192818	0.380841	0.973931	0.514465	0.299842	1.71579	DarkCorner
AGTPBP1	0.416196	0.116846	0.256477	0.505753	0.372068	0.500232	0.751262	0.393772	0.304294	0.884425	2.19676	0.22619	0.402812	0.966852	0.563622	0.266773	2.11274	AGTPBP1
A_32_P89480	0.454994	0.364331	0.321683	0.851351	0.458441	0.611394	0.786477	0.575513	0.35345	1.04932	2.18256	0.361533	0.692105	0.929356	0.697165	0.555734	1.25449	A_32_P89480
A_24_P685983	0.444413	0.0973713	0.280386	0.552114	0.418577	0.546549	0.751262	0.757254	0.433034	1.24419	2.16362	0.289226	0.446756	0.927804	0.648058	0.371381	1.745	A_24_P685983
GAD2	0.451467	0.10224	0.265171	0.53947	0.425221	0.546549	0.974293	0.702732	0.426012	1.2292	2.15889	0.218774	0.446756	0.919899	0.652829	0.335318	1.9469	GAD2
THC2444763	0.493792	0.131451	0.317336	0.58583	0.415255	0.592867	0.76887	0.605804	0.304294	1.13926	2.14942	0.241022	0.439432	0.935378	0.629587	0.306071	2.057	THC2444763
SLC26A1	0.522009	0.154171	0.35646	0.581616	0.491662	0.722557	0.927339	0.569455	0.655403	1.21421	2.14942	0.255854	0.523656	0.939161	0.701832	0.454245	1.54505	SLC26A1
A_24_P470809	0.486738	0.236937	0.382542	0.691196	0.451797	0.694766	0.786477	0.563397	0.575818	1.04182	2.13995	0.26327	0.450417	0.957597	0.674241	0.559701	1.20464	A_24_P470809
ENST00000369529	0.500847	0.106297	0.304295	0.590045	0.445153	0.616026	0.833431	0.720906	0.751373	1.39409	2.11628	0.241022	0.454079	0.911075	0.697988	0.324438	2.15137	ENST00000369529
LOC646345	0.47263	0.0989942	0.269518	0.729127	0.401967	0.602131	0.786477	0.514933	0.414308	1.16924	2.11154	0.23546	0.439432	0.926295	0.634289	0.277376	2.28675	LOC646345
GABRG2	0.469103	0.108731	0.28256	0.606904	0.408611	0.57434	0.763	0.481614	0.521982	1.09429	2.0926	0.237314	0.432108	0.95086	0.621012	0.279723	2.2201	GABRG2
SAMD7	0.437359	0.108731	0.297774	0.547899	0.438509	0.565076	0.974293	0.448295	0.379198	1.25169	2.0926	0.233606	0.461403	0.92041	0.633572	0.368481	1.71941	SAMD7
U80760	0.47263	0.13632	0.308642	0.682766	0.445153	0.694766	0.833431	0.511904	0.533685	1.19922	2.08314	0.24473	0.454079	0.929292	0.661574	0.357658	1.84974	U80760
SPAG4L	0.47263	0.116034	0.308642	0.598474	0.491662	0.602131	0.868647	0.454353	0.383879	1.00435	2.04526	0.266978	0.454079	0.940587	0.620547	0.326589	1.90009	SPAG4L
DarkCorner	0.373871	0.0908799	0.239089	0.463607	0.345492	0.481704	0.6104	0.327134	0.447079	0.794484	2.04053	0.18911	0.373517	0.978035	0.521299	0.531369	0.98105	DarkCorner
PCDHGB7	0.451467	0.13632	0.330377	0.581616	0.445153	0.65308	0.727785	0.484643	0.454101	1.17674	1.99792	0.229898	0.578585	0.930138	0.634437	0.305228	2.07856	PCDHGB7
DMRTB1	0.500847	0.116846	0.408625	0.564757	0.435187	0.611394	0.886254	0.539165	0.444738	0.899415	1.96951	0.255854	0.454079	0.946855	0.622052	0.316921	1.9628	DMRTB1
A_24_P936373	0.458521	0.111977	0.278212	0.552114	0.405289	0.546549	0.751262	0.720906	0.395583	1.25169	1.96004	0.215066	0.421122	0.90416	0.620641	0.3049	2.03555	A_24_P936373
CST11	0.440886	0.0973713	0.28256	0.514182	0.392001	0.602131	0.716046	0.508875	0.294931	0.869435	1.9411	0.233606	0.446756	0.944169	0.564606	0.273928	2.06115	CST11
THC2304870	0.529063	0.118468	0.32603	0.556328	0.438509	0.648448	0.939077	0.533107	0.435375	1.0793	1.92217	0.266978	0.490699	0.921342	0.637196	0.314527	2.02589	THC2304870
CLYBL	0.500847	0.107108	0.297774	0.573187	0.431865	0.620658	0.763	0.520991	0.318339	1.13926	1.90323	0.241022	0.41746	0.913892	0.602672	0.296489	2.0327	CLYBL
KLRK1	0.437359	0.122526	0.317336	0.552114	0.425221	0.518759	0.856908	0.411946	0.533685	1.15425	1.85588	0.241022	0.432108	0.926787	0.604548	0.295032	2.04909	KLRK1
DB160230	0.500847	0.105486	0.295601	0.531041	0.415255	0.537286	0.751262	0.454353	0.376857	1.04932	1.83695	0.248438	0.41746	0.932859	0.578473	0.290324	1.99251	DB160230
DarkCorner	0.444413	0.0843885	0.243436	0.455178	0.338848	0.463177	0.645616	0.321076	0.252798	0.794484	1.82274	0.19838	0.373517	0.955169	0.495235	0.53974	0.917543	DarkCorner
MEGF10	0.402088	0.0989942	0.269518	0.564757	0.405289	0.717925	0.751262	0.448295	0.311316	0.974367	1.81801	0.218774	0.432108	0.913292	0.570208	0.366848	1.55435	MEGF10
ZNF510	0.437359	0.108731	0.278212	0.556328	0.411933	0.555813	0.739523	0.418004	0.416649	1.18423	1.79434	0.229898	0.439432	0.911396	0.582342	0.528838	1.10117	ZNF510
ADCY2	0.426778	0.100617	0.269518	0.505753	0.405289	0.551181	0.733654	0.408917	0.365153	1.06431	1.77067	0.218774	0.402812	0.924669	0.555648	0.298268	1.86291	ADCY2
TRY1	0.486738	0.100617	0.278212	0.505753	0.425221	0.541918	0.751262	0.472527	0.348768	0.87693	1.76593	0.237314	0.410136	0.93736	0.553948	0.279116	1.98465	TRY1
A_23_P1871	0.423251	0.110354	0.28256	0.564757	0.411933	0.565076	0.763	0.390743	0.32302	0.974367	1.72332	0.241022	0.476051	0.918881	0.55765	0.268416	2.07756	A_23_P1871
BC047077	0.426778	0.105486	0.317336	0.543684	0.411933	0.541918	0.751262	0.405888	0.334724	0.989357	1.71859	0.211358	0.439432	0.922582	0.553672	0.268246	2.06405	BC047077
AT_P_5	0.423251	0.0989942	0.256477	0.505753	0.392001	0.546549	0.674962	0.451324	0.306635	1.03433	1.70438	0.22619	0.432108	0.916478	0.542535	0.32935	1.64729	AT_P_5
A_24_P921376	0.416196	0.100617	0.265171	0.514182	0.398645	0.555813	0.739523	0.472527	0.351109	0.929396	1.68545	0.228044	0.41746	0.925643	0.544164	0.272473	1.99713	A_24_P921376
RP11-54H7.1	0.430305	0.0957484	0.278212	0.547899	0.405289	0.528022	0.798216	0.418004	0.313657	0.959376	1.64757	0.222482	0.439432	0.908107	0.54494	0.266863	2.04202	RP11-54H7.1
DarkCorner	0.359763	0.0876342	0.243436	0.438319	0.318916	0.490968	0.633877	0.327134	0.252798	0.764503	1.47713	0.185401	0.395489	0.929203	0.459644	0.606809	0.757477	DarkCorner
DarkCorner	0.373871	0.0860113	0.239089	0.463607	0.345492	0.463177	0.622139	0.333192	0.245776	0.794484	1.43926	0.200234	0.380841	0.920462	0.460552	0.243894	1.88832	DarkCorner
DarkCorner	0.366817	0.0876342	0.239089	0.446748	0.345492	0.481704	0.639746	0.324105	0.25748	0.749513	1.39665	0.19838	0.388165	0.919172	0.455502	0.298383	1.52657	DarkCorner
DarkCorner	0.38798	0.0843885	0.241262	0.446748	0.352136	0.472441	0.622139	0.30896	0.243435	0.749513	1.31616	0.200234	0.366193	0.90618	0.445507	0.257062	1.73307	DarkCorner
