# Supplementary material for: CAF-associated genes putatively representing distinct prognosis by in silico landscape of stromal components of colon cancer
Source: PLoS One. 2024 Apr 1;19(4):e0299827. doi: 10.1371/journal.pone.0299827 (PMC10984474; doi:10.1371/journal.pone.0299827)
Supplement: S4 Table — (XLSX) [file pone.0299827.s005.xlsx]

## Sheet: Table S4
CAFG	TAMCG	KITA802	KITA842	NCC036	NCC037	NCC042	NCC095	NCC128	NCC173	NCC197	NCC201	NCC210	NDMC01	NDMC33	R	str average	epi average	SE ratio
	CD14	3.04388	0.744079	1.44975	6.63379	1.03648	4.31218	5.69316	4.09523	4.01668	5.8462	8.38462	1.67974	4.41995	1	3.95044	0.846888	4.66466	CD14
Yes 1	DCN	73.8854	12.4643	48.2025	824.202	19.105	498.059	516.678	195.555	59.4123	705.851	1484.85	51.5639	509.442	0.910094	384.559	18.498	20.7892	DCN
Yes 2	IGFBP7	239.676	43.1887	108.484	1289.94	97.3025	783.327	596.557	239.022	288.226	1253.74	1443.3	197.975	603.963	0.907512	552.669	47.7967	11.5629	IGFBP7
Yes 3	CTSK	70.6582	13.9257	42.9534	627.118	19.1482	378.95	381.924	158.393	88.7861	439.51	682.487	55.3349	259.18	0.935065	247.567	14.3614	17.2384	CTSK
Yes 4	MXRA8	50.2927	4.97405	11.8371	305.555	15.7531	186.314	130.725	77.9003	30.6167	313.757	459.693	25.7226	128.116	0.902763	133.943	6.93813	19.3053	MXRA8
Yes 5	NNMT	60.7153	4.3525	22.6156	402.069	24.6562	235.973	164.972	80.9111	42.5965	224.119	442.494	36.5056	211.331	0.900617	150.255	7.28242	20.6325	NNMT
Yes 6	DKK3	52.2009	6.90525	20.2487	247.762	8.26855	184.069	152.77	56.0096	52.9613	275.783	364.626	29.6197	118.789	0.922787	120.77	8.71016	13.8655	DKK3
Yes 7	ISLR	24.6579	8.73339	6.08372	214.997	5.14252	118.865	106.949	59.5566	11.4883	215.56	318.386	5.58985	56.4157	0.901881	88.6481	5.26326	16.8428	ISLR
Yes 8	PMP22	30.2942	5.93559	11.6675	198.698	8.40144	115.956	97.9692	45.8745	27.335	215.59	287.463	15.9019	80.5478	0.908769	87.818	7.07264	12.4166	PMP22
Yes 9	C1R	22.5169	2.98768	10.0287	154.937	9.30503	93.8212	78.7358	40.4556	24.5823	130.295	243.384	17.9283	65.5559	0.917441	68.8103	3.8745	17.7598	C1R
Yes 10	RAB34	30.4035	3.20514	13.1716	145.075	10.8863	91.6721	88.4611	48.9701	27.2648	123.182	173.667	19.3448	68.9322	0.948513	64.9413	6.09409	10.6564	RAB34
Yes 11	TAGLN	42.5226	1.65775	9.02452	138.812	11.3282	112.131	94.2129	25.4195	17.1622	108.26	161.651	13.7308	48.169	0.904176	60.314	3.0722	19.6322	TAGLN
Yes 12	RAB31	14.0731	2.16083	6.30325	96.2026	3.34861	51.1626	71.8805	21.0244	13.9812	78.2791	159.407	5.39518	28.9	0.921709	42.4707	2.52487	16.8209	RAB31
Yes 13	SERPINF1	21.36	1.69588	4.46444	103.785	6.0893	86.0584	67.0912	30.0145	18.7164	71.2337	152.391	8.84365	47.5795	0.924884	47.6402	4.07779	11.6828	SERPINF1
Yes 14	PRKCDBP	28.9327	3.32361	6.93792	112.197	9.68706	79.8333	58.6689	27.8609	24.175	98.531	136.587	20.3571	74.7766	0.923364	52.4514	4.15714	12.6172	PRKCDBP
	CXCR4	16.4856	3.54594	39.1302	114.351	21.075	45.8175	81.4004	31.3897	31.1176	73.4223	125.845	20.9467	44.6646	0.904399	49.9378	4.092	12.2038	CXCR4
Yes 15	EMILIN1	23.1448	1.99936	5.87289	77.7848	5.72719	59.1246	52.4768	24.9228	20.8325	84.4701	124.628	18.1805	55.3098	0.936645	42.6519	3.21384	13.2713	EMILIN1
	CXCR4	18.2139	3.46804	38.8106	108.417	20.9322	45.2246	85.1802	30.9202	30.942	71.8783	116.428	23.1159	42.8153	0.9031	48.9497	3.96678	12.3399	CXCR4
	CXCR4	15.6567	2.88544	31.0707	88.9957	17.2613	36.5262	76.0829	27.6065	27.644	71.8183	102.05	20.4869	39.1534	0.916717	42.8645	3.62587	11.8218	CXCR4
Yes 16	MSN	17.0217	4.10258	11.648	54.5202	11.5607	36.378	39.2886	17.1412	31.8643	79.7781	100.152	13.0634	46.1293	0.906532	35.5883	3.33081	10.6846	MSN
	CXCR4	14.2071	2.74344	30.0165	87.7397	16.1318	33.8027	67.772	25.2681	24.1282	61.7224	99.323	16.9234	34.6785	0.909765	39.5736	3.18484	12.4256	CXCR4
Yes 17	HOM-TES-103	14.2918	1.58878	11.3067	51.5784	10.0724	32.5706	35.5323	16.4052	20.9027	57.1204	95.3461	10.8775	18.4635	0.906115	28.9274	2.27735	12.7022	HOM-TES-103
Yes18	GUCY1A3	7.75607	2.29309	2.85168	48.4553	2.43173	27.4201	47.3412	11.2861	8.02401	66.0621	95.1046	4.88533	25.3955	0.909718	26.8698	1.7649	15.2245	GUCY1A3
	CXCR4	13.7768	2.61929	28.2951	86.3742	15.6468	32.2835	68.1594	24.4563	22.8876	55.6438	93.637	16.5823	32.3275	0.903097	37.8992	3.0867	12.2782	CXCR4
Yes 19	CR603437	6.53217	1.42	3.42549	51.5868	2.62441	29.4859	24.9501	9.8746	8.46406	44.6185	79.1118	4.14372	15.9953	0.906694	21.7102	1.68045	12.9193	CR603437
Yes 20	TSPAN4	9.47729	2.5065	5.35776	56.2692	5.5478	33.3766	28.2838	14.927	16.2587	55.9511	78.4206	8.42094	27.9039	0.927963	26.3616	2.02929	12.9906	TSPAN4
Yes 21	AIF1	22.1713	4.34114	10.5851	57.4367	7.58754	36.8504	51.1093	14.9633	33.9429	74.7639	71.48	17.4389	38.7579	0.924091	33.956	3.1047	10.937	AIF1
Yes 22	MEG3	23.4587	0.920159	6.51626	61.5164	6.77031	49.6063	52.5766	28.7636	15.8748	66.3394	61.1732	8.20216	40.0872	0.924676	32.4465	1.45959	22.2299	MEG3
	CD163	12.9444	3.66765	3.7124	38.3361	1.76732	20.6484	28.0843	11.271	20.1185	21.1363	51.3304	6.27399	26.6296	0.951608	18.9169	1.80152	10.5006	CD163
	A_24_P561165 (unknown)	5.86907	1.22688	2.24744	35.959	2.03309	20.4169	15.6943	10.438	7.36392	35.5794	50.7149	2.75507	8.63849	0.906425	15.3028	1.15754	13.2201	A_24_P561165
Yes 23	HEYL	7.95006	0.828467	1.88011	33.8096	2.96326	11.422	16.3869	7.10911	8.04507	25.7832	48.5371	7.81282	22.3305	0.910163	14.9891	1.44179	10.3962	HEYL
Yes 24	COX7A1	9.88995	0.931519	3.46461	52.2106	4.21234	30.3752	24.2869	9.6141	13.9835	40.3688	47.7701	7.5718	28.0321	0.914094	20.9778	1.33377	15.7282	COX7A1
Yes 25	PLXND1	10.3943	1.88413	4.89045	37.6027	7.73371	21.4544	14.3679	9.19307	14.255	28.5564	43.3245	8.56926	20.8584	0.909396	17.1603	1.59059	10.7887	PLXND1
	TRPV2	14.708	1.4914	9.04191	34.269	5.81357	22.2418	26.2237	14.1637	15.8561	34.1853	39.1346	9.46104	27.2521	0.960709	19.5263	1.7248	11.3209	TRPV2
	PLXDC1	11.8228	0.770856	3.01687	40.9196	4.07282	26.6512	29.0762	11.4255	11.5023	30.79	38.3202	6.73007	34.1951	0.914503	19.1764	1.36858	14.0119	PLXDC1
	COL5A1	4.95909	0.378125	0.721614	15.7753	1.07634	14.4743	9.6725	5.72484	3.29574	16.2494	31.7299	2.20257	7.34949	0.901239	8.73917	0.845599	10.3349	COL5A1
	EMP3	4.40533	0.81305	3.51243	19.7749	2.13275	15.5535	8.95058	6.44272	6.35741	22.4104	29.0408	4.34581	13.4722	0.902972	10.5548	0.853924	12.3603	EMP3
	IL10RA	6.91662	0.890947	10.3265	20.6263	4.21234	10.5697	23.2069	8.88108	10.3741	21.8408	28.539	5.25613	11.5571	0.924905	12.5537	1.06631	11.7729	IL10RA
	ENST00000367013	5.65745	0.638593	1.96488	21.111	1.78061	14.9606	8.89189	4.07706	5.15662	20.9114	28.0371	2.20999	8.56159	0.902638	9.53529	0.846494	11.2644	ENST00000367013
	VEGFC	4.05262	0.407337	1.79317	18.4221	1.38197	11.3386	8.47517	3.01993	2.35243	14.1808	25.8309	1.53512	8.00498	0.906101	7.75346	0.553545	14.0069	VEGFC
	ENST00000373208	7.99238	0.718925	2.23005	19.2186	3.71072	20.7874	15.8821	9.80796	6.71788	18.1832	22.157	3.78034	8.61286	0.905557	10.7538	0.987459	10.8904	ENST00000373208
	SLIT3	9.03993	0.283188	1.65189	19.0247	2.98651	6.97545	13.0062	3.46823	4.73997	17.5986	19.2406	3.49667	13.1024	0.901637	8.81649	0.734101	12.0099	SLIT3
	RGMA	2.41253	0.269394	1.24326	15.9396	1.88027	5.94257	9.40251	3.58333	1.11419	15.0802	18.0475	0.964088	5.47825	0.90462	6.25829	0.465535	13.4432	RGMA
	TRO	3.2943	0.327817	1.09329	17.2925	1.47499	12.1769	11.2572	5.74302	4.05882	15.395	14.6198	2.0765	6.88443	0.9098	7.36113	0.607695	12.1132	TRO
	THY1	69.4836	8.2368	25.1782	267.04	21.2378	221.956	185.21	96.9528	53.0759	174.824	315.66	45.4975	121.239	0.927871	123.507	15.3434	8.04951	THY1
	LAMB2	31.5075	4.75983	11.0763	144.253	16.5438	75.623	66.6628	34.2128	31.3634	138.667	163.308	22.2315	65.9807	0.915666	62.0147	10.8148	5.73426	LAMB2
	C2orf12	36.4771	2.06265	14.3258	157.576	16.278	104.66	81.5002	30.793	33.5496	148.089	160.169	16.9679	91.735	0.907713	68.7833	12.5597	5.47651	C2orf12
	DTX3	20.4324	3.53052	9.02017	82.1427	13.5373	41.4081	60.6585	23.7778	20.2332	91.1857	126.702	12.3997	38.2013	0.929247	41.7869	5.14772	8.11755	DTX3
	LMCD1	14.6163	4.00926	5.51208	63.4383	5.59431	39.3423	40.7207	14.7331	10.0698	61.7674	120.334	4.63875	35.2461	0.906626	32.3094	3.98776	8.10215	LMCD1
	HLA-DPB1	32.4563	11.4874	20.9138	81.7381	13.9924	33.5248	94.6414	37.8233	33.3717	90.5561	117.489	16.9457	27.6146	0.91483	47.1196	5.25773	8.96196	HLA-DPB1
	ECGF1	49.2311	7.74589	18.9076	71.4671	12.6105	78.1566	78.8825	74.9561	48.8884	66.4818	101.094	26.5124	40.8818	0.917961	51.9858	9.38508	5.5392	ECGF1
	BLVRA	17.0006	11.145	13.4368	72.7357	6.29194	43.3673	39.1243	21.606	29.4604	61.0403	76.5316	21.5066	37.0624	0.931842	34.6391	6.74941	5.13217	BLVRA
	RARRES2	14.2247	1.35508	8.37463	57.5715	5.78035	51.0514	40.9614	31.4079	12.7897	47.684	73.6767	7.56067	39.0874	0.940242	30.1174	3.58969	8.38997	RARRES2
	SELM	18.1998	2.05778	7.64432	45.7749	5.14584	37.2117	26.7989	18.6769	11.4368	48.7783	67.7256	7.19729	23.9051	0.927923	24.6579	4.75301	5.18786	SELM
	TIMP2	19.1098	3.66928	8.6724	75.4583	5.82686	36.4104	31.8289	20.4338	20.0436	46.5822	67.3752	11.6562	41.0246	0.920284	29.8532	3.93622	7.58424	TIMP2
	PPAP2A	8.53555	2.23711	3.81238	45.5641	5.08604	18.0639	31.7056	10.9832	14.2784	57.1803	60.7755	7.52359	32.6791	0.911179	22.9558	3.79543	6.04826	PPAP2A
	CTSC	18.5736	3.40637	8.64632	58.5156	5.58102	32.7976	35.861	14.3636	31.8151	59.5038	55.2362	13.2618	47.4074	0.905304	29.613	4.14266	7.14832	CTSC
	A_24_P50666	10.7858	1.25122	6.88359	37.6407	4.50468	36.9291	25.537	21.5848	9.93404	40.4437	52.6939	5.82531	31.5365	0.923092	21.9654	2.66043	8.25633	A_24_P50666
	ITGA1	8.10172	3.90621	3.35594	43.8151	3.56123	18.0037	22.3735	5.73696	11.596	39.3344	46.9274	5.18753	19.9063	0.912429	17.8312	2.56029	6.96454	ITGA1
	HLA-DRB4	9.03993	6.34861	8.19857	39.9882	5.09601	20.9912	22.1035	14.9209	14.2176	27.5971	44.8064	7.81653	12.9706	0.932986	18.0073	3.34377	5.38534	HLA-DRB4
	ARHGEF17	11.6076	0.874719	3.82107	44.3292	6.07601	28.4576	26.9046	9.499	13.6722	30.2953	44.7117	8.50251	16.5702	0.930587	18.8709	2.05451	9.18513	ARHGEF17
	MAGEH1	8.07703	2.52841	7.09442	42.5507	3.18251	23.27	21.1175	8.80233	5.73712	23.9844	42.8084	5.44339	18.0753	0.901172	16.3594	2.90739	5.62681	MAGEH1
	ENST00000360514	8.42621	6.95718	5.90984	31.5168	9.46449	22.2371	24.0286	12.001	9.59229	35.9316	41.3124	4.54975	14.7942	0.907292	17.4401	2.888	6.03882	ENST00000360514
	PAPLN	6.06659	1.77784	3.90802	20.3481	3.69078	10.0046	15.9056	6.82741	9.44015	28.474	39.7595	4.72959	17.6212	0.906013	12.9656	2.04123	6.35188	PAPLN
	CYBB	5.59043	1.44759	4.38619	26.0126	2.81709	13.673	15.7295	4.83431	11.1559	28.1367	38.3013	4.5238	8.73004	0.913509	12.7183	1.32667	9.58667	CYBB
	C1QA	12.8598	1.66018	2.59955	25.6754	2.10617	10.4493	21.2231	10.0139	15.3364	18.7678	31.8388	6.1164	12.9706	0.968292	13.2013	1.45878	9.04956	C1QA
	PXDN	10.3132	0.769233	5.50339	28.7647	4.87011	22.6031	18.0009	8.04204	17.1762	31.8243	30.6032	7.48095	23.0665	0.906192	16.0783	1.96003	8.2031	PXDN
	LZTS1	4.25014	0.361085	1.14111	18.2661	2.50482	6.31774	9.0621	2.58072	9.73508	13.8585	25.8214	4.11962	9.52102	0.912777	8.27227	0.863579	9.57905	LZTS1
	LAT2	8.59904	1.54983	10.9155	28.0356	6.68726	15.4423	18.0009	10.2532	10.2851	25.4684	25.258	6.75232	13.172	0.903194	13.8784	1.84083	7.53921	LAT2
	NOTCH4	5.73152	0.786273	2.45609	20.1121	5.32191	10.3289	13.018	4.56776	10.6128	21.1513	24.723	4.49042	12.9852	0.928799	10.4835	1.52859	6.85827	NOTCH4
	CENTA2	6.67678	1.21552	2.05616	16.5339	2.32875	8.29088	11.4333	5.74908	10.8422	20.5516	22.763	5.81419	12.7435	0.929955	9.76915	1.18319	8.25664	CENTA2
	SLAMF8	6.53217	1.27394	2.87124	21.0646	1.82712	7.8277	11.357	4.87672	8.58578	12.7117	22.0528	4.63318	6.47429	0.927372	8.62218	0.986586	8.7394	SLAMF8
	PLEKHQ1	6.6662	0.935576	3.16901	26.8175	3.75723	13.1728	14.4559	7.26964	6.54467	16.4293	20.8882	3.47628	8.3785	0.906262	10.1508	1.55374	6.53316	PLEKHQ1
	HAVCR2	4.05262	1.69264	1.8149	17.6339	1.20922	6.32237	8.18171	4.7707	5.71137	11.8648	20.2159	2.35831	6.11542	0.932357	7.07261	0.916989	7.71286	HAVCR2
	FAM26B	3.23081	0.420319	1.6997	13.8661	1.53478	7.49421	8.20519	4.54353	4.8453	14.7354	19.7803	1.55181	4.76051	0.935806	6.66677	0.818366	8.14644	FAM26B
	VAMP5	4.78273	0.810616	2.50609	10.2499	1.84041	7.40157	8.22867	5.07058	4.93425	10.3283	18.9092	2.74765	7.63146	0.949387	6.57242	1.27821	5.14189	VAMP5
	CLEC11A	4.13022	0.493348	0.908538	18.6454	1.49824	11.4544	9.3849	3.9983	2.54905	9.49633	18.4216	2.36572	6.37176	0.900465	6.90137	1.2087	5.70973	CLEC11A
	ITIH4	3.6329	1.33074	3.5646	11.3331	2.59783	8.46688	9.156	4.10129	4.81487	12.5244	18.3647	2.61416	5.8005	0.929992	6.79246	0.975717	6.9615	ITIH4
	VSIG4	7.28344	1.97664	1.4128	21.0688	1.10956	8.75868	12.8067	5.73696	12.036	15.4999	18.3221	3.81556	10.7221	0.939603	9.27303	0.964667	9.61267	VSIG4
	MYO1F	4.06321	0.632913	4.40793	9.73574	2.41844	6.36406	9.54924	5.50675	7.59097	15.3051	18.3079	3.45218	5.36107	0.905032	7.13042	1.0189	6.99813	MYO1F
	PDLIM2	2.75818	1.60825	1.19544	12.589	1.32882	9.37471	7.89999	4.57382	2.35945	9.33143	17.6451	1.38124	4.11601	0.916305	5.85858	1.03312	5.67079	PDLIM2
	GIMAP1	3.85863	0.838205	3.66458	12.7618	3.26889	6.25289	9.12079	3.55304	7.16262	15.5524	17.5883	3.24823	5.68332	0.905623	7.11952	0.781425	9.11094	GIMAP1
	HLA-DPB2	4.32421	2.56492	2.97774	12.9515	3.61438	8.44372	15.3304	4.42842	6.41827	9.20402	17.5457	1.43501	7.74498	0.919748	7.46025	1.1832	6.30517	HLA-DPB2
	IGFBP6	1.52723	0.237748	0.925926	7.2997	0.793967	6.27605	5.6462	4.96759	1.29208	10.2533	16.381	1.17915	4.96192	0.902596	4.74938	0.529645	8.96709	IGFBP6
	C1orf78	4.62049	0.567999	1.82577	11.9273	2.0796	9.92126	10.1186	5.77634	3.00081	10.703	15.9928	1.96896	8.30526	0.954582	6.67756	1.24177	5.37745	C1orf78
	MAPK11	7.15999	0.795199	3.99713	12.627	6.21553	9.72673	10.3181	7.71794	7.42478	15.8297	15.6046	3.4874	11.0664	0.920786	8.61311	1.32286	6.51099	MAPK11
	FAM20A	3.35779	0.567999	1.89532	6.45256	0.916883	4.94673	5.96901	6.59114	3.35192	6.19847	15.3063	1.77244	6.23261	0.906136	4.88917	0.576715	8.47761	FAM20A
	TSC22D3	1.76354	0.460891	1.95183	8.15527	1.51485	4.11302	6.09813	3.32283	2.13474	5.51641	14.6293	1.07533	5.85909	0.907893	4.35348	0.82409	5.28277	TSC22D3
	MAF	4.02793	0.461702	3.14293	9.73574	1.81716	9.14775	10.5059	4.50718	4.07754	11.7748	14.4257	2.16549	9.60891	0.935314	6.56914	0.834007	7.8766	MAF
	STAB1	4.65576	0.344045	1.86707	9.19627	2.5779	5.79898	11.5272	4.7495	5.71137	11.6924	14.1275	2.69759	5.99092	0.950459	6.22588	0.685785	9.07847	STAB1
	SERPING1	1.57661	0.364331	0.708572	10.566	0.677696	5.39138	5.47599	3.35009	2.36647	7.09039	13.7866	0.689694	2.59265	0.930646	4.20281	0.502031	8.3716	SERPING1
	WASPIP	2.94865	0.545279	3.54069	8.61044	1.64441	5.65076	6.60876	2.87151	4.33502	8.54445	13.1948	2.81069	4.48953	0.931052	5.06115	0.810327	6.24581	WASPIP
	FEZ1	1.62599	0.196365	0.865067	8.55565	0.886984	4.89115	5.55816	2.13849	3.01954	12.1721	12.8492	1.13837	3.81573	0.900809	4.43944	0.526512	8.4318	FEZ1
	WISP1	2.6559	0.413828	1.05634	8.43764	0.664408	7.25336	5.37622	4.07706	1.29442	5.3815	12.5036	1.29225	4.62136	0.915699	4.23291	0.521429	8.1179	WISP1
	BX537651	1.10045	0.185005	0.75639	6.4905	0.671052	3.89069	5.25883	1.98704	1.29676	6.86554	12.4751	0.678569	2.95884	0.918419	3.43191	0.624471	5.49571	BX537651
	AF086044	2.11625	0.451154	0.878108	7.94454	0.850442	3.90922	5.09449	2.18695	1.98025	4.99176	12.2337	1.07162	1.66252	0.905217	3.49008	0.628665	5.55157	AF086044
	GJA4	2.8781	0.246674	1.002	9.97176	1.12949	5.04863	6.2566	2.82304	2.76206	8.70934	12.1863	2.46584	5.98726	0.950691	4.72824	0.589131	8.02578	GJA4
	TSPAN4	3.14616	0.481988	1.31716	14.473	1.42183	8.43909	7.27785	4.3315	2.86739	7.26278	12.0443	1.73536	5.59909	0.90469	5.41519	0.681326	7.94801	TSPAN4
	THC2364841	2.67353	0.950993	1.99313	9.13727	1.31885	3.20519	7.88825	3.40462	4.0635	8.54445	11.8928	1.63153	3.36898	0.943745	4.62101	0.720763	6.41127	THC2364841
	CACNA1H	3.55178	0.269394	1.32151	11.9484	1.66102	6.45206	9.01514	4.5617	3.08508	13.3413	11.4525	2.36201	5.67599	0.916042	5.746	0.93424	6.15045	CACNA1H
	LIMS2	3.14264	0.264525	1.27587	9.98019	1.96997	6.56786	9.9014	3.40159	2.73163	10.4557	11.0596	1.57591	4.80445	0.929008	5.16394	0.750372	6.88185	LIMS2
	LY86	3.08267	0.778159	2.46479	9.5503	2.79716	3.18666	8.4693	3.40462	4.93191	8.43951	10.5624	2.13026	4.27347	0.927117	4.92856	0.921191	5.3502	LY86
	SLC9A9	2.38431	0.284811	2.21049	10.0982	1.77397	4.55767	7.74739	2.10214	4.17585	10.5531	10.4962	2.22111	5.84444	0.917164	4.95767	0.532308	9.31354	SLC9A9
	PDLIM7	2.02808	0.441417	0.865067	8.12576	0.877018	5.91014	3.815	1.9416	1.9943	7.03043	10.3778	1.25702	3.66559	0.914878	3.71763	0.519993	7.14939	PDLIM7
	MS4A4A	2.21501	1.0224	0.986785	9.407	0.558102	3.49699	6.89048	1.62052	4.37716	5.0742	10.16	1.42388	3.89629	0.930942	3.93299	0.527012	7.4628	MS4A4A
	PARD6G	1.34029	0.240183	0.743349	9.09512	0.70095	4.77073	4.39606	1.15103	1.97557	7.57008	9.61557	1.2014	2.72448	0.904474	3.50191	0.588297	5.95262	PARD6G
	AL133118	1.32619	0.141188	0.623805	5.75294	0.983323	2.81612	3.08722	0.854183	3.18105	6.82057	9.08058	1.07533	4.10136	0.903119	3.06491	0.403937	7.5876	AL133118
	LMOD1	1.70006	0.219085	1.04112	9.22156	1.20922	4.64104	6.99613	1.67202	1.49806	8.54445	8.85333	0.839869	3.13827	0.901702	3.8134	0.609747	6.25407	LMOD1
	CPT1C	3.11089	0.364331	0.986785	8.74953	1.50156	4.04354	4.29628	3.132	1.7415	6.88053	8.75864	0.96038	4.2039	0.929715	3.74845	0.612661	6.11831	CPT1C
	TCF21	1.24153	0.157417	0.771605	7.51886	0.68434	4.02964	4.30802	1.34185	1.793	7.92985	8.12423	0.763854	4.21122	0.912148	3.29811	0.389307	8.47175	TCF21
	MSRB3	1.31913	0.193931	0.545557	5.79087	0.671052	4.22418	2.80549	1.1692	1.11887	5.56888	8.10529	0.563621	2.47547	0.905217	2.65781	0.457231	5.81284	MSRB3
	THC2279735	0.821812	0.247485	0.880282	5.54642	1.06305	3.33025	3.49219	1.07227	0.938631	6.04107	7.77389	0.648905	3.39827	0.901231	2.71189	0.466073	5.81859	THC2279735
	TGFB1	1.57308	0.29536	0.886802	5.86673	0.730848	3.61278	2.48855	2.02338	1.38571	5.2316	7.6792	0.952964	2.83067	0.92069	2.73521	0.45361	6.02986	TGFB1
	TGFB1	1.5625	0.29536	0.83029	5.75715	0.744137	3.37193	2.31835	1.39941	1.43721	4.95428	7.57504	0.927007	2.86363	0.910873	2.61818	0.47741	5.48413	TGFB1
	KIAA1212	2.07393	0.321325	1.74535	4.58128	0.893628	2.81149	4.28454	1.12074	2.08793	6.6182	7.51823	1.13095	3.50081	0.901356	2.97603	0.418023	7.11929	KIAA1212
	SLAMF1	1.55192	0.291302	2.65606	4.86366	1.19593	2.43631	5.04754	2.27782	2.29391	5.86119	7.50876	1.47394	2.29969	0.900999	3.05831	0.540898	5.65414	SLAMF1
	TENC1	2.08098	0.962353	0.969397	7.11004	1.93343	4.8402	4.54279	2.16272	2.15815	5.50142	7.35726	1.21253	3.48616	0.925047	3.40903	0.640169	5.32521	TENC1
	SEMA5B	1.28033	0.134697	0.617284	5.53799	0.940137	2.55211	3.87956	0.823893	1.6666	5.30655	7.30991	1.63153	3.76446	0.917556	2.72654	0.384599	7.08931	SEMA5B
	TGFB1	1.39673	0.275885	0.730308	4.69507	0.664408	2.93191	2.39465	1.40849	1.3506	4.75941	7.28151	0.828745	2.64391	0.920498	2.41243	0.472632	5.10426	TGFB1
	RBP7	0.909989	0.179325	0.443401	5.60964	0.671052	2.566	3.55676	0.829951	1.33421	3.91246	7.16788	0.917737	1.83097	0.922068	2.30226	0.442527	5.20252	RBP7
	TGFB1	1.43905	0.285622	0.725961	4.63607	0.657764	2.82075	2.34769	1.46604	1.32719	4.94678	7.1158	0.838015	2.81236	0.919538	2.41685	0.441754	5.47105	TGFB1
	SLC16A2	1.12514	0.434925	0.602069	5.02381	0.644475	3.58962	3.11069	1.43575	1.39975	6.50577	7.0874	0.78981	2.99912	0.905958	2.67295	0.441664	6.052	SLC16A2
	TGFB1	1.432	0.267771	0.799861	4.96902	0.694306	3.02918	2.33595	1.30854	1.32719	4.42213	7.00691	0.838015	2.68786	0.920036	2.39375	0.428577	5.58534	TGFB1
	LAIR1	2.11625	0.403279	1.06069	5.44106	1.0398	2.46874	4.25519	2.30508	2.33136	4.90181	6.88382	1.19399	2.3949	0.967121	2.83046	0.534212	5.29838	LAIR1
	CHST11	1.432	0.2272	1.48235	5.55907	1.00326	2.66327	2.86419	1.16314	1.88662	4.42962	6.79386	1.17915	3.11264	0.917761	2.59972	0.422784	6.14905	CHST11
	BY798288	1.70711	0.246674	0.884629	6.92882	0.883662	4.1686	2.94636	1.9628	1.76023	5.13416	6.68497	1.20326	3.67658	0.916347	2.93753	0.441441	6.65441	BY798288
	AGPAT4	1.79881	0.637782	0.654234	5.45792	1.19593	3.63131	3.4335	2.25359	1.59637	6.40084	6.67077	0.630365	2.79405	0.920547	2.85811	0.50581	5.65057	AGPAT4
	IL21R	2.87105	0.241805	2.25178	3.74257	1.12949	2.4641	4.14368	2.44442	2.77376	4.45211	6.6471	1.71867	2.93687	0.929669	2.90903	0.483973	6.01073	IL21R
	TGFB1	1.36851	0.246674	0.667275	4.56442	0.584679	2.70496	2.23031	1.26916	1.16568	4.12982	6.6471	0.75273	2.50476	0.923564	2.21816	0.407365	5.44514	TGFB1
	TGFB1I1	1.51665	0.209348	0.604243	6.14068	0.803933	4.0528	3.16939	1.65384	1.51211	3.83751	6.42932	0.912175	3.14194	0.927779	2.61415	0.469987	5.56218	TGFB1I1
	TGFB1	1.27328	0.21584	0.697705	4.14717	0.561424	2.57063	2.17162	1.26007	1.2125	4.37715	6.41511	0.730482	2.40223	0.922035	2.15656	0.405143	5.32295	TGFB1
	NRP1	1.54486	0.654011	0.599896	6.87403	0.930171	3.0616	3.052	1.58115	2.25646	5.41898	6.221	1.14578	3.74249	0.911838	2.85249	0.465681	6.12543	NRP1
	BX648831	0.814757	0.400845	0.462963	3.43069	0.524882	2.20009	2.45334	0.887502	1.0463	4.4671	6.20206	0.504292	1.78702	0.904118	1.93707	0.373413	5.18746	BX648831
	TGFB1	1.23448	0.251543	0.68249	4.24832	0.611255	2.53821	1.99554	1.14497	1.09078	4.18228	6.13105	0.726774	2.32166	0.913958	2.08918	0.40021	5.22022	TGFB1
	ABI3	3.15322	0.683222	1.98444	7.01732	2.95329	4.56693	5.22362	3.04113	4.23437	6.35587	6.00322	2.08391	4.18192	0.911467	3.96019	0.782364	5.06182	ABI3
	ICOS	2.07393	0.248297	2.8169	3.88165	1.03315	2.65864	4.64256	2.47774	2.29157	4.36216	5.96061	1.40905	3.17489	0.918539	2.84855	0.475248	5.99382	ICOS
	CYBB	2.17269	0.542845	1.31499	7.02997	0.850442	3.20519	4.40193	2.05973	2.92123	5.78624	5.918	1.29225	2.68053	0.929397	3.09046	0.530229	5.82855	CYBB
	TNFSF14	1.63304	0.246674	0.882455	3.96173	0.936815	2.50116	3.36894	3.21682	0.873091	3.32034	5.75703	0.843577	1.52703	0.921864	2.23605	0.402654	5.55329	TNFSF14
	CLEC14A	1.68595	0.13064	0.586854	3.74679	0.913561	1.77397	2.28313	0.878415	1.20781	3.9949	5.71916	0.708234	2.98447	0.907847	2.04722	0.363553	5.63115	CLEC14A
	MYO5A	1.02638	0.287245	1.10416	4.52649	0.790645	2.77906	2.20096	1.09953	1.53318	4.18228	5.52031	0.702672	1.88223	0.910344	2.12578	0.362328	5.86701	MYO5A
	TGFB1	1.20626	0.241805	0.689011	4.34948	0.594645	2.59379	1.88989	1.16617	0.940972	3.75506	5.50137	0.719358	2.02871	0.912667	1.97512	0.38016	5.19548	TGFB1
	SUSD2	1.85525	0.308342	0.630325	5.28512	0.803933	3.11718	2.80549	2.08094	2.65906	4.93179	5.47297	1.26815	2.99546	0.952516	2.63185	0.439313	5.99082	SUSD2
	IGSF21	1.46021	0.196365	0.499913	2.98394	0.574713	4.15007	4.04977	2.59284	2.90718	4.99925	5.42089	1.01785	2.86363	0.919206	2.59359	0.492713	5.26388	IGSF21
	TGFB1	1.21332	0.250731	0.704225	4.41269	0.578035	2.72348	1.86642	1.13285	1.11419	3.94244	5.34987	0.704526	2.09462	0.912437	2.00672	0.399744	5.02001	TGFB1
	ROR1	0.786541	0.316457	0.517301	4.32419	0.611255	2.03798	2.38878	0.942025	1.12121	4.60201	5.34514	0.474628	1.35491	0.902365	1.90942	0.34296	5.56746	ROR1
	C1QC	2.21854	0.342422	0.621631	4.72458	0.611255	1.83418	2.46508	1.29036	2.68481	4.21226	5.29779	0.800934	2.27406	0.932865	2.25984	0.417717	5.40998	C1QC
	RAB7B	1.11809	0.176891	0.473831	4.45484	0.544814	2.6679	3.68588	1.7326	1.08142	4.97677	5.29306	0.71565	1.51604	0.92965	2.18752	0.349721	6.25504	RAB7B
	ANGPT1	1.16747	0.116846	0.449922	3.24525	0.55478	1.87587	2.35943	0.951112	0.772439	3.11797	4.98532	0.689694	1.45745	0.932412	1.67258	0.334376	5.0021	ANGPT1
	TBXA2R	1.67889	0.180137	0.808555	4.10081	1.26902	3.00602	3.54502	1.37517	2.00366	4.36966	4.91431	1.34972	3.91827	0.921464	2.50148	0.424034	5.89925	TBXA2R
	SGCD	0.72658	0.133886	0.382542	4.07131	0.468407	2.77906	2.00728	0.890531	0.744351	4.07735	4.57816	0.415299	1.7797	0.90008	1.77342	0.325754	5.44405	SGCD
	THC2403712	1.07929	0.166343	0.721614	3.23682	1.00326	3.03844	2.71159	1.38426	1.11419	3.5377	4.36512	0.767562	2.64391	0.923935	1.98231	0.359166	5.51921	THC2403712
	TNFRSF4	1.69653	0.175268	1.13459	3.67514	1.02651	1.76471	3.09896	1.93251	2.1839	3.74756	4.27043	1.03454	3.12729	0.955666	2.22061	0.436051	5.09255	TNFRSF4
	IL2RA	1.27681	0.339988	1.35846	2.81536	0.697628	1.46364	3.25156	1.64476	2.04813	2.59331	3.67863	0.778686	2.69884	0.934192	1.89583	0.368925	5.1388	IL2RA
	UBC	955.079	434.768	903.812	2077.11	732.37	1733.09	1855.52	1009.21	991.756	2695.83	2455.06	729.088	1705.13	0.900351	1405.99	888.793	1.58191	UBC
	HLA-C	871.586	387.664	560.29	1284.19	457.732	1157.33	1355.64	1004.14	587.405	1451.87	2020.42	751.11	960.224	0.933769	988.432	504.701	1.95845	HLA-C
	HLA-C	951.721	414.8	624.917	1460.34	518.352	1253.99	1442.16	1114.16	623.48	1547.14	1992.75	796.796	1020.09	0.939338	1058.51	537.05	1.97098	HLA-C
	HLA-C	932.661	425.354	632.142	1451.81	527.511	1273.6	1446.17	1158.77	663.282	1628.09	1977.71	776.005	1022.05	0.941363	1070.4	526.901	2.0315	HLA-C
	HLA-C	864.941	400.204	572.44	1339.33	469.215	1176.84	1395.35	1053.04	590.195	1526.94	1973.48	751.543	981.266	0.937071	1007.29	518.08	1.94428	HLA-C
	HLA-C	835.193	425.076	614.919	1403.54	504.382	1202.77	1406.8	1098.44	642.365	1556.6	1948.1	728.835	967.072	0.945032	1025.7	519.007	1.97627	HLA-C
	HLA-C	748.554	355.094	471.744	1063.15	376.961	947.281	1283.94	1045.99	520.886	1421.39	1876.95	689.456	860.034	0.913822	897.033	476.155	1.88391	HLA-C
	HLA-C	721.409	393.432	472.105	1136.62	393.449	983.066	1243.15	1056.39	555.96	1453.51	1788.51	710.9	903.003	0.925756	908.578	469.105	1.93683	HLA-C
	HLA-C	713.043	342.838	454.351	1023.06	358.968	946.41	1164.64	974.405	501.884	1311.66	1744.86	653.043	823.239	0.920592	847.108	443.383	1.91056	HLA-C
	HLA-C	845.337	242.317	446.548	1136.12	473.01	1118.62	1149.88	739.123	610.157	1374.2	1620.33	635.326	956.02	0.931731	872.845	438.423	1.99087	HLA-C
	HLA-C	705.231	356.327	461.685	1044.33	364.857	939.546	1110.85	869.946	456.492	1201.56	1615.68	645.053	803.42	0.925013	813.46	418.628	1.94316	HLA-C
	HLA-C	670.411	402.166	482.168	1103.33	383.177	970.051	1104.33	875.435	472.887	1217.81	1584.85	640.733	785.66	0.929266	822.539	427.665	1.92333	HLA-C
	HLA-B	461.555	262.19	294.611	852.168	304.106	774.072	824.924	839.086	376.679	1063.36	1339.68	454.349	528.268	0.909325	644.235	343.348	1.87633	HLA-B
	UBB	577.738	282.49	449.765	1099.56	358.87	883.974	870.586	547.636	551.096	1383.14	1269.61	391.772	855.903	0.90924	732.473	514.019	1.42499	UBB
	HLA-G	378.205	293.266	266.731	773.732	226.803	707.921	744.815	722.651	380.429	735.593	1229.34	520.826	597.51	0.90989	582.91	313.586	1.85885	HLA-G
	UBC	367.58	258.615	413.254	1046.28	285.034	781.311	743.957	386.859	466.437	1135.96	1146.97	275.7	762.7	0.905259	620.819	414.247	1.49867	UBC
	UBC	307.467	244.248	353.485	937.219	233.935	680.984	684.562	331.959	419.439	1022.06	1061.25	229.596	649.388	0.911484	550.43	380.656	1.446	UBC
	BC089454	245.639	161.226	224.824	591.955	181.494	515.56	578.017	480.067	275.044	661.126	990.152	287.578	295.191	0.917432	422.144	222.391	1.89821	BC089454
	UBC	263.461	214.58	289.154	767.609	187.677	530.448	626.883	327.495	353.436	847.632	967.077	199.385	612.877	0.933542	475.978	353.183	1.34768	UBC
	HLA-C	300.715	165.348	203.849	596.67	188.069	482.346	473.877	486.341	211.441	553.337	958.716	262.013	296.724	0.903076	398.419	212.902	1.87137	HLA-C
	UBC	255.921	213.519	294.185	753.378	191.799	556.103	598.617	311.81	357.792	898.768	896.963	193.093	642.542	0.90644	474.191	339.022	1.3987	UBC
	BC089454	194.951	136.004	179.315	445.094	141.157	401.994	524.459	401.76	229.443	528.141	876.381	241.583	249.196	0.903314	349.96	186.801	1.87344	BC089454
	BC089454	200.194	147.444	180.786	457.339	145.802	430.992	505.233	451.079	245	630.115	863.035	239.486	277.435	0.905604	367.226	190.773	1.92493	BC089454
	ITGB1	92.1558	91.0839	87.893	553.068	57.4646	375.698	366.645	129.374	144.995	567.276	816.23	89.1703	257.396	0.91304	279.112	93.4835	2.98568	ITGB1
	BC089454	171.2	130.641	152.437	409.598	122.171	372.858	470.1	420.251	209.833	538.876	762.893	224.371	240.497	0.903068	325.056	171.028	1.9006	BC089454
	BC089454	165.784	147.658	184.005	454.03	143.12	416.561	449.386	389.211	199.004	479.688	754.715	204.972	227.803	0.903553	324.303	168.609	1.9234	BC089454
	BC089454	160.815	123.315	156.721	394.706	124.975	366.582	452.82	355.487	198.352	489.23	742.262	199.783	216.18	0.906061	306.248	158.981	1.92632	BC089454
	HLA-B	212.463	133.678	152.308	464.95	137.166	385.364	386.558	375.577	162.835	523.296	733.569	216.543	240.924	0.907294	317.326	158.566	2.00122	HLA-B
	BC089454	162.837	135.569	168.252	413.115	135.007	385.364	429.588	376.241	200.238	471.712	723.183	203.471	218.034	0.904225	309.432	164.319	1.88312	BC089454
	BC089454	162.015	137.887	169.318	422.423	133.175	394.389	424.323	397.718	193.251	478.496	713.597	200.868	216.108	0.900095	311.044	164.288	1.89329	BC089454
	EIF1	321.313	143.314	350.458	830.325	210.053	555.965	624.194	328.671	352.249	673.127	696.961	302.765	448.222	0.900958	449.048	331.803	1.35336	EIF1
	LAMP1	218.05	105.237	298.938	715.98	224.12	530.632	470.1	298.899	408.819	655.311	657.252	180.618	416.846	0.9043	398.523	305.302	1.30534	LAMP1
	BC089454	153.995	131.036	158.319	401.904	129.38	377.484	400.806	346.317	174.154	425.72	643.389	187.416	208.835	0.906649	287.597	147.712	1.94702	BC089454
	FTL	133.193	79.9289	81.6467	411.212	93.243	196.484	238.816	169.795	207.97	502.722	557.486	131.079	203.379	0.90221	231.304	140.235	1.64941	FTL
	ACTB	151.938	74.1379	114.409	342.911	100.096	272.531	266.624	153.416	164.559	460.382	456.263	96.5831	203.165	0.90774	219.77	92.2549	2.38221	ACTB
	A_24_P247175	156.943	64.8657	111.553	373.566	94.4854	293.513	290.657	177.336	173.152	419.831	448.743	100.994	194.787	0.941546	223.11	103.05	2.16505	A_24_P247175
	HLA-F	166.162	133.41	79.7731	318.338	121.866	317.93	274.978	234.468	149.257	353.265	430.417	177.816	214.076	0.906833	228.596	118.186	1.93421	HLA-F
	UBB	208.9	86.4954	119.312	306.548	105.887	253.473	235.84	195.435	187.895	429	428.537	125.981	204.306	0.909333	222.124	171.221	1.29729	UBB
	MRCL3	90.4063	57.9512	82.2987	292.109	86.7417	205.463	215.272	100.651	153.799	368.471	410.398	66.878	195.179	0.915996	178.894	87.9496	2.03405	MRCL3
	ACTB	170.651	81.709	126.644	239.405	95.7212	209.541	229.164	184.696	184.355	362.955	375.623	106.274	185.837	0.918868	196.352	123.092	1.59517	ACTB
	MTCH1	104.772	43.8849	64.3562	237.336	83.227	148.925	144.665	105.046	102.702	255.899	292.868	72.6633	139.093	0.924144	138.111	85.8714	1.60834	MTCH1
	FTHL12	68.9334	49.2804	80.8946	302.825	48.9735	191.903	206.568	155.678	150.212	248.269	274.164	38.0815	181.844	0.947239	153.663	89.6565	1.71391	FTHL12
	ARPC2	128.926	68.7424	100.426	252.602	100.445	204.089	208.98	124.88	143.132	311.447	273.084	76.0984	190.365	0.905662	167.94	89.6682	1.8729	ARPC2
	MRLC2	80.8409	50.2535	92.71	248.755	101.309	172.302	196.408	113.764	125.292	248.306	257.906	63.5408	168.116	0.926597	147.654	106.322	1.38875	MRLC2
	RPL15	95.6335	74.486	97.3144	174.455	70.5069	137.953	176.23	138.424	152.774	212.809	255.696	125.981	121.327	0.924526	141.045	138.477	1.01854	RPL15
	PTGES3	120.662	63.1331	81.2815	168.664	99.2957	129.523	134.511	93.0878	113.392	185.077	234.878	77.2917	108.591	0.907189	123.799	148.174	0.835497	PTGES3
	FTL	70.0832	48.9956	39.6322	241.06	44.9937	102.001	130.344	108.066	115.092	155.959	218.948	64.6717	100.747	0.932389	110.815	74.3519	1.49041	FTL
	BC092424	86.9992	53.4101	79.5231	152.261	63.813	128.031	110.177	96.9286	98.7426	186.554	214.014	60.2481	108.389	0.921122	110.699	67.0375	1.65131	BC092424
	C3orf10	66.5138	56.2582	72.2918	182.233	79.5861	128.198	140.474	88.726	73.9435	174.097	205.132	76.9665	123.865	0.913415	112.945	67.8771	1.66396	C3orf10
	FKSG30	84.0999	52.4924	67.9947	140.279	52.9865	106.943	115.254	110.88	97.112	189.574	201.843	53.911	93.9871	0.924485	105.181	70.0734	1.50102	FKSG30
	HLA-A	76.7142	52.2392	36.1133	142.761	51.6577	134.081	124.827	104.325	56.477	122.65	199.21	76.3876	98.5975	0.914121	98.157	55.8288	1.75818	HLA-A
	CNP	59.241	30.3198	29.3862	137.868	36.9444	111.515	69.3861	67.9893	45.2252	128.579	195.216	44.8894	83.3455	0.902137	79.9927	45.3674	1.76322	CNP
	HLA-A	72.7109	50.2535	34.807	138.264	49.3123	128.828	119.075	107.666	57.8768	131	192.961	74.1639	99.1028	0.924256	96.6171	53.7412	1.79782	HLA-A
	AT_ssH_AB_5	60.7294	28.189	49.3153	101.85	29.7754	80.4447	72.2033	62.0615	64.4121	121.991	185.91	38.4226	64.8784	0.906586	73.8602	46.1836	1.59927	AT_ssH_AB_5
	P4HB	65.9072	37.1919	74.3871	151.991	46.8873	115.553	110.201	88.4201	70.835	125.004	183.913	52.6355	68.9102	0.927449	91.6797	62.1095	1.4761	P4HB
	HLA-A	71.3459	47.4054	30.3121	129.987	46.4886	121.149	118.993	99.1973	55.0702	121.818	179.282	70.8011	93.1668	0.926694	91.1551	51.8032	1.75964	HLA-A
	AT_ssH_AB_5	50.9029	28.9623	50.3565	103.266	30.6225	81.6489	69.0691	62.0585	64.8194	125.603	172.626	34.6293	63.388	0.909728	72.1502	45.2433	1.59472	AT_ssH_AB_5
	HGS	85.031	38.5921	77.8473	165.602	93.6283	127.124	154.76	138.605	90.5814	151.304	166.921	70.5378	130.35	0.912676	114.683	95.284	1.2036	HGS
	FTL	45.8627	33.5369	26.3824	147.343	27.1444	66.5864	88.7311	77.3248	74.5334	102.593	165.747	41.9082	59.4038	0.947558	73.6228	50.8649	1.44742	FTL
	A_24_P401100	62.2214	44.3437	69.0054	125.031	52.6742	97.9203	123.688	95.4989	100.186	136.097	165.212	78.684	77.1898	0.941155	94.4424	90.7607	1.04056	A_24_P401100
	RHOA	36.1068	39.1618	40.1235	104.413	27.2407	72.4224	67.8718	46.0774	50.569	110.043	162.39	33.0756	63.7176	0.900572	65.6317	35.6255	1.84227	RHOA
	AT_ssH_AB_5	52.1374	25.5405	44.7357	94.5589	27.2872	71.8481	63.8573	56.0914	57.4601	108.799	161.935	32.2524	59.3452	0.914772	65.8345	41.3882	1.59066	AT_ssH_AB_5
	AT_ssH_AB_5	49.3334	25.4074	43.8576	92.4854	26.6029	72.9134	65.442	53.4198	54.986	100.09	155.762	30.1759	53.2591	0.918823	63.3642	40.489	1.56497	AT_ssH_AB_5
	REXO2	32.6926	21.1734	51.854	115.708	14.0987	74.5623	81.1832	65.7176	46.8777	103.41	147.69	27.8547	63.4832	0.945508	65.1004	57.383	1.13449	REXO2
	RGS10	35.5954	10.0812	28.2886	107.017	14.6834	60.2409	100.323	38.0505	52.0203	152.256	147.226	38.8861	58.21	0.906499	64.8368	21.6504	2.99472	RGS10
	LOC51035	47.2383	25.6865	44.4618	119.269	43.6981	78.1936	90.8088	59.708	60.5265	111.34	141.975	43.1299	75.3113	0.962132	72.4113	51.7691	1.39874	LOC51035
	ENST00000375923	23.7479	6.75919	13.5672	70.1943	8.82333	46.0398	51.8253	26.3797	26.1927	93.9889	129.628	13.6734	28.3543	0.908911	41.4749	14.3343	2.8934	ENST00000375923
	A_24_P383901	42.3885	18.2157	27.7647	81.4009	19.6499	57.3599	72.485	42.9151	32.9668	103.028	128.378	20.6315	48.8209	0.93408	53.5388	23.5115	2.27713	A_24_P383901
	43723	35.7717	16.4087	47.2135	87.137	24.2276	76.2529	85.3387	48.1917	41.2857	110.913	122.81	28.7539	56.5768	0.918361	60.0678	47.199	1.27265	43723
	SLC39A13	28.2978	9.54076	17.8013	127.88	20.7229	85.7156	73.5004	43.4513	30.0713	84.8973	122.593	25.971	57.0163	0.920585	55.9583	17.6386	3.17249	SLC39A13
	CASC3	45.2737	24.6723	41.0668	113.815	43.2463	77.1237	99.0257	51.5539	49.1693	111.737	113.076	39.2439	54.5774	0.91065	66.4294	50.995	1.30266	CASC3
	HSBP1	54.557	26.9572	54.6731	92.7972	46.0966	69.0505	86.7355	65.9357	53.7852	109.699	110.605	48.794	78.4678	0.92705	69.0887	75.3652	0.916719	HSBP1
	MAN2B1	45.4501	18.7277	31.2598	120.323	25.4269	55.0533	87.6394	49.6305	36.8524	69.7946	108.721	48.2211	72.4843	0.904996	59.1987	19.9942	2.9608	MAN2B1
	LOC348262	35.9481	24.0799	15.8233	99.254	17.9423	66.8921	52.201	38.6018	27.0658	81.9068	106.586	22.593	57.485	0.917042	49.7214	17.6372	2.81913	LOC348262
	A_24_P264416	31.4405	12.2923	22.4352	55.8604	13.9326	44.0852	45.2811	34.861	30.3686	73.0475	105.511	19.278	32.4886	0.916597	40.0678	23.4794	1.70651	A_24_P264416
	TCIRG1	31.1583	8.41694	36.0785	65.7057	21.4438	50.6623	59.9307	39.0864	40.9299	61.7748	104.786	28.4462	41.226	0.941001	45.3574	16.2063	2.79874	TCIRG1
	CD59	22.1748	9.92214	33.6702	83.9887	26.4202	59.7314	61.1222	32.6892	28.5475	87.3182	100.587	15.6813	66.0942	0.905511	48.3036	23.8055	2.02909	CD59
	CLNS1A	47.4041	10.1826	30.5664	75.0622	27.6261	47.522	72.0507	37.2872	41.2998	68.4005	97.3393	29.2971	41.7533	0.95059	48.1378	60.4707	0.796051	CLNS1A
	TPM4	43.884	21.6205	26.5563	88.334	31.36	63.6869	57.9059	38.8199	45.8501	73.7296	95.9095	21.7031	60.3779	0.949745	51.5183	22.9663	2.24322	TPM4
	RARSL	21.5717	15.3165	16.232	49.7787	16.9358	41.0097	56.3388	22.2209	25.9914	73.6471	92.9505	17.1793	37.2272	0.905596	37.4153	31.9677	1.17041	RARSL
	CTSL	18.0375	8.41775	8.70935	58.0942	5.86672	34.6549	31.9756	18.3861	28.0864	50.757	89.3523	7.09717	29.7166	0.939758	29.9347	9.20052	3.25359	CTSL
	ENST00000374534	22.1783	24.9181	28.1408	80.7182	23.2742	52.5428	53.3689	27.6337	41.8334	78.8188	89.0683	18.6477	43.826	0.908366	44.9976	28.2811	1.59108	ENST00000374534
	HIST2H3PS2	35.5107	27.5869	30.9511	85.5144	18.7463	55.2756	63.1177	39.6014	34.3993	84.9648	88.3392	22.8711	72.8724	0.91305	50.7501	35.11	1.44546	HIST2H3PS2
	GRB2	29.2043	17.1341	29.4557	57.365	23.4469	38.7124	43.0097	35.9666	37.255	77.4547	88.1545	18.7181	38.2452	0.902719	41.0863	27.4531	1.4966	GRB2
	GRB2	28.6188	16.6578	29.334	55.9826	22.1314	36.2714	43.5497	34.0825	33.7767	69.8321	84.1871	18.4771	36.5827	0.916819	39.1911	26.2924	1.49059	GRB2
	A_24_P49800	34.1034	18.8892	29.4949	55.1229	20.404	44.4511	40.709	39.8679	39.4248	65.5449	81.2802	20.3181	33.0892	0.926159	40.2077	27.7263	1.45016	A_24_P49800
	A_24_P255786	30.5728	16.3811	23.6959	48.1898	17.0553	41.3478	49.4483	42.3093	37.0092	75.1162	80.7499	18.5828	32.3348	0.917071	39.4456	27.3118	1.44427	A_24_P255786
	TIMP1	17.7201	4.11799	12.4717	62.4099	7.44137	36.1556	37.8683	23.8687	18.3958	33.5032	79.661	7.72383	37.2565	0.940738	29.1226	6.84814	4.25263	TIMP1
	VAT1	12.9797	1.58959	3.98192	63.9946	5.20231	29.5322	30.25	15.0391	12.9255	58.1622	77.1044	8.37829	31.5109	0.928201	26.9731	8.85846	3.0449	VAT1
	GRB2	26.6084	17.2518	29.534	56.2102	23.1446	37.0588	38.1383	31.9622	32.3816	68.3256	76.2617	17.1126	36.612	0.900132	37.7386	23.9667	1.57463	GRB2
	GANAB	26.633	15.1315	23.6611	52.6362	21.5036	42.5475	36.7179	22.8418	32.103	61.3926	74.2922	21.0764	34.2976	0.90589	35.7565	26.8292	1.33275	GANAB
	GRB2	25.8712	13.4015	23.1134	47.2879	17.351	28.8282	39.1008	30.7445	29.9238	63.6112	74.117	16.6602	33.2577	0.919218	34.0976	22.92	1.48768	GRB2
	GABARAPL2	17.1769	12.9585	23.0829	63.9103	16.5039	42.0195	39.5058	22.6449	21.3942	54.5346	73.4874	15.0286	37.9669	0.915852	33.8626	23.4079	1.44664	GABARAPL2
	POLR2G	44.8787	20.4601	39.4997	66.6161	23.8722	54.6642	55.0651	38.729	44.5744	66.969	72.7346	36.6279	45.5251	0.93489	46.9397	38.2119	1.22841	POLR2G
	ACTC	14.3905	8.02664	11.4198	37.8725	7.47791	29.1802	31.8465	17.5804	18.1874	50.4797	71.9155	8.05755	19.7268	0.914298	25.0893	11.6305	2.15719	ACTC
	SIDT2	15.1347	5.9145	12.6934	52.0504	14.1452	32.3205	42.8219	20.1127	25.638	66.9765	70.7319	13.2636	31.434	0.927893	31.0183	12.443	2.49283	SIDT2
	SIDT2	15.1347	5.9145	12.6934	52.0504	14.1452	32.3205	42.8219	20.1127	25.638	66.9765	70.7319	13.2636	31.434	0.927893	31.0183	12.443	2.49283	SIDT2
	AK026078	10.2462	3.55243	8.18988	41.5223	8.48781	32.9597	33.9653	10.747	10.1681	47.0544	70.5615	6.68929	30.2475	0.913966	24.184	5.61731	4.30526	AK026078
	FKBP9	14.3165	4.93916	8.50722	40.5108	11.2949	36.0259	33.9418	20.1309	11.2214	43.2619	69.1412	9.2571	25.5822	0.925997	25.2408	13.5668	1.86048	FKBP9
	EXOC7	21.0285	11.6797	15.9277	46.3818	19.0153	31.9314	37.2109	29.3512	21.3521	64.8254	68.9991	11.4689	27.0507	0.900967	31.2479	20.4924	1.52485	EXOC7
	HDLBP	19.339	11.8128	19.5705	43.4695	12.7035	32.7281	35.5441	34.658	26.2068	51.4466	68.218	18.7089	24.4397	0.935184	30.6804	19.2533	1.59351	HDLBP
	ACTN1	23.6809	10.5542	9.28534	67.4717	20.6099	44.7429	39.6408	19.4675	22.1035	63.6486	67.7493	13.5158	37.0661	0.902612	33.8105	13.1353	2.57402	ACTN1
	ENST00000312847	19.8011	7.15192	13.5781	30.6739	8.45127	23.321	28.3249	21.5787	17.2839	44.1763	66.5041	11.7359	21.7885	0.902771	24.1823	13.8972	1.74008	ENST00000312847
	GRB2	23.2506	15.6151	25.1	49.2098	20.6166	32.3715	36.0019	28.7514	27.3326	60.3508	65.6614	15.6572	30.5661	0.904642	33.1142	21.6788	1.52749	GRB2
	LOC643386	48.1624	20.1591	35.02	62.2076	23.4602	50.2918	52.9053	52.1112	41.6555	59.6762	64.5299	28.6241	40.4497	0.931149	44.5579	32.7789	1.35935	LOC643386
	CFD	5.50226	1.14087	3.91236	36.3763	2.72407	15.6925	25.8012	11.1195	6.32464	23.4747	64.331	5.11152	24.9524	0.908416	17.4203	4.95351	3.51675	CFD
	GRB2	22.7638	13.6158	23.6263	44.9783	17.4739	28.3001	35.4736	26.7038	26.8013	57.5326	63.886	14.7858	28.7462	0.910798	31.1298	20.4432	1.52275	GRB2
	RPRC1	16.803	3.94191	11.6002	49.6776	11.6736	36.9893	26.9398	18.5467	11.39	50.1724	63.7345	8.66937	20.4262	0.900185	25.428	8.08014	3.14698	RPRC1
	FAM14A	17.9458	7.72154	13.1934	74.1012	21.261	50.5234	56.8377	27.2127	22.9344	45.8252	63.5357	15.8147	43.2767	0.900297	35.3987	16.6817	2.12201	FAM14A
	GRB2	22.5945	15.0593	23.4872	47.996	18.1018	30.6299	34.4641	26.4161	27.1009	57.4801	62.9249	14.9434	28.6436	0.911143	31.5263	20.553	1.53391	GRB2
	STK11IP	21.6316	7.13407	15.7386	49.3193	19.5336	36.4613	37.3166	31.317	25.5467	53.4927	61.5945	19.241	28.5997	0.950659	31.3021	22.0764	1.41789	STK11IP
	THC2365247	11.6852	4.83935	8.3768	38.6395	5.20231	24.1871	22.9722	14.1576	12.9372	37.1683	57.9491	6.25174	13.117	0.922655	19.8064	8.75614	2.262	THC2365247
	ACTN1	20.2737	6.97179	7.8595	55.5612	16.3776	38.1473	34.8632	17.4623	18.9084	53.3653	57.362	11.5765	31.456	0.917565	28.4758	11.2178	2.53845	ACTN1
	TMEM9B	24.7848	13.6515	30.4121	62.0727	25.9385	42.478	49.6948	27.0915	33.6947	52.8107	55.8612	16.2319	37.2052	0.900715	36.3021	34.1089	1.0643	TMEM9B
	C1orf122	25.2822	15.1834	21.7658	43.0691	19.012	38.9301	33.8831	32.0985	17.3682	45.6603	55.6813	14.8914	32.0053	0.910971	30.3716	25.3666	1.19731	C1orf122
	SERINC3	12.6129	7.78078	14.0845	39.5499	11.8929	32.7559	30.297	19.4251	22.588	50.9369	55.0279	9.63346	21.2538	0.916175	25.2184	22.5801	1.11684	SERINC3
	LSM1	28.2449	9.71766	22.9286	44.6748	14.6901	23.4229	36.2484	25.7588	28.0536	41.478	54.2089	16.0521	27.0031	0.951428	28.6524	28.3142	1.01195	LSM1
	LOC285148	13.2407	8.35933	11.8132	40.4392	12.9294	27.9852	32.9851	17.8349	20.5422	52.5708	54.0526	10.008	29.1197	0.922789	25.5292	17.3304	1.47309	LOC285148
	VKORC1	15.8437	8.91434	14.3366	53.9807	8.91635	40.2594	37.6687	24.9288	13.8805	33.6082	54.029	10.8293	25.0623	0.916236	26.3275	13.6108	1.93431	VKORC1
	RARA	15.5333	2.30689	9.20709	47.6419	11.3846	25.3451	27.5854	14.2182	11.7692	48.9132	52.6655	9.25339	20.1186	0.905562	22.7648	11.4056	1.99593	RARA
	GLB1	22.7956	21.0225	22.0505	41.8721	26.1179	39.1385	34.2646	32.3984	26.8388	43.9739	52.656	18.0451	28.2371	0.905773	31.4931	32.3069	0.974811	GLB1
	SH3GLB1	14.5351	8.72609	16.345	40.6963	9.99269	27.8231	26.1533	13.5791	15.3364	43.8765	51.3351	11.0128	22.682	0.901639	23.238	12.102	1.92017	SH3GLB1
	LOC51035	22.6016	8.05748	16.6754	44.3714	18.6898	31.6906	36.266	25.4468	19.648	35.0022	49.2283	17.7726	30.3098	0.955558	27.3661	20.1661	1.35704	LOC51035
	FAM108A1	19.3426	9.83937	19.9617	47.486	24.0516	30.9217	33.7246	22.1906	23.2809	38.6449	48.9253	18.9814	31.0092	0.914149	28.3354	17.6871	1.60204	FAM108A1
	DCUN1D5	21.0638	5.48606	16.6493	37.4257	6.43147	27.3275	31.3065	23.4204	26.0265	25.6034	48.0352	15.1751	22.0851	0.95671	23.5412	30.6531	0.767988	DCUN1D5
	C11orf73	13.9884	8.76585	15.5886	47.3933	9.16218	28.8189	27.7263	15.2996	22.7331	41.7179	47.7985	18.4623	24.6375	0.912579	24.7763	20.4545	1.21129	C11orf73
	SKIP	10.5848	2.70449	8.20292	33.6157	8.79676	17.5266	21.9627	10.017	10.9874	39.3194	46.9084	6.0478	14.7429	0.904581	17.8013	7.3454	2.42346	SKIP
	TPM4	22.1713	12.1081	15.506	51.6542	16.9955	36.8782	31.1539	20.5004	24.3389	39.162	44.8158	10.1118	27.7025	0.906734	27.1614	12.4437	2.18275	TPM4
	FAM108A1	16.5174	7.02372	14.6062	34.9517	16.5637	23.2608	29.1525	18.4952	18.8428	32.5738	44.2856	16.3932	28.5557	0.945845	23.1709	14.3426	1.61553	FAM108A1
	MGAT1	9.00818	4.17236	11.6958	30.2693	6.03614	17.6193	30.2207	20.7882	13.9367	29.291	44.1909	9.11805	16.746	0.956269	18.6994	7.81458	2.39289	MGAT1
	C10orf61	9.98871	5.97048	13.4564	38.3192	8.71703	22.3483	23.1072	12.11	13.0893	33.6831	42.9457	12.7389	21.88	0.910533	19.8734	10.7725	1.84484	C10orf61
	SHC1	14.1648	3.58813	8.3116	35.7019	8.20211	28.0686	25.9303	14.6544	16.8158	38.8622	42.6143	9.58526	22.2609	0.949096	20.6739	8.75883	2.36034	SHC1
	MGC7036	8.7754	2.70205	8.0486	30.8088	9.89303	19.5322	16.3399	10.3714	10.6386	31.5995	42.567	5.588	20.5398	0.906539	16.7234	5.47532	3.05432	MGC7036
	SHC1	12.5847	3.64169	8.09424	34.0203	8.71703	28.3604	25.942	14.7877	16.7268	38.8398	42.0225	9.0958	23.2166	0.944781	20.4653	8.37931	2.44237	SHC1
	SHC1	12.4012	3.63682	8.32464	35.2004	8.41805	28.578	25.496	15.242	16.7268	39.6942	41.9752	8.71572	23.4364	0.9425	20.6035	8.36864	2.46199	SHC1
	UBXD1	15.6709	5.66214	9.47661	31.9804	13.5406	20.9264	23.7821	18.6163	10.6363	25.6034	41.4071	10.5382	19.3057	0.934944	19.0112	12.4221	1.53044	UBXD1
	DAB2	8.6978	2.76859	2.29091	32.5958	3.08285	13.2191	14.8668	6.0338	11.184	33.848	40.5265	3.80073	14.0179	0.909934	14.3794	6.35083	2.26418	DAB2
	EHD1	15.5897	3.7991	16.3472	37.4341	10.7368	27.3228	23.6647	20.1187	14.2597	31.4421	40.4128	15.151	31.5073	0.906901	22.1374	12.6859	1.74504	EHD1
	TBC1D9B	10.3449	9.57322	13.1325	30.0333	15.2415	22.4224	28.4423	21.6908	18.0517	34.5376	40.356	15.2882	17.0353	0.912559	21.2423	15.0773	1.40889	TBC1D9B
	WIPI1	11.7346	9.12694	15.7712	37.2951	12.8729	22.1121	23.8056	25.159	20.994	30.2054	40.2235	6.64108	24.8572	0.935784	21.5999	14.5819	1.48128	WIPI1
	TINF2	10.7576	7.4489	8.43984	36.3889	12.9028	20.2131	29.3931	12.0494	12.8272	35.0172	39.911	9.52964	17.3795	0.910564	19.4045	7.73578	2.50841	TINF2
	UBE2F	15.5827	7.41077	17.2101	32.8697	10.4179	27.2626	23.0309	17.8954	18.4356	35.6168	39.911	14.0608	24.8279	0.927522	21.8871	13.8857	1.57623	UBE2F
	RNF130	9.7136	8.76017	11.2893	38.787	8.1855	21.0746	26.4761	11.1286	18.4496	38.9372	39.7406	10.6458	16.6252	0.900655	19.9856	11.6284	1.71869	RNF130
	C11orf24	16.4045	3.47291	12.7652	35.2341	11.2351	28.4669	25.3844	19.5977	28.1332	42.4824	39.2056	14.5281	25.52	0.917251	23.2639	11.6472	1.99738	C11orf24
	SHC1	11.8052	3.38852	7.34655	30.1471	7.66062	26.466	24.1343	14.094	15.6314	36.921	39.0919	7.73495	21.0341	0.942331	18.8812	7.80791	2.41822	SHC1
	GBP2	12.2178	2.16083	5.70988	23.3531	4.31201	13.0477	15.7295	7.80881	9.26927	31.4046	39.0777	4.47745	11.9965	0.902217	13.8896	4.03915	3.43875	GBP2
	SHC1	11.5971	3.20108	7.08572	29.2578	7.19554	24.956	23.3185	13.9577	15.4722	37.1608	38.7842	7.79428	21.3967	0.941808	18.5521	7.82268	2.37158	SHC1
	SNX6	7.75254	7.13894	7.44653	32.9456	8.63066	22.1677	22.89	9.37178	11.4789	27.4022	38.4907	8.73797	12.4982	0.905321	16.6886	9.74643	1.71228	SNX6
	SHC1	10.8846	3.22948	6.87706	28.3053	7.0095	24.1501	23.6413	14.1879	15.0462	35.9766	37.6148	7.78315	20.3237	0.945744	18.0792	7.55011	2.39456	SHC1
	VPS24	14.6339	8.50701	10.5547	29.6498	13.1818	22.2696	33.8479	13.5155	12.6867	28.8937	36.952	8.64342	18.9761	0.91296	19.4086	18.2847	1.06147	VPS24
	SH3GL1	14.327	6.72268	10.0287	28.7647	12.2849	19.9352	15.8	18.5255	18.0844	28.7363	36.4359	13.2766	19.4815	0.925156	18.6464	10.6897	1.74433	SH3GL1
	BAD	14.588	4.8637	10.3634	25.4562	8.21208	22.8532	19.5093	16.1113	13.3047	26.173	36.1898	11.7767	18.2071	0.950868	17.5084	12.0645	1.45123	BAD
	GRB10	11.7099	1.98151	3.83412	28.7268	8.97283	19.3099	18.7639	6.28521	11.8417	32.0042	36.1282	5.2413	16.1894	0.911829	15.4607	5.39813	2.86408	GRB10
	KIAA1913	5.20598	7.36614	1.65189	29.1061	0.784001	15.6415	13.9805	9.99576	5.17768	25.5509	35.9341	4.49969	12.2016	0.903476	12.8535	5.3546	2.40047	KIAA1913
	SLCO2B1	4.88502	1.73727	3.11685	23.8631	3.78712	13.2978	13.4992	4.81008	9.44249	22.8002	35.7826	3.52077	6.85513	0.909075	11.3383	3.49363	3.24541	SLCO2B1
	LENG8	9.13516	6.75595	13.4085	25.2413	12.936	19.4164	22.0683	14.1819	15.2592	30.1454	35.2145	11.773	17.028	0.904521	17.8895	8.4736	2.1112	LENG8
	BU940040	7.87951	4.69979	4.83829	27.7743	3.93329	17.0635	16.9738	9.49294	8.81517	34.6875	35.1103	5.42485	17.5626	0.906079	14.9428	4.79856	3.11401	BU940040
	DKFZp686D0972	6.85313	2.52516	4.92958	27.4371	3.71072	20.1575	24.1695	7.96329	6.23569	30.8799	34.6747	3.08879	8.44807	0.905482	13.9287	3.16458	4.40143	DKFZp686D0972
	RP5-860F19.3	5.66098	0.947747	4.81221	19.9562	5.3817	13.2098	20.9532	12.1888	6.15377	27.2523	33.7373	5.66587	13.952	0.929002	13.0671	3.56661	3.66372	RP5-860F19.3
	FVT1	7.50212	2.89193	5.40341	28.9459	8.35825	17.1098	16.2402	6.32459	9.35354	28.1067	33.5953	3.95091	12.7289	0.900491	13.8855	7.3419	1.89127	FVT1
	DDX10	11.3925	3.05827	11.661	25.1022	4.10604	15.5164	21.9451	13.155	17.9463	34.2977	33.5622	12.5257	16.2443	0.911828	16.9625	19.5712	0.866707	DDX10
	FAM65A	7.51975	0.903119	4.49704	25.2371	7.31181	14.2288	16.8154	10.1472	8.81283	29.1336	33.4627	4.38845	14.2559	0.931333	13.5934	4.08491	3.3277	FAM65A
	RRAS	8.50028	5.0844	6.73361	35.4449	5.64082	18.7726	17.5725	12.6371	9.52909	25.0337	33.1408	6.81721	17.526	0.922857	15.5718	7.62606	2.04191	RRAS
	COPZ1	17.1311	6.87847	10.2221	21.1068	9.2552	22.3159	25.0382	10.1533	15.7297	26.9675	32.7857	11.1538	16.0539	0.904749	17.2917	15.016	1.15155	COPZ1
	C2orf17	11.0504	4.26973	7.56825	25.4647	6.87662	19.6897	19.5093	14.9179	8.19254	26.4278	32.5916	5.60654	13.5748	0.942686	15.0569	10.3946	1.44853	C2orf17
	ENST00000308604	8.02765	2.49676	6.31847	21.3006	4.33526	17.8786	18.6759	10.8802	19.2548	20.1919	31.853	6.71153	22.6014	0.938936	14.6559	4.0443	3.62383	ENST00000308604
	POLR2K	9.33267	4.95133	9.68962	17.9289	6.93642	14.6364	20.8416	13.4246	9.88722	21.6609	31.8246	5.06517	8.18441	0.905448	13.4126	14.649	0.915602	POLR2K
	GPX4	14.1119	8.92814	11.0894	39.9039	10.6837	22.9226	21.6927	15.557	19.4491	24.4941	31.7299	8.61932	18.6649	0.900943	19.0651	14.9144	1.2783	GPX4
	MDS025	6.28527	2.57628	8.85933	22.9991	5.18902	13.2145	15.9643	5.86721	10.8633	20.5367	31.6211	6.51872	11.7035	0.918924	12.4768	9.43657	1.32217	MDS025
	TMEM149	9.4526	4.32247	13.0716	23.2857	7.72042	10.755	25.4197	13.5639	16.474	27.3347	31.5216	9.82999	16.3066	0.913	16.0814	4.28576	3.75229	TMEM149
	CREG1	6.90604	5.97535	9.13319	29.4685	6.01289	15.9009	21.7807	7.76337	15.3645	19.7272	31.0908	6.05892	12.4213	0.919867	14.4311	9.36127	1.54157	CREG1
	PQLC1	13.1419	4.65597	9.83525	37.1138	8.26523	20.2964	22.5437	13.3701	13.8056	28.1142	30.7357	11.43	18.7161	0.920233	17.848	8.9685	1.99008	PQLC1
	BPGM	6.56744	1.86953	5.17953	22.3121	2.93668	17.7304	13.9629	5.86418	4.79381	25.2136	29.9972	3.70432	12.0697	0.901631	11.7078	2.91171	4.02094	BPGM
	SHC1	8.35214	2.37424	5.27734	22.0003	5.26875	17.2117	19.3685	11.4345	11.5562	27.8369	29.9972	5.91802	15.9221	0.956059	14.0398	6.20204	2.26374	SHC1
	CASC3	9.29388	5.07548	8.33985	21.5704	7.8533	13.3719	25.4138	13.6881	14.049	29.8906	29.9403	8.45987	12.0844	0.910614	15.3101	11.5606	1.32433	CASC3
	SHC1	8.66253	2.98037	6.09025	24.7145	6.41818	20.2964	18.7463	10.7318	12.2279	27.7769	29.5569	6.01442	15.3581	0.943224	14.5827	6.26381	2.32808	SHC1
	SHC1	8.89179	2.35963	5.31429	21.5029	5.52787	17.0496	18.9987	10.4592	11.0763	27.7919	29.145	5.85312	15.1457	0.947884	13.7782	6.01135	2.29203	SHC1
	FKSG44	9.9217	1.86709	8.6811	28.5666	8.88313	24.289	19.6854	14.197	8.94859	20.7165	29.0313	7.2974	14.0618	0.904202	15.0882	8.05425	1.87332	FKSG44
	PTS	11.1809	3.97275	10.4286	33.2364	5.02292	20.2594	19.1454	10.9772	15.5518	25.3335	28.52	8.34863	19.8623	0.924215	16.2954	14.2245	1.14559	PTS
	SHC1	8.34509	2.63227	5.46209	23.7704	5.57438	18.8513	18.6055	10.1139	11.0576	27.0049	28.3591	5.70666	14.6441	0.94564	13.8559	5.85918	2.36483	SHC1
	GTF2F1	10.2991	4.27866	7.67693	22.5144	9.86313	14.3122	14.6907	12.5371	14.0233	27.9044	27.4927	8.37273	13.8458	0.905578	14.447	10.2973	1.40299	GTF2F1
	ABL1	9.2057	3.50456	5.59468	20.3987	11.3215	14.4187	14.8609	10.8197	9.79828	22.343	27.379	5.69183	12.1576	0.913618	12.8842	7.88128	1.63478	ABL1
	MGC4677	6.44046	2.36775	5.87724	18.4684	3.89011	14.3863	15.3422	7.23027	14.0163	15.35	27.1944	5.29877	16.6178	0.944839	11.7292	3.17362	3.69585	MGC4677
	SF3A1	9.95344	7.77185	9.7244	25.1949	6.52448	15.2756	16.7214	11.0438	11.0201	22.9051	26.6831	9.97645	9.87256	0.901739	14.0513	9.05059	1.55253	SF3A1
	CTSB	5.05079	2.44321	3.4081	19.7328	2.51811	11.1718	10.9872	5.74302	7.90229	11.7299	26.4842	3.50409	9.80665	0.93223	9.26786	2.80934	3.29895	CTSB
	GLG1	8.41563	3.97031	6.26195	22.919	8.98279	15.5257	18.9811	10.7833	11.3151	21.9832	26.3043	6.68187	12.868	0.954714	13.4609	7.6063	1.76971	GLG1
	ZNF259	9.95344	3.48508	8.6072	26.198	6.17899	15.5952	16.8564	10.2078	18.5222	22.3055	26.0297	7.01003	9.90186	0.919895	13.9116	13.8257	1.00622	ZNF259
	ME3	9.5831	3.26194	2.95383	12.4415	3.69411	9.74062	11.6328	8.59938	9.1101	18.2506	26.0297	7.50691	9.48074	0.904242	10.1758	10.2582	0.991971	ME3
	FAM21C	6.22178	3.86402	5.90332	20.3186	6.4514	11.2182	15.0839	6.91828	7.75248	22.3954	25.7646	4.08069	8.68244	0.905809	11.1273	7.77081	1.43194	FAM21C
	AK023660	6.35229	1.27719	4.54269	24.9083	2.17594	17.1468	15.0605	6.73048	4.81721	17.3437	24.6852	2.04683	9.42215	0.917905	10.5007	3.00109	3.49896	AK023660
	RAB24	5.62218	1.92308	8.82673	15.7078	5.8933	14.2473	19.9847	13.1883	11.5679	22.5154	24.6094	5.97364	8.60554	0.902118	12.205	6.80291	1.79409	RAB24
	CKLF	8.14405	6.91255	7.39871	16.8669	8.99276	16.3965	16.6451	14.1485	15.0462	24.4641	24.0555	9.09023	14.3072	0.908112	14.036	12.2244	1.1482	CKLF
	FAM38A	6.63445	3.27654	3.09077	13.1327	4.36184	11.2598	12.3723	8.52366	9.5408	15.5149	24.0318	7.50876	10.6635	0.941904	9.99323	7.37061	1.35582	FAM38A
	SMAD2	3.5024	1.16034	4.20362	15.5772	3.5878	8.67068	10.6585	3.54395	5.64349	18.3781	23.8661	3.21486	8.21005	0.903086	8.47824	4.40312	1.92551	SMAD2
	FIBP	10.9551	2.72883	6.7923	17.0439	7.16231	13.585	15.7472	10.6864	9.55016	22.7027	23.8235	9.05501	11.9928	0.924062	12.4481	9.83469	1.26573	FIBP
	FAM108A1	8.80361	3.8697	8.63763	19.9604	9.62062	14.1825	18.8285	11.7526	10.8235	14.3981	23.6815	7.68118	12.8827	0.941413	12.7017	8.43383	1.50604	FAM108A1
	A_24_P281683	6.47926	4.88966	5.32951	27.4287	6.08265	13.1033	15.5417	12.4735	11.184	17.9583	23.6057	4.95393	7.4264	0.904586	12.0351	7.24511	1.66114	A_24_P281683
	CRIPT	9.62895	4.48476	9.22014	17.4653	7.93303	15.8129	19.3156	6.37305	11.6779	20.2968	23.4495	7.90737	13.7579	0.900071	12.871	11.6348	1.10626	CRIPT
	INPPL1	6.81081	1.39809	4.14928	15.4718	6.06936	11.5285	14.99	10.335	6.3855	13.7835	23.3217	4.04731	6.97964	0.940236	9.63619	7.0274	1.37123	INPPL1
	PSEN2	11.6182	4.58132	9.02017	21.6378	9.88306	17.9898	19.122	11.8828	9.96213	22.7102	22.9618	7.75164	14.8748	0.921276	14.1535	10.4426	1.35536	PSEN2
	FLJ10241	16.274	8.78451	11.8871	27.2432	11.0757	20.9125	20.196	20.773	18.782	24.8688	22.6541	10.1044	20.6167	0.907728	18.0132	14.9982	1.20102	FLJ10241
	CXX1	3.17085	1.99611	2.83646	18.4853	1.77729	13.0245	9.5375	6.0853	6.20292	19.5923	22.5831	3.91383	9.08891	0.915348	9.09957	3.03659	2.99664	CXX1
	YKT6	9.40322	3.01202	7.59433	14.9871	6.61086	15.4377	17.1616	14.6786	6.55637	19.7572	22.4695	5.56204	11.0773	0.904884	11.8698	10.5035	1.13008	YKT6
	NOD9	8.09114	2.21357	3.43419	15.5182	5.11594	10.2362	11.175	5.43709	6.89578	18.6479	22.2611	4.82785	9.19145	0.918193	9.46504	3.82958	2.47156	NOD9
	ENST00000312289	14.1718	3.94354	9.9461	25.7597	9.00605	18.3326	18.4411	12.7582	15.9942	17.0289	22.0954	8.62302	15.7683	0.918024	14.7592	13.7786	1.07116	ENST00000312289
	SLC38A6	4.50056	2.48378	2.31699	16.2979	3.76055	14.1825	11.715	4.98576	5.41644	14.6605	22.0623	3.72101	6.56218	0.911045	8.66657	3.97619	2.17962	SLC38A6
	LOC619208	2.95217	0.512822	1.12372	12.981	1.15607	8.54562	8.71581	3.14412	2.94697	13.7236	21.9534	1.75946	5.62473	0.922211	6.54919	2.09484	3.12634	LOC619208
	XRCC1	11.2655	5.94046	8.67893	16.7236	8.43798	13.9277	14.9548	14.6907	7.495	18.7978	21.5321	7.44758	11.092	0.908635	12.3834	9.3226	1.32832	XRCC1
	KIAA0329	5.29063	3.18242	2.94079	13.1833	6.06604	8.62436	12.1845	5.92476	6.69213	16.8266	21.4705	5.88094	8.15146	0.903427	8.95526	4.14144	2.16235	KIAA0329
	PGM3	8.40858	5.40573	8.23335	25.0432	3.96984	14.7939	15.8235	8.28436	14.784	21.7284	21.1912	6.53169	12.9522	0.908847	12.8577	10.5775	1.21556	PGM3
	VPS4A	9.77356	3.78287	5.06434	15.1726	7.72042	12.3205	15.5359	15.0663	10.346	21.8108	21.1628	7.73495	14.3987	0.916968	12.2992	10.4927	1.17216	VPS4A
	STK10	4.2184	1.63746	6.81186	13.4235	4.5379	10.9866	9.80162	6.16102	7.68694	14.7804	20.9545	4.63875	8.37117	0.911213	8.77001	2.70933	3.23696	STK10
	FLJ35348	8.59199	1.63421	3.64284	13.335	5.22889	11.95	11.4039	8.67814	4.83594	11.4675	20.6893	6.0515	8.18808	0.915812	8.8998	6.59331	1.34982	FLJ35348
	MIZF	6.58155	2.45944	5.94679	13.1243	4.59106	10.2918	11.8324	8.65996	9.25991	15.5224	20.6799	6.3259	6.4157	0.932624	9.36085	8.55365	1.09437	MIZF
	THC2304641	4.46529	1.25771	1.59972	15.8806	2.27892	9.96758	7.02547	5.76119	3.57663	12.5543	20.623	1.88368	6.37908	0.922001	7.17333	1.62909	4.40329	THC2304641
	MYO9B	5.94667	2.09673	7.13789	20.8623	6.41153	12.9643	12.8419	8.83262	9.75614	18.483	20.4715	4.19934	10.5573	0.929203	10.8124	3.85226	2.80677	MYO9B
	KCTD10	6.35934	3.27086	4.25143	15.3622	4.05953	10.264	9.20296	4.92215	7.33115	17.7934	20.2443	3.19261	9.78834	0.911527	8.92634	4.28856	2.08143	KCTD10
	A_24_P298179	3.37895	2.08861	1.88228	12.3067	1.64109	6.91524	6.82005	4.04071	4.94829	10.2833	20.1401	1.29966	5.34642	0.919404	6.2378	1.44318	4.32226	A_24_P298179
	HIST1H3G	7.19173	7.78646	7.84211	20.2385	4.58441	12.1538	13.511	8.92955	9.47526	19.3674	20.0928	5.2172	15.5302	0.902497	11.6862	8.63727	1.353	HIST1H3G
	ATP6V0D1	7.7349	5.49986	5.80986	16.5887	6.77031	11.1904	12.6189	11.4012	14.8215	21.0013	19.7472	7.86473	12.7948	0.908127	11.8341	7.84744	1.50802	ATP6V0D1
	CBLB	4.78626	2.09997	3.75587	17.7772	6.47133	9.33766	12.7128	4.56473	8.87135	19.6073	19.5531	2.54371	11.374	0.900752	9.49655	4.13969	2.29402	CBLB
	SLC24A6	5.79148	1.75755	4.1232	13.6764	6.00625	10.2455	8.80972	6.86375	8.17381	15.8822	19.3069	3.33166	6.10078	0.907219	8.46686	4.88685	1.73258	SLC24A6
	TNFRSF1A	5.50931	1.90199	3.05599	10.9243	3.87017	9.58777	8.69233	5.99746	6.64766	15.6273	18.9187	3.72472	9.03032	0.922821	7.96061	4.17528	1.90661	TNFRSF1A
	SNAPC2	5.89376	1.9596	5.44253	18.932	5.58767	11.0699	12.2726	8.84776	7.01749	17.5536	18.8619	5.88094	11.4106	0.934857	10.0562	5.54407	1.81386	SNAPC2
	MEA1	10.2074	6.44436	8.23335	18.2324	8.13899	12.6679	14.2798	8.51457	11.8628	19.4124	18.7009	8.38571	13.2086	0.91814	12.1761	9.78069	1.24491	MEA1
	AIP	7.07534	2.20059	5.85985	17.5496	5.10265	12.9597	12.9827	10.8197	8.68877	14.6979	18.6251	5.15787	8.39681	0.960626	10.009	6.0766	1.64713	AIP
	FIS1	5.99605	3.20189	5.68162	10.8905	4.67411	10.5697	11.492	6.65778	6.0063	14.4731	18.4689	4.10479	8.53962	0.921322	8.51972	7.67102	1.11064	FIS1
	AKR1B1	4.62049	0.98345	5.20779	12.2139	5.20231	6.33627	11.4685	6.85164	7.28902	12.0971	18.4452	7.07121	10.7514	0.912935	8.34911	2.87312	2.90594	AKR1B1
	C22orf9	4.11258	0.619931	1.8236	14.2201	1.92678	7.42937	6.47376	6.8062	2.30327	9.09909	18.3695	2.09504	4.00615	0.907078	6.09887	1.58922	3.83766	C22orf9
	STK25	5.9114	2.37099	4.72092	10.1235	4.40502	10.579	11.1163	11.4012	6.00396	14.4431	18.1422	4.51267	6.33514	0.901144	8.46657	6.71899	1.2601	STK25
	CSNK1D	7.28696	4.87181	6.82925	22.5819	7.43804	11.1533	12.971	10.9257	12.6914	17.2388	17.896	6.20353	12.0514	0.90547	11.5492	9.1052	1.26841	CSNK1D
	CFLAR	5.79853	3.34552	5.83812	11.3794	5.20896	8.55952	8.94471	6.48816	6.24037	13.3863	17.6783	4.0881	9.88355	0.917293	8.21842	4.1916	1.96069	CFLAR
	MUS81	6.30643	1.87927	5.17301	11.3204	7.16896	10.9588	9.78401	7.23935	9.33949	11.6324	17.6593	4.77594	6.92837	0.904289	8.47429	6.19432	1.36808	MUS81
	SLC15A3	5.77737	2.12594	2.35176	19.2776	2.6078	11.4775	11.2807	7.77852	7.33583	9.3839	17.5883	3.20003	6.17401	0.922255	8.18148	1.65042	4.95721	SLC15A3
	ST6GALNAC6	2.43369	0.686468	2.68432	11.6745	1.81716	6.72534	7.74152	4.44963	3.85986	11.1677	17.5457	1.48321	4.77882	0.938277	5.92676	1.30713	4.53417	ST6GALNAC6
	LAMP2	4.83211	1.96609	4.84264	16.2642	3.79377	11.9453	10.5411	4.70709	7.31711	13.3413	17.1101	2.65866	6.25824	0.91612	8.12137	5.0325	1.61378	LAMP2
	AIP	6.99422	1.93201	5.3469	15.594	4.68075	11.5239	12.4545	10.7742	8.56705	14.9003	16.9349	5.12635	8.22103	0.965983	9.4654	5.83166	1.62311	AIP
	ACTR1A	5.77032	3.70498	5.97287	18.283	5.68733	14.025	12.883	9.8534	7.85079	15.6798	16.8213	7.28257	10.7295	0.91848	10.3495	5.88626	1.75825	ACTR1A
	MYD88	6.511	3.02013	7.1531	13.0821	6.86998	10.3103	10.5881	8.16623	7.78057	15.365	16.4047	3.7414	7.78526	0.90582	8.98292	6.614	1.35817	MYD88
	C11orf59	8.49323	2.31744	6.9401	17.7098	5.72055	11.8434	13.5814	9.12946	8.67005	11.6624	16.381	5.66402	8.89117	0.935556	9.76954	8.81423	1.10838	C11orf59
	SFXN3	2.87105	0.391108	1.2563	8.05833	1.94007	5.63224	6.76136	4.85249	1.8796	10.0285	16.3716	1.71682	3.42024	0.905752	5.01382	2.19096	2.28841	SFXN3
	FAM32A	7.23053	3.64088	6.62493	11.6492	5.70062	10.1945	10.1303	8.07233	6.966	11.8723	15.8886	4.0195	9.11821	0.950995	8.54676	7.3558	1.16191	FAM32A
	SH2D2A	8.04176	0.980204	4.36881	10.3806	3.28882	9.30523	11.8324	6.87284	7.20709	11.8198	15.6472	6.25359	8.60554	0.94915	8.04645	3.21356	2.50391	SH2D2A
	RAI16	3.30841	0.933142	2.34307	9.05298	3.20909	6.78092	9.61967	4.47689	5.21982	11.0928	15.5383	2.91451	5.58444	0.944187	6.15954	2.36127	2.60857	RAI16
	MADD	4.61696	1.11734	3.59503	9.98019	6.11587	7.37842	10.5353	6.65778	6.0063	11.1228	15.4578	2.88485	4.54079	0.906781	6.9238	4.49567	1.5401	MADD
	BM668321	4.65928	1.06135	3.00817	8.88439	3.45824	8.5132	7.6887	4.21034	2.58182	9.51881	15.3631	1.95413	5.50022	0.901338	5.87706	2.29587	2.55984	BM668321
	RHBDF1	5.42466	2.05129	5.2643	13.7143	5.60096	11.5146	14.6085	12.528	6.05078	13.7536	15.3584	2.0802	9.16947	0.90303	9.00916	7.22207	1.24745	RHBDF1
	LOC90580	5.53047	3.18566	4.96218	10.7177	6.15906	7.38768	8.2991	7.39989	5.96417	10.5681	14.9134	4.83712	5.86641	0.91101	7.36854	6.67949	1.10316	LOC90580
	SGCB	2.18679	2.01153	2.4148	12.1507	2.1261	7.78138	6.80831	2.95026	3.78729	11.2127	14.866	2.27117	5.19994	0.906844	5.82823	1.3765	4.23409	SGCB
	GM632	2.15858	0.34648	1.32151	7.502	1.93675	5.8314	7.05482	2.3384	3.31447	11.4675	14.7808	1.82806	4.89234	0.905552	4.98255	1.06376	4.6839	GM632
	PCSK7	3.30841	1.30883	4.8209	8.69052	4.71065	8.4252	8.7569	5.10995	5.53582	9.02413	14.7808	3.6932	6.33148	0.904877	6.49975	3.89471	1.66887	PCSK7
	C3orf10	4.20782	5.63618	4.74917	10.5281	4.23892	7.55906	9.60207	6.50936	5.44921	11.535	14.6766	3.93422	7.76329	0.914653	7.41454	5.13346	1.44436	C3orf10
	LOC162073	3.13205	1.27475	1.68449	8.53037	2.744	5.2339	5.17079	4.1437	2.88846	9.56378	14.6719	1.8948	4.36502	0.903064	5.02293	2.16731	2.31758	LOC162073
	ENST00000354937	7.81603	3.2944	5.68597	10.9664	4.88672	8.84669	8.06433	8.00267	7.32647	9.74367	14.5535	5.96807	6.18866	0.925654	7.79566	7.45889	1.04515	ENST00000354937
	TFPT	8.22164	3.10939	6.25109	14.5446	8.70374	9.4164	11.5859	9.57775	7.33583	13.0865	14.3926	6.21837	11.7694	0.900907	9.55486	6.56713	1.45495	TFPT
	DOCK4	1.89757	0.623988	1.36715	8.75796	1.27566	5.78045	4.12607	2.17483	3.77325	8.97916	14.279	1.09943	4.24052	0.909344	4.49038	0.928582	4.83575	DOCK4
	MRPL54	7.63967	6.36321	6.69666	12.568	6.24211	9.88421	10.2301	9.55352	12.4152	11.1378	14.279	6.3055	9.24271	0.930261	9.4275	8.22912	1.14563	MRPL54
	VPS26B	3.73519	1.34372	3.64719	11.3373	4.0396	7.14683	8.35779	6.45181	6.55169	13.866	14.2079	2.78844	4.76783	0.915103	6.78779	5.16038	1.31537	VPS26B
	SIPA1	4.20429	0.90393	3.06468	8.98554	3.14929	6.52617	7.09003	3.74387	3.89965	11.2127	14.1559	2.37129	4.75319	0.915066	5.69696	2.0629	2.76163	SIPA1
	PLOD1	6.93426	2.14704	3.7537	11.5902	3.23567	9.38397	10.7583	9.8019	4.04477	11.9847	14.1275	3.04429	7.98301	0.938885	7.59917	3.64521	2.0847	PLOD1
	GBA	3.99972	1.3632	3.58633	11.3036	3.66089	7.67485	8.26975	7.05155	6.69916	11.6474	14.0801	2.68091	5.41233	0.957075	6.72537	4.87255	1.38026	GBA
	HDAC5	5.62218	0.780593	2.49522	12.6523	2.99648	6.8226	12.2139	4.74041	4.27416	11.1228	14.028	2.2174	5.60275	0.942383	6.58221	4.29779	1.53154	HDAC5
	TMEM55B	5.64334	3.39501	4.26013	13.4067	6.2255	8.69384	10.6233	6.40334	5.79564	12.7417	13.957	4.12518	5.62473	0.901252	7.76119	5.28529	1.46845	TMEM55B
	SLC3A2	6.04543	2.82539	4.31664	15.7584	3.96651	9.04122	8.19345	6.48816	8.74495	11.1228	13.957	2.89412	5.74557	0.911155	7.62305	6.8361	1.11512	SLC3A2
	MAP3K6	3.24492	1.44759	2.53869	13.2423	2.70082	7.61464	8.09954	5.1675	2.65438	9.39889	13.8197	2.5845	5.04248	0.922617	5.96584	1.94204	3.07195	MAP3K6
	GAB2	3.32604	2.44889	3.2603	13.394	3.8436	5.24317	8.9095	4.39813	5.92672	13.9559	13.7818	2.49365	7.51062	0.900907	6.80711	3.90424	1.74352	GAB2
	C17orf32	5.09312	2.45863	4.70353	12.0453	4.10604	8.25382	8.76863	6.9001	7.35222	13.5137	13.7014	3.62645	5.58078	0.928344	7.3926	6.15838	1.20041	C17orf32
	MED8	3.79515	2.81809	3.99061	11.6745	2.77722	7.18851	7.64174	4.90095	3.34256	11.3626	13.5688	3.15739	5.79684	0.911856	6.30884	3.61881	1.74335	MED8
	CUL5	3.97856	1.57985	3.59937	13.4867	3.24231	8.38351	9.33208	3.48337	6.47679	13.2964	13.5546	3.31869	7.45569	0.920081	7.01445	5.55072	1.2637	CUL5
	STX8	4.07379	1.0792	2.14963	9.33114	2.55797	6.43817	9.57859	3.45914	2.92357	11.3176	13.5499	1.94115	4.9729	0.92494	5.64406	3.31153	1.70436	STX8
	SLC39A1	5.34001	2.24765	3.26465	9.65567	3.52136	8.11487	7.79434	4.31332	4.33502	10.793	13.5499	3.11104	6.73795	0.932853	6.36759	4.37726	1.4547	SLC39A1
	SEC13L1	7.07534	4.46447	6.03808	11.666	4.44489	10.579	10.1538	8.13897	6.23569	12.367	13.5309	5.37664	7.89878	0.94095	8.30535	6.30064	1.31818	SEC13L1
	NAB2	3.37895	1.44028	3.52547	13.7354	2.45166	7.11904	7.78847	4.25577	3.86922	13.4163	13.512	2.08577	5.91768	0.904159	6.34584	2.77502	2.28677	NAB2
	A_24_P912985	3.45655	0.657256	1.9627	7.79702	1.50156	5.25243	6.20965	3.70752	3.63983	8.01979	13.3984	2.00234	5.7712	0.956826	4.87509	1.0185	4.78654	A_24_P912985
	FLJ20487	5.60102	3.5216	5.01217	8.1637	3.60109	8.51783	8.82733	6.43666	7.06899	11.8948	13.3605	4.62391	7.31654	0.928156	7.22662	6.15688	1.17375	FLJ20487
	FKBP14	2.66295	1.33074	1.73883	10.3258	1.8238	6.76239	6.96091	3.32283	1.67362	7.78744	13.351	1.76317	4.35404	0.919189	4.91212	1.4478	3.39281	FKBP14
	MAPKAPK2	7.72432	1.36969	5.05347	12.6017	4.11601	8.74016	11.7502	7.6513	4.54569	11.0478	13.2847	4.53121	10.6342	0.922618	7.92696	3.89418	2.03559	MAPKAPK2
	DKFZP586P0123	4.13375	1.03051	3.06034	8.76638	3.32536	6.11394	7.00786	4.13158	5.84713	11.8573	13.2563	3.27419	5.4929	0.919515	5.94597	3.42609	1.7355	DKFZP586P0123
	TMEM104	3.56941	1.97583	3.18858	7.55258	2.38522	6.19268	7.11351	6.12467	4.96936	11.5875	13.2232	2.43988	4.85572	0.918533	5.78293	3.03394	1.90608	TMEM104
	EI24	6.41225	1.58066	6.40323	9.51658	4.05289	8.90227	8.87428	6.25492	8.92285	10.9804	13.1806	4.51638	6.57683	0.916667	7.39801	8.07991	0.915605	EI24
	UBE1L	3.72108	2.16732	2.68649	6.72651	3.36855	5.85919	7.89999	5.16145	4.15245	9.75116	13.0196	2.94047	3.87432	0.90112	5.48681	2.08432	2.63242	UBE1L
	CREM	2.31377	0.612628	1.91054	10.0055	1.10292	4.82631	6.93743	2.44745	3.04762	10.7105	12.745	1.77244	7.41175	0.927855	5.06491	1.36873	3.70043	CREM
	COPS8	3.50593	2.80105	3.82977	9.93805	2.1261	6.45206	7.26024	4.75253	5.40708	11.9922	12.6787	2.92934	5.39402	0.921955	6.08208	4.46471	1.36226	COPS8
	BCKDK	8.28866	3.70904	7.44218	15.417	6.20557	11.6535	12.4076	10.4986	9.18501	12.6967	12.6456	6.13308	9.65285	0.913446	9.68734	6.89802	1.40436	BCKDK
	ENST00000309295	4.49351	0.657256	3.17336	8.91811	3.42834	7.06809	5.75185	3.61059	2.79014	8.84425	12.5367	2.06166	5.33909	0.90277	5.28253	2.55688	2.06601	ENST00000309295
	MAN1B1	4.20429	1.48816	2.94297	9.37329	4.94319	6.51227	6.43855	5.32501	4.40993	9.57877	12.5367	3.06654	4.27713	0.904545	5.77668	3.57114	1.6176	MAN1B1
	CAPN1	4.46529	2.15028	5.6012	9.33957	4.71065	8.24456	6.47963	6.21554	5.49368	8.13971	12.4799	4.01394	7.82921	0.902336	6.55101	5.74315	1.14067	CAPN1
	A_24_P926993	1.76002	0.774913	2.06921	9.68517	1.0099	5.1598	5.12971	2.02338	1.84449	7.12037	12.4704	1.23107	3.48616	0.90723	4.13574	0.839206	4.92816	A_24_P926993
	POLR3D	2.90632	0.800068	1.94097	7.05104	1.97661	5.13201	5.56403	3.6015	4.35141	7.34523	12.281	3.07766	3.77911	0.934862	4.60054	2.38448	1.92937	POLR3D
	PCDHGA8	1.8623	2.04723	1.61928	10.7093	2.96326	7.13293	5.98662	3.67723	2.48117	8.9267	12.2716	1.59445	5.47092	0.900346	5.13408	1.86598	2.75141	PCDHGA8
	CYBASC3	2.13742	0.602079	2.38437	7.48093	1.86699	4.22881	5.10623	3.98013	3.08976	7.95233	12.2621	1.71126	3.29574	0.924081	4.31524	1.92436	2.24243	CYBASC3
	PARVA	3.10384	1.29342	2.24744	7.94032	1.9899	5.85456	6.17443	3.29557	3.28872	9.78864	12.1627	1.64266	3.97686	0.925094	4.82762	2.27311	2.12379	PARVA
	HS1BP3	5.30474	2.27362	4.04712	9.90433	4.27879	7.57295	8.82146	5.71273	6.49317	13.3638	12.1295	3.54117	6.02754	0.910495	6.88238	6.12375	1.12388	HS1BP3
	BE825944	3.54825	0.888513	1.80403	9.03612	2.09288	7.12367	6.1627	4.08009	2.15815	7.00045	11.9591	1.95042	3.83038	0.925276	4.74113	1.45656	3.25503	BE825944
	C10orf54	3.386	1.05486	4.25143	9.69781	3.34529	5.29875	7.05482	3.8832	3.68898	8.78429	11.9496	2.56596	5.76388	0.924961	5.44038	1.42839	3.80875	C10orf54
	C17orf62	4.02088	1.13356	3.98626	8.02461	3.18916	6.06299	7.74739	5.49767	3.92071	8.79179	11.8455	2.66607	4.27713	0.937251	5.47413	2.59004	2.11353	C17orf62
	CHID1	4.67692	1.57174	2.99948	8.15527	6.07269	6.71144	10.007	6.97886	7.61204	9.82611	11.8407	5.09854	8.31624	0.900478	6.91285	6.41431	1.07772	CHID1
	LOC148709	4.53936	3.4226	4.80569	9.76946	3.76387	7.74433	7.71217	6.94554	5.91501	10.0135	11.8076	2.75692	3.80108	0.903927	6.38439	4.91279	1.29955	LOC148709
	TLR2	3.35426	1.01104	1.32586	12.9641	1.17932	8.25382	5.86336	3.72872	3.95817	12.0522	11.7981	2.29898	5.33543	0.900732	5.62488	1.62755	3.45604	TLR2
	THC2314239	4.78626	1.73321	3.98626	11.4427	3.47485	5.42381	8.99167	5.27655	6.95195	11.9322	11.7508	4.07142	4.21122	0.904117	6.46407	5.95904	1.08475	THC2314239
	FCER1G	3.88332	3.09478	4.43401	11.6155	2.62773	8.26308	8.26388	4.90095	8.71218	7.39769	11.675	3.37987	6.73795	0.914309	6.53738	2.26447	2.88694	FCER1G
	ENST00000383810	5.01552	2.90572	4.59485	9.94226	4.11933	7.28115	8.41648	6.77288	5.47262	11.4076	11.6466	4.49969	7.63146	0.948023	6.90048	6.56692	1.05079	ENST00000383810
	IFT20	2.9945	2.07807	3.24291	9.71046	2.17261	6.61417	6.06879	2.73217	3.4947	9.29396	11.6324	1.73907	4.15263	0.901755	5.07127	3.28888	1.54195	IFT20
	ENST00000265806	4.42297	1.96041	3.13858	9.71889	3.99973	6.86892	7.58892	4.65863	5.68562	11.2652	11.5898	4.49042	7.04189	0.930501	6.34077	2.76399	2.29407	ENST00000265806
	SDHA	8.23222	3.04772	4.93827	10.1825	4.81696	8.40204	8.04085	8.31163	7.76653	9.63873	11.5803	5.57688	5.79317	0.91654	7.40983	7.92955	0.934459	SDHA
	THC2373876	4.12669	2.0805	3.93627	8.63152	3.09946	7.99444	8.61017	4.42237	4.31162	9.04662	11.4999	2.87372	5.73825	0.93859	5.87473	2.31704	2.53544	THC2373876
	LOXL3	4.40886	0.91529	1.99965	9.72731	2.04638	6.69291	7.20742	3.39856	4.2648	11.8873	11.4478	2.82552	5.83346	0.924709	5.58886	1.47149	3.7981	LOXL3
	LOXL3	4.40886	0.91529	1.99965	9.72731	2.04638	6.69291	7.20742	3.39856	4.2648	11.8873	11.4478	2.82552	5.83346	0.924709	5.58886	1.47149	3.7981	LOXL3
	BU678941	4.05262	1.20091	4.07755	9.39015	2.29221	7.36452	8.1465	4.27092	5.39069	6.08604	11.4194	3.29088	8.34554	0.926102	5.79445	1.5606	3.71296	BU678941
	DGCR6L	4.96261	1.51331	2.85168	10.1572	3.35858	7.74433	8.35192	6.43969	3.38001	7.57008	11.372	4.2698	4.87769	0.924872	5.91146	3.40251	1.73738	DGCR6L
	FES	2.17269	0.496594	1.40845	7.02997	2.83038	5.2339	5.45839	2.74429	2.27284	5.48643	11.3294	1.41276	3.92925	0.911427	3.98503	1.13858	3.5	FES
	UBXD1	4.46529	1.48816	2.94297	8.73688	3.7539	7.34136	5.74011	6.17314	2.83696	8.21466	11.3152	2.58264	4.55544	0.90102	5.3959	3.63085	1.48613	UBXD1
	ZBTB17	4.05615	1.75106	3.42549	10.3342	4.27214	7.17462	8.6219	6.62143	4.33502	9.72868	11.3057	2.97755	5.28417	0.940907	6.14524	2.88735	2.12833	ZBTB17
	GNL1	3.94328	1.87845	3.40376	9.33957	3.63431	7.04956	6.98439	5.45526	3.59067	8.10973	11.1448	2.92749	6.12275	0.947877	5.66031	3.93807	1.43733	GNL1
	ERCC1	4.57816	1.93444	2.36481	8.63995	1.90685	6.66512	7.31306	5.02211	4.37247	10.036	11.1164	2.33235	5.18529	0.962669	5.49746	2.96267	1.85558	ERCC1
	STX5	3.41422	1.11003	2.62128	6.3177	1.75404	4.80778	6.104	3.88926	3.483	9.59376	11.0974	2.81069	5.4343	0.921436	4.80288	2.57924	1.86213	STX5
	HTATIP	3.99972	0.931519	2.61694	7.45986	4.43824	6.0491	7.33654	5.09481	4.38418	8.84425	11.0027	2.66607	4.15629	0.922479	5.30617	4.09929	1.29441	HTATIP
	FAM108A1	4.93792	2.24116	5.17301	11.9568	5.70062	8.29088	9.43773	6.64567	5.94076	8.83676	10.9649	4.25682	6.58415	0.911521	6.99748	4.61694	1.51561	FAM108A1
	KLHDC8B	2.75113	0.473874	0.928099	6.65065	1.27566	4.03891	4.82451	2.4111	2.44372	7.45016	10.9175	1.49248	3.23348	0.935844	3.76087	1.0566	3.55942	KLHDC8B
	DBN1	1.85878	0.262903	0.717267	5.70658	0.886984	4.15007	3.92065	1.90525	1.90067	7.31525	10.8986	0.975212	2.97349	0.91325	3.34398	0.772742	4.32742	DBN1
	PTPN23	3.92565	2.44402	3.36029	7.76752	3.51472	5.25706	7.52436	5.2614	5.59433	11.2277	10.8891	3.81185	6.48894	0.912948	5.92823	3.9186	1.51284	PTPN23
	PDLIM1	5.05784	2.9893	4.95131	9.62616	3.4217	7.07735	9.98944	6.39123	5.2245	9.51881	10.8323	3.92495	7.00161	0.957322	6.61589	4.46302	1.48238	PDLIM1
	GPRC5B	2.25734	1.17576	0.841158	8.49665	1.82048	3.99259	3.36894	2.73823	2.60055	6.69315	10.7755	1.51288	3.78644	0.906954	3.85074	1.11705	3.44725	GPRC5B
	ARHGDIA	5.10017	2.39371	4.32751	10.7051	3.38848	7.21167	6.80244	7.26964	4.75167	11.3476	10.5861	4.8501	6.9357	0.905522	6.59	4.38322	1.50346	ARHGDIA
	ABI2	2.85694	1.59446	1.89098	7.2702	1.70088	4.43724	4.84799	2.47774	3.61876	8.65687	10.5435	2.31381	4.22953	0.917112	4.34145	1.9823	2.19011	ABI2
	ZYX	2.76524	2.44402	1.94749	8.17634	1.78726	4.78925	4.75408	3.86503	3.70303	8.42452	10.482	2.38056	6.18134	0.928015	4.74616	2.44483	1.9413	ZYX
	NMT1	4.56758	3.07612	5.16867	9.84532	4.05289	6.80871	9.919	6.60932	5.32983	11.3926	10.4441	3.68949	5.59543	0.900819	6.65377	5.0918	1.30676	NMT1
	NPLOC4	5.27652	2.15191	3.52547	8.32807	4.24557	6.52617	7.1722	5.83995	4.73763	7.48014	10.3541	3.01834	5.01318	0.957123	5.66687	3.64376	1.55523	NPLOC4
	DDX41	3.05446	1.51494	3.09729	6.28398	2.97987	4.52987	7.30133	6.785	3.82006	8.07975	10.3447	3.06283	4.83375	0.91735	5.05291	4.32454	1.16843	DDX41
	DVL3	2.20796	0.718925	1.43019	6.99625	2.09288	4.70588	4.4254	2.7352	2.04345	8.09474	10.321	1.51658	2.79039	0.900165	3.85222	1.76443	2.18327	DVL3
	CCDC102A	2.49718	0.447097	1.33672	8.1932	1.31553	5.6554	5.51708	3.05931	1.39741	5.80872	10.2642	1.22921	2.82701	0.925337	3.81139	1.16445	3.27311	CCDC102A
	SWS1	3.65406	0.738399	2.39958	7.91503	2.50149	6.33627	5.14145	2.40807	2.92591	7.15035	10.2642	1.50361	3.94756	0.912142	4.37584	2.77765	1.57538	SWS1
	CTDP1	3.28725	0.84713	2.38219	6.37249	2.97655	5.02084	6.66745	3.82262	3.44087	7.95983	10.1884	3.27419	4.70924	0.933752	4.68839	2.88429	1.62549	CTDP1
	ZNF364	2.99097	1.90361	2.69084	7.36713	2.25234	5.81288	5.56403	2.9745	4.03541	9.57877	10.0701	2.22111	4.59206	0.907096	4.77336	2.4926	1.91501	ZNF364
	THC2303043	3.5412	0.372445	1.57364	7.39242	1.4019	6.81797	5.08863	2.28388	2.69652	7.92985	10.0653	1.6612	2.94053	0.906462	4.13581	1.42288	2.90665	THC2303043
	INCA	2.07393	1.73564	3.0386	8.01618	1.47499	3.87216	6.39746	2.18089	3.89965	7.90736	10.0417	3.14626	5.01318	0.909699	4.52292	1.65269	2.73671	INCA
	PIGQ	3.95739	1.69832	3.27986	6.71387	4.15255	5.86383	6.72614	5.14933	3.1553	8.19967	9.97065	3.23711	4.87403	0.906193	5.15216	4.07929	1.263	PIGQ
	TLR2	2.72291	0.829279	1.13024	9.16256	0.980001	6.39648	5.00059	3.04719	3.21148	9.94604	9.95171	1.8021	4.29178	0.91799	4.49787	1.30563	3.44499	TLR2
	A_24_P315256	2.13036	0.220708	0.643366	9.97598	0.837154	6.02131	5.56403	2.21421	1.59169	5.70379	9.65818	1.00117	3.07602	0.913121	3.74138	0.779135	4.80197	A_24_P315256
	SLC7A6OS	4.74393	2.32717	2.85603	9.9549	4.13594	6.57712	7.37176	4.9585	4.55505	8.6194	9.61557	3.87118	4.69459	0.925871	5.71393	4.83945	1.1807	SLC7A6OS
	ROD1	4.20429	2.14866	3.08207	7.6453	2.66427	4.63177	6.07466	5.17356	5.67158	6.85055	9.60136	2.17291	3.43489	0.949445	4.87353	6.23406	0.781759	ROD1
	AP1S2	1.02991	0.376502	1.18458	6.44835	0.983323	3.23298	4.80103	1.41758	1.72277	7.94484	9.58243	0.769416	2.77574	0.905533	3.2515	0.930147	3.49568	AP1S2
	OGFOD1	3.23081	2.10647	2.38002	7.57786	3.37519	5.13664	5.54056	4.83431	5.70201	10.006	9.49721	3.04058	5.02417	0.904551	5.1886	4.36488	1.18871	OGFOD1
	C8orf58	2.06687	0.985073	1.16284	7.23227	1.94007	4.92821	4.578	2.25359	2.54203	7.82491	9.4688	1.53327	3.20785	0.914004	3.82491	0.997642	3.83395	C8orf58
	A_24_P204414	4.21134	2.12188	4.30795	9.25528	3.28882	8.72163	10.2359	6.43061	6.77874	9.73617	9.45933	3.6932	5.73825	0.909618	6.45993	4.74966	1.36008	A_24_P204414
	SEDLP	3.98914	1.36644	2.76474	8.8001	2.0497	5.91941	8.31083	3.74387	4.44036	9.20402	9.43093	1.14949	4.95093	0.945406	5.08615	4.10351	1.23946	SEDLP
	TLR2	2.6171	0.785462	1.00852	8.81274	0.960069	6.18342	5.08276	3.10171	3.2302	10.6281	9.42146	1.70755	4.51882	0.905605	4.46599	1.28673	3.47081	TLR2
	FREQ	4.05615	1.16521	1.83664	8.69895	1.42183	7.32283	5.6462	4.32544	3.17636	8.6119	9.39305	1.9634	4.39432	0.931286	4.77018	1.86596	2.55642	FREQ
	RELA	2.91337	0.942879	2.40393	7.66637	2.02977	5.40991	6.60289	4.65257	4.18054	6.37086	9.23208	1.73907	3.17489	0.966272	4.40916	3.39317	1.29942	RELA
	NYREN18	3.28725	1.39241	2.83429	6.26712	2.72407	5.58592	5.65207	5.07663	3.8856	9.35392	9.12792	1.86514	4.35037	0.908283	4.72329	4.01515	1.17637	NYREN18
	IL15RA	3.61174	1.61068	3.03643	6.49471	2.28556	5.57666	6.4855	5.68547	3.57195	8.48449	9.11372	2.64012	4.40896	0.938486	4.84661	1.95713	2.47639	IL15RA
	FTO	2.35609	1.16196	1.54538	7.08897	1.81383	3.73784	5.01819	2.28994	2.54905	8.09474	9.10899	2.13583	3.58503	0.912328	3.88353	1.80318	2.15371	FTO
	ATG9A	3.18496	1.21146	2.40176	5.68129	2.67424	5.25706	5.61099	4.91307	3.56727	8.27462	9.09005	2.23965	3.64728	0.918325	4.44259	3.02666	1.46782	ATG9A
	SLC12A4	2.26439	0.413017	0.925926	6.62958	1.27898	5.53034	4.80103	3.07142	1.90067	6.62569	9.00483	1.3627	3.75348	0.947019	3.65862	0.890491	4.10854	SLC12A4
	SASH1	3.34368	1.25447	1.9214	9.289	2.34536	4.72441	6.93743	3.22288	5.11917	8.7618	8.98589	2.1933	7.04555	0.935171	5.0111	1.56343	3.2052	SASH1
	C1orf166	2.40547	1.15385	2.23874	5.68129	2.26563	3.94627	5.28231	3.91046	2.57948	8.22216	8.93381	2.07279	3.38362	0.90266	4.00584	2.46672	1.62395	C1orf166
	CD97	5.0649	1.76891	3.83846	7.31656	4.97641	6.07689	6.97852	6.75471	5.76287	7.74996	8.84386	2.73096	4.8191	0.904974	5.59093	5.18358	1.07859	CD97
	C6orf145	1.63657	0.27264	0.704225	6.28819	0.757425	3.12645	3.39242	1.65384	1.03694	5.66632	8.77284	0.500584	2.16054	0.919187	2.76685	0.596243	4.64047	C6orf145
	C12orf44	5.71388	1.72915	3.23857	8.77903	3.20909	7.44789	6.07466	5.6158	3.71707	7.19532	8.69236	2.82552	5.11206	0.907642	5.33465	4.31416	1.23654	C12orf44
	USP18	1.92579	2.76534	1.12589	6.25448	1.1461	5.2617	5.75185	5.02211	3.39405	6.13101	8.65448	2.28415	2.59631	0.910939	4.0241	1.57733	2.55122	USP18
	TLR2	2.20796	0.671862	0.930273	7.63687	0.870374	5.25243	4.61322	2.96238	2.98208	9.54879	8.63555	1.63895	3.92193	0.911851	3.9902	1.1654	3.42391	TLR2
	TUBGCP2	3.10736	1.55145	2.75387	4.80465	3.07621	4.41871	4.97711	4.8646	3.44087	6.09354	8.63555	2.78844	3.84503	0.910313	4.18134	3.36262	1.24347	TUBGCP2
	OTUB1	2.33846	0.563131	2.48218	4.82151	1.83709	3.98333	4.49583	2.69886	4.96702	5.03673	8.62608	1.77058	3.0687	0.913397	3.5915	2.4556	1.46258	OTUB1
	PSEN2	3.8798	1.67154	3.12989	7.95718	3.54794	5.80824	5.92793	4.03768	3.77325	8.48449	8.48405	2.34347	4.82642	0.918828	4.91322	3.43633	1.42979	PSEN2
	AP1M1	3.66112	0.900685	2.26917	8.15105	2.26563	5.21538	5.38209	3.87108	4.83594	6.35587	8.46511	1.57777	4.77516	0.971108	4.44046	2.16326	2.05267	AP1M1
	TLR2	2.13742	0.684033	0.906364	7.93189	0.817221	5.28022	4.22585	2.72612	2.58884	9.15905	8.4367	1.50175	3.69123	0.9043	3.85282	1.09537	3.51737	TLR2
	ZNF668	2.10214	0.601268	1.64537	5.44527	2.02977	3.97406	4.09672	3.28346	1.55424	4.93179	8.4367	1.3145	2.68786	0.918725	3.2387	1.8661	1.73555	ZNF668
	CD14	3.04388	0.744079	1.44975	6.63379	1.03648	4.31218	5.69316	4.09523	4.01668	5.8462	8.38462	1.67974	4.41995	1	3.95044	0.846888	4.66466	CD14
	RHOG	3.30841	1.56687	3.91019	8.44607	3.12936	5.82677	5.75772	4.02254	6.76704	8.07975	8.37042	3.18891	5.76754	0.9069	5.24166	2.39928	2.18468	RHOG
	ZNF226	2.25734	1.73808	1.57581	5.96788	1.568	5.29875	5.61099	2.8291	1.77895	6.04107	8.24733	1.08645	4.92163	0.922029	3.76318	1.58049	2.38103	ZNF226
	RELA	3.52709	1.07433	2.85385	9.06984	2.40516	5.80824	7.22503	4.75556	4.3397	6.161	8.19525	2.03385	3.31771	0.930095	4.67435	3.89721	1.19941	RELA
	DBNL	3.23787	0.901496	3.38202	6.11961	2.2158	4.82631	5.6462	3.64997	2.56075	4.24224	8.18104	1.80952	3.83404	0.914398	3.89284	2.53106	1.53802	DBNL
	RELA	2.73702	0.925027	2.38219	7.2997	2.05302	5.11811	6.96091	4.64046	4.27182	6.45331	8.12897	1.7539	3.25912	0.960168	4.30643	3.51429	1.2254	RELA
	NDST2	2.15858	0.956673	2.0779	6.03532	2.45831	4.87263	4.82451	2.66554	3.54854	7.92235	8.08636	2.18218	3.65461	0.904161	3.95719	1.57766	2.50826	NDST2
	RBM23	3.22023	1.03944	1.72796	5.33991	2.43505	3.87216	4.96537	2.82304	2.64502	6.88802	8.08636	2.13212	2.61462	0.905321	3.6761	2.26757	1.62116	RBM23
	SYTL3	1.86936	0.444662	2.86037	6.25448	1.97993	2.77906	4.58387	2.83516	3.33553	5.86119	8.04848	1.44613	5.14867	0.922806	3.64976	0.845525	4.31656	SYTL3
	SNAPAP	2.93806	2.04236	2.08659	6.579	2.08292	4.27976	5.13558	2.87151	3.09444	7.26278	8.04848	2.02088	3.1456	0.922123	3.9683	2.76553	1.43492	SNAPAP
	GOSR2	2.22912	1.40539	2.00835	6.72651	1.77729	4.37239	5.59925	3.29557	3.40341	6.67816	8.03901	1.95042	2.59265	0.943783	3.85212	2.55837	1.50569	GOSR2
	LYPLA3	2.34199	1.11896	2.21701	6.14068	2.3221	4.43724	5.61099	3.84079	2.14879	5.42647	8.02954	1.62226	2.93321	0.933543	3.70693	2.3575	1.5724	LYPLA3
	RELA	3.12147	1.02402	2.7517	8.34071	2.39187	5.68319	7.00786	4.72527	4.40056	5.67381	7.97273	1.93188	3.42024	0.937887	4.49579	3.52143	1.2767	RELA
	ENST00000372602	1.91168	1.15547	0.634672	5.96788	0.637831	5.47476	3.38068	2.68068	2.51394	6.18348	7.8591	1.35714	2.16054	0.906473	3.22445	1.88708	1.7087	ENST00000372602
	PPP2R5B	2.2785	0.506331	2.14745	8.42079	1.69092	7.12367	5.17666	4.55867	3.37767	7.5401	7.8307	1.91334	3.72052	0.906244	4.32964	2.56783	1.68611	PPP2R5B
	DVL2	1.98222	0.83577	1.36063	5.57593	2.12278	4.45577	4.26106	2.32629	2.60289	5.40399	7.74548	1.37753	2.28138	0.92349	3.25629	2.29206	1.42068	DVL2
	VPS11	2.99097	0.701885	2.41262	6.48207	2.11946	4.67809	6.52659	4.52535	3.36128	7.01544	7.71707	1.76131	3.82306	0.959409	4.16271	3.24458	1.28297	VPS11
	STAT3	2.25028	1.7397	1.68014	6.62115	1.52149	3.64057	3.75631	2.48077	2.42031	4.99925	7.66026	1.39607	3.15658	0.928989	3.33253	1.72752	1.92908	STAT3
	PSCD2	3.47771	0.986696	1.87793	6.65908	1.95668	4.27513	5.43491	4.16793	2.9025	5.27657	7.64132	1.55737	3.38729	0.971336	3.81547	2.46567	1.54743	PSCD2
	MAP3K3	2.39842	0.578548	1.65406	6.08589	1.61451	3.6591	4.22585	2.21118	2.28689	6.06356	7.62238	1.37012	3.44221	0.946367	3.32406	0.933139	3.56223	MAP3K3
	TLR2	2.15858	0.800068	0.952008	7.74223	0.86373	5.65076	4.17303	2.714	2.70822	8.01229	7.62238	1.54439	3.59602	0.908932	3.73367	1.09417	3.41233	TLR2
	RELA	3.07562	0.94937	2.49087	7.77174	2.11946	5.61371	7.20742	4.69801	4.17585	6.22096	7.60818	1.83177	3.31039	0.942504	4.39026	3.42686	1.28113	RELA
	SDF2	3.23081	1.47842	2.32568	5.81194	2.12278	4.03891	4.59561	3.26528	2.67077	5.78624	7.53717	1.71311	3.04673	0.946644	3.66334	2.88387	1.27029	SDF2
	FZD2	1.68595	0.408959	0.708572	7.26177	0.857086	5.60445	3.51567	2.20513	2.27284	5.87618	7.53243	1.05308	2.10927	0.903304	3.16088	0.673294	4.69464	FZD2
	DKFZp434K191	1.9399	0.251543	1.40845	7.1564	1.56136	3.62205	3.65066	3.27134	2.73163	3.11797	7.51349	1.13837	2.7318	0.914865	3.08423	0.888334	3.47192	DKFZp434K191
	STAT3	1.78471	1.70724	1.57364	5.81616	1.44841	3.31172	3.55089	2.51408	2.23539	4.96177	7.48982	1.21809	3.19687	0.931615	3.13914	1.68474	1.86327	STAT3
	PI4KII	2.46191	0.623176	1.32368	6.18704	1.36868	3.41362	3.59784	3.08354	1.85385	5.24659	7.47562	1.25888	2.49744	0.942673	3.10707	1.61518	1.92367	PI4KII
	CBX6	2.56772	0.324571	1.7084	7.93189	1.51485	5.95183	5.62859	2.05367	2.08793	7.31525	7.47088	1.31635	3.92559	0.902191	3.83058	0.796504	4.80924	CBX6
	PHC2	1.80587	0.428434	0.923752	3.76364	1.37532	2.79759	3.06374	2.08699	1.45359	4.39964	7.44248	1.14949	2.21913	0.909101	2.53151	1.26856	1.99558	PHC2
	PDCD1	2.07393	0.678353	2.79517	4.45063	1.78726	3.92774	5.21188	3.35009	1.95216	4.82686	7.41881	1.3386	2.76476	0.90763	3.2751	0.671732	4.87559	PDCD1
	PDCD1	2.07393	0.678353	2.79517	4.45063	1.78726	3.92774	5.21188	3.35009	1.95216	4.82686	7.41881	1.3386	2.76476	0.90763	3.2751	0.671732	4.87559	PDCD1
	RELA	2.98039	0.955862	2.49522	7.42614	2.17594	5.20611	6.64397	4.15581	4.18522	6.14601	7.3762	1.79469	3.17123	0.947685	4.20868	3.37752	1.24609	RELA
	DOCK4	1.21332	0.428434	0.834637	3.7805	0.774035	2.6818	2.68811	1.7326	2.26582	5.77125	7.36673	0.708234	2.83433	0.909903	2.5446	0.650524	3.91161	DOCK4
	RELA	2.57477	0.86417	2.48218	7.57786	2.00651	4.86336	6.5442	3.87714	3.71005	5.59886	7.35252	1.6612	3.06137	0.942706	4.0134	3.1335	1.2808	RELA
	FCGR2A	2.17269	1.26502	1.4041	5.52957	0.843798	4.52524	4.1965	1.80832	2.91186	6.32589	7.32885	1.49434	3.6363	0.935062	3.34173	0.674242	4.95627	FCGR2A
	BF718373	4.37712	1.2358	3.0386	6.02267	3.08285	5.66466	6.17443	4.28	3.20445	4.66946	7.29098	3.23711	4.92163	0.902587	4.39998	2.31039	1.90443	BF718373
	RELA	2.77229	0.968033	2.59085	7.69166	2.21248	5.3358	6.90222	4.66469	4.0635	6.53575	7.24363	1.80025	3.16391	0.932949	4.30347	3.44377	1.24964	RELA
	RELA	2.62415	0.955862	2.29525	6.99625	2.03973	4.9421	5.75185	4.17399	3.44555	5.9961	7.19629	1.66305	2.95518	0.951282	3.9258	3.10138	1.26582	RELA
	RHBDD1	2.49012	0.900685	2.84298	6.4062	2.04638	4.25197	5.6462	2.73823	4.02137	6.53575	7.19155	2.04683	3.35433	0.9371	3.88251	2.71953	1.42764	RHBDD1
	AK095453	1.31208	0.692959	1.29543	5.84145	1.32217	2.30662	2.91114	1.42364	1.72043	4.43712	7.13948	0.641489	2.59265	0.905917	2.58743	1.11405	2.32256	AK095453
	YIPF2	2.59594	1.64152	2.47348	5.52535	2.71078	4.28902	4.66017	2.68977	2.31498	4.4671	7.05426	1.60928	3.18588	0.908123	3.47827	2.62075	1.32721	YIPF2
	COG7	2.30672	1.08163	1.78447	4.75829	3.00312	3.67763	3.87369	4.11038	2.7761	5.19412	7.00218	1.9393	2.72081	0.903468	3.40219	2.50365	1.35889	COG7
	RBPMS	2.43369	0.530674	1.34107	8.68209	1.42848	5.93793	5.4936	2.4111	4.73763	8.13221	6.94537	1.28298	5.02051	0.900656	4.18287	1.15154	3.63243	RBPMS
	DRG2	4.32068	1.24635	2.28221	5.3947	2.85695	5.0579	5.44665	3.47731	2.87441	6.27342	6.93116	2.17476	3.25912	0.902257	3.96889	3.02837	1.31057	DRG2
	ENST00000342158	1.9399	0.636159	1.38237	5.28512	1.77729	3.10792	3.42763	1.51754	2.13942	5.71878	6.91222	1.18657	2.53406	0.908236	2.88961	1.82117	1.58668	ENST00000342158
	RAB7L1	1.55897	0.434925	1.04764	4.52649	1.02983	3.79342	2.91114	1.58418	1.13759	3.92745	6.87908	1.0642	2.01406	0.904234	2.45454	0.991243	2.47622	RAB7L1
	SURB7	2.8781	2.01559	2.62346	5.7403	1.98658	4.33534	5.98662	2.81699	4.52696	7.12037	6.86015	2.69203	3.63996	0.912149	4.09403	3.52248	1.16226	SURB7
	STAT3	1.87641	1.53198	1.36715	5.02381	1.31885	3.03844	3.38068	2.38687	2.08793	4.72193	6.83647	1.25702	3.09067	0.943179	2.91679	1.56722	1.86113	STAT3
	PLEKHM2	1.92579	0.498216	1.20414	4.74565	1.36868	2.63548	3.06374	2.21724	1.29676	4.06236	6.80807	1.09758	2.32533	0.928363	2.55762	1.15422	2.21589	PLEKHM2
	REEP2	1.89405	0.365142	0.795514	6.59165	1.16936	3.70542	4.36084	1.92646	1.24058	7.15035	6.80333	1.45726	3.88531	0.902379	3.1804	0.642849	4.94736	REEP2
	CAPN10	3.09326	0.75625	2.42567	5.24297	2.4417	4.43261	5.4936	5.30684	2.58416	5.34403	6.77966	2.0079	2.9149	0.903899	3.75566	3.14692	1.19344	CAPN10
	MR1	1.3544	0.923404	1.34324	3.57399	1.28563	1.97314	3.04026	1.775	2.35477	4.79688	6.72758	0.917737	2.44251	0.902313	2.50066	0.943117	2.65148	MR1
	SIRT2	2.17974	0.991564	1.73665	5.41999	2.2457	3.2793	3.62719	2.38687	1.86088	5.41148	6.6613	1.27185	3.01743	0.914615	3.08384	1.69078	1.82391	SIRT2
	KIAA0652	2.52187	0.559885	1.51713	4.91845	1.42183	3.77026	2.77028	2.1294	2.59118	4.87183	6.6613	1.42018	2.46814	0.926344	2.89398	1.66341	1.73978	KIAA0652
	STAT3	1.62246	1.36482	1.35194	4.72879	1.17932	2.83928	3.21047	2.23542	2.01302	4.39215	6.59029	1.11241	2.75377	0.943123	2.72263	1.51429	1.79796	STAT3
	TMEM138	2.49718	1.48086	2.76908	7.18169	2.00651	4.88189	4.63083	2.87454	4.19692	5.43397	6.50507	2.24336	3.67658	0.922153	3.87527	2.71513	1.42729	TMEM138
	IBRDC2	0.857082	0.557451	0.769431	4.39162	0.790645	1.52849	3.2809	1.04804	1.32017	3.3878	6.49086	0.571037	1.86758	0.915386	2.06624	0.621659	3.32375	IBRDC2
	CIC	3.05093	1.68047	2.27569	7.42614	3.17587	5.12274	5.9514	3.94075	3.30744	6.40833	6.46719	1.69086	3.96953	0.911628	4.1898	1.97739	2.11885	CIC
	FLJ40092	1.40025	0.465759	1.32151	3.90694	1.41519	3.12645	4.50757	2.13546	1.98962	4.69195	6.45772	1.00117	2.18983	0.936748	2.66226	1.0802	2.4646	FLJ40092
	HDAC5	2.05982	0.325382	1.18675	4.88895	1.13946	3.01528	4.04977	1.60538	1.39273	3.5452	6.45772	0.908467	1.84561	0.930091	2.49389	1.47057	1.69587	HDAC5
	KIAA1826	1.29091	0.475497	1.05199	5.58014	0.850442	2.74664	2.92875	1.50239	1.97557	5.42647	6.43878	0.938132	1.37689	0.902567	2.50635	1.77493	1.41209	KIAA1826
	KIFC3	1.53076	0.203668	0.969397	3.3169	0.920205	2.99213	2.82897	1.79924	1.26399	3.6876	6.38197	0.710088	2.70983	0.930156	2.25498	0.724078	3.11428	KIFC3
	STAT3	1.74238	1.34697	1.23457	4.58128	1.23248	2.5799	3.29851	2.28388	1.88662	4.42962	6.36303	1.10128	2.7611	0.946067	2.68012	1.50451	1.78139	STAT3
	C6orf89	2.60299	0.889325	2.29091	5.49585	2.9699	3.37193	4.26106	2.19301	3.4315	5.52391	6.3441	1.78727	3.31039	0.905799	3.42093	2.38607	1.43371	C6orf89
	SERINC3	2.02455	1.00942	1.93879	4.68664	1.58129	3.54794	3.75631	2.64736	2.68481	4.82686	6.33936	1.30152	2.07998	0.942748	2.95576	2.75506	1.07285	SERINC3
	FAM108A1	2.80403	0.993187	2.31264	4.66979	2.42509	3.62205	5.92206	3.85897	3.30979	4.99176	6.33463	2.36572	3.95489	0.944976	3.65881	2.7924	1.31028	FAM108A1
	GRPEL2	2.21501	0.89825	1.50843	3.43069	1.86699	3.46457	3.77979	2.31114	3.24425	4.97677	6.31569	2.05054	4.24418	0.909319	3.10048	1.72514	1.79724	GRPEL2
	ENST00000317571	1.74591	1.22201	1.83012	3.9533	1.66102	3.24224	4.39019	2.5262	2.23305	5.23909	6.30622	1.36455	2.76842	0.928163	2.96018	1.24493	2.3778	ENST00000317571
	ENST00000381577	1.82703	0.529051	1.478	2.9418	0.790645	1.8805	4.16716	1.78712	2.75737	4.69945	6.29675	0.967796	2.51941	0.912253	2.51093	0.558453	4.49622	ENST00000381577
	CA431756	2.19032	0.538788	2.26917	5.16711	2.08956	3.56647	3.76805	2.46562	3.06635	4.51207	6.221	1.59074	3.54475	0.951557	3.15308	2.44089	1.29178	CA431756
	GSTT2	2.6947	0.271017	0.721614	4.74565	1.53478	2.65864	3.83848	2.06579	1.8164	4.28721	6.20206	1.35714	3.9439	0.94535	2.7798	0.685167	4.05711	GSTT2
	OSTM1	1.18157	0.540411	1.38237	6.05218	1.28895	3.41825	3.21047	1.36306	2.21433	4.69195	6.18313	0.730482	2.44617	0.912995	2.66949	1.02936	2.59334	OSTM1
	FAM109B	1.20274	0.462514	0.873761	3.86058	0.983323	2.55674	2.52964	1.72351	1.15632	4.13731	6.16892	0.838015	1.40984	0.908343	2.1464	0.930815	2.30594	FAM109B
	NUMA1	2.10214	0.456022	1.75839	5.92574	2.76394	3.52941	4.91255	2.91392	2.12772	4.11483	6.16419	1.35714	2.84898	0.910133	3.15192	2.64663	1.19092	NUMA1
	CCND1	2.98744	0.288868	0.930273	3.9533	1.55471	2.77906	2.98744	1.6599	1.82577	3.31285	6.14999	1.35343	2.36195	0.908199	2.47269	1.59987	1.54556	CCND1
	HPS1	2.34904	1.18793	2.1518	4.91845	2.30882	3.77026	4.17889	3.31677	2.10665	5.86869	6.11684	1.74092	2.91856	0.911442	3.30259	1.91172	1.72755	HPS1
	FLJ20125	1.66479	1.08407	1.89967	4.61078	1.61119	3.20519	3.72109	1.61144	2.91654	5.5314	6.0695	1.28112	2.37293	0.903475	2.89075	2.01339	1.43576	FLJ20125
	ENST00000341249	2.4478	1.26339	2.10833	4.80465	1.48163	3.13108	5.98662	3.19258	3.28638	6.19847	6.06477	1.35343	2.96616	0.920244	3.40656	3.02524	1.12605	ENST00000341249
	C1orf38	1.73885	0.337554	2.37785	5.90467	1.19593	2.31589	4.49583	1.78712	1.66426	5.18663	5.99375	1.13837	3.00278	0.902479	2.85688	0.608035	4.69855	C1orf38
	DISC1	1.47432	0.454399	0.758564	3.53606	0.803933	2.38073	3.21047	0.972315	2.07856	5.3815	5.96534	0.99746	2.27772	0.9053	2.33011	0.77089	3.02262	DISC1
	DKFZp547K054	1.3544	0.228823	0.525995	3.95752	0.827188	3.36267	4.03216	1.6599	0.80755	3.89747	5.95114	0.463504	1.79435	0.929859	2.2202	0.706084	3.14439	DKFZp547K054
	C16orf68	2.46191	0.830902	1.9301	4.63607	2.02644	3.28856	5.47599	4.38602	2.5748	5.02174	5.95114	1.56664	3.31771	0.934902	3.34369	2.43242	1.37464	C16orf68
	TUBB4	1.59424	0.614251	0.938967	5.84145	0.936815	3.90922	3.19286	2.09305	1.06035	3.14795	5.93694	0.608117	3.40193	0.90442	2.5597	0.700885	3.6521	TUBB4
	CERK	1.61541	0.366765	2.09746	3.85215	1.31553	3.18666	3.06961	1.65384	1.62446	3.56768	5.93694	0.938132	2.25575	0.906175	2.42157	1.28667	1.88205	CERK
	RRP22	1.96106	1.70724	1.35629	5.64757	1.32882	3.53868	2.98157	2.49591	2.58182	5.03673	5.92273	1.02712	2.21181	0.91036	2.90749	1.6182	1.79674	RRP22
	ENST00000354937	3.29077	1.45895	2.72344	5.12496	2.93668	4.33071	4.58387	4.17399	3.25361	4.7669	5.92273	2.2619	2.93687	0.927736	3.67426	3.55979	1.03216	ENST00000354937
	BU618279	2.15152	0.953427	1.78665	4.63607	1.75736	3.11718	5.0358	3.00479	2.87441	5.27657	5.918	2.00048	3.30306	0.96045	3.21656	1.98238	1.62258	BU618279
	MAPK7	2.00339	0.757873	1.528	4.14296	2.156	3.59426	3.75044	2.296	2.1956	5.45645	5.90853	1.13651	2.38758	0.904627	2.87028	1.67289	1.71576	MAPK7
	GABPB2	2.37726	1.57579	2.49522	5.52957	1.63444	4.33534	4.44888	2.12637	2.70354	5.57638	5.90853	1.62412	4.06474	0.915724	3.4154	2.26702	1.50656	GABPB2
	ADORA2A	1.87994	0.29536	1.9714	4.01652	1.44841	2.61232	4.02042	1.92646	1.54254	4.94678	5.88959	1.40534	2.0104	0.900723	2.61273	0.695537	3.75642	ADORA2A
	RELA	2.30319	0.652388	1.83881	5.19661	1.53478	3.72858	5.18253	3.56213	3.26063	5.20162	5.87539	1.3831	2.61828	0.96116	3.25677	2.64177	1.2328	RELA
	LOC389289	1.82703	0.688902	1.59537	4.37898	1.88692	2.86244	4.83625	2.15666	1.82811	4.27972	5.86119	1.21253	2.95152	0.933262	2.79735	0.701094	3.98999	LOC389289
	MFSD5	3.23787	1.06297	1.95618	5.09125	2.87024	4.38166	4.54279	4.11038	3.0289	5.44896	5.84225	1.75019	2.98814	0.919913	3.56244	2.54241	1.40121	MFSD5
	CARD9	3.77398	1.08244	1.85185	4.66979	2.41844	3.64984	4.50757	3.17744	2.39456	5.389	5.83752	2.76063	3.85601	0.911592	3.48993	3.02296	1.15448	CARD9
	SH3TC1	1.72122	0.704319	1.34324	4.49277	1.70753	3.24224	3.39242	2.3172	2.16985	4.3022	5.81384	1.1532	3.59602	0.956736	2.76585	1.33154	2.07718	SH3TC1
	HAVCR2	1.17099	0.470628	0.573813	4.30733	0.803933	2.22788	2.01315	1.35397	1.24995	3.21541	5.80911	0.656321	1.23041	0.906142	1.92945	0.457661	4.2159	HAVCR2
	TRPC4AP	3.37542	0.796822	2.06268	3.83951	2.01316	4.26123	4.53692	4.17702	3.01251	5.20162	5.80911	1.47765	2.88926	0.906457	3.34253	3.29586	1.01416	TRPC4AP
	STARD3	2.44074	0.692959	2.44523	5.33991	1.72414	3.99259	4.13194	2.93209	2.45776	3.6951	5.80437	2.23594	2.7318	0.928152	3.12497	1.86038	1.67975	STARD3
	TCF25	1.43552	0.621553	1.18675	3.50234	1.39526	2.85317	2.65289	2.17181	1.72746	3.59766	5.78544	1.21994	2.37293	0.934992	2.3479	1.34611	1.74421	TCF25
	STAT3	1.6013	1.34535	1.36063	4.57706	1.19926	2.76054	2.84658	2.08396	1.87492	3.89747	5.75703	1.00302	2.39124	0.937631	2.51526	1.37343	1.83137	STAT3
	TMED1	1.58014	0.702696	1.17806	2.95023	1.15607	2.57063	2.289	1.90222	1.58701	3.49273	5.73809	0.915883	1.7797	0.902936	2.14173	1.81654	1.17901	TMED1
	TNS1	2.409	0.199611	0.678143	5.03224	0.877018	3.41825	2.54725	1.26007	1.21718	4.52706	5.70022	1.29225	2.71715	0.903314	2.45196	0.527281	4.65019	TNS1
	CTNS	1.68595	0.434925	1.23457	4.05867	1.30224	3.25151	3.02266	1.65687	1.86322	5.14166	5.65287	0.949256	1.91153	0.909582	2.4743	1.15807	2.13657	CTNS
	ENST00000344556	1.36498	1.11652	1.73883	3.70885	1.84705	2.67717	2.93462	2.16272	2.49053	4.57203	5.63394	1.0605	2.18251	0.901685	2.57617	2.09138	1.23181	ENST00000344556
	CHID1	1.70711	0.814673	1.45192	3.59506	1.9899	3.2793	3.14004	2.36566	2.90952	3.93494	5.63394	1.50175	2.26307	0.929754	2.66053	2.23703	1.18932	CHID1
	ASCC2	1.88699	0.654011	1.57364	3.4897	1.55139	2.38073	2.81723	1.77198	1.90067	4.25723	5.62447	1.37197	1.80899	0.900515	2.39146	1.33797	1.78738	ASCC2
	TRIM26	3.08267	1.16359	2.39524	5.15025	3.24231	3.31635	4.96537	3.82262	3.51343	4.88682	5.60553	1.8466	2.90025	0.907437	3.53008	2.97678	1.18587	TRIM26
	FLJ22709	1.88699	1.10354	1.06069	4.20618	1.61119	3.06623	3.88543	2.25056	2.37818	5.31405	5.57712	1.524	2.60729	0.937148	2.8055	1.61305	1.73925	FLJ22709
	NINJ2	1.30502	0.335931	0.704225	3.16096	0.740815	1.72302	2.46508	1.09045	0.964379	3.5377	5.55819	0.704526	1.27435	0.905883	1.81266	0.666557	2.71944	NINJ2
	C16orf68	2.28555	0.840639	1.33238	3.82265	2.06963	3.20056	4.61909	3.93772	2.57246	5.54639	5.55819	1.34972	2.62927	0.907494	3.05879	2.40704	1.27077	C16orf68
	NDEL1	1.8623	0.605325	1.21935	4.9058	1.15607	3.4553	2.57072	1.55994	1.68532	3.56768	5.50137	0.804642	2.1642	0.916607	2.38908	1.23401	1.93602	NDEL1
	ARMC7	2.15152	0.849565	1.76926	4.17246	2.41844	3.19592	3.80326	2.8079	2.50458	4.63199	5.47297	1.17174	2.02139	0.91347	2.84392	1.90497	1.49289	ARMC7
	STAT3	1.51665	1.33967	1.22153	4.1556	1.10956	2.43631	2.78202	1.89011	1.64319	3.86749	5.44456	0.94184	2.2704	0.933324	2.3553	1.31426	1.79212	STAT3
	GSTM5	0.902935	0.361085	0.96505	4.19775	1.20922	2.56137	3.46872	1.41758	0.889476	3.85999	5.42562	0.645197	3.04673	0.921423	2.22698	0.636053	3.50125	GSTM5
	KIAA1822	1.33677	0.1988	0.57816	3.85215	0.607933	3.8629	2.82897	1.73866	0.777121	4.18228	5.36881	0.561767	1.50872	0.903	2.10793	0.459201	4.59042	KIAA1822
	TNRC5	2.38078	0.987507	1.92575	4.62342	1.75404	3.13571	3.33372	2.296	2.39456	4.80438	5.33093	1.48321	2.82701	0.943788	2.86746	1.97855	1.44928	TNRC5
	C17orf48	1.29091	0.441417	1.0433	3.52341	0.910239	2.38073	2.87006	1.13891	1.64553	4.24224	5.31673	0.812059	1.35125	0.913075	2.07437	1.19542	1.73527	C17orf48
	STAT3	1.43905	1.19442	1.15415	4.27361	1.09627	2.37147	2.61181	1.94463	1.54488	3.61265	5.27886	0.925153	2.28138	0.935702	2.28679	1.27177	1.79812	STAT3
	TLR1	1.35087	0.655633	0.928099	3.38854	0.784001	2.57527	2.95809	1.35094	1.69469	4.11483	5.26465	0.893635	1.95913	0.940581	2.14757	0.432331	4.96742	TLR1
	PTAFR	1.8235	0.467382	0.856373	4.77094	1.02319	2.51505	3.052	1.88102	1.49806	3.89747	5.25518	1.02342	2.4242	0.957848	2.34521	0.480831	4.87742	PTAFR
	A_32_P149735	2.34551	0.534731	1.63232	6.81924	2.05302	3.81195	4.39019	2.48985	2.46712	5.30655	5.25518	1.19399	3.15658	0.902064	3.18894	1.84184	1.73139	A_32_P149735
	SCAMP3	2.90632	1.03376	2.41697	4.00388	1.66766	3.44141	4.77169	4.08312	2.74333	4.63199	5.25518	2.21369	3.13095	0.929994	3.25384	2.92376	1.11289	SCAMP3
	PPM1M	0.938205	0.249108	0.782473	3.2031	0.730848	2.09356	2.03075	1.22372	1.23356	4.17479	5.23625	0.593285	1.35491	0.901158	1.8342	0.53971	3.39849	PPM1M
	PNMA5	1.02286	0.456022	1.2563	3.74679	1.21254	2.76054	2.75854	1.71442	2.13006	4.33968	5.23625	0.689694	1.57463	0.92022	2.22295	0.772705	2.87684	PNMA5
	PRRT3	1.63657	0.477119	1.21066	4.69086	1.32217	3.23298	3.38068	2.12334	1.70639	3.92745	5.23625	1.65378	2.26307	0.94611	2.52779	1.31534	1.92178	PRRT3
	MIZF	1.7706	0.569622	1.43888	3.13567	1.35539	2.79759	3.09309	2.41413	2.33136	4.52706	5.23151	1.0846	1.49407	0.908701	2.40335	2.14903	1.11834	MIZF
	SF3A1	1.90463	1.10192	1.67797	3.53184	1.26237	2.81612	3.25156	2.0355	1.84917	4.45211	5.21731	1.60558	1.64054	0.901069	2.4882	1.59787	1.5572	SF3A1
	SH2B3	1.32619	0.581794	1.05199	4.46748	0.89695	2.35294	2.289	0.932938	2.20496	4.65447	5.1889	0.94184	2.30702	0.901547	2.24588	0.551476	4.0725	SH2B3
	LOC147650	1.16747	0.210971	0.630325	4.26518	0.664408	2.89486	2.38291	1.4509	0.800528	3.073	5.16996	0.519124	1.43548	0.92089	1.89732	0.43862	4.32565	LOC147650
	GGA2	1.50959	0.493348	1.53017	2.88279	1.24244	2.09356	2.83484	2.4535	2.17219	3.77754	5.15103	0.936278	1.9335	0.931572	2.2316	1.26441	1.76494	GGA2
	CASKIN2	1.56955	0.678353	1.58233	3.97859	1.84041	2.75127	3.38068	1.775	1.67128	3.91246	5.13209	1.34231	2.29237	0.92262	2.45436	1.63192	1.50397	CASKIN2
	STAT3	1.48843	1.33074	1.24326	4.2989	1.11288	2.60306	2.75854	1.84164	1.54488	3.37281	5.11315	0.919591	2.20448	0.931344	2.2948	1.23218	1.86238	STAT3
	BCL2A1	1.11103	0.399222	1.36498	2.5962	0.797289	2.32515	2.61768	1.40546	2.05516	4.24224	5.10368	0.619241	2.92222	0.902164	2.11997	0.450007	4.71096	BCL2A1
	A_24_P50281	2.84989	1.17414	2.70605	4.20618	2.03309	3.79805	3.66827	2.32931	3.29106	4.93929	5.10368	2.44915	3.51912	0.904036	3.23594	2.49168	1.2987	A_24_P50281
	VPS11	1.72827	0.425999	1.52365	4.11346	1.31553	2.63085	3.69762	2.64736	2.02239	4.24224	5.09421	0.99746	2.1166	0.961781	2.50428	1.91127	1.31027	VPS11
	LCAT	1.14983	0.233691	0.74987	3.11038	1.09627	2.91802	2.53551	1.52057	1.47934	3.97991	5.08475	0.849139	1.86026	0.923389	2.04366	0.517971	3.9455	LCAT
	MEN1	2.28555	0.665371	2.50826	3.5487	1.95004	3.31635	3.16352	2.44139	2.61693	3.25289	5.07528	1.9875	2.58532	0.902739	2.72285	2.28485	1.1917	MEN1
	HCK	1.14983	0.217463	0.647713	3.10195	0.647797	2.31126	2.16575	1.21767	1.03928	2.68326	5.06107	0.571037	1.27435	0.927363	1.69911	0.481493	3.52884	HCK
	A_32_P105893	2.11625	0.511199	0.75639	2.53719	1.73743	2.35294	3.46285	2.40504	1.60808	3.29786	5.04214	1.36455	2.13124	0.901849	2.25563	1.72974	1.30403	A_32_P105893
	STAT3	1.24153	1.28206	1.19544	4.00388	1.04312	2.29736	2.42986	1.71442	1.59403	3.29786	5.0374	0.838015	2.10195	0.924615	2.15976	1.18707	1.81941	STAT3
	GPX7	0.987585	0.311588	0.580334	3.02187	0.528204	2.06577	2.10119	1.50239	0.788824	3.37281	4.99953	0.548788	1.51238	0.929846	1.71702	0.485558	3.53618	GPX7
	IL11RA	1.29797	0.331062	0.769431	3.36326	1.51485	2.88096	3.38068	1.97492	1.22186	4.20477	4.99006	0.678569	1.45745	0.906121	2.15891	1.07305	2.01193	IL11RA
	RAB7	3.00508	0.946124	1.9301	5.15025	2.37858	3.36267	3.23982	2.57467	2.11602	3.91246	4.98532	1.49804	3.2225	0.902236	2.94782	2.20426	1.33733	RAB7
	PQLC1	2.06687	0.537165	1.47366	4.47591	1.31221	3.04771	3.32199	2.36869	1.67128	3.70259	4.95692	1.43315	2.56701	0.960604	2.53347	1.30902	1.93539	PQLC1
	FRMD4A	1.45316	0.303474	0.93462	4.27783	1.66102	3.03844	3.09309	2.08699	2.05984	4.51207	4.94745	1.30523	2.40955	0.939223	2.4679	0.686986	3.59236	FRMD4A
	EML3	1.1322	0.508765	1.04764	2.55405	0.760747	1.8805	1.90163	1.357	1.42784	2.7657	4.92851	0.784248	1.9811	0.914898	1.77153	0.911062	1.94447	EML3
	BC008667	1.21332	0.808182	1.61928	3.92801	1.0697	3.85364	3.54502	1.88405	1.78363	4.24224	4.91431	1.44057	2.37659	0.910612	2.51373	1.56048	1.61087	BC008667
	URP2	1.46021	0.201234	1.0433	2.83222	1.08631	1.82492	2.72332	1.64779	1.25463	2.27852	4.86223	0.971504	1.73576	0.92569	1.84015	0.532522	3.45554	URP2
	LOX	1.26622	0.569622	0.649887	3.57399	0.491662	3.65447	3.33959	1.42364	0.964379	2.85564	4.81962	0.511708	2.87095	0.912026	2.07626	0.431372	4.81315	LOX
	RUSC1	2.40547	1.07676	2.17354	5.18397	2.6377	3.85827	4.62496	3.31375	2.65438	4.39964	4.80068	1.84845	2.95152	0.911411	3.22531	2.37082	1.36042	RUSC1
	NOB1	2.68764	1.14249	1.33455	3.24103	2.31214	2.79759	3.33372	2.98055	2.45308	4.34717	4.77228	1.66491	2.46814	0.906127	2.73348	2.76689	0.987925	NOB1
	GBAP	1.53781	0.520936	1.68884	4.72879	1.45173	3.14497	3.46285	2.27782	2.33136	3.77754	4.7486	1.01229	1.88956	0.93767	2.50562	1.67267	1.49798	GBAP
	STAT3	1.37909	1.20822	1.23022	4.17668	1.12949	2.45484	2.57072	1.70837	1.51211	3.37281	4.7344	0.886219	2.10195	0.927771	2.18962	1.21777	1.79806	STAT3
	TMEM133	1.23448	0.223143	1.09111	3.75943	0.800611	2.76054	2.8994	1.44787	2.13006	4.63948	4.68706	0.912175	2.69884	0.937086	2.25263	1.19118	1.8911	TMEM133
	RNF25	1.70006	0.671862	1.21283	4.48013	1.48827	3.01065	2.58246	2.39292	1.62914	4.6095	4.66812	1.20882	1.97744	0.903126	2.43325	1.54169	1.5783	RNF25
	ENST00000369731	2.23617	0.670239	1.43888	5.20926	1.42848	3.25151	4.06151	1.72048	1.77427	5.09669	4.66812	1.21994	3.16391	0.904076	2.76457	1.99914	1.38288	ENST00000369731
	C11orf60	1.61893	0.319702	1.14328	3.97859	1.01654	2.43631	4.46062	2.12637	1.65723	4.07735	4.65865	1.00117	1.79068	0.935169	2.32965	1.56893	1.48486	C11orf60
	CREM	1.25212	0.367577	1.0433	4.89737	0.73417	2.15841	2.65289	1.07227	1.42784	4.04737	4.65392	0.774978	2.19716	0.915523	2.09841	0.661091	3.17417	CREM
	EHD3	1.07929	0.151737	0.641193	2.52034	0.624543	1.84808	1.96032	0.996547	1.34124	3.89747	4.64445	0.745314	1.61857	0.903611	1.69762	0.464622	3.65377	EHD3
	MTMR2	1.24153	0.490102	0.83029	3.81422	0.744137	2.24178	3.15178	1.51451	1.90535	5.11168	4.62077	1.37383	1.82364	0.903505	2.22028	1.2477	1.77949	MTMR2
	AK095727	1.52723	0.654011	1.09981	3.02609	1.44176	2.16767	2.61768	2.24753	1.96153	3.3803	4.60184	1.07162	2.12758	0.959584	2.14805	1.4411	1.49056	AK095727
	TSHZ2	0.72658	0.120091	0.352113	3.52341	0.438509	1.45901	1.77251	0.799661	0.472827	2.96807	4.58763	0.376365	0.988721	0.905671	1.42965	0.297859	4.79976	TSHZ2
	C8orf57	0.634876	0.12496	0.35646	2.57934	0.491662	1.82492	1.84881	0.823893	1.13291	3.78504	4.57343	0.478336	1.14618	0.900219	1.52314	0.4105	3.71045	C8orf57
	GYPC	1.41789	0.230445	1.73013	4.10503	1.59458	2.64474	3.94412	2.12031	1.68064	3.41778	4.55449	1.03269	2.9149	0.93078	2.41444	0.54327	4.44427	GYPC
	ST8SIA1	0.860609	0.141188	0.93462	2.65099	0.677696	2.52895	2.57659	1.14497	1.14227	3.14795	4.54502	0.556204	1.49407	0.926761	1.72316	0.372119	4.63068	ST8SIA1
	ABTB1	1.43905	0.222331	0.986785	3.03452	1.568	2.6679	2.7468	1.57509	1.06269	3.09549	4.52609	0.765708	1.73576	0.908765	1.95586	1.10501	1.76999	ABTB1
	PPFIBP1	1.47785	0.494971	1.03026	4.94795	1.2358	3.45994	2.91701	1.47816	1.71809	4.36216	4.52135	0.832453	2.58532	0.906881	2.38933	0.964067	2.47839	PPFIBP1
	ENST00000305402	0.828866	0.275885	0.486872	2.6552	0.631187	1.89903	2.5942	0.869328	1.06737	3.41778	4.52135	0.624803	1.20844	0.919615	1.62156	1.01329	1.60029	ENST00000305402
	PHYHD1	1.48843	0.417074	0.821596	3.99545	1.01987	3.4692	3.59784	1.89011	1.42784	4.48209	4.51662	0.975212	2.51941	0.929138	2.35544	0.584099	4.03261	PHYHD1
	FGFR1	0.800649	0.134697	0.465136	3.36326	0.544814	1.78786	1.32645	0.817835	0.667107	2.6083	4.48821	0.448672	1.39886	0.90121	1.45014	0.347432	4.17389	FGFR1
	ITCH	2.36315	1.00779	1.78447	4.15982	1.70088	3.40435	3.815	2.01733	2.74801	4.52706	4.48821	1.33304	2.0873	0.913829	2.72588	2.49296	1.09343	ITCH
	C8orf34	0.684255	0.12496	0.332551	2.95865	0.425221	1.84345	1.57295	0.70879	0.538367	2.65328	4.45034	0.330015	0.922807	0.904563	1.34966	0.293808	4.59369	C8orf34
	A_24_P914669	0.899407	0.15336	0.39993	2.61306	0.578035	1.73228	2.32422	1.4297	0.814572	3.94244	4.45034	0.537664	1.41351	0.915285	1.63758	0.47888	3.41959	A_24_P914669
	CRTC2	2.22207	0.855245	1.62146	4.33683	1.87363	3.24224	3.56849	2.5262	2.16283	5.00675	4.4456	1.50917	2.79771	0.916078	2.78217	1.6301	1.70675	CRTC2
	DSU	1.432	1.21552	1.16501	2.55405	1.04312	1.76007	3.04026	1.566	1.93812	2.87813	4.4314	1.016	1.55266	0.913685	1.96864	1.50067	1.31184	DSU
	FIBP	2.33493	0.473874	1.30847	3.22839	1.12949	2.77906	3.90891	2.38384	1.91237	3.55269	4.4172	1.25888	2.05434	0.948214	2.3648	2.01949	1.17099	FIBP
	HINT3	1.28739	1.04106	1.20849	3.38012	1.02319	2.31126	2.72919	0.993518	2.31966	3.49273	4.36985	1.04196	1.64054	0.910091	2.06453	1.76313	1.17095	HINT3
	DNM1	1.48138	0.202857	0.612937	3.69621	0.883662	3.58499	3.19286	2.36263	1.40209	4.95428	4.35565	0.826891	1.94082	0.900645	2.26902	0.759846	2.98616	DNM1
	GALNS	1.6542	0.925027	1.05199	4.5012	1.31553	3.32561	3.18699	2.36869	1.34592	3.34283	4.34618	0.847285	2.23744	0.922838	2.34222	1.27921	1.831	GALNS
	RNF40	1.55192	0.558262	1.32586	2.31803	1.18929	1.87124	2.48855	2.14152	1.36932	2.59331	4.28937	1.11426	1.85294	0.920172	1.89722	1.54537	1.22768	RNF40
	C9orf21	0.98053	0.407337	0.597722	3.20732	0.578035	1.83881	2.45334	0.98746	1.0978	3.86749	4.2799	0.558058	2.23378	0.928447	1.77597	0.654976	2.7115	C9orf21
	FLYWCH1	1.1851	0.3408	0.938967	2.29696	1.12617	2.04724	2.45334	1.44181	0.955016	2.78819	4.27516	0.843577	1.86758	0.916173	1.73538	0.982796	1.76576	FLYWCH1
	OTUB1	1.26975	0.360274	1.38237	2.44447	1.02983	2.24178	2.15988	1.30551	2.16751	2.6083	4.27043	0.888073	1.59294	0.912483	1.8247	1.12612	1.62034	OTUB1
	ZDHHC24	2.11625	0.382994	1.33455	4.23147	1.80054	3.08013	3.32199	1.90222	2.64502	3.5377	4.24676	1.46467	2.7611	0.942583	2.52503	1.68662	1.49709	ZDHHC24
	GAS7	0.754797	0.133074	0.378195	2.64677	0.441831	1.60723	1.63165	1.36003	0.592204	2.64578	4.23255	0.333723	1.02534	0.927774	1.36794	0.315412	4.33698	GAS7
	RASL12	0.839447	0.16472	0.460789	2.75214	0.594645	1.8805	2.32422	1.2631	1.31081	3.2379	4.17574	0.559912	1.66984	0.961932	1.63337	0.361726	4.51548	RASL12
	SMG6	2.37726	0.303474	0.973744	4.01652	1.54807	3.2654	2.75267	2.14152	1.67596	4.24224	4.1568	1.14207	2.27772	0.905796	2.37488	1.06422	2.23158	SMG6
	LRRC51	1.60835	0.501462	1.45409	2.8575	1.43512	2.42705	3.36894	2.43836	1.4255	3.37281	4.13787	1.98009	2.32166	0.905967	2.25606	1.62087	1.39188	LRRC51
	TRIM62	1.6013	0.462514	1.5519	3.28739	1.33546	2.35757	3.22808	1.87799	1.8164	4.04737	4.11419	1.25702	2.18251	0.931764	2.23998	1.28557	1.74239	TRIM62
	UBTD1	1.17805	0.245051	0.843332	3.32954	0.900272	2.80686	2.50616	1.99612	0.938631	2.88562	4.08105	0.567329	1.68449	0.936613	1.84327	0.780091	2.36289	UBTD1
	HSD17B1	2.15152	0.996433	1.37802	3.5192	1.59458	2.47337	4.02042	2.53832	2.21433	4.12232	4.07158	1.09572	2.34364	0.93313	2.5015	2.14309	1.16724	HSD17B1
	PANX1	1.1322	0.268583	0.732481	2.03144	0.604611	1.70449	1.79599	0.999576	1.46061	2.47339	4.06212	0.602555	2.00308	0.929892	1.52855	1.08829	1.40454	PANX1
	JOSD2	1.67184	0.705942	1.65623	3.59085	1.42183	2.89023	3.5098	2.47471	1.71575	3.45525	4.05265	1.44799	2.51208	0.949651	2.3927	1.55759	1.53616	JOSD2
	SLC39A11	1.41789	0.287245	1.46062	2.87015	1.35539	1.82492	2.69985	1.97189	2.10665	3.91246	4.01951	0.930715	1.72111	0.909959	2.04449	1.46594	1.39467	SLC39A11
	RNF24	1.16394	0.489291	1.16284	2.5667	0.989967	2.52895	2.25965	1.357	1.75788	3.31285	4.00057	0.791664	1.51238	0.917521	1.83798	0.961646	1.91128	RNF24
	THC2433670	1.39673	0.326194	0.795514	4.27361	1.54143	2.64474	3.28677	1.357	2.1207	3.52271	3.99583	1.14207	2.38392	0.927052	2.2144	1.17014	1.89243	THC2433670
	ADRB2	1.11456	0.313211	0.902017	3.21153	1.28895	2.01019	3.30438	0.975344	1.92876	3.74756	3.98636	0.823183	1.54533	0.904163	1.93472	0.636814	3.03813	ADRB2
	ISYNA1	1.4708	0.365142	0.552078	2.93337	0.850442	1.85734	2.50029	1.40546	1.87258	3.62764	3.98163	0.914029	2.25941	0.956533	1.89156	0.764196	2.47522	ISYNA1
	HSU79275	1.2239	0.478742	1.25196	3.78472	1.85702	2.96434	2.49442	2.28994	1.57765	3.36531	3.94849	0.962234	2.21181	0.900218	2.18542	0.790069	2.76612	HSU79275
	CHMP6	1.91168	0.566376	1.11285	3.21996	1.48163	2.8717	3.79152	2.09002	2.006	3.22291	3.93429	0.98819	1.9042	0.934504	2.23856	1.36475	1.64027	CHMP6
	HIGD1B	0.917043	0.126583	0.347766	4.10503	0.544814	1.66744	2.03075	0.787545	1.35528	3.13296	3.92482	0.756438	2.05068	0.925759	1.67286	0.414846	4.03248	HIGD1B
	CYBRD1	0.585497	0.542034	0.371674	2.8575	0.471729	1.58407	1.88402	0.796632	0.603907	2.41343	3.90115	0.311474	1.09126	0.915941	1.33957	0.323529	4.14049	CYBRD1
	PDGFRL	0.567861	0.15904	0.408625	3.12724	0.524882	2.3622	1.70208	1.14497	0.38856	2.24854	3.89168	0.28181	1.19013	0.903707	1.38443	0.332294	4.16628	PDGFRL
	MAP3K12	0.761851	0.12496	0.452095	2.06094	0.624543	1.49143	1.56709	0.854183	0.800528	2.83316	3.89168	0.407883	1.25238	0.908503	1.31713	0.347305	3.79243	MAP3K12
	BMP1	0.955841	0.225577	0.434707	2.64256	0.50495	2.25567	1.6786	1.09953	1.04864	1.90376	3.89168	0.617387	1.53801	0.935161	1.44592	0.425736	3.39628	BMP1
	LSAMP	0.909989	0.12496	0.452095	3.9533	0.478374	1.96387	1.60817	0.793603	0.739669	2.87813	3.88694	0.411591	1.23407	0.900169	1.49498	0.379142	3.94306	LSAMP
	APBB1	1.11809	0.281565	0.654234	2.80693	0.687662	1.93608	1.81946	0.945054	0.650722	2.60081	3.88694	0.533956	1.27435	0.91769	1.4766	0.552936	2.67048	APBB1
	C18orf10	1.64715	1.59202	1.52582	3.28739	1.89024	2.52895	3.45111	2.32629	1.69469	2.75821	3.88221	1.22736	2.32899	0.907586	2.31849	1.57141	1.47542	C18orf10
	ZNF689	1.34029	0.703508	1.18675	2.86593	1.76068	2.23252	2.91114	1.74774	2.1441	3.34283	3.88221	1.22365	1.95547	0.928523	2.09976	1.55164	1.35325	ZNF689
	ELOF1	1.96106	0.671051	1.7497	3.6077	1.76068	2.77906	2.87592	2.44139	3.31213	3.17044	3.87274	1.49434	2.22645	0.917988	2.45559	2.04315	1.20187	ELOF1
	ZBED2	0.677201	0.376502	0.702052	2.34332	0.604611	1.35248	1.90163	1.06621	0.688173	2.18858	3.868	0.381927	1.08393	0.919346	1.32574	0.368468	3.59798	ZBED2
	PARVG	0.888826	0.160663	0.856373	2.2506	0.704272	1.26447	2.33595	1.1692	1.39975	3.20791	3.86327	0.723066	1.17914	0.915675	1.53873	0.346036	4.44674	PARVG
	PLEKHF1	1.12867	0.248297	0.791167	3.13567	1.10956	2.25104	2.25379	1.66596	1.05567	3.34283	3.85854	0.596993	1.09858	0.912422	1.7336	0.770267	2.25064	PLEKHF1
	PHF21A	1.38967	0.391108	1.24326	3.59928	1.45505	2.43631	2.52377	1.2843	1.57531	3.5377	3.8538	0.812059	1.95181	0.912378	2.00411	0.680558	2.94481	PHF21A
	LOX	1.0934	0.461702	0.556425	3.04295	0.471729	3.06623	2.9757	1.31459	0.749032	2.48838	3.84907	0.47092	2.31434	0.911073	1.75804	0.403413	4.35791	LOX
	TBC1D20	1.21332	0.350537	0.804208	2.62992	0.996612	2.74201	2.75854	1.5448	1.2125	3.49273	3.84907	0.952964	1.30365	0.902675	1.83468	0.951707	1.92778	TBC1D20
	UROS	1.40378	0.853622	0.973744	2.55827	0.893628	2.03798	2.23618	1.42667	1.34358	2.75821	3.84907	0.815767	1.40618	0.940522	1.73513	1.18441	1.46497	UROS
	MOBK1B	1.62951	0.593965	1.13024	2.91651	1.59126	2.62158	2.75854	1.36912	1.20781	2.94559	3.84433	1.1291	2.4242	0.902679	2.01244	1.49042	1.35025	MOBK1B
	BMP1	1.02991	0.269394	0.604243	2.48662	0.870374	2.21862	2.14814	1.7326	1.1095	2.12112	3.8396	0.604409	1.45012	0.94809	1.57574	0.556104	2.83354	BMP1
	SCARF1	1.60483	0.376502	0.947661	2.79007	1.63444	1.99166	2.4416	1.26007	1.3623	3.37281	3.83486	0.819475	2.14223	0.901558	1.89066	0.599183	3.15539	SCARF1
	BAT2	1.46021	1.20416	1.56929	2.63834	1.30888	2.14914	2.23031	1.75077	1.9943	2.98306	3.83013	1.57962	2.32533	0.931573	2.07873	1.70287	1.22072	BAT2
	STAT2	1.04049	0.338365	0.691184	3.05981	0.730848	2.26957	2.15988	1.27522	0.730306	1.90376	3.8254	0.596993	1.18647	0.913329	1.52371	0.542734	2.80748	STAT2
	ST3GAL4	0.913516	0.240183	1.17806	3.25368	0.671052	2.11209	1.89576	1.67808	1.00651	2.42842	3.8254	0.448672	1.25238	0.924297	1.60798	0.622244	2.58417	ST3GAL4
	GM2A	1.21685	0.669428	1.23457	4.34948	1.1162	1.76007	2.87592	1.64173	2.18624	3.94244	3.82066	1.04196	1.96279	0.909344	2.13987	0.991574	2.15806	GM2A
	NUDT18	1.05813	0.31808	0.904191	2.75635	1.01654	1.69523	2.51203	1.32065	1.90301	2.62329	3.80646	1.17174	1.55998	0.954049	1.74198	0.854732	2.03804	NUDT18
	OLFML1	0.659565	0.131451	0.39341	2.09887	0.511594	1.69523	1.67273	0.884473	0.636677	2.78819	3.79699	0.398613	0.981397	0.908972	1.28071	0.357045	3.58696	OLFML1
	KIAA0195	1.23448	0.433302	1.19544	2.52876	1.26902	1.64891	2.03662	1.22978	2.09729	3.04302	3.79699	0.77127	1.41351	0.90047	1.74603	1.27635	1.36799	KIAA0195
	A_24_P229728	1.57661	0.481988	0.995479	2.7395	1.04312	2.40852	2.51203	1.6811	1.2125	3.25289	3.78752	0.619241	1.32562	0.922915	1.81816	1.39191	1.30624	A_24_P229728
	DGCR14	1.75296	0.783028	1.46062	3.56556	1.92678	2.84391	3.15178	2.36869	2.53969	3.93494	3.78279	1.52215	2.59265	0.932751	2.47889	1.51037	1.64125	DGCR14
	TNFRSF18	0.973476	0.172023	1.0433	3.32111	0.744137	1.83418	2.77028	1.73866	1.0346	1.97122	3.77805	0.55435	1.51604	0.939187	1.65011	0.381128	4.32954	TNFRSF18
	THC2316753	0.977003	0.178514	0.476004	2.76478	0.597967	1.3988	1.42035	1.32065	0.568796	2.84815	3.77805	0.367095	2.07265	0.915338	1.44376	0.394295	3.66162	THC2316753
	TCP11L1	1.2239	0.473874	0.834637	2.81957	0.770713	1.5887	2.14814	1.07227	1.14696	3.14795	3.76385	0.673007	1.51604	0.933555	1.6292	0.60104	2.71063	TCP11L1
	HAPLN3	1.05813	0.219897	0.660755	2.54562	0.544814	1.62112	1.49079	1.19343	2.30327	1.83631	3.75911	0.428277	1.03999	0.906273	1.43858	0.486461	2.95723	HAPLN3
	SKIP	0.973476	0.328628	0.910711	2.88701	1.03648	2.00093	2.96983	1.23281	1.07907	3.40279	3.75911	0.559912	1.2597	0.908595	1.72311	0.902615	1.90902	SKIP
	ROBO3	1.17805	0.314834	0.782473	2.61727	0.870374	2.72348	2.95809	1.43575	0.833298	2.89312	3.74964	0.719358	1.54533	0.911635	1.74008	0.619697	2.80796	ROBO3
	ATG7	1.6013	0.621553	1.31282	3.01344	1.52149	2.65864	3.00505	2.05367	2.00366	3.82252	3.74491	0.949256	1.68815	0.91472	2.15357	1.17672	1.83015	ATG7
	ZNF428	1.33324	0.532296	0.721614	2.97551	0.980001	2.24178	2.01902	1.3358	1.16568	3.58267	3.74018	0.630365	1.46477	0.90784	1.74792	0.803214	2.17615	ZNF428
	KLHDC3	1.60483	0.512822	1.23022	3.1736	1.35539	2.41779	3.01679	1.9204	1.53552	3.44026	3.74018	1.11612	1.48674	0.926249	2.04236	1.61101	1.26775	KLHDC3
	P2RX7	1.38615	0.234503	0.584681	3.32111	0.690984	1.55628	1.94859	1.38123	0.955016	2.29351	3.7165	0.641489	0.937454	0.926788	1.51135	0.383009	3.94598	P2RX7
	ATP8B3	0.825339	0.22152	0.589028	2.14102	0.83051	1.9824	1.90163	1.19949	0.964379	3.11797	3.71177	0.647051	1.81632	0.914122	1.53449	0.356274	4.30707	ATP8B3
	RAD51L3	1.57308	0.36352	0.941141	2.32225	1.05309	1.71376	2.67637	1.52965	1.77427	3.37281	3.69757	1.16247	1.58928	0.924028	1.8284	1.06522	1.71646	RAD51L3
	MAP1A	0.648984	0.129017	0.365154	2.86172	0.461763	1.31542	1.18559	0.684558	0.599226	2.3085	3.69283	0.365241	0.977735	0.90275	1.19967	0.325698	3.68339	MAP1A
	FAM91A1	1.96106	0.722982	1.29108	2.95865	1.28895	2.06577	2.53551	1.13285	1.94982	3.29786	3.68336	0.975212	1.55998	0.904215	1.95562	1.58007	1.23768	FAM91A1
	MSRB3	0.701891	0.111977	0.382542	2.83222	0.511594	2.14914	1.93098	0.642152	0.468145	2.52586	3.67389	0.350409	1.19379	0.912731	1.3442	0.286847	4.68612	MSRB3
	SCC-112	1.22037	0.753005	1.18458	2.84907	1.03648	2.10283	2.00728	1.10559	1.46763	3.14046	3.66443	1.016	1.45745	0.902697	1.76963	1.30337	1.35773	SCC-112
	ZFAND2B	1.81292	1.06378	2.30829	2.88279	1.23912	2.5799	3.13417	2.8079	2.36881	2.82566	3.63602	1.33489	2.27772	0.911805	2.32861	2.18276	1.06682	ZFAND2B
	ENST00000276938	1.07576	0.649142	1.07807	2.2211	0.970035	1.69523	1.89576	1.50239	1.43721	3.32784	3.62655	0.713796	1.58928	0.900312	1.67555	1.35217	1.23916	ENST00000276938
	HBLD2	1.26975	0.871473	1.36498	2.59198	1.41519	1.88976	2.24205	1.32974	1.62914	3.16294	3.62655	1.016	2.00308	0.906421	1.8779	1.53449	1.22379	HBLD2
	SNCA	0.804176	0.188251	0.530343	2.85329	0.594645	1.60723	1.84294	1.08439	0.641359	2.82566	3.61708	0.352263	1.3952	0.936018	1.41052	0.35269	3.99933	SNCA
	PHF15	0.917043	0.525805	0.754217	2.84907	1.36868	1.55628	1.80185	1.5448	1.47934	2.78069	3.60761	0.77127	1.4721	0.917219	1.64837	1.00311	1.64326	PHF15
	IGF1	0.740688	0.103863	0.530343	2.36861	0.498306	1.30153	2.20683	0.817835	0.622633	2.36846	3.57921	0.378219	1.43548	0.943377	1.304	0.298404	4.36991	IGF1
	PACS1	1.75649	0.294548	1.10198	3.81001	0.86373	2.75591	3.65066	1.8477	1.35762	2.63829	3.57921	0.96038	2.21181	0.925469	2.06372	0.857409	2.40692	PACS1
	ZNF134	1.07929	0.267771	0.454269	2.51191	0.770713	1.52849	1.8312	0.826922	0.931609	3.29036	3.565	0.407883	1.1352	0.900357	1.43082	0.716486	1.99699	ZNF134
	SPOCK2	0.790068	0.224765	0.899844	2.06516	0.950103	2.10283	2.289	1.22978	1.05333	2.51087	3.55553	0.482044	1.03999	0.904379	1.47641	0.597794	2.46976	SPOCK2
	CTDSP1	1.32619	0.493348	1.30412	3.3464	1.24576	2.42242	2.48855	1.50239	1.2242	2.9156	3.55553	0.930715	1.87857	0.925863	1.89491	0.96804	1.95747	CTDSP1
	MEF2B	2.27497	0.589096	1.23022	3.15253	1.3421	2.39	3.06374	1.93554	1.21718	2.47339	3.5508	1.42018	2.18983	0.910328	2.06381	1.26915	1.62614	MEF2B
	SNCA	0.719526	0.178514	0.478178	2.57934	0.558102	1.50533	1.63165	0.660326	0.592204	2.95308	3.52239	0.342993	1.34027	0.907895	1.31245	0.369249	3.55439	SNCA
	TSPAN9	1.05107	0.203668	0.347766	2.12416	0.591323	1.80639	1.74316	1.17526	0.524322	2.04617	3.50346	0.44311	1.14618	0.928787	1.28508	0.445961	2.8816	TSPAN9
	PSCD3	0.994639	0.228823	0.60859	3.22417	0.754103	1.75081	1.7549	0.902647	0.744351	2.09114	3.49872	0.559912	1.32562	0.915793	1.41834	0.547341	2.59133	PSCD3
	FLYWCH1	1.14983	0.298605	1.17371	2.20424	1.12285	1.64891	2.05423	1.47816	1.01587	1.8513	3.49872	0.934423	2.1642	0.900819	1.58424	0.997625	1.58801	FLYWCH1
	SYDE1	0.909989	0.195554	0.515128	2.32225	0.617899	1.70449	2.39465	1.06621	1.13525	3.12547	3.49399	0.682277	1.66252	0.94421	1.52505	0.476906	3.1978	SYDE1
	KLHL7	1.6013	1.11166	1.6258	3.23682	1.10292	2.71422	2.81136	2.01127	2.29625	4.04737	3.47978	1.32377	2.81236	0.910136	2.32114	1.92625	1.205	KLHL7
	LOC338620	1.04402	0.334308	1.12589	2.64677	0.803933	1.97314	2.289	1.18435	1.28272	3.70259	3.45611	0.69711	2.22645	0.900969	1.75126	0.584303	2.99718	LOC338620
	KLRG1	0.955841	0.1704	0.865067	1.76171	0.83051	1.25984	2.35943	0.975344	1.65489	2.54834	3.44664	0.749022	1.24506	0.905316	1.44785	0.629227	2.301	KLRG1
	ACTR1A	1.02991	0.499839	0.78682	2.09466	0.827188	1.5748	2.34769	1.71442	1.42784	3.48523	3.44664	0.923299	1.38421	0.901431	1.65712	0.989247	1.67513	ACTR1A
	PIN1L	1.36146	0.868227	1.17371	2.38125	1.18265	1.68597	1.526	1.47513	1.29208	2.47339	3.43717	1.0642	1.72843	0.901374	1.66536	1.35024	1.23338	PIN1L
	PCSK7	0.839447	0.224765	0.978091	1.79542	0.883662	1.71839	2.04249	0.98746	1.10014	1.96372	3.42771	0.671153	1.20111	0.904085	1.37181	0.754091	1.81916	PCSK7
	HECW2	0.842974	0.143623	0.456442	2.4824	0.594645	1.10236	1.26775	0.566426	1.21718	2.78819	3.42297	0.559912	1.73209	0.9011	1.32131	0.328069	4.02752	HECW2
	TNS1	1.57308	0.192308	0.57816	2.68049	0.687662	1.81566	3.00505	0.896589	0.730306	2.59331	3.42297	0.750876	1.34759	0.909748	1.55954	0.457341	3.41002	TNS1
	C1orf162	1.25212	0.383805	0.699878	3.99966	0.777357	2.03798	2.68811	1.0541	2.08793	3.90496	3.40877	0.726774	1.81632	0.907792	1.9106	0.423947	4.50669	C1orf162
	YIF1B	1.693	0.921782	1.69101	2.89122	1.90685	2.64474	2.88766	2.18695	1.64787	2.75821	3.39456	1.33489	2.29237	0.910468	2.17316	1.56844	1.38555	YIF1B
	TNS1	1.432	0.146057	0.473831	1.99772	0.551458	1.3988	1.84294	1.07833	0.720943	2.57832	3.38983	0.674861	1.39153	0.927364	1.35974	0.432313	3.14527	TNS1
	UNC119	1.33324	0.529051	1.20849	2.52455	1.10292	2.18157	2.09532	2.22633	1.24058	2.86314	3.37089	0.661883	1.34759	0.91079	1.74504	1.26635	1.37801	UNC119
	AK026338	0.754797	0.215028	0.547731	2.16631	0.787323	1.49143	1.81946	0.884473	1.09078	2.20357	3.36616	0.444964	0.889849	0.931617	1.28168	0.792939	1.61637	AK026338
	SERPINI1	0.64193	0.199611	0.495566	1.99772	0.571391	0.981936	1.74903	0.720906	1.00651	2.09114	3.35669	0.567329	1.14985	0.93248	1.19459	0.424119	2.81663	SERPINI1
	CYP27A1	0.825339	0.29536	0.412972	2.22531	0.631187	1.25984	1.47905	1.26916	0.763076	2.36846	3.35196	0.444964	0.779991	0.920124	1.23897	0.73657	1.68209	CYP27A1
	SNCA	0.613713	0.1704	0.426013	1.97244	0.501628	1.21816	1.57882	0.61792	0.51496	2.39095	3.34249	0.30035	1.289	0.915042	1.14899	0.323785	3.54861	SNCA
	ARHGAP10	0.917043	0.273451	0.547731	3.34218	0.591323	2.19546	2.60594	1.29339	1.11887	3.48523	3.34249	0.622949	1.69181	0.934009	1.69445	0.485732	3.48845	ARHGAP10
	DNMT3A	0.64193	0.275074	0.706399	2.28853	0.631187	1.195	1.4497	0.775429	0.983105	2.39844	3.33775	0.567329	1.32562	0.919193	1.27504	0.42146	3.02529	DNMT3A
	HLX1	1.09692	0.134697	0.443401	3.21153	0.584679	1.93608	1.80772	1.32671	0.922246	2.1586	3.33302	0.513562	1.31463	0.94814	1.44491	0.382676	3.7758	HLX1
	NFKB2	0.917043	0.284811	0.795514	2.71842	0.644475	1.63965	1.71382	0.929909	0.671788	2.13611	3.33302	0.606263	1.65153	0.92797	1.38787	0.611402	2.26999	NFKB2
	FLJ11286	0.860609	0.283188	0.586854	1.65213	0.744137	1.64891	1.44383	1.36306	0.962038	2.20357	3.33302	0.600701	1.05464	0.907173	1.28744	0.836594	1.5389	FLJ11286
	THC2397883	0.924097	0.395977	0.491219	2.35175	0.704272	1.37101	2.09532	0.890531	0.636677	2.4584	3.32355	0.522832	1.16449	0.925533	1.33309	0.498723	2.673	THC2397883
	PHF15	0.888826	0.485234	0.647713	2.68471	1.28895	1.49143	1.60817	1.32671	1.31549	2.54085	3.32355	0.741606	1.36956	0.911824	1.51637	0.895621	1.69309	PHF15
	BM725480	1.50254	0.472251	1.09981	2.4529	1.14278	1.97777	2.37704	1.44484	1.30612	3.06551	3.32355	0.938132	1.37689	0.918733	1.72924	1.40703	1.229	BM725480
	JMY	0.747743	0.36352	0.938967	2.46976	0.730848	1.80639	2.289	1.01169	1.07439	2.78069	3.30461	0.648905	1.60393	0.935256	1.5208	0.877258	1.73359	JMY
	ARHGAP24	0.691309	0.194743	0.454269	2.12838	0.564747	1.30616	1.61991	0.702732	0.833298	2.89312	3.29514	0.407883	1.75773	0.910644	1.29611	0.359051	3.60982	ARHGAP24
	APBB1	0.917043	0.195554	0.499913	1.96401	0.624543	1.55628	1.44383	0.884473	0.571137	2.41343	3.29041	0.450526	1.07661	0.907561	1.22213	0.480943	2.54112	APBB1
	FEM1B	0.832393	0.477119	0.802034	2.95865	1.0099	2.08893	2.14814	1.00563	0.894157	2.75071	3.29041	0.595139	2.04336	0.910434	1.60743	0.688016	2.33633	FEM1B
	ENST00000244321	0.927624	0.196365	0.582507	3.08088	0.65112	1.60723	1.99554	0.966257	0.823935	2.33098	3.28567	0.671153	1.3659	0.940858	1.42194	0.343704	4.13709	ENST00000244321
	MTMR9	0.804176	0.240183	0.634672	2.20845	0.793967	1.33858	2.21857	0.842067	1.14227	3.01304	3.26674	0.593285	1.55266	0.918574	1.43451	0.512998	2.79633	MTMR9
	WNT6	0.902935	0.308342	0.569466	1.92186	0.793967	1.5748	1.54948	0.902647	0.669447	2.20357	3.262	0.404175	1.12787	0.90912	1.24543	0.799244	1.55826	WNT6
	THC2314861	1.34735	0.998056	0.86072	2.81536	1.31553	2.29736	2.01902	1.68413	1.84917	3.22291	3.25727	0.878803	1.50139	0.907092	1.84977	1.02724	1.80072	THC2314861
	FLJ22222	1.37556	0.77897	1.86489	3.54449	1.52149	2.59379	3.10482	2.02944	2.23773	3.03553	3.25727	1.58704	2.15322	0.910055	2.23725	1.61827	1.38249	FLJ22222
	THC2261358	0.832393	0.467382	0.730308	1.95979	0.730848	1.43585	1.60817	0.808748	1.08844	2.54085	3.2478	0.691548	1.289	0.909248	1.34086	0.769389	1.74275	THC2261358
	AK129904	1.34382	0.417885	1.11502	2.14524	1.16271	1.84345	2.01902	1.1692	1.45125	2.93809	3.24306	0.652613	1.48674	0.904437	1.61447	1.50376	1.07362	AK129904
	NPR1	0.783014	0.219085	0.57816	3.01766	0.89695	1.82955	1.88402	0.811777	0.945653	2.301	3.2336	0.446818	1.29632	0.921582	1.40335	0.34482	4.06982	NPR1
	CHST3	0.599605	0.163908	0.386889	2.57091	0.498306	1.42195	1.18559	0.902647	0.571137	2.13611	3.22886	0.344847	0.779991	0.908721	1.13775	0.327491	3.47414	CHST3
	SKI	0.941733	0.17608	0.547731	2.38547	0.803933	1.63965	1.6023	1.03592	1.00885	2.57832	3.22886	0.582161	1.17182	0.934889	1.36176	0.522355	2.60695	SKI
	HYOU1	1.23095	0.267771	1.11502	2.48662	0.784001	1.46827	1.77251	1.29036	1.13525	2.26353	3.20992	1.03825	1.50872	0.943296	1.50548	1.21706	1.23697	HYOU1
	CR597807	0.860609	0.209348	0.804208	2.45712	0.903594	1.82492	1.76077	1.22372	0.688173	2.66827	3.20045	0.439402	1.18647	0.908876	1.40208	0.644685	2.17483	CR597807
	A_24_P899020	0.733634	0.26128	0.845505	2.40233	0.793967	1.58407	1.53774	0.80269	0.908201	2.12862	3.19572	0.559912	0.985059	0.906661	1.28759	0.448495	2.87092	A_24_P899020
	AKT1	1.16394	0.446285	0.86072	1.98508	0.903594	1.5748	1.50839	0.908705	1.22654	2.36846	3.19099	0.863971	1.31097	0.906703	1.40865	0.857069	1.64357	AKT1
	HS1BP3	1.54486	0.382994	0.932447	2.11573	0.973357	1.88976	2.19509	1.37517	1.20781	2.63829	3.18152	0.739752	1.34027	0.932771	1.57824	1.44831	1.08971	HS1BP3
	SNPH	0.881772	0.296982	0.845505	2.74792	0.707594	2.39926	2.30074	1.22675	1.0346	3.02803	3.17205	0.749022	1.17914	0.908221	1.58226	0.515509	3.06931	SNPH
	LGP1	1.1851	0.535542	0.93462	2.62992	1.02319	1.65818	2.73506	1.43575	1.59637	2.74322	3.17205	1.0605	1.60393	0.955267	1.71642	1.39921	1.22671	LGP1
	SNCA	0.684255	0.174457	0.46731	2.27167	0.528204	1.39416	1.60817	1.60538	0.543048	2.45091	3.16258	0.333723	1.23041	0.936016	1.26571	0.3629	3.48778	SNCA
	SNCA	0.691309	0.168777	0.421666	2.11995	0.551458	1.38027	1.63752	0.654268	0.561774	2.43592	3.14838	0.307766	1.23041	0.92355	1.17765	0.328908	3.58048	SNCA
	A_23_P89529	1.07929	0.183383	0.652061	2.20845	0.86373	2.0704	2.11879	1.53874	0.83798	2.18858	3.14838	0.511708	0.963088	0.922081	1.41266	0.730364	1.93419	A_23_P89529
	ZFY	0.987585	0.327817	0.560772	2.11573	0.767391	1.54238	1.39688	0.817835	0.96906	2.65328	3.1247	0.48946	1.09126	0.901591	1.2957	0.743918	1.74173	ZFY
	YPEL3	1.00875	0.169588	0.821596	2.7985	1.05973	2.02409	2.60007	1.21767	0.87075	2.57832	3.08209	0.476482	1.17182	0.909438	1.52919	0.926418	1.65065	YPEL3
	C1orf90	1.32266	0.3124	0.791167	2.70999	1.02319	1.55628	2.07184	1.13285	1.14696	2.89312	3.06316	0.730482	1.97012	0.930239	1.59417	0.517731	3.07915	C1orf90
	HAMP	0.64193	0.292114	0.419492	1.79964	0.710916	1.00973	1.31471	0.799661	0.894157	1.52901	3.06316	0.355971	0.725062	0.903427	1.04273	0.47072	2.21519	HAMP
	A_24_P835388	0.959368	0.595588	0.478178	1.6437	0.65112	1.2969	1.80772	1.10256	1.21484	2.36846	3.06316	0.493168	0.849568	0.912276	1.2711	0.738913	1.72023	A_24_P835388
	SNCA	0.599605	0.1704	0.443401	1.98087	0.498306	1.283	1.49079	0.64821	0.543048	2.71324	3.05842	0.296642	1.29632	0.901753	1.15556	0.317162	3.64342	SNCA
	TXNDC10	0.81123	0.288868	0.960702	2.41076	0.710916	1.86197	1.526	0.781487	1.12355	2.24854	3.05369	0.504292	1.66252	0.918718	1.38035	0.655902	2.1045	TXNDC10
	STARD8	1.14278	0.168777	0.556425	2.74792	0.724204	1.4729	2.00728	0.945054	1.59872	3.22291	3.03475	0.656321	1.66252	0.927946	1.53389	0.369867	4.14714	STARD8
	TNFRSF1B	1.25564	0.245051	0.862893	1.99772	0.770713	1.3988	1.79012	1.61144	0.674129	1.89627	3.03002	0.693402	1.1059	0.917346	1.33324	0.698139	1.9097	TNFRSF1B
	ANK1	1.04049	0.167154	0.665102	1.6732	0.797289	1.33858	1.88989	1.18132	1.44657	2.78819	3.02528	0.385635	1.75773	0.917036	1.39665	0.444203	3.14417	ANK1
	TUBG2	1.96106	0.880399	1.86489	2.68049	1.28563	2.44558	2.57072	2.26571	2.08793	2.26353	3.02055	1.52585	1.79068	0.913531	2.04946	1.54684	1.32493	TUBG2
	DBNL	1.23448	0.417885	1.4041	2.36018	0.910239	1.87587	2.15988	1.2419	1.19845	2.06866	3.00634	0.741606	1.69181	0.934177	1.56242	1.05807	1.47666	DBNL
	BMP1	0.754797	0.188251	0.452095	1.98087	0.558102	1.74155	1.34992	1.15406	0.706899	1.79883	3.00161	0.459796	0.981397	0.931161	1.16371	0.50629	2.29849	BMP1
	RNMT	1.18863	0.499839	0.78682	2.25903	0.996612	1.59796	2.00728	0.793603	1.00417	2.29351	2.99688	0.756438	1.39886	0.919916	1.4292	0.917438	1.55782	RNMT
	ZNF358	1.31913	0.577736	0.617284	2.56248	0.893628	1.94071	1.98967	1.4721	0.814572	2.31599	2.99214	0.800934	1.32562	0.934565	1.50939	1.00032	1.50891	ZNF358
	SNF1LK2	1.11456	0.331062	0.656408	1.83335	0.657764	1.26447	1.40862	0.95717	1.77193	2.60081	2.99214	0.493168	1.20111	0.902693	1.32943	0.898884	1.47898	SNF1LK2
	BC041955	0.691309	0.111977	0.386889	1.54255	0.558102	0.981936	1.27949	0.599746	0.674129	2.12112	2.96373	0.407883	1.02534	0.903465	1.02648	0.493624	2.07947	BC041955
	NCDN	1.10751	0.277508	0.743349	2.16209	0.850442	1.58407	1.53187	1.27219	0.777121	2.41343	2.959	0.69711	1.08393	0.915	1.34305	0.713154	1.88325	NCDN
	SHC1	0.793595	0.189874	0.53469	1.47933	0.903594	1.26911	2.15988	0.896589	1.01587	1.9937	2.95427	0.467212	1.20844	0.908488	1.22047	0.596159	2.04723	SHC1
	MYADM	1.16394	0.32944	0.60859	1.87129	0.810577	1.82492	2.10119	1.16617	0.800528	2.08365	2.95427	0.804642	1.42083	0.932225	1.38	0.721135	1.91365	MYADM
	NR1H2	1.06165	0.339177	0.928099	2.34754	0.694306	1.60723	1.79012	1.38729	0.877772	1.86629	2.94953	0.571037	1.38421	0.957128	1.36956	0.822746	1.66462	NR1H2
	SNCA	0.648984	0.167154	0.473831	2.26324	0.55478	1.35248	1.56122	0.630036	0.491552	2.11363	2.93533	0.318891	1.09126	0.923449	1.12326	0.317267	3.54043	SNCA
	MDFIC	0.66662	0.176891	0.575987	2.11995	0.514916	1.38027	1.27949	0.684558	0.725625	1.95623	2.93059	0.404175	1.04731	0.928122	1.11251	0.361168	3.08031	MDFIC
	TYK2	1.05107	0.406525	0.804208	1.77856	0.953425	1.36174	1.64339	1.35397	0.910542	1.83631	2.92586	0.815767	1.19379	0.924958	1.3104	1.06128	1.23474	TYK2
	PI4KII	1.24153	0.282377	0.691184	2.83643	0.780679	1.37564	1.34992	1.04198	0.917564	2.32349	2.92112	0.741606	1.29632	0.907841	1.36922	0.694588	1.97127	PI4KII
	ENST00000288676	0.850028	0.236937	0.352113	2.17474	0.511594	1.23205	1.65512	0.842067	0.592204	2.09864	2.91639	0.341139	0.812949	0.936351	1.12431	0.376926	2.98283	ENST00000288676
	STX11	0.89588	0.212594	0.745523	1.69427	0.584679	1.04678	1.66686	0.717877	0.87075	2.17359	2.91639	0.559912	1.14252	0.918041	1.17136	0.461647	2.53734	STX11
	AP2A2	1.1463	0.37488	0.841158	1.74485	0.923527	1.62112	1.92511	1.7114	1.1095	2.44341	2.91639	0.634073	1.01802	0.908688	1.41613	0.957865	1.47843	AP2A2
	ASB8	1.45669	0.382182	0.795514	1.905	1.1461	1.53775	2.11292	1.28127	1.14696	2.56333	2.90692	0.795372	1.33294	0.911326	1.48946	1.03013	1.44589	ASB8
	RAMP3	1.57308	0.144434	0.552078	3.32954	1.01654	1.5887	2.69398	1.41455	1.37635	2.87813	2.89745	0.73419	2.30702	0.924778	1.73123	0.376262	4.60113	RAMP3
	RNF123	1.54486	0.581794	0.938967	2.14945	1.34875	1.80639	2.10119	1.96886	1.49806	2.81817	2.88798	1.00858	1.48674	0.913042	1.70306	1.33034	1.28017	RNF123
	MYD88	1.00169	0.335931	1.04982	1.87129	0.83051	1.59333	1.47905	1.22372	0.861387	2.06116	2.87378	0.54508	1.14985	0.909896	1.2982	0.904116	1.43588	MYD88
	NCK2	0.959368	0.342422	0.960702	1.7322	0.790645	1.43585	1.71382	1.44181	1.0346	1.94873	2.86905	0.608117	0.952102	0.924857	1.29149	0.908497	1.42157	NCK2
	CR590071	0.931151	0.259657	0.565119	2.769	0.744137	1.76934	1.90163	1.06924	1.04396	2.23355	2.85958	0.578453	1.55998	0.956391	1.40652	0.637934	2.20481	CR590071
	LOC344595	0.663093	0.133074	0.378195	2.23796	0.511594	1.13478	1.46144	0.575513	0.575818	2.23355	2.85011	0.430131	0.845906	0.915783	1.07932	0.380553	2.83619	LOC344595
	NFKB2	0.94526	0.305097	0.884629	2.94601	0.641153	1.83418	1.61991	0.945054	0.660085	2.08365	2.85011	0.589577	1.60393	0.901859	1.37759	0.569605	2.41849	NFKB2
	PFKFB3	0.800649	0.23856	0.652061	1.72377	0.73417	1.37564	1.34992	1.19343	0.725625	1.8438	2.85011	0.444964	1.23041	0.931181	1.16639	0.618742	1.88511	PFKFB3
	CSF2RA	0.698363	0.157417	0.57816	1.87972	0.524882	1.195	1.63165	0.820864	0.828617	2.06116	2.84537	0.428277	1.01069	0.949284	1.12771	0.394702	2.85711	CSF2RA
	WWP2	1.0158	0.362708	0.678143	1.55098	0.943459	1.30153	1.70208	1.52057	0.856705	1.91875	2.84537	0.708234	1.42083	0.917881	1.29424	0.948416	1.36464	WWP2
	PTPLAD2	0.546699	0.148491	0.426013	1.94715	0.471729	1.17647	1.91924	0.630036	0.657744	2.63079	2.84064	0.337431	0.970412	0.910404	1.13099	0.291609	3.87845	PTPLAD2
	FUT11	0.775959	0.452777	0.678143	2.24217	0.843798	1.61649	1.74903	0.945054	0.926927	2.72823	2.84064	0.663737	1.58195	0.9109	1.38807	0.648698	2.13978	FUT11
	A_24_P871726	0.92057	0.209348	0.543384	2.89965	0.631187	2.00093	2.20683	1.06621	1.12823	2.27102	2.83117	0.48946	1.35491	0.950233	1.42715	0.411583	3.46745	A_24_P871726
	LOC646968	0.952314	0.487668	0.730308	2.18317	0.983323	1.89903	2.79376	1.6387	1.37401	2.54834	2.83117	0.704526	1.29632	0.92264	1.57097	1.08592	1.44667	LOC646968
	EDC4	1.07576	0.417074	0.836811	2.14524	1.13614	1.63038	1.99554	1.72048	1.1493	2.59331	2.83117	0.682277	1.33294	0.928645	1.50357	1.146	1.31201	EDC4
	DKFZP434P211	0.55728	0.12496	0.386889	1.37818	0.514916	0.935618	1.05646	0.920821	0.692855	1.66392	2.82644	0.26327	0.747034	0.908033	0.928357	0.322291	2.88049	DKFZP434P211
	CNTNAP1	0.825339	0.165531	0.554251	2.37704	0.637831	1.69523	1.86642	1.01775	0.828617	2.69825	2.80276	0.611825	1.34027	0.933826	1.34009	0.435474	3.0773	CNTNAP1
	DNAJC18	0.673674	0.31808	0.445575	2.28432	0.657764	1.32469	1.72555	0.70879	0.809891	2.08365	2.80276	0.411591	1.08027	0.938762	1.17897	0.432601	2.72531	DNAJC18
	DKFZp434J1015	0.610186	0.13064	0.343419	1.53412	0.431865	1.18573	1.23841	0.636094	0.426012	1.58897	2.80276	0.28181	0.684781	0.910042	0.914984	0.395769	2.31192	DKFZp434J1015
	FAM69B	1.26975	0.188251	0.662928	2.27167	0.936815	2.16767	2.31835	1.13285	1.17504	2.54834	2.7933	0.70638	1.94082	0.927882	1.54709	0.512014	3.02158	FAM69B
	SLC43A3	0.98053	0.193931	0.678143	2.6552	0.511594	2.03798	1.95445	0.975344	0.992468	2.28601	2.7933	0.624803	1.23041	0.941468	1.37801	0.568035	2.42593	SLC43A3
	AKT1	1.04402	0.415451	0.623805	1.7027	0.83051	1.35248	1.38514	0.854183	1.04396	2.03118	2.7933	0.737898	1.18647	0.918119	1.23085	0.776477	1.58518	AKT1
	RHOJ	0.966422	0.131451	0.445575	1.87972	0.73417	1.30616	1.50252	0.675471	0.856705	2.44341	2.77436	0.500584	1.77237	0.907189	1.22992	0.323903	3.79718	RHOJ
	BU632168	0.592551	0.129017	0.406451	1.5594	0.471729	0.870774	1.29123	0.696674	0.690514	2.09864	2.77436	0.331869	0.794639	0.913216	0.977527	0.365789	2.67238	BU632168
	GPR175	1.33324	0.361085	0.836811	2.23374	1.14943	1.9824	2.25379	1.58418	1.14227	2.3085	2.77436	0.863971	1.39886	0.937026	1.55559	1.163	1.33757	GPR175
	SLC30A4	0.663093	0.19312	0.632499	1.91765	0.737493	1.45438	1.53187	0.969286	0.80521	1.9937	2.76962	0.407883	0.996045	0.93589	1.15937	0.436809	2.65419	SLC30A4
	LRRC25	1.82703	0.37488	1.09546	3.52341	0.900272	2.02409	2.23031	1.41152	1.66426	2.89312	2.75542	1.08645	2.35828	0.902075	1.85727	0.490473	3.78669	LRRC25
	AY927488	0.567861	0.111977	0.410798	2.66363	0.498306	1.23205	2.11292	1.04198	0.507937	1.67891	2.75542	0.328161	0.842244	0.925041	1.13478	0.302662	3.74935	AY927488
	C18orf25	1.11103	0.368388	0.695531	1.96822	0.664408	1.30616	1.64339	0.763313	1.33889	2.56333	2.73648	0.663737	1.11323	0.914598	1.30278	0.702027	1.85574	C18orf25
	D4ST1	0.754797	0.163097	0.426013	1.83757	0.654442	1.59333	1.25602	0.766342	0.641359	1.86629	2.72701	0.367095	0.83492	0.910567	1.06833	0.443379	2.40951	D4ST1
	NFKB2	0.92057	0.254788	0.782473	2.58777	0.627865	1.46364	1.50252	0.826922	0.627314	2.05367	2.72701	0.558058	1.48674	0.915344	1.26303	0.552864	2.28452	NFKB2
	GDF11	1.70006	0.298605	0.921579	2.20845	0.568069	1.84345	2.00141	1.01775	1.08376	2.06866	2.72701	0.559912	1.36224	0.929339	1.41238	0.989135	1.42789	GDF11
	NFKB2	0.94526	0.26128	0.75639	2.89122	0.671052	1.62575	1.58469	0.960199	0.664766	1.97871	2.72228	0.54508	1.58195	0.910468	1.3222	0.573291	2.30634	NFKB2
	AKT1	1.04402	0.400845	0.612937	1.66056	0.837154	1.30616	1.36166	0.872357	0.985445	2.18108	2.71281	0.721212	1.15351	0.906397	1.21921	0.741511	1.64423	AKT1
	TNRC5	0.987585	0.538788	0.973744	1.97244	0.883662	1.48217	1.61991	1.11468	1.20313	2.63829	2.71281	0.756438	1.34027	0.907608	1.40184	0.978196	1.43309	TNRC5
	SDHAL2	0.58197	0.151737	0.419492	1.57205	0.53817	1.60259	1.65512	0.690616	1.02056	2.62329	2.70334	0.393051	1.15351	0.900431	1.16196	0.457309	2.54087	SDHAL2
	RASSF8	0.522009	0.121714	0.343419	1.83757	0.445153	1.43585	1.12689	0.533107	0.472827	1.81382	2.69861	0.24473	0.908159	0.912006	0.961835	0.345994	2.77992	RASSF8
	ZNF418	0.775959	0.24992	0.686837	1.72799	0.770713	1.3849	2.30074	1.26007	0.798187	2.42842	2.69387	0.559912	1.11323	0.907431	1.28852	0.60112	2.14353	ZNF418
	NFKB2	0.927624	0.280754	0.791167	2.56248	0.677696	1.68133	1.4497	0.878415	0.61327	1.8438	2.68914	0.589577	1.48674	0.90487	1.26705	0.542257	2.33663	NFKB2
	PCDH12	1.05107	0.125771	0.426013	2.4234	0.730848	1.46827	3.01092	0.884473	1.03928	2.23355	2.67967	0.522832	1.4428	0.911009	1.38761	0.433375	3.20187	PCDH12
	NOTCH4	1.20979	0.144434	0.469484	2.16631	0.890306	1.48217	1.72555	0.914763	1.11184	2.33848	2.67494	0.585869	1.51604	0.943321	1.32538	0.435313	3.04466	NOTCH4
	TRAPPC1	1.39673	0.469005	0.947661	2.57091	0.797289	2.20472	1.76077	1.18132	1.24761	2.7657	2.67494	0.882511	1.42815	0.902693	1.56364	1.0218	1.53029	TRAPPC1
	UBE2Z	1.43905	0.606136	0.843332	2.90386	1.01322	2.00093	2.64116	1.38729	1.42784	2.95308	2.67494	0.760146	1.61857	0.921048	1.71304	1.20517	1.42141	UBE2Z
	CD37	0.578442	0.144434	1.01721	2.1073	0.843798	1.0931	1.47905	1.03592	1.15164	1.9937	2.6702	0.576599	0.93013	0.903587	1.20166	0.290138	4.14167	CD37
	NDFIP1	1.00169	0.873096	1.12154	2.2211	0.910239	1.56091	2.47095	1.36306	1.71341	2.56333	2.6702	0.912175	1.9335	0.931981	1.63963	1.05453	1.55485	NDFIP1
	RNF121	0.906462	0.285622	0.956355	2.12416	0.777357	1.80176	1.51426	1.17829	1.45593	2.37596	2.66547	0.584015	0.96675	0.913191	1.35326	0.947374	1.42843	RNF121
	ZFPL1	1.48843	0.406525	1.10198	2.33489	1.08298	1.99166	2.42986	1.98704	1.42316	2.29351	2.656	1.04566	1.72843	0.946512	1.69001	1.35584	1.24647	ZFPL1
	SF3B3	1.19921	0.718113	0.838985	1.98087	1.15607	1.60723	2.06597	1.4721	1.30378	2.83316	2.65126	0.912175	1.90054	0.904984	1.58765	1.41695	1.12047	SF3B3
	EPAS1	0.705418	0.154983	0.491219	1.38239	0.631187	1.05604	1.32645	0.966257	0.898839	1.73887	2.6418	0.496876	1.53069	0.929224	1.07854	0.422392	2.55341	EPAS1
	AKT1	1.02286	0.421131	0.643366	1.66898	0.870374	1.37101	1.27949	0.851154	0.880113	1.85879	2.63706	0.719358	1.06928	0.903534	1.17638	0.715276	1.64465	AKT1
	C17orf72	0.909989	0.233691	0.656408	1.81228	0.754103	1.45438	2.37117	0.981402	0.912883	2.03867	2.63233	0.600701	1.22308	0.9285	1.27547	0.553799	2.30312	C17orf72
	BX115105	0.790068	0.208537	0.547731	1.93872	0.491662	1.59796	2.12466	0.769371	1.06035	1.97122	2.61812	0.506146	1.18647	0.95442	1.21623	0.465322	2.61374	BX115105
	PCYT1A	1.18157	0.355405	1.05199	2.03987	1.07634	1.39416	1.59643	1.148	1.23122	2.31599	2.61339	0.78981	1.80167	0.91614	1.43045	0.961752	1.48734	PCYT1A
	FHL3	0.98053	0.292114	0.456442	2.37704	0.604611	1.64891	1.6786	0.999576	0.767758	2.62329	2.60865	0.467212	1.30731	0.926603	1.29323	0.506528	2.55314	FHL3
	ZNF134	0.772432	0.324571	0.547731	2.3939	0.617899	1.26911	1.6786	0.869328	0.809891	2.51836	2.60865	0.372657	1.02534	0.92022	1.21604	0.659906	1.84274	ZNF134
	AKT1	0.977003	0.387051	0.567293	1.59312	0.803933	1.31079	1.30297	0.769371	0.884794	1.97122	2.59445	0.70638	1.09126	0.905013	1.15074	0.677922	1.69745	AKT1
	THC2341060	0.585497	0.129828	0.339071	1.35289	0.425221	1.07457	1.10929	0.527049	0.83798	1.78384	2.58972	0.255854	0.640838	0.911275	0.89628	0.298457	3.00305	THC2341060
	ABCA1	0.536117	0.149303	0.369501	1.5004	0.458441	1.00046	1.17385	0.630036	0.390901	1.91875	2.58498	0.248438	0.820272	0.90565	0.906266	0.368085	2.46211	ABCA1
	SNCA	0.578442	0.146057	0.421666	1.93872	0.491662	1.20426	1.54361	0.545223	0.45176	2.02368	2.57551	0.292934	1.06196	0.924141	1.02119	0.297691	3.43038	SNCA
	DKFZp434K191	0.81123	0.209348	0.68249	1.76171	1.01654	1.26911	2.20683	1.2419	1.16568	1.88128	2.57551	0.495022	1.04731	0.921512	1.25877	0.607227	2.07297	DKFZp434K191
	CENTB5	0.987585	0.551771	1.27804	2.17474	1.15607	1.84345	2.20096	1.31459	1.23122	2.09864	2.57551	0.991898	1.43181	0.913271	1.52587	0.813795	1.875	CENTB5
	LIN7C	0.888826	0.647519	1.14111	1.85021	0.943459	1.42195	1.72555	0.920821	1.05333	2.06116	2.56604	0.719358	1.26703	0.901237	1.32357	1.13729	1.16379	LIN7C
	SRPX	0.790068	0.247485	0.57816	2.58355	0.677696	1.95461	2.52964	1.3358	1.02524	2.12112	2.56131	0.543226	2.5487	0.900212	1.49974	0.434923	3.44829	SRPX
	RAB3IL1	0.638403	0.162285	0.376022	2.95865	0.425221	1.56554	1.39101	0.836009	0.720943	2.24104	2.55184	0.398613	1.35858	0.913312	1.20186	0.34245	3.50959	RAB3IL1
	MCOLN1	1.16394	0.3408	0.973744	3.11881	1.04976	2.09356	2.05423	1.80529	1.45593	2.10613	2.55184	0.72492	1.38055	0.908831	1.6015	0.989999	1.61768	MCOLN1
	AKT1	1.06518	0.382994	0.57164	1.54255	0.797289	1.28763	1.33819	0.823893	0.917564	2.08365	2.53764	0.689694	1.08393	0.903009	1.16322	0.710909	1.63624	AKT1
	RNF185	0.691309	0.27832	0.628152	1.88814	0.604611	1.24595	1.39688	0.754225	0.650722	2.0012	2.53764	0.396759	0.725062	0.909973	1.06146	0.877957	1.20901	RNF185
	AK125961	0.797122	0.134697	0.443401	2.30118	0.481696	1.33395	1.63165	0.811777	0.922246	2.59331	2.52817	0.419007	1.00703	0.929002	1.18502	0.511226	2.31799	AK125961
	THC2301157	1.21685	0.795199	0.641193	1.73642	0.65112	1.4868	1.79599	1.2631	1.09546	2.35347	2.52344	0.825037	1.09126	0.92187	1.34426	0.729865	1.84179	THC2301157
	PIGS	0.864137	0.337554	0.715093	1.39925	0.71756	1.31542	1.31471	1.19646	0.753714	1.66392	2.52344	0.585869	0.963088	0.912985	1.10386	0.7787	1.41757	PIGS
	CEP164	0.839447	0.172023	0.582507	1.4709	0.704272	1.195	1.57295	1.02987	0.992468	2.14361	2.5187	0.647051	1.029	0.928282	1.14598	0.71113	1.6115	CEP164
	MEIS3	0.564334	0.150926	0.369501	1.5004	0.471729	1.15794	1.04472	0.533107	0.475167	1.75386	2.50923	0.318891	0.798301	0.904038	0.896009	0.309556	2.89449	MEIS3
	PCDHB7	0.684255	0.23856	0.543384	1.81228	0.601289	1.01899	1.45557	0.639123	0.477508	1.82132	2.50923	0.394905	0.812949	0.910283	1.00072	0.421717	2.37296	PCDHB7
	FOXK2	1.41084	0.564754	1.15197	2.59198	0.903594	1.46364	2.24205	1.83256	2.02941	2.37596	2.50923	1.52771	1.91885	0.925354	1.7325	1.55898	1.11131	FOXK2
	KCTD17	1.04755	0.282377	0.988958	1.905	0.594645	1.91292	1.78425	1.357	0.767758	2.09114	2.49976	0.660029	1.1352	0.913216	1.30974	0.764452	1.7133	KCTD17
	MME	1.6542	0.202857	0.536863	2.35175	0.491662	1.79713	2.08945	0.817835	1.64319	2.81067	2.49976	0.415299	1.62956	0.906972	1.45694	1.08059	1.34828	MME
	CHPF	0.768905	0.19312	0.525995	2.35597	0.558102	1.65354	1.50252	1.08742	0.786484	1.91875	2.49503	0.465358	0.96675	0.94217	1.17523	0.558798	2.10313	CHPF
	EVC2	0.627822	0.116846	0.395583	1.87129	0.455119	1.24132	1.15037	0.611862	0.482189	2.03867	2.49029	0.318891	0.732386	0.907643	0.964049	0.293309	3.28681	EVC2
	IHPK1	1.12514	0.484422	0.804208	2.46133	0.823866	1.31079	1.48492	0.98746	1.161	2.24104	2.49029	0.863971	1.40618	0.92594	1.35728	0.819652	1.65592	IHPK1
	NRBP2	0.638403	0.271828	0.765084	1.905	0.764069	1.54701	1.69621	1.13285	0.788824	2.33848	2.49029	0.44311	0.904497	0.903869	1.20659	0.824065	1.46419	NRBP2
	WASPIP	0.913516	0.150114	0.799861	1.85443	0.617899	1.38953	1.81946	1.0026	0.964379	1.87378	2.48556	0.611825	1.06196	0.958596	1.19576	0.367233	3.25614	WASPIP
	KLHDC8B	0.846501	0.165531	0.417319	2.0778	0.611255	1.44975	1.39688	0.775429	0.589863	1.34912	2.47609	0.422715	0.941116	0.925135	1.03995	0.406766	2.55663	KLHDC8B
	SPAST	0.677201	0.331062	0.725961	1.43297	0.617899	1.25058	1.53187	0.881444	1.07205	2.27852	2.47136	0.508	1.16816	0.909423	1.14977	0.810656	1.41833	SPAST
	RAB6A	0.885299	0.212594	0.60859	1.82071	0.671052	1.35248	1.53187	0.745138	0.852024	1.98621	2.47136	0.530248	1.06196	0.940583	1.13304	0.869093	1.3037	RAB6A
	LIX1L	0.698363	0.202857	0.549904	2.18317	0.50495	1.52385	1.33819	0.751196	0.64604	1.82881	2.45242	0.383781	0.999707	0.929609	1.08179	0.313852	3.44681	LIX1L
	ENST00000372263	0.72658	0.12496	0.358633	1.90079	0.591323	1.38953	1.55535	0.6785	0.800528	2.12112	2.44768	0.404175	1.29266	0.943883	1.10706	0.326771	3.38789	ENST00000372263
	SLC22A17	0.807703	0.228823	0.552078	2.20424	0.737493	1.79713	1.72555	1.14497	0.730306	1.79883	2.44295	0.541372	1.12055	0.934144	1.21785	0.511023	2.38315	SLC22A17
	RAB5C	1.3544	0.537165	0.988958	1.81228	1.03648	1.36174	2.11292	1.5448	1.78363	2.35347	2.44295	0.704526	1.29266	0.913367	1.48661	1.27275	1.16803	RAB5C
	BF928446	0.825339	0.309965	0.482525	1.67741	0.817221	0.935618	1.53187	0.866299	0.917564	1.90376	2.43822	0.539518	0.922807	0.928212	1.08986	0.641226	1.69964	BF928446
	GALNTL2	0.634876	0.120091	0.478178	2.06516	0.485018	1.21352	1.70795	1.17223	0.653062	2.63829	2.43348	0.279956	1.69547	0.917472	1.19825	0.350256	3.42108	GALNTL2
	ASAM	0.571388	0.108731	0.341245	1.63527	0.438509	1.32006	1.33232	0.860241	0.505597	1.57398	2.43348	0.28181	1.09492	0.952946	0.961349	0.30073	3.19671	ASAM
	GSC	0.53259	0.131451	0.32603	1.13794	0.511594	0.898564	1.26775	0.80269	0.639018	1.46905	2.43348	0.359679	0.710415	0.918682	0.863097	0.385667	2.23793	GSC
	SFXN3	0.560807	0.12496	0.373848	1.38239	0.491662	1.02825	1.03299	0.757254	0.428353	1.40908	2.43348	0.359679	0.655486	0.908819	0.849096	0.445979	1.90389	SFXN3
	WWTR1	0.730107	0.128206	0.395583	2.1073	0.528204	1.21352	1.20906	0.623978	0.674129	2.00869	2.41928	0.326307	1.35491	0.929328	1.05533	0.366663	2.87821	WWTR1
	FCRLM2	0.747743	0.391108	0.652061	2.03987	0.843798	1.38027	1.53774	0.666384	0.908201	1.52901	2.41454	0.49873	1.09126	0.919846	1.13082	0.650019	1.73968	FCRLM2
	AKT1	0.952314	0.414639	0.591202	1.68584	0.857086	1.2969	1.25602	0.757254	0.896498	1.89627	2.41454	0.671153	0.974074	0.903324	1.12798	0.686446	1.64322	AKT1
	MCC	0.606659	0.1136	0.341245	1.59312	0.421899	1.195	1.36166	0.654268	0.414308	2.01619	2.40981	0.337431	0.963088	0.922854	0.956021	0.269685	3.54495	MCC
	SIGLEC9	0.627822	0.137943	0.39993	1.18009	0.475051	0.866142	1.43209	0.890531	0.674129	1.52901	2.40981	0.385635	0.600557	0.918591	0.89298	0.345419	2.58521	SIGLEC9
	AKT1	0.987585	0.345668	0.612937	1.51304	0.730848	1.22279	1.31471	0.796632	0.908201	1.8438	2.40981	0.674861	0.999707	0.921494	1.10466	0.689312	1.60256	AKT1
	CD84	0.589024	0.15904	0.436881	1.7322	0.534848	0.852246	1.23254	0.623978	0.606248	1.46155	2.39561	0.348555	0.659148	0.925042	0.894759	0.319818	2.79771	CD84
	KIAA1466	0.72658	0.165531	0.745523	1.52569	0.770713	0.949514	1.81359	0.872357	1.2991	1.88128	2.38614	0.463504	1.05464	0.920746	1.12724	0.409428	2.75321	KIAA1466
	CACNA2D4	0.966422	0.174457	0.586854	1.98508	0.780679	1.63965	1.526	0.842067	0.816913	2.32349	2.38614	0.456088	1.03633	0.905697	1.19386	0.502757	2.37462	CACNA2D4
	DDX42	1.2627	0.370011	0.752043	2.16631	1.09627	1.42659	1.86642	1.16314	1.5636	2.60081	2.38614	0.596993	1.49407	0.913989	1.44193	1.00191	1.43918	DDX42
	INTS5	1.04402	0.357028	0.795514	1.26017	0.757425	1.35248	1.54361	1.26613	0.823935	1.70139	2.3814	0.719358	0.996045	0.90053	1.15373	0.885806	1.30246	INTS5
	DNAJB2	1.10045	0.449531	0.791167	2.15788	0.690984	1.73692	1.65512	1.66596	0.938631	2.03867	2.37667	0.600701	0.886187	0.916773	1.31453	1.0307	1.27538	DNAJB2
	MOCS1	0.853555	0.10792	0.512954	1.88814	0.558102	1.13942	1.33819	0.733022	0.882453	2.35347	2.3672	0.511708	0.937454	0.914556	1.09105	0.543548	2.00726	MOCS1
	SNCA	0.560807	0.15904	0.404278	1.76171	0.451797	1.13015	1.34405	0.551281	0.440056	2.03867	2.35773	0.285518	0.959426	0.915876	0.957271	0.294595	3.24945	SNCA
	ENST00000290607	0.779486	0.175268	0.360807	1.37818	0.624543	1.0931	1.27949	0.581571	0.716262	2.06866	2.35773	0.326307	0.922807	0.900114	0.97417	0.335526	2.90341	ENST00000290607
	ENST00000368778	0.867664	0.262091	0.512954	1.28546	0.541492	1.0931	1.20906	0.769371	0.802869	1.35662	2.35773	0.381927	0.732386	0.923835	0.936363	0.656142	1.42707	ENST00000368778
	LOXL3	0.733634	0.177703	0.502087	1.5594	0.604611	1.17647	1.52013	0.848125	0.889476	2.35347	2.34826	0.402321	0.820272	0.906055	1.072	0.400555	2.67628	LOXL3
	APOL1	0.853555	0.606948	0.599896	1.89657	0.485018	1.10236	1.26189	0.954141	0.866068	1.544	2.32932	0.841723	0.970412	0.937635	1.10092	0.441686	2.49253	APOL1
	C20orf121	1.72827	0.611816	0.884629	2.35175	1.27566	1.77397	2.31248	1.5236	1.42784	2.51087	2.31986	1.0605	1.52336	0.901986	1.63882	1.32892	1.2332	C20orf121
	AKT1	0.927624	0.392731	0.634672	1.54255	0.803933	1.34321	1.29123	0.70879	0.943312	1.90376	2.31039	0.667445	0.974074	0.901441	1.11106	0.659115	1.68568	AKT1
	SAMD8	0.578442	0.254788	0.599896	1.5594	0.478374	1.25521	1.11515	0.636094	0.718603	1.94124	2.29618	0.363387	0.875201	0.907999	0.974767	0.528147	1.84564	SAMD8
	GLB1L	1.02638	0.381371	0.547731	1.6437	0.697628	1.45438	1.57295	0.969286	0.70924	1.88877	2.29145	0.342993	1.00337	0.929336	1.11763	0.633569	1.76403	GLB1L
	FGFR1	0.585497	0.116846	0.402104	1.79964	0.451797	1.06994	1.04472	0.690616	0.519641	2.02368	2.28672	0.296642	0.85323	0.914039	0.933929	0.30033	3.10968	FGFR1
	VAT1	0.599605	0.149303	0.402104	1.79542	0.508272	1.11626	1.19732	0.714848	0.500915	1.60396	2.28198	0.367095	0.93013	0.940509	0.93594	0.450094	2.07943	VAT1
	AKT1S1	0.948787	0.433302	0.795514	1.69006	0.677696	1.43585	1.42035	1.40244	0.99949	2.39844	2.28198	0.943694	1.24506	0.901006	1.28251	0.984994	1.30205	AKT1S1
	EBF3	0.606659	0.186628	0.312989	1.12951	0.465085	0.954145	0.880385	0.527049	0.814572	1.32664	2.27251	0.278102	0.871539	0.912153	0.817371	0.310887	2.62915	EBF3
	BC039399	0.691309	0.20448	0.417319	1.4414	0.624543	1.30153	1.03299	0.636094	0.74201	1.72388	2.27251	0.378219	0.908159	0.911257	0.951879	0.468399	2.0322	BC039399
	KIAA1539	0.634876	0.1988	0.60859	1.42032	0.68434	1.0792	1.38514	0.757254	0.795847	1.82881	2.26778	0.522832	0.860554	0.917904	1.00341	0.701615	1.43015	KIAA1539
	ZNF543	0.938205	0.121714	0.495566	1.61419	0.870374	1.36637	1.19145	0.829951	0.823935	1.88877	2.26304	0.344847	1.03266	0.907817	1.06008	0.667122	1.58904	ZNF543
	ATP8B2	0.648984	0.111977	0.57816	2.14945	0.531526	1.13015	1.23254	0.745138	0.571137	1.59646	2.25357	0.415299	0.823934	0.920955	0.983718	0.311481	3.1582	ATP8B2
	FZR1	1.06518	0.339177	0.752043	1.43297	0.89695	1.25984	1.51426	1.20555	0.734988	1.73887	2.23464	0.852847	1.1059	0.904604	1.16409	0.759151	1.53341	FZR1
	A_24_P321184	0.624295	0.194743	0.443401	1.25595	0.471729	0.972673	1.26775	0.636094	0.688173	1.83631	2.22517	0.278102	0.6445	0.909283	0.887607	0.372146	2.38511	A_24_P321184
	CD34	0.857082	0.107108	0.373848	1.86707	0.581357	1.10236	1.20906	0.593688	0.950334	1.78384	2.20623	0.502438	1.48674	0.934784	1.04778	0.306495	3.4186	CD34
	TNFRSF9	0.98053	0.160663	0.684664	1.69006	0.53817	1.16721	1.23254	0.829951	0.697536	1.96372	2.20623	0.485752	1.029	0.925215	1.05123	0.332648	3.16019	TNFRSF9
	CX3CL1	0.94526	0.253165	0.395583	2.25903	0.564747	1.25521	1.80772	0.717877	0.538367	1.66392	2.20623	0.422715	0.893511	0.916005	1.07103	0.432576	2.47593	CX3CL1
	CX3CL1	0.94526	0.253165	0.395583	2.25903	0.564747	1.25521	1.80772	0.717877	0.538367	1.66392	2.20623	0.422715	0.893511	0.916005	1.07103	0.432576	2.47593	CX3CL1
	CX3CL1	0.94526	0.253165	0.395583	2.25903	0.564747	1.25521	1.80772	0.717877	0.538367	1.66392	2.20623	0.422715	0.893511	0.916005	1.07103	0.432576	2.47593	CX3CL1
	LTBP4	0.952314	0.288057	0.53469	1.80385	0.860408	1.3849	1.74316	1.22978	0.795847	2.29351	2.19676	0.485752	1.31463	0.91927	1.22182	0.568375	2.14967	LTBP4
	TMEM140	0.705418	0.183383	0.43036	2.07359	0.491662	1.195	1.46731	0.920821	0.524322	1.49903	2.19203	0.339285	0.776329	0.939464	0.984502	0.376058	2.61795	TMEM140
	ADAMTS3	0.648984	0.1136	0.482525	1.12109	0.508272	1.10236	1.36166	0.620949	0.763076	1.79883	2.18729	0.385635	1.28168	0.910428	0.951996	0.325509	2.92464	ADAMTS3
	CEP57	0.585497	0.271017	0.428186	1.24752	0.431865	0.968041	1.29123	0.557339	0.5805	1.6939	2.18729	0.422715	0.769005	0.913851	0.879547	0.607622	1.44752	CEP57
	PDE6B	0.768905	0.149303	0.591202	1.54255	0.677696	1.07457	1.58469	0.969286	0.746691	2.24854	2.18256	0.47092	0.941116	0.904132	1.07293	0.321892	3.33318	PDE6B
	AI827481	0.536117	0.133886	0.321683	1.56362	0.491662	1.24132	1.40862	1.12074	0.744351	2.06866	2.17782	0.307766	0.747034	0.930996	0.989482	0.43047	2.29861	AI827481
	A_24_P418744	0.906462	0.2272	0.449922	1.96401	0.65112	1.38953	1.61404	0.866299	1.07439	2.33848	2.15889	0.508	1.29266	0.934067	1.18777	0.528055	2.24933	A_24_P418744
	ZDHHC18	0.934678	0.259657	0.565119	1.58469	0.664408	1.05604	1.31471	0.848125	0.557093	1.65642	2.15889	0.469066	0.878863	0.925319	0.995982	0.497998	1.99997	ZDHHC18
	A_24_P853366	0.747743	0.165531	0.508607	1.19695	0.637831	1.0931	1.21493	0.784516	0.833298	1.63394	2.15889	0.419007	0.96675	0.930793	0.950853	0.52991	1.79437	A_24_P853366
	FLJ11235	0.55728	0.122526	0.391236	1.4414	0.534848	0.935618	1.27949	0.663355	0.697536	1.88877	2.15415	0.385635	1.08027	0.93281	0.93324	0.371894	2.50942	FLJ11235
	MGC4728	1.26975	0.334308	0.636846	2.35175	0.681018	1.40343	2.14814	1.41758	0.828617	2.33848	2.15415	0.417153	1.23041	0.913711	1.32397	0.845696	1.56554	MGC4728
	GPR162	0.613713	0.157417	0.439054	1.20959	0.624543	1.00046	1.3734	0.836009	0.585181	1.49903	2.14942	0.317037	0.783653	0.925864	0.891424	0.48734	1.82916	GPR162
	ENST00000368804	0.536117	0.196365	0.360807	1.5594	0.498306	0.842983	1.09168	0.666384	0.533685	1.88128	2.14468	0.304058	0.600557	0.902076	0.862793	0.397824	2.16878	ENST00000368804
	43713	0.592551	0.111977	0.347766	1.36553	0.451797	1.03289	1.03299	0.575513	0.540708	1.544	2.13995	0.342993	0.7214	0.928905	0.830773	0.32209	2.57932	43713
	LYL1	1.1851	0.176891	0.915058	1.79964	1.00326	1.25521	1.86642	1.18738	1.13291	2.06866	2.13048	0.708234	1.58195	0.915237	1.30855	0.437021	2.99426	LYL1
	F5	0.888826	0.331062	0.919405	1.42032	0.531526	1.26447	1.57295	0.672442	0.83798	1.85879	2.12575	0.454234	1.21576	0.905499	1.08412	0.412513	2.62808	F5
	RGS19	1.00875	0.14768	0.68249	1.27703	0.617899	1.18573	1.80772	0.854183	0.671788	1.59646	2.12101	0.459796	0.944778	0.903141	1.02887	0.480356	2.14189	RGS19
	GM2A	0.543172	0.197988	0.412972	1.23909	0.471729	0.792033	1.11515	0.6785	0.770099	1.57398	2.12101	0.357825	0.681119	0.930285	0.842667	0.415915	2.02606	GM2A
	HAND2	0.504374	0.105486	0.299948	1.72377	0.428543	0.778138	1.08581	0.511904	0.339405	1.52901	2.11628	0.250292	0.556613	0.90997	0.78689	0.266024	2.95796	HAND2
	IQCA	0.712472	0.1136	0.39993	1.14637	0.518238	0.842983	1.05646	0.614891	0.599226	1.46905	2.11154	0.333723	0.717738	0.917192	0.818171	0.286354	2.8572	IQCA
	COL5A3	0.881772	0.148491	0.412972	1.30653	0.581357	1.30616	1.53774	0.942025	0.971401	1.57398	2.10681	0.593285	1.5966	0.935721	1.07378	0.317162	3.38559	COL5A3
	BX115105	0.705418	0.191497	0.493392	1.6437	0.524882	1.31079	1.62578	0.620949	0.856705	1.72388	2.10207	0.409737	0.959426	0.947059	1.01294	0.423376	2.39253	BX115105
	PARP14	0.775959	0.360274	0.471657	1.02836	0.548136	0.986568	1.26775	0.896589	0.994808	1.73887	2.10207	0.456088	0.827596	0.908141	0.958057	0.519043	1.84582	PARP14
	PARVB	1.36146	0.13632	0.582507	1.99772	0.551458	1.60259	1.81359	1.16314	1.05333	2.08365	2.10207	1.03083	1.40618	0.927855	1.29883	0.838034	1.54986	PARVB
	A_32_P124521	0.790068	0.26128	0.639019	1.25595	0.690984	1.195	1.2208	0.787545	0.819254	1.42407	2.10207	0.459796	0.717738	0.911841	0.951045	0.743571	1.27902	A_32_P124521
	FADS3	1.10398	0.18744	0.656408	2.0778	0.644475	1.83418	2.30074	1.65081	1.2874	1.65642	2.09734	0.537664	1.55266	0.920595	1.35287	0.787479	1.71798	FADS3
	FPRL2	0.92057	0.206103	0.417319	2.47819	0.441831	1.3988	1.9838	0.836009	1.30144	1.67141	2.0926	0.482044	0.831258	0.924498	1.15857	0.32283	3.58879	FPRL2
	L3MBTL2	0.627822	0.180137	0.358633	1.84178	0.564747	1.10236	1.07994	0.611862	0.557093	1.43906	2.08787	0.415299	0.6445	0.913632	0.88547	0.353411	2.5055	L3MBTL2
	GANAB	0.758324	0.355405	0.671622	1.31496	0.637831	1.07457	1.24428	1.05713	0.884794	1.95623	2.08787	0.645197	1.05464	0.914915	1.05714	0.838022	1.26147	GANAB
	LAIR1	0.687782	0.231257	0.421666	2.06516	0.501628	1.02362	1.20906	0.6785	0.842661	1.60396	2.08314	0.381927	0.827596	0.940409	0.965996	0.31746	3.04289	LAIR1
	HSPG2	0.775959	0.189874	0.462963	1.71113	0.617899	1.17647	1.33819	0.70879	0.758395	1.98621	2.08314	0.456088	1.1352	0.932934	1.03079	0.450529	2.28796	HSPG2
	CLSTN3	0.761851	0.219085	0.465136	2.03144	0.681018	1.21816	1.20906	0.714848	0.566456	1.45405	2.08314	0.422715	0.783653	0.905907	0.970047	0.441266	2.19833	CLSTN3
	NFATC1	0.620767	0.123337	0.447748	2.49505	0.531526	1.04678	1.30884	0.98746	0.64604	2.0012	2.07367	0.333723	1.08027	0.910891	1.05357	0.339545	3.10289	NFATC1
	SGPL1	0.733634	0.324571	0.473831	1.45825	0.518238	1.21352	1.31471	0.836009	0.922246	1.8438	2.05473	0.456088	0.915483	0.950438	1.00501	0.48205	2.08487	SGPL1
	43712	0.768905	0.122526	0.378195	2.11573	0.634509	1.36174	1.53187	0.745138	0.978423	2.35347	2.05	0.419007	0.955764	0.907241	1.10887	0.376521	2.94504	43712
	ZFAND3	0.994639	0.311588	0.654234	1.56783	0.764069	1.15794	1.90163	0.969286	0.959697	2.06866	2.04526	0.548788	1.05464	0.913781	1.15371	0.729725	1.58102	ZFAND3
	LOC643783	0.698363	0.316457	0.558599	1.46247	0.551458	1.24132	1.16211	0.587629	0.641359	1.65642	2.04053	0.559912	0.875201	0.910379	0.95014	0.534554	1.77744	LOC643783
	NOVA2	0.952314	0.172834	0.604243	1.9345	0.71756	1.35711	1.76664	0.823893	0.856705	2.08365	2.03579	0.585869	1.10224	0.922301	1.15333	0.465291	2.47874	NOVA2
	AT_ssH_TR_5	0.846501	0.357028	0.730308	1.1843	0.757425	0.958777	1.20906	0.929909	1.26165	1.52901	2.03579	0.493168	0.878863	0.902138	1.01321	0.947401	1.06947	AT_ssH_TR_5
	AP2A1	0.747743	0.321325	0.586854	1.27281	0.637831	0.963409	1.30884	0.860241	0.798187	1.67891	2.03106	0.600701	0.985059	0.936079	0.984074	0.573911	1.71468	AP2A1
	ELK3	0.620767	0.172023	0.39993	1.23067	0.471729	0.907828	1.15037	0.514933	0.55007	1.58897	2.02632	0.352263	0.900835	0.924082	0.837439	0.355435	2.3561	ELK3
	GM2A	0.634876	0.21584	0.543384	1.71956	0.491662	0.958777	1.15624	0.687587	0.922246	1.36411	2.02632	0.419007	0.769005	0.953926	0.916048	0.434358	2.10897	GM2A
	TESK1	0.991112	0.228823	0.510781	1.40768	0.767391	1.195	1.46731	0.954141	0.716262	1.72388	2.02632	0.524686	0.911821	0.924205	1.03271	0.686708	1.50385	TESK1
	OBFC2A	0.948787	0.176891	0.712919	2.01458	0.740815	1.37101	1.53774	0.975344	0.987786	2.29351	2.01685	0.567329	1.02534	0.905977	1.18222	0.687911	1.71857	OBFC2A
	NAPA	1.24153	0.668616	1.32586	2.12416	0.857086	1.62112	1.64925	1.24796	1.13057	1.96372	2.01685	0.897343	1.5966	0.905336	1.41082	0.976098	1.44537	NAPA
	ABCC4	0.864137	0.212594	0.53469	1.68584	0.508272	1.34321	1.21493	0.630036	0.994808	1.6939	2.01685	0.483898	1.00337	0.944437	1.01435	0.703927	1.44099	ABCC4
	MLLT1	0.850028	0.242617	0.658581	1.2981	0.790645	1.13942	1.38514	0.942025	0.596885	1.544	2.01212	0.533956	0.94844	0.908658	0.995534	0.720166	1.38237	MLLT1
	MSR1	0.525536	0.17608	0.280386	1.36553	0.392001	0.889301	0.968424	0.605804	0.472827	1.25918	2.00739	0.304058	0.585909	0.936548	0.75634	0.319052	2.37059	MSR1
	FOLR2	0.768905	0.20448	0.517301	1.23909	0.664408	1.14868	1.74903	0.7724	0.793506	1.60396	2.00739	0.47092	0.908159	0.915993	0.988325	0.448302	2.20459	FOLR2
	RMND5B	1.01227	0.573679	1.17371	1.98087	1.07302	1.40806	2.18922	1.34185	1.51679	1.98621	2.00739	0.812059	1.42815	0.900732	1.42333	1.00966	1.40972	RMND5B
	CD300LF	0.705418	0.209348	0.621631	1.81228	0.571391	1.15794	1.25602	0.729993	1.30612	2.09114	2.00265	0.381927	0.798301	0.902045	1.04955	0.315845	3.32299	CD300LF
	C11orf71	0.72658	0.220708	0.54121	1.37396	0.611255	1.20426	1.69034	0.763313	0.973742	1.90376	2.00265	0.446818	0.732386	0.908981	1.01469	0.917588	1.10582	C11orf71
	IL17B	0.708945	0.127394	0.367327	1.52569	0.591323	1.27837	1.93098	0.669413	0.884794	1.87378	1.99792	0.522832	1.3183	0.91997	1.06131	0.382849	2.77214	IL17B
	RTN3	1.20979	0.3692	0.973744	1.68584	0.710916	1.49143	1.85468	1.06621	1.37401	1.91875	1.99792	1.00488	1.29266	0.926757	1.30385	1.20443	1.08255	RTN3
	BCL9L	0.737161	0.165531	0.558599	1.68584	0.578035	1.21352	1.25602	0.630036	0.657744	1.64893	1.99318	0.467212	1.1059	0.935169	0.976747	0.514473	1.89854	BCL9L
	PPME1	0.867664	0.21584	0.591202	1.54255	0.597967	1.02825	1.30297	1.02381	1.0861	2.1586	1.97898	0.530248	0.783653	0.902793	1.05445	0.776658	1.35767	PPME1
	TRIM5	0.948787	0.438171	0.743349	1.74063	0.757425	1.23205	1.43209	0.781487	0.912883	1.89627	1.95057	0.54508	1.14985	0.92517	1.11759	0.5888	1.89808	TRIM5
	ACP2	1.04402	0.285622	0.536863	1.6437	0.744137	1.30153	1.72555	1.0329	0.767758	1.88877	1.9411	0.496876	0.860554	0.914827	1.09764	0.585186	1.87572	ACP2
	SLA	0.814757	0.194743	0.799861	1.77856	0.730848	1.12089	1.79599	1.23584	0.779462	1.60396	1.93164	0.48946	1.05464	0.929573	1.10236	0.46207	2.38569	SLA
	SEPN1	0.804176	0.258845	0.549904	1.22224	0.624543	1.02825	1.09168	0.690616	0.486871	1.52151	1.93164	0.413445	0.882525	0.900126	0.885095	0.47124	1.87822	SEPN1
	COG8	0.698363	0.309965	0.54121	1.5594	0.744137	1.24132	1.53774	0.978373	0.67881	1.49903	1.93164	0.404175	0.798301	0.929002	0.994035	0.638612	1.55655	COG8
	SGTA	1.16747	0.386239	0.908538	1.48776	0.790645	1.23205	1.24428	1.04198	1.14461	1.5365	1.9269	0.871387	1.11323	0.936599	1.14243	0.932294	1.2254	SGTA
	MSR1	0.507901	0.142811	0.260824	1.23067	0.398645	0.73182	1.07407	0.575513	0.496234	1.49903	1.92217	0.274394	0.563937	0.928904	0.744462	0.295454	2.51972	MSR1
	CYGB	0.670147	0.142811	0.39993	1.28967	0.471729	1.34321	1.29123	0.699703	0.763076	1.51402	1.9127	0.409737	1.23407	0.942179	0.934003	0.319022	2.9277	CYGB
	IL12RB1	0.691309	0.175268	0.565119	1.25174	0.611255	1.03752	1.32645	0.702732	0.519641	1.34912	1.9127	0.389343	0.695767	0.91362	0.863689	0.401822	2.14943	IL12RB1
	LOC161931	0.909989	0.163908	0.549904	1.40768	0.88034	1.2969	1.36753	0.811777	0.730306	1.64893	1.9127	0.426423	1.06928	0.90537	1.01351	0.478614	2.1176	LOC161931
	ARCN1	0.719526	0.151737	0.447748	1.29388	0.534848	0.907828	1.2208	0.681529	0.706899	1.48404	1.9127	0.428277	0.886187	0.954866	0.875077	0.579375	1.51038	ARCN1
	MCART1	0.698363	0.266148	0.543384	1.62684	0.71756	1.0931	1.69621	0.778458	1.11887	2.11363	1.9127	0.541372	0.922807	0.901589	1.07919	0.836468	1.29017	MCART1
	FAM20A	0.55728	0.1136	0.32603	0.834492	0.425221	0.778138	0.968424	0.778458	0.538367	1.24419	1.90323	0.30962	0.73971	0.915662	0.732058	0.291302	2.51305	FAM20A
	PTPRZ1	0.451467	0.101428	0.291254	1.0663	0.418577	0.694766	0.950816	0.472527	0.351109	1.33413	1.90323	0.22619	0.51267	0.902291	0.674959	0.275684	2.44831	PTPRZ1
	A_24_P75408	0.913516	0.446285	0.717267	1.34867	0.823866	1.22279	1.52013	1.16314	0.950334	1.78384	1.90323	0.673007	1.1828	0.936806	1.12684	0.854773	1.31829	A_24_P75408
	RTN3	1.13572	0.422754	1.00852	1.82071	0.71756	1.75081	1.76077	1.00563	1.2991	1.78384	1.90323	0.919591	1.25238	0.911052	1.29082	1.15282	1.1197	RTN3
	PTPRJ	0.648984	0.456022	0.480351	1.39925	0.750781	1.03752	1.1445	0.787545	0.784143	1.52901	1.89849	0.400467	0.952102	0.931829	0.943782	0.671976	1.40449	PTPRJ
	C14orf37	0.638403	0.149303	0.291254	1.93029	0.425221	1.33858	1.3734	0.533107	0.402605	1.70139	1.89376	0.270686	0.73971	0.903176	0.899055	0.300343	2.99343	C14orf37
	FAM43B	0.465576	0.0973713	0.286907	1.78699	0.438509	0.86151	1.0682	0.605804	0.38856	1.62644	1.88429	0.241022	0.556613	0.908874	0.792908	0.288979	2.74382	FAM43B
	LILRA6	0.966422	0.260468	0.732481	2.20424	0.764069	1.36637	1.79599	1.12679	0.90352	2.05367	1.88429	0.615533	1.39153	0.918363	1.2358	0.492431	2.50959	LILRA6
	FLJ40722	0.747743	0.331062	0.512954	1.74063	0.551458	0.954145	1.34992	0.811777	0.706899	1.66392	1.88429	0.47092	1.07295	0.953863	0.984513	0.441386	2.23051	FLJ40722
	TMEM115	0.984058	0.296171	0.662928	1.44983	0.933493	1.2969	1.37927	1.04804	0.83798	1.85879	1.88429	0.609971	1.1352	0.903294	1.10592	0.762401	1.45057	TMEM115
	PGS1	0.994639	0.248297	0.852026	1.72799	0.784001	1.42659	1.90163	1.25098	0.940972	1.61895	1.87956	0.511708	1.20111	0.924465	1.17988	0.725631	1.62601	PGS1
	MME	0.984058	0.179325	0.391236	1.41189	0.448475	1.21352	1.65512	0.726964	0.985445	1.98621	1.87956	0.359679	1.24506	0.925441	1.03589	0.724928	1.42895	MME
	RTN2	0.712472	0.262091	0.569466	2.2506	0.617899	1.46364	1.61404	0.726964	0.833298	1.73887	1.87482	0.433839	1.41717	0.90921	1.11655	0.506095	2.20621	RTN2
	MAPKBP1	0.89588	0.199611	0.556425	1.74485	0.810577	1.27837	1.45557	0.775429	0.856705	1.76136	1.87482	0.482044	0.893511	0.918123	1.04501	0.630362	1.6578	MAPKBP1
	ELK1	0.853555	0.176891	0.569466	1.30231	0.578035	1.07457	1.11515	1.06924	0.704558	1.57398	1.86535	0.45238	0.893511	0.939871	0.940693	0.623401	1.50897	ELK1
	KYNU	0.719526	0.175268	0.75639	1.48354	0.677696	0.981936	1.10342	0.823893	0.889476	1.70889	1.86062	0.656321	1.18647	0.916222	1.0018	0.387599	2.58463	KYNU
	NRIP3	0.733634	0.235314	0.421666	1.40346	0.50495	1.01899	1.23254	0.581571	0.725625	1.33413	1.85588	0.389343	0.820272	0.958485	0.865953	0.394912	2.19277	NRIP3
	ENST00000326678	0.72658	0.257223	0.556425	1.32339	0.611255	1.14405	1.24428	0.73908	0.746691	1.85879	1.85588	0.426423	0.882525	0.908723	0.951738	0.462853	2.05624	ENST00000326678
	THC2340759	0.578442	0.134697	0.508607	1.2686	0.458441	1.12089	1.3734	0.578542	0.631996	1.55899	1.85588	0.341139	0.812949	0.930547	0.863275	0.485046	1.77978	THC2340759
	BCAS3	0.698363	0.197988	0.404278	1.18009	0.534848	0.889301	1.09168	0.590659	0.697536	1.39409	1.85115	0.322599	0.761682	0.940899	0.816482	0.455854	1.79111	BCAS3
	DOK6	0.564334	0.1136	0.295601	1.30653	0.458441	1.01899	1.05646	0.590659	0.80521	1.70889	1.84642	0.365241	0.769005	0.932865	0.838414	0.315433	2.65798	DOK6
	C18orf17	1.00875	0.596399	0.884629	2.20003	0.910239	1.5748	1.81359	1.26007	1.00183	1.6939	1.83695	0.604409	1.23773	0.90399	1.27872	0.633417	2.01876	C18orf17
	MLXIP	0.775959	0.282377	0.725961	1.87972	0.737493	1.21352	1.59643	0.848125	0.704558	1.73887	1.83695	0.541372	0.820272	0.900165	1.05397	0.612805	1.71991	MLXIP
	TCP11L2	0.606659	0.18176	0.395583	1.04522	0.531526	0.833719	1.23254	0.490701	0.585181	1.544	1.83695	0.318891	0.714076	0.900411	0.7936	0.52479	1.51222	TCP11L2
	EHMT2	0.846501	0.393542	0.686837	1.33603	0.784001	1.21816	1.34992	0.872357	0.922246	1.57398	1.83695	0.847285	0.900835	0.920316	1.04374	0.900247	1.15939	EHMT2
	CRSP8	0.94526	0.462514	0.838985	1.58891	0.867052	1.31542	1.60817	1.15708	0.971401	1.94873	1.83221	0.641489	1.08759	0.915216	1.17422	0.918118	1.27894	CRSP8
	BTD	0.627822	0.175268	0.391236	1.15902	0.524882	0.898564	1.00951	0.702732	0.51496	1.45405	1.82748	0.313329	0.622528	0.919181	0.78626	0.548149	1.43439	BTD
	SH3GL1	0.779486	0.3408	0.782473	1.45404	0.800611	1.0931	1.32058	1.09045	0.992468	1.60396	1.81328	0.589577	1.08393	0.95132	1.05729	0.742343	1.42426	SH3GL1
	M74720	0.606659	0.115223	0.328204	1.41189	0.458441	0.852246	0.986031	0.508875	0.505597	1.58897	1.80854	0.289226	0.83492	0.926265	0.79191	0.292795	2.70466	M74720
	RTN1	0.529063	0.117657	0.315163	1.82914	0.465085	0.768874	1.10342	0.563397	0.510278	1.6939	1.80381	0.29108	0.681119	0.9087	0.820921	0.318206	2.57985	RTN1
	ABHD8	0.712472	0.310777	0.593375	1.52147	0.671052	1.195	1.71382	0.932938	0.561774	1.49153	1.80381	0.448672	0.790977	0.903795	0.980589	0.482837	2.03089	ABHD8
	NUMBL	0.613713	0.19312	0.582507	1.19695	0.564747	1.01899	1.16211	0.654268	0.475167	1.43906	1.79907	0.374511	0.666471	0.900862	0.826207	0.433258	1.90696	NUMBL
	BICC1	0.550226	0.186628	0.304295	1.18852	0.514916	0.9912	1.05059	0.590659	0.571137	1.56648	1.79434	0.324453	0.801963	0.924307	0.802724	0.322082	2.49229	BICC1
	SH2D3C	0.94526	0.128206	0.669449	1.96822	0.790645	1.28763	1.64339	0.917792	0.905861	1.64143	1.7896	0.767562	1.23041	0.920048	1.12965	0.347596	3.2499	SH2D3C
	CD274	0.909989	0.24424	0.728134	1.3571	0.481696	1.08847	1.27362	0.799661	0.93629	1.8438	1.7896	0.500584	1.32562	0.91872	1.02145	0.405144	2.52119	CD274
	CD274	0.909989	0.24424	0.728134	1.3571	0.481696	1.08847	1.27362	0.799661	0.93629	1.8438	1.7896	0.500584	1.32562	0.91872	1.02145	0.405144	2.52119	CD274
	A_32_P149246	0.603132	0.194743	0.426013	1.32339	0.571391	1.00046	1.15037	0.614891	0.575818	1.72388	1.7896	0.352263	0.677457	0.901543	0.846416	0.40875	2.07074	A_32_P149246
	PITPNC1	0.553753	0.202045	0.404278	1.1548	0.491662	0.768874	1.09168	0.636094	0.756054	1.61895	1.7896	0.330015	0.900835	0.930459	0.822972	0.441418	1.86438	PITPNC1
	ACVRL1	0.740688	0.179325	0.589028	1.42454	0.624543	1.13478	1.32645	0.945054	0.706899	1.61895	1.7896	0.337431	0.860554	0.940468	0.944449	0.510314	1.85072	ACVRL1
	A_32_P207986	1.06871	0.180137	0.560772	1.94715	0.637831	1.36637	1.38514	0.684558	0.950334	1.6939	1.78487	0.563621	1.49773	0.907974	1.10162	0.418274	2.63374	A_32_P207986
	MGC34647	0.994639	0.139566	0.434707	1.7027	0.498306	1.34321	1.34992	0.932938	0.908201	1.70889	1.78487	0.482044	0.988721	0.953099	1.02067	0.407792	2.50292	MGC34647
	THC2436839	0.677201	0.118468	0.39993	1.47511	0.511594	1.21816	1.26775	0.636094	0.734988	1.73887	1.7754	0.380073	0.864216	0.931996	0.907527	0.478323	1.89731	THC2436839
	ChGn	0.553753	0.120091	0.439054	1.04944	0.518238	0.930987	0.9919	0.545223	0.486871	1.33413	1.77067	0.307766	0.83492	0.915558	0.760234	0.33882	2.24377	ChGn
	SCARB2	0.754797	0.365954	0.552078	1.85443	0.601289	1.29226	1.27949	0.627007	0.692855	1.64143	1.77067	0.417153	0.915483	0.907081	0.981915	0.526115	1.86635	SCARB2
	SMARCC2	0.656038	0.237748	0.53469	1.51726	0.71756	1.0792	1.10342	0.811777	0.664766	1.72388	1.77067	0.426423	0.790977	0.903891	0.925723	0.57155	1.61967	SMARCC2
	LRRC51	0.867664	0.232068	0.591202	1.33182	0.704272	1.12089	1.39688	0.796632	0.702218	1.58897	1.77067	0.778686	1.07295	0.916002	0.996531	0.698941	1.42577	LRRC51
	CDKN1A	0.58197	0.370822	0.593375	1.81228	0.584679	0.889301	1.23254	0.714848	0.67881	1.39409	1.76593	0.483898	0.85323	0.922267	0.919675	0.489499	1.87881	CDKN1A
	BQ933774	0.486738	0.137943	0.352113	0.91457	0.518238	0.889301	1.00951	0.587629	0.477508	1.24419	1.75646	0.266978	0.629852	0.906764	0.713156	0.49583	1.43831	BQ933774
	C14orf113	0.571388	0.157417	0.60859	1.34867	0.53817	0.741084	1.08581	0.599746	0.779462	1.52901	1.75173	0.422715	0.637176	0.910671	0.828536	0.314078	2.63799	C14orf113
	DLC1	0.55728	0.111977	0.308642	1.15902	0.451797	1.01899	0.927339	0.496759	0.477508	1.44656	1.75173	0.396759	0.845906	0.916115	0.765405	0.301267	2.54062	DLC1
	HAVCR2	0.55728	0.141188	0.334724	1.04944	0.425221	0.778138	0.950816	0.672442	0.669447	1.25918	1.75173	0.318891	0.571261	0.945634	0.729212	0.292166	2.49588	HAVCR2
	ENST00000330469	0.514955	0.105486	0.267345	1.05365	0.398645	0.796665	0.868647	0.475556	0.767758	1.21421	1.74699	0.367095	0.6445	0.940631	0.709347	0.511477	1.38686	ENST00000330469
	THC2409569	0.574915	0.129017	0.354286	1.03258	0.481696	1.0931	1.19145	0.596717	0.526663	1.55899	1.74226	0.322599	0.684781	0.902502	0.791465	0.306309	2.58388	THC2409569
	TMEM113	0.744216	0.222331	0.469484	1.56783	0.564747	1.03289	0.962554	0.605804	0.519641	1.45405	1.74226	0.406029	0.681119	0.902767	0.844074	0.543766	1.55227	TMEM113
	ENST00000360151	0.663093	0.228823	0.74987	1.77856	0.68434	1.37101	1.60817	1.10256	0.739669	1.31914	1.74226	0.456088	1.14985	0.916975	1.04565	0.709479	1.47383	ENST00000360151
	AI207522	0.567861	0.134697	0.408625	1.96401	0.558102	1.4729	1.47905	0.814806	0.795847	1.25918	1.73279	0.324453	0.776329	0.90854	0.945281	0.458627	2.06111	AI207522
	INPP4A	0.72658	0.20448	0.543384	1.23909	0.551458	0.796665	1.22667	0.64821	0.732647	1.544	1.73279	0.48946	0.73971	0.924663	0.859627	0.428816	2.00465	INPP4A
	CLPTM1	0.881772	0.412205	0.75639	1.36975	0.730848	1.20426	1.3734	1.357	1.29676	1.6939	1.73279	0.578453	1.06196	0.927026	1.1115	0.679698	1.63528	CLPTM1
	PDLIM7	0.500847	0.116034	0.280386	0.775488	0.411933	0.694766	0.851039	0.545223	0.442397	1.15425	1.72806	0.261416	0.571261	0.900402	0.641007	0.297019	2.15813	PDLIM7
	CYP4V2	0.740688	0.275074	0.556425	1.44983	0.677696	1.04678	1.18559	0.781487	0.849683	1.3866	1.72806	0.478336	0.714076	0.94466	0.913101	0.497281	1.83619	CYP4V2
	STOML1	0.754797	0.225577	0.643366	1.45825	0.740815	1.21816	1.34405	0.80269	0.650722	1.28916	1.72806	0.374511	0.736048	0.907275	0.920478	0.527155	1.74612	STOML1
	VMD2	0.585497	0.142	0.491219	1.1843	0.508272	0.889301	1.2971	0.690616	0.87075	1.544	1.71385	0.337431	0.988721	0.94702	0.864851	0.377537	2.29077	VMD2
	BX647543	0.525536	0.157417	0.284733	1.23067	0.431865	0.629921	0.962554	0.502817	0.365153	1.21421	1.71385	0.318891	0.505346	0.915637	0.680228	0.336073	2.02405	BX647543
	A_24_P76008	0.596078	0.167154	0.580334	1.05365	0.571391	0.842983	1.25602	0.854183	0.622633	1.18423	1.71385	0.393051	0.849568	0.935493	0.821933	0.538223	1.52712	A_24_P76008
	CHGB	0.444413	0.0998056	0.304295	1.29388	0.385356	1.13015	0.939077	0.405888	0.339405	1.12427	1.70912	0.215066	0.527318	0.900247	0.686004	0.383295	1.78975	CHGB
	PPP1R3F	0.564334	0.212594	0.360807	1.13794	0.528204	0.926355	1.27949	0.742109	0.38856	1.43157	1.70438	0.279956	0.662809	0.910921	0.786086	0.410341	1.91569	PPP1R3F
	C16orf68	0.899407	0.30672	0.54121	1.18852	0.68434	1.16721	1.47905	1.04804	0.758395	1.58897	1.69965	0.45238	0.856892	0.913734	0.974675	0.808034	1.20623	C16orf68
	C16orf5	0.744216	0.137943	0.569466	1.6732	0.451797	1.14405	1.51426	0.932938	0.433034	1.64893	1.69492	0.322599	0.93013	0.919046	0.938267	0.587951	1.59583	C16orf5
	AYP1p1	0.691309	0.19312	0.619457	1.28967	0.544814	0.9912	1.15037	0.587629	0.997149	1.55899	1.69492	0.582161	0.878863	0.924255	0.906127	0.593734	1.52615	AYP1p1
	GMPPA	0.775959	0.314834	0.799861	1.30653	0.568069	1.12552	1.05059	0.938996	1.05801	1.60396	1.69492	0.658175	0.996045	0.928152	0.991651	0.658755	1.50534	GMPPA
	GPC6	0.61724	0.12496	0.439054	1.23909	0.405289	1.14405	1.04472	0.569455	0.444738	1.22171	1.68545	0.30035	0.790977	0.930389	0.771314	0.294463	2.61939	GPC6
	AMOTL1	0.656038	0.154171	0.367327	1.37396	0.501628	0.963409	1.16211	0.611862	0.617951	1.58897	1.68545	0.359679	1.46111	0.905613	0.884897	0.404783	2.1861	AMOTL1
	KIAA2002	0.55728	0.146057	0.382542	1.37396	0.48834	0.981936	1.12689	0.608833	0.695195	1.87378	1.68071	0.311474	0.798301	0.904643	0.848101	0.409531	2.07091	KIAA2002
	CD276	0.800649	0.1704	0.462963	1.46668	0.604611	1.27837	1.19145	0.80269	0.561774	1.50652	1.68071	0.355971	0.886187	0.922015	0.905307	0.43738	2.06984	CD276
	C8orf34	0.507901	0.120091	0.312989	1.02415	0.411933	0.889301	0.9156	0.454353	0.374516	1.28167	1.67598	0.26327	0.571261	0.908761	0.677155	0.313767	2.15814	C8orf34
	DTX3	0.539644	0.118468	0.343419	1.31496	0.544814	0.898564	1.04472	0.539165	0.575818	1.60396	1.67124	0.305912	0.717738	0.914339	0.786033	0.352736	2.22839	DTX3
	SAMD9	0.567861	0.144434	0.419492	0.893497	0.485018	0.842983	1.18559	0.7724	0.660085	1.60396	1.65704	0.292934	0.787315	0.901003	0.793277	0.372587	2.12911	SAMD9
	IBRDC3	0.89588	0.397599	0.606416	1.45825	0.803933	1.03752	1.15037	0.842067	0.767758	1.48404	1.65704	0.504292	1.09126	0.931676	0.976648	0.604722	1.61504	IBRDC3
	DSCR3	0.564334	0.327817	0.39341	0.944072	0.531526	0.722557	1.02125	0.663355	0.667107	1.43906	1.65231	0.393051	0.659148	0.90076	0.767615	0.539096	1.42389	DSCR3
	CAMK1	0.839447	0.400845	0.471657	1.61841	0.584679	1.17647	1.26189	0.781487	0.67881	1.78384	1.64757	0.426423	0.761682	0.900329	0.956401	0.453108	2.11075	CAMK1
	CAMTA2	0.648984	0.243428	0.57816	1.76592	0.697628	1.16721	1.19732	0.814806	0.706899	1.55149	1.64757	0.400467	0.769005	0.905961	0.937607	0.499302	1.87784	CAMTA2
	FHL5	0.44794	0.0957484	0.28256	1.11266	0.441831	0.662344	1.02125	0.436179	0.454101	1.48404	1.6381	0.255854	0.659148	0.910282	0.691673	0.269327	2.56816	FHL5
	BC024198	0.663093	0.259657	0.554251	1.51726	0.754103	1.03752	1.42035	0.745138	0.933949	1.78384	1.6381	0.509854	0.860554	0.902646	0.975206	0.768798	1.26848	BC024198
	PTAFR	0.832393	0.203668	0.482525	1.96401	0.511594	1.14405	1.59643	0.884473	0.660085	1.30415	1.62863	0.463504	0.992383	0.922474	0.974454	0.33679	2.89336	PTAFR
	CYB5R3	0.719526	0.309965	0.543384	1.85443	0.674374	1.21352	1.32645	0.975344	0.671788	1.40908	1.62863	0.508	1.01802	0.925111	0.988655	0.523888	1.88715	CYB5R3
	A_32_P201620	0.571388	0.18744	0.408625	1.0958	0.607933	0.935618	1.12689	0.929909	0.505597	1.57398	1.61916	0.355971	0.96675	0.904189	0.837312	0.417467	2.0057	A_32_P201620
	CNNM2	0.486738	0.118468	0.299948	1.17166	0.405289	0.70403	0.950816	0.511904	0.421331	1.43906	1.61443	0.274394	0.534642	0.914726	0.687132	0.312327	2.20004	CNNM2
	C9orf72	0.648984	0.235314	0.502087	1.06208	0.528204	0.880037	1.12689	0.530078	0.503256	1.31914	1.6097	0.585869	0.988721	0.90094	0.809259	0.582285	1.3898	C9orf72
	TBL3	0.874718	0.356217	0.832464	1.19695	0.624543	0.972673	1.2208	0.848125	0.910542	1.43906	1.60496	0.830599	1.14985	0.920021	0.989346	0.81231	1.21794	TBL3
	PCDHB5	0.476157	0.10224	0.28256	1.38239	0.392001	0.824456	0.950816	0.496759	0.372175	1.64893	1.60023	0.278102	0.695767	0.900687	0.730968	0.254683	2.87011	PCDHB5
	TOP3B	0.881772	0.280754	0.595549	1.28546	0.704272	1.04678	1.33232	0.878415	0.922246	1.55899	1.60023	0.602555	0.864216	0.934558	0.965657	0.623276	1.54932	TOP3B
	KMO	0.64193	0.142811	0.547731	1.45825	0.544814	0.907828	1.29123	0.623978	0.798187	1.79883	1.59076	0.406029	0.886187	0.907355	0.895275	0.329568	2.71651	KMO
	GREB1	0.507901	0.131451	0.306468	1.14637	0.451797	0.73182	0.962554	0.511904	0.454101	1.42407	1.59076	0.28181	0.790977	0.925433	0.714768	0.323376	2.21033	GREB1
	CR616845	0.648984	0.155794	0.347766	1.4414	0.50495	0.935618	1.60817	0.793603	1.19611	1.50652	1.59076	0.482044	0.981397	0.938509	0.937932	0.56437	1.66191	CR616845
	SUPT6H	0.592551	0.293737	0.469484	1.09158	0.534848	0.805929	1.03299	0.666384	0.760736	1.61895	1.58602	0.407883	0.827596	0.906921	0.822207	0.502959	1.63474	SUPT6H
	U77706	0.969949	0.133074	0.43036	1.88393	0.604611	1.00973	1.42035	0.935967	0.641359	1.76885	1.58129	0.370803	1.06196	0.906626	0.985556	0.455415	2.16408	U77706
	ENST00000320216	0.536117	0.131451	0.39993	0.948287	0.471729	0.639185	1.03299	0.581571	0.500915	1.28916	1.58129	0.318891	0.556613	0.91094	0.691394	0.343646	2.01194	ENST00000320216
	MSC	0.631349	0.114411	0.389063	1.46247	0.435187	0.9912	1.00364	0.533107	0.529004	1.2367	1.57182	0.339285	1.1828	0.927554	0.801541	0.291464	2.75005	MSC
	SEC14L2	0.571388	0.214217	0.378195	1.21802	0.475051	0.898564	1.05646	0.733022	0.486871	1.43906	1.57182	0.304058	0.673795	0.932867	0.77081	0.423122	1.82172	SEC14L2
	PLXNC1	0.514955	0.12496	0.378195	1.20959	0.421899	0.768874	0.99777	0.484643	0.402605	1.34912	1.56709	0.274394	0.563937	0.917597	0.696772	0.279809	2.49017	PLXNC1
	DKFZp779M0652	0.599605	0.126583	0.491219	1.18852	0.491662	1.01436	1.20319	0.620949	0.510278	1.15425	1.56235	0.415299	0.83492	0.939112	0.78563	0.320137	2.45404	DKFZp779M0652
	PGS1	0.797122	0.180948	0.595549	1.23067	0.68434	1.15794	1.20906	0.775429	0.74201	1.56648	1.55762	0.400467	0.93013	0.907798	0.909828	0.560193	1.62413	PGS1
	FLJ10781	0.437359	0.106297	0.269518	0.901926	0.421899	0.643817	0.903862	0.70879	0.500915	1.40908	1.55288	0.241022	0.468727	0.900271	0.658931	0.289995	2.27222	FLJ10781
	IL1RAP	0.536117	0.355405	0.404278	1.17166	0.561424	0.981936	0.880385	0.514933	0.683492	1.37161	1.55288	0.426423	0.900835	0.909793	0.795491	0.586149	1.35715	IL1RAP
	FAM13C1	0.444413	0.0981827	0.278212	0.85978	0.428543	0.805929	0.974293	0.454353	0.608589	1.33413	1.54341	0.252146	0.615204	0.913063	0.669015	0.279967	2.38962	FAM13C1
	MOBKL2C	0.543172	0.183383	0.39993	1.11266	0.498306	0.926355	1.04472	0.684558	0.500915	1.544	1.54341	0.326307	0.629852	0.902713	0.764428	0.421731	1.8126	MOBKL2C
	THC2373072	0.514955	0.11928	0.389063	1.34025	0.511594	1.00973	1.08581	0.70879	0.987786	1.58897	1.53868	0.27254	0.51267	0.905233	0.813854	0.417092	1.95126	THC2373072
	DUSP3	0.888826	0.32944	0.597722	1.8165	0.68434	1.32006	1.73142	1.02381	0.931609	1.61895	1.53868	0.613679	1.32196	0.915396	1.109	0.687345	1.61345	DUSP3
	MITF	0.430305	0.105486	0.276039	1.16745	0.372068	0.666975	0.986031	0.454353	0.38856	1.42407	1.53395	0.276248	0.523656	0.911509	0.661938	0.282894	2.33988	MITF
	GNG2	0.592551	0.189874	0.428186	0.826063	0.445153	0.866142	1.08581	0.714848	0.636677	1.33413	1.52921	0.381927	0.681119	0.916181	0.747053	0.459663	1.62522	GNG2
	IGF1	0.444413	0.10224	0.299948	1.03258	0.408611	0.722557	0.956685	0.490701	0.341746	1.24419	1.52448	0.237314	0.567599	0.9215	0.644082	0.268727	2.39679	IGF1
	TCN2	0.606659	0.190685	0.36298	1.20538	0.491662	0.852246	1.09168	0.666384	0.603907	1.19922	1.52448	0.341139	0.710415	0.965734	0.757448	0.349661	2.16624	TCN2
	ME3	0.761851	0.240183	0.439054	1.0958	0.564747	1.12089	1.09168	0.654268	0.564115	1.2367	1.51501	0.48946	0.699429	0.910884	0.805629	0.654903	1.23015	ME3
	FMO2	0.419723	0.100617	0.280386	0.876638	0.398645	0.648448	1.15037	0.418004	0.365153	0.996852	1.51027	0.211358	0.454079	0.903799	0.60235	0.279306	2.15659	FMO2
	MSN	0.832393	0.120903	0.365154	1.11687	0.501628	0.86151	0.986031	0.569455	0.561774	1.2292	1.50554	0.355971	0.908159	0.933004	0.762661	0.277831	2.74505	MSN
	PAPLN	0.493792	0.126583	0.32603	0.922999	0.471729	0.745716	0.9156	0.605804	0.533685	1.39409	1.50554	0.266978	0.585909	0.907952	0.684189	0.307917	2.22199	PAPLN
	GNA15	0.783014	0.189874	0.404278	1.40768	0.491662	1.195	1.15037	0.642152	0.510278	1.16924	1.49607	0.315183	0.798301	0.920819	0.811777	0.411313	1.97362	GNA15
	ZNFX1	0.634876	0.15904	0.421666	1.18852	0.465085	0.86151	0.974293	0.720906	0.440056	1.35662	1.49607	0.344847	0.673795	0.928961	0.749022	0.462664	1.61893	ZNFX1
	SPAG9	0.64193	0.209348	0.489045	1.35289	0.531526	0.870774	1.28536	0.760284	0.655403	1.48404	1.49134	0.341139	0.790977	0.938699	0.838773	0.528331	1.58759	SPAG9
	GPNMB	0.416196	0.121714	0.262998	0.986218	0.392001	0.648448	0.727785	0.411946	0.304294	1.08679	1.4866	0.211358	0.461403	0.905934	0.578289	0.256759	2.25226	GPNMB
	A_32_P201785	0.493792	0.139566	0.426013	0.885068	0.50495	0.741084	1.11515	0.687587	0.61327	1.31914	1.4866	0.317037	0.593233	0.909845	0.717115	0.431334	1.66255	A_32_P201785
	BNC2	0.47263	0.1136	0.291254	1.07051	0.405289	0.852246	1.04472	0.496759	0.482189	1.51402	1.47713	0.248438	0.541966	0.901867	0.693135	0.298597	2.3213	BNC2
	NAALADL1	0.571388	0.105486	0.336898	1.07472	0.451797	1.08384	1.05059	0.61792	0.465804	1.18423	1.47713	0.326307	0.578585	0.919465	0.717285	0.354656	2.02248	NAALADL1
	IDS	0.613713	0.173645	0.404278	0.994647	0.558102	1.03752	1.07994	0.696674	0.510278	1.33413	1.47713	0.330015	0.703091	0.906377	0.762551	0.431911	1.76553	IDS
	NUP93	0.656038	0.24992	0.436881	1.01994	0.604611	0.958777	1.07994	0.95717	0.622633	1.37161	1.47713	0.459796	0.783653	0.920548	0.821392	0.598863	1.37158	NUP93
	INTS4	0.592551	0.17608	0.443401	1.01151	0.518238	0.754979	1.07994	0.726964	1.04162	1.43157	1.4724	0.350409	0.699429	0.911948	0.792237	0.564698	1.40294	INTS4
	TULP3	0.687782	0.212594	0.371674	0.986218	0.485018	0.958777	0.886254	0.569455	0.568796	1.42407	1.46766	0.359679	0.827596	0.901668	0.754276	0.439788	1.71509	TULP3
	FSCN1	0.634876	0.140377	0.508607	1.60998	0.48834	1.19963	1.23841	0.717877	0.791165	1.3791	1.46293	0.393051	1.04365	0.937238	0.892923	0.326464	2.73514	FSCN1
	MNAB	0.72658	0.426811	0.612937	1.1548	0.677696	0.898564	1.04472	0.935967	0.87075	1.28916	1.46293	0.485752	0.93013	0.961573	0.885908	0.627253	1.41236	MNAB
	FLT3LG	0.571388	0.148491	0.421666	1.13794	0.50495	0.954145	1.15624	0.654268	0.554752	1.37161	1.4582	0.393051	0.637176	0.923798	0.766452	0.313132	2.4477	FLT3LG
	THC2440787	0.571388	0.139566	0.456442	1.63948	0.531526	0.889301	1.30297	0.666384	0.430693	1.27417	1.44873	0.378219	0.864216	0.90816	0.814853	0.340154	2.39554	THC2440787
	FLJ32790	0.437359	0.111166	0.339071	0.800775	0.438509	0.57434	0.821693	0.575513	0.475167	1.13926	1.44873	0.246584	0.468727	0.904469	0.605915	0.32548	1.8616	FLJ32790
	DCP2	0.511428	0.189874	0.506434	1.07894	0.465085	0.759611	1.20319	0.590659	0.772439	1.40908	1.44873	0.422715	0.798301	0.927826	0.781268	0.453997	1.72087	DCP2
	ENST00000273083	0.596078	0.110354	0.302121	1.03679	0.498306	1.06531	1.2971	0.751196	0.990127	1.28167	1.43926	0.285518	0.585909	0.912052	0.787672	0.340656	2.31222	ENST00000273083
	A_24_P812265	0.828866	0.31808	0.699878	1.32339	0.707594	1.10236	1.30297	1.01169	0.826276	1.47654	1.43926	0.500584	0.769005	0.909355	0.946653	0.701897	1.34871	A_24_P812265
	CCDC106	0.624295	0.240183	0.423839	1.07894	0.571391	0.870774	1.11515	0.769371	0.585181	1.45405	1.43452	0.459796	0.83492	0.920573	0.804802	0.413653	1.9456	CCDC106
	RBPMS2	0.536117	0.118468	0.352113	1.25595	0.50495	0.926355	1.21493	0.520991	0.826276	1.46905	1.42979	0.361533	0.871539	0.929567	0.799082	0.274052	2.91581	RBPMS2
	THC2346689	0.522009	0.139566	0.299948	1.02836	0.392001	0.787402	0.927339	0.472527	0.41899	1.34912	1.42979	0.252146	0.578585	0.914336	0.661368	0.259695	2.54671	THC2346689
	AK125162	0.458521	0.108731	0.308642	1.19695	0.411933	0.768874	1.09755	0.418004	0.35345	1.15425	1.42979	0.22619	0.505346	0.916549	0.649094	0.277898	2.33573	AK125162
	LOC285548	0.47263	0.115223	0.330377	1.15059	0.408611	0.768874	0.903862	0.448295	0.35345	1.16924	1.42979	0.220628	0.490699	0.917171	0.635559	0.298439	2.12961	LOC285548
	L3MBTL2	0.479684	0.123337	0.280386	1.02836	0.438509	0.713293	0.833431	0.484643	0.440056	1.06431	1.42505	0.266978	0.476051	0.931244	0.619546	0.306917	2.01861	L3MBTL2
	ENST00000335571	0.578442	0.144434	0.35646	0.855565	0.478374	0.768874	1.09168	0.587629	0.552411	1.34163	1.42505	0.322599	0.710415	0.909312	0.708736	0.356326	1.98901	ENST00000335571
	CSF1	0.536117	0.128206	0.299948	0.910355	0.438509	0.754979	0.903862	0.49373	0.461123	1.20672	1.42032	0.302204	0.593233	0.923056	0.649946	0.305256	2.12919	CSF1
	NHLH2	0.553753	0.129828	0.308642	0.708054	0.471729	0.70403	0.99777	0.872357	0.650722	1.16174	1.42032	0.259562	0.600557	0.901199	0.679928	0.391237	1.73789	NHLH2
	AK000901	0.550226	0.231257	0.402104	1.10423	0.485018	0.805929	1.16211	0.623978	0.655403	1.49903	1.42032	0.404175	0.842244	0.922778	0.78354	0.514778	1.52209	AK000901
	DTWD2	0.578442	0.294548	0.447748	1.12109	0.558102	0.907828	0.99777	0.533107	0.683492	1.37161	1.42032	0.426423	0.60788	0.903397	0.765258	0.50846	1.50505	DTWD2
	BCAT1	0.55728	0.139566	0.408625	1.21381	0.431865	0.995831	0.974293	0.611862	0.454101	1.33413	1.41559	0.26327	0.871539	0.927886	0.743981	0.308423	2.41221	BCAT1
	DDA1	0.878245	0.298605	0.656408	1.46247	0.784001	1.13942	1.3734	1.02987	0.779462	1.48404	1.41085	0.530248	1.07661	0.910171	0.992586	0.703251	1.41143	DDA1
	DKFZP586K1520	0.430305	0.0941256	0.269518	0.7502	0.378712	0.680871	0.84517	0.575513	0.35345	1.10928	1.40138	0.222482	0.461403	0.907582	0.582493	0.273027	2.13347	DKFZP586K1520
	RBM21	0.64193	0.19312	0.382542	1.12109	0.604611	0.86151	1.03299	0.6785	0.531345	1.45405	1.39665	0.344847	0.732386	0.902142	0.767351	0.431333	1.77902	RBM21
	FLJ11259	0.522009	0.267771	0.386889	1.57626	0.435187	1.0931	0.956685	0.533107	0.622633	1.21421	1.39191	0.344847	0.648162	0.903263	0.768675	0.316516	2.42855	FLJ11259
	MDGA1	0.624295	0.138754	0.360807	0.821849	0.448475	0.930987	1.0682	0.73908	0.426012	1.18423	1.39191	0.322599	0.618866	0.900603	0.698159	0.297931	2.34336	MDGA1
	CCR8	0.451467	0.100617	0.336898	1.08737	0.405289	0.657712	0.950816	0.551281	0.430693	1.0793	1.39191	0.259562	0.571261	0.949894	0.636475	0.285943	2.22588	CCR8
	RNF180	0.479684	0.105486	0.299948	1.28124	0.445153	0.73182	0.880385	0.496759	0.381538	1.34912	1.39191	0.239168	0.563937	0.90634	0.665089	0.303374	2.19231	RNF180
	AU185665	0.775959	0.134697	0.434707	1.16323	0.485018	1.04215	1.12689	0.593688	0.667107	1.28916	1.38244	0.44311	1.12787	0.919859	0.820465	0.278703	2.94386	AU185665
	ESR1	0.47263	0.0941256	0.312989	1.00308	0.411933	0.602131	0.950816	0.499788	0.416649	1.30415	1.38244	0.237314	0.541966	0.913706	0.633078	0.273451	2.31514	ESR1
	CSF2RA	0.529063	0.116846	0.378195	1.02836	0.461763	0.787402	1.03299	0.539165	0.538367	1.33413	1.38244	0.261416	0.54929	0.915666	0.687649	0.338078	2.03399	CSF2RA
	RENBP	0.659565	0.141188	0.415145	1.15902	0.445153	0.815192	1.04472	0.557339	0.54773	1.39409	1.38244	0.341139	0.673795	0.923734	0.736656	0.36895	1.99663	RENBP
	FAM73B	0.585497	0.18744	0.565119	1.10844	0.690984	0.995831	1.0682	0.763313	0.688173	1.13176	1.38244	0.437548	0.717738	0.918008	0.794038	0.544431	1.45847	FAM73B
	A_32_P117908	0.578442	0.15336	0.365154	1.11687	0.481696	0.824456	1.17972	0.530078	0.608589	1.48404	1.37298	0.326307	0.805625	0.912822	0.755946	0.338141	2.23559	A_32_P117908
	KLHL22	0.768905	0.206103	0.452095	1.38239	0.558102	1.08384	0.9919	0.64821	0.64604	1.27417	1.37298	0.435693	0.706753	0.915476	0.809783	0.4291	1.88716	KLHL22
	ARHGDIA	0.733634	0.290491	0.519475	1.23067	0.607933	0.935618	1.36753	0.938996	0.833298	1.39409	1.36824	0.472774	0.856892	0.937915	0.888434	0.596183	1.4902	ARHGDIA
	EVL	0.564334	0.118468	0.469484	1.33603	0.501628	0.94025	1.16211	0.645181	0.603907	1.46905	1.36351	0.341139	0.622528	0.908558	0.779816	0.297457	2.62161	EVL
	SH2B3	0.592551	0.172023	0.378195	1.0958	0.481696	0.759611	1.07407	0.614891	0.767758	1.27417	1.36351	0.357825	0.747034	0.955744	0.744548	0.347097	2.14507	SH2B3
	LOC646561	0.627822	0.194743	0.395583	1.38239	0.558102	0.903196	1.53187	0.760284	1.00651	1.30415	1.36351	0.363387	0.710415	0.912668	0.853997	0.441552	1.93408	LOC646561
	ZNF597	0.631349	0.241805	0.491219	1.01994	0.55478	0.847615	1.20319	0.590659	0.716262	1.3791	1.36351	0.385635	0.820272	0.912919	0.788103	0.598773	1.3162	ZNF597
	TNF	0.652511	0.150926	0.395583	0.85978	0.511594	0.86151	1.07994	0.642152	0.5173	1.24419	1.35877	0.348555	0.666471	0.9051	0.71456	0.420372	1.69983	TNF
	FGFR1	0.465576	0.103863	0.278212	1.25595	0.411933	0.81056	0.851039	0.508875	0.573478	1.19922	1.35404	0.257708	0.563937	0.941103	0.664184	0.292165	2.27332	FGFR1
	AL831885	0.465576	0.13632	0.330377	1.04944	0.478374	0.801297	0.974293	0.514933	0.449419	1.19922	1.35404	0.265124	0.483375	0.913676	0.653983	0.353124	1.85199	AL831885
	LRFN3	0.585497	0.172023	0.39993	1.10844	0.564747	0.889301	0.968424	0.654268	0.500915	1.0718	1.35404	0.304058	0.666471	0.935821	0.710763	0.397814	1.78667	LRFN3
	ENST00000299289	0.603132	0.222331	0.389063	1.05365	0.671052	0.70403	1.17385	0.757254	0.634337	1.19922	1.35404	0.378219	0.787315	0.922646	0.763653	0.594579	1.28436	ENST00000299289
	RBMS1	0.426778	0.0989942	0.269518	1.0958	0.418577	0.555813	0.739523	0.418004	0.35579	1.12427	1.3493	0.20765	0.509008	0.912431	0.582233	0.281821	2.06597	RBMS1
	APOL6	0.525536	0.24424	0.415145	0.7502	0.465085	0.713293	0.939077	0.642152	0.578159	1.15425	1.34457	0.30962	0.563937	0.906783	0.66502	0.384934	1.72762	APOL6
	GM2A	0.518482	0.176891	0.465136	0.927214	0.438509	0.694766	0.903862	0.611862	0.631996	1.12427	1.33037	0.394905	0.571261	0.942492	0.676117	0.405476	1.66746	GM2A
	TMCC3	0.603132	0.262903	0.452095	1.23067	0.511594	0.81056	1.07407	0.61792	0.51496	1.47654	1.32563	0.278102	0.83492	0.901974	0.768699	0.452996	1.69692	TMCC3
	DNAJC5B	0.536117	0.144434	0.408625	1.31496	0.471729	0.713293	1.05646	0.630036	0.536026	1.42407	1.31616	0.255854	0.534642	0.902196	0.718647	0.337364	2.13019	DNAJC5B
	HS3ST2	0.405615	0.134697	0.269518	0.868209	0.392001	0.592867	0.745393	0.442237	0.393242	1.05681	1.31616	0.222482	0.406474	0.913161	0.557362	0.290134	1.92105	HS3ST2
	SERPINB9	0.606659	0.146057	0.334724	0.737556	0.458441	0.768874	0.9156	0.636094	0.482189	1.13926	1.31616	0.285518	0.567599	0.902535	0.645749	0.345625	1.86835	SERPINB9
	PMCH	0.522009	0.15336	0.360807	1.39925	0.501628	0.722557	1.05646	0.696674	0.430693	1.21421	1.30669	0.278102	0.710415	0.922624	0.719451	0.357253	2.01384	PMCH
	HK3	0.684255	0.146057	0.395583	1.47511	0.465085	1.02825	1.12689	0.702732	0.594544	1.25918	1.29723	0.378219	0.629852	0.91852	0.783307	0.303789	2.57845	HK3
	BC062780	0.486738	0.140377	0.317336	1.17588	0.50495	0.86151	1.13863	0.454353	0.365153	1.19922	1.29723	0.255854	0.812949	0.901917	0.69309	0.332569	2.08405	BC062780
	MDM2	0.578442	0.138754	0.397757	0.863995	0.511594	0.898564	0.939077	0.696674	0.599226	1.15425	1.27829	0.344847	0.585909	0.916269	0.691337	0.37949	1.82175	MDM2
	MAP4	0.522009	0.179325	0.369501	0.851351	0.445153	0.750347	0.909731	0.514933	0.538367	1.28916	1.27829	0.322599	0.615204	0.902061	0.660459	0.390716	1.69038	MAP4
	BI523298	0.564334	0.210971	0.408625	1.0958	0.544814	0.907828	1.07994	0.502817	0.688173	1.31165	1.26882	0.348555	0.761682	0.913248	0.745692	0.393002	1.89743	BI523298
	CDYL2	0.627822	0.139566	0.452095	1.17166	0.465085	0.917091	1.02125	0.599746	0.444738	1.19173	1.25935	0.285518	0.717738	0.920529	0.714876	0.316058	2.26185	CDYL2
	TAPBP	0.691309	0.242617	0.484698	1.01151	0.514916	0.866142	1.20319	0.70879	0.454101	1.16174	1.25935	0.404175	0.703091	0.903297	0.746587	0.429528	1.73816	TAPBP
	SIGLEC10	0.620767	0.123337	0.39341	1.02415	0.498306	0.764243	1.06233	0.639123	0.411968	1.09429	1.25462	0.313329	0.593233	0.918386	0.676392	0.279814	2.41729	SIGLEC10
	ADAMTS4	0.479684	0.115223	0.312989	0.767059	0.392001	0.870774	0.827562	0.46344	0.416649	1.0793	1.25462	0.259562	0.563937	0.902647	0.600215	0.268807	2.23289	ADAMTS4
	A_32_P143530	0.634876	0.241805	0.39993	1.26438	0.624543	1.06531	1.34405	0.866299	0.798187	1.2292	1.25462	0.446818	0.787315	0.918033	0.842872	0.559932	1.50531	A_32_P143530
	ARHGDIA	0.677201	0.345668	0.560772	1.31496	0.604611	0.9912	1.23254	0.872357	0.671788	1.31165	1.25462	0.46165	0.805625	0.922016	0.854202	0.583708	1.46341	ARHGDIA
	ITGAX	0.539644	0.111977	0.365154	1.37818	0.445153	0.778138	1.01538	0.6785	0.585181	1.35662	1.24988	0.296642	0.574923	0.917439	0.721182	0.311698	2.31372	ITGAX
	DSPG3	0.47263	0.116846	0.269518	1.08737	0.392001	0.778138	0.798216	0.508875	0.383879	1.01934	1.24988	0.224336	0.410136	0.923086	0.593166	0.275	2.15697	DSPG3
	FXYD2	0.761851	0.142	0.378195	1.00308	0.481696	0.819824	1.10929	0.581571	0.655403	1.21421	1.24988	0.378219	0.754358	0.928114	0.733044	0.427729	1.7138	FXYD2
	AATK	0.652511	0.152548	0.517301	1.10423	0.551458	0.963409	1.18559	0.630036	0.660085	1.20672	1.24988	0.474628	0.754358	0.916899	0.777134	0.66299	1.17216	AATK
	CEECAM1	0.493792	0.127394	0.339071	1.19695	0.431865	1.04678	0.9919	0.642152	0.505597	1.16924	1.24041	0.304058	0.659148	0.925082	0.70372	0.307442	2.28895	CEECAM1
	AFF1	0.603132	0.303474	0.525995	1.25174	0.50495	0.903196	0.99777	0.557339	0.498574	1.25918	1.24041	0.400467	0.897173	0.902785	0.764877	0.461024	1.65908	AFF1
	FOLH1	0.546699	0.108731	0.291254	0.935643	0.411933	0.592867	0.950816	0.436179	0.524322	1.16174	1.23568	0.302204	0.498023	0.918539	0.615084	0.317434	1.93767	FOLH1
	NRP2	0.493792	0.1136	0.28908	1.05787	0.438509	0.889301	0.9156	0.520991	0.482189	1.24419	1.23094	0.259562	0.695767	0.923163	0.663953	0.319712	2.07672	NRP2
	IL10	0.708945	0.129017	0.365154	0.935643	0.471729	0.889301	0.9156	0.548252	0.521982	1.24419	1.23094	0.289226	0.725062	0.90339	0.690388	0.35336	1.95378	IL10
	ST3GAL2	0.606659	0.154983	0.404278	1.01994	0.485018	0.787402	1.10929	0.663355	0.524322	1.13926	1.22621	0.348555	0.743372	0.939316	0.708664	0.409614	1.73008	ST3GAL2
	RXFP3	0.631349	0.13064	0.410798	1.04522	0.501628	0.741084	0.99777	0.596717	0.470486	1.09429	1.21201	0.292934	0.622528	0.926676	0.672881	0.401687	1.67514	RXFP3
	OLFM2	0.493792	0.192308	0.302121	0.826063	0.438509	0.759611	0.950816	0.533107	0.38856	1.04932	1.20254	0.274394	0.54929	0.914364	0.612341	0.341153	1.79491	OLFM2
	SOHLH2	0.430305	0.107108	0.267345	0.842922	0.392001	0.578972	0.798216	0.424063	0.308976	1.0718	1.20254	0.21692	0.43577	0.902647	0.54438	0.401293	1.35656	SOHLH2
	BE710618	0.437359	0.0989942	0.265171	1.01994	0.392001	0.602131	0.862777	0.487672	0.32302	1.20672	1.17413	0.211358	0.457741	0.900119	0.579924	0.277839	2.08727	BE710618
	SLC39A14	0.476157	0.123337	0.330377	0.712269	0.411933	0.666975	0.774739	0.436179	0.54773	1.04932	1.1694	0.237314	0.505346	0.908636	0.57239	0.37392	1.53078	SLC39A14
	APOC4	0.536117	0.128206	0.339071	0.813419	0.458441	0.657712	1.00364	0.508875	0.561774	1.05681	1.15519	0.274394	0.494361	0.91162	0.614463	0.354579	1.73294	APOC4
	SLC39A3	0.627822	0.202857	0.491219	0.918785	0.574713	0.880037	1.10342	0.663355	0.671788	1.18423	1.15519	0.467212	0.827596	0.905645	0.751402	0.442103	1.69961	SLC39A3
	AMDHD2	0.592551	0.1704	0.421666	1.01151	0.481696	0.912459	1.02125	0.569455	0.472827	1.0718	1.12679	0.376365	0.6445	0.909294	0.682559	0.396224	1.72266	AMDHD2
	ENST00000379864	0.430305	0.0933142	0.276039	1.02836	0.392001	0.555813	0.821693	0.424063	0.327702	0.959376	1.12205	0.231752	0.468727	0.921518	0.548554	0.474132	1.15696	ENST00000379864
	BG821581	0.451467	0.188251	0.304295	1.04101	0.428543	0.750347	0.833431	0.784516	0.458782	1.01934	1.11732	0.374511	0.659148	0.943861	0.646997	0.303084	2.13471	BG821581
	ADAMTS2	0.465576	0.111166	0.286907	0.842922	0.37539	0.86151	0.927339	0.551281	0.327702	0.966872	1.10312	0.229898	0.556613	0.910253	0.585099	0.270526	2.16282	ADAMTS2
	FGR	0.514955	0.108731	0.378195	0.910355	0.445153	0.676239	0.986031	0.563397	0.421331	1.10178	1.09365	0.274394	0.54929	0.907678	0.617192	0.271509	2.27319	FGR
	TMEM106A	0.465576	0.157417	0.35646	0.918785	0.408611	0.722557	0.833431	0.478585	0.421331	1.13926	1.08891	0.28181	0.534642	0.905673	0.600567	0.289418	2.07509	TMEM106A
	LPIN2	0.571388	0.121714	0.328204	0.809205	0.478374	0.750347	0.821693	0.5846	0.493893	1.04932	1.08418	0.259562	0.534642	0.909227	0.606701	0.34776	1.7446	LPIN2
	SRGAP2	0.514955	0.12496	0.347766	0.939858	0.465085	0.805929	0.892123	0.627007	0.566456	1.17674	1.07944	0.313329	0.699429	0.922355	0.657929	0.357484	1.84044	SRGAP2
	FGD3	0.522009	0.111977	0.412972	1.06208	0.491662	0.676239	0.939077	0.533107	0.472827	1.02683	1.07471	0.352263	0.54929	0.911485	0.632696	0.367433	1.72193	FGD3
	X77690	0.493792	0.116846	0.308642	0.931428	0.431865	0.824456	0.968424	0.660326	0.493893	1.16924	1.06051	0.23546	0.545628	0.905938	0.633885	0.38574	1.64329	X77690
	KCNJ5	0.409142	0.137943	0.256477	0.977789	0.372068	0.592867	0.786477	0.424063	0.360472	1.09429	1.05104	0.21692	0.432108	0.902755	0.54705	0.261059	2.0955	KCNJ5
	MGC14425	0.511428	0.186628	0.369501	0.910355	0.52156	0.722557	1.00951	0.817835	0.510278	1.06431	1.04157	0.318891	0.615204	0.901748	0.661509	0.435028	1.52061	MGC14425
	MYOT	0.416196	0.154983	0.269518	0.788132	0.35878	0.537286	0.774739	0.357424	0.308976	0.921901	1.0321	0.20765	0.402812	0.904238	0.502346	0.255785	1.96394	MYOT
	KIAA0040	0.525536	0.146057	0.378195	0.935643	0.498306	0.629921	0.892123	0.487672	0.433034	1.01934	1.02263	0.270686	0.629852	0.905542	0.605307	0.396061	1.52832	KIAA0040
	HIC1	0.476157	0.10224	0.286907	0.847136	0.415255	0.690134	0.880385	0.539165	0.407286	1.04932	1.01316	0.274394	0.615204	0.919411	0.584365	0.287704	2.03114	HIC1
	A_32_P190334	0.574915	0.217463	0.352113	0.893497	0.451797	0.750347	0.9156	0.760284	0.529004	1.13926	1.00369	0.304058	0.615204	0.906819	0.654403	0.517223	1.26522	A_32_P190334
	THC2344809	0.514955	0.123337	0.286907	0.771273	0.405289	0.676239	0.892123	0.484643	0.433034	1.06431	0.984755	0.294788	0.578585	0.900893	0.577711	0.310927	1.85803	THC2344809
	STAT4	0.500847	0.107108	0.382542	1.08737	0.421899	0.713293	0.9156	0.460411	0.461123	1.04932	0.975286	0.259562	0.73971	0.904509	0.621082	0.265224	2.34173	STAT4
	THC2350949	0.419723	0.0933142	0.265171	0.893497	0.35878	0.657712	0.704308	0.381656	0.346427	0.959376	0.970552	0.202088	0.472389	0.912578	0.517307	0.261434	1.97873	THC2350949
	LOC441178	0.483211	0.123337	0.295601	0.885068	0.418577	0.602131	0.868647	0.460411	0.437716	1.04182	0.965818	0.252146	0.483375	0.903895	0.562912	0.3482	1.61664	LOC441178
	SLC35D3	0.47263	0.103863	0.445575	0.868209	0.425221	0.611394	0.798216	0.720906	0.519641	0.914406	0.918474	0.224336	0.51267	0.906802	0.579657	0.43007	1.34782	SLC35D3
