# Supplementary material for: CAF-associated genes putatively representing distinct prognosis by in silico landscape of stromal components of colon cancer
Source: PLoS One. 2024 Apr 1;19(4):e0299827. doi: 10.1371/journal.pone.0299827 (PMC10984474; doi:10.1371/journal.pone.0299827)
Supplement: S5 Table — (XLSX) [file pone.0299827.s006.xlsx]

## Sheet: Table S5
CAFG	CD3 TILG	KITA802	KITA842	NCC036	NCC037	NCC042	NCC095	NCC128	NCC173	NCC197	NCC201	NCC210	NDMC01	NDMC33	R	str average	epi average	SE ratio
	CD3G	5.2342	0.655633	5.72944	9.21735	2.49153	10.3335	8.99753	3.26528	3.6726	9.12157	15.2732	3.20745	7.18105	1	6.49079	0.83671	7.75751	CD3G
Yes 1	DCN	73.8854	12.4643	48.2025	824.202	19.105	498.059	516.678	195.555	59.4123	705.851	1484.85	51.5639	509.442	0.923004	384.559	18.498	20.7892	DCN
Yes 2	SPARC	152.144	17.8303	35.7155	1078.96	42.4357	836.788	503.86	205.539	200.471	1081.25	1356.27	88.5555	361.866	0.901199	458.591	26.6101	17.2337	SPARC
Yes 3	LUM	34.502	8.81373	17.9469	454.443	6.3916	298.643	243.85	83.2192	41.995	465.972	878.824	15.0435	157.634	0.911543	208.252	11.3873	18.2881	LUM
Yes 4	COL1A1	190.529	15.0374	18.8011	624.306	23.7592	647.404	453.678	235.433	60.4118	480.881	693.014	65.0018	236.36	0.900858	288.047	15.8075	18.2222	COL1A1
Yes 5	CTSK	70.6582	13.9257	42.9534	627.118	19.1482	378.95	381.924	158.393	88.7861	439.51	682.487	55.3349	259.18	0.906372	247.567	14.3614	17.2384	CTSK
Yes 6	COL5A2	41.2563	7.61606	11.6002	409.227	8.8931	346.012	180.561	61.6345	50.1524	432.95	673.793	23.1937	108.547	0.912029	181.187	9.86921	18.3589	COL5A2
Yes 7	COL12A1	42.8471	5.0909	13.0673	217.272	5.99296	271.294	152.401	56.1216	35.7476	346.332	373.93	28.7613	108.518	0.903408	127.49	6.98076	18.2631	COL12A1
Yes 8	DKK3	52.2009	6.90525	20.2487	247.762	8.26855	184.069	152.77	56.0096	52.9613	275.783	364.626	29.6197	118.789	0.925172	120.77	8.71016	13.8655	DKK3
Yes 9	COL3A1	16.2458	2.89193	3.36898	158.933	2.43838	139.477	70.1021	23.9383	18.1453	182.581	262.464	9.75212	57.8512	0.912806	72.9376	3.39128	21.5074	COL3A1
Yes 10	C1R	22.5169	2.98768	10.0287	154.937	9.30503	93.8212	78.7358	40.4556	24.5823	130.295	243.384	17.9283	65.5559	0.91509	68.8103	3.8745	17.7598	C1R
Yes 11	PDGFRB	21.3248	2.24116	6.77274	98.3184	8.88977	81.3803	55.6286	28.6363	34.3993	135.737	195.451	14.2129	48.6964	0.900703	56.2837	3.80057	14.8093	PDGFRB
	RGS1	20.9862	6.40379	53.1603	72.702	7.13574	76.1371	96.9715	24.3291	36.1642	75.7458	175.76	17.1292	63.9593	0.954433	55.8911	4.28729	13.0365	RGS1
Yes 12	RAB34	30.4035	3.20514	13.1716	145.075	10.8863	91.6721	88.4611	48.9701	27.2648	123.182	173.667	19.3448	68.9322	0.913084	64.9413	6.09409	10.6564	RAB34
Yes 13	TAGLN	42.5226	1.65775	9.02452	138.812	11.3282	112.131	94.2129	25.4195	17.1622	108.26	161.651	13.7308	48.169	0.9327	60.314	3.0722	19.6322	TAGLN
Yes 14	RAB31	14.0731	2.16083	6.30325	96.2026	3.34861	51.1626	71.8805	21.0244	13.9812	78.2791	159.407	5.39518	28.9	0.915028	42.4707	2.52487	16.8209	RAB31
Yes 15	SERPINF1	21.36	1.69588	4.46444	103.785	6.0893	86.0584	67.0912	30.0145	18.7164	71.2337	152.391	8.84365	47.5795	0.940673	47.6402	4.07779	11.6828	SERPINF1
Yes 16	COL5A2	11.6676	1.98962	4.31447	65.2253	3.16258	52.8161	36.7825	12.9097	12.2139	90.0465	141.772	7.13796	39.5525	0.910849	36.8916	2.70037	13.6617	COL5A2
Yes 17	PRKCDBP	28.9327	3.32361	6.93792	112.197	9.68706	79.8333	58.6689	27.8609	24.175	98.531	136.587	20.3571	74.7766	0.913111	52.4514	4.15714	12.6172	PRKCDBP
Yes 18	COL5A1	25.8359	2.56573	3.69936	88.9535	4.47146	81.0838	45.334	23.4809	19.9196	113.926	132.18	12.5331	45.591	0.902965	46.1211	3.12105	14.7774	COL5A1
Yes 19	EMILIN1	23.1448	1.99936	5.87289	77.7848	5.72719	59.1246	52.4768	24.9228	20.8325	84.4701	124.628	18.1805	55.3098	0.930041	42.6519	3.21384	13.2713	EMILIN1
Yes 20	NID2	12.0485	4.09609	3.32986	49.745	4.15587	37.9342	29.5927	9.94124	15.7133	56.6332	108.058	8.17435	32.6424	0.912024	28.6204	2.54217	11.2583	NID2
Yes 21	HOM-TES-103	14.2918	1.58878	11.3067	51.5784	10.0724	32.5706	35.5323	16.4052	20.9027	57.1204	95.3461	10.8775	18.4635	0.904126	28.9274	2.27735	12.7022	HOM-TES-103
Yes 22	TAGLN	13.3606	0.759496	3.61242	63.2107	4.28543	46.1881	31.7408	8.74477	6.96132	52.5858	84.1398	4.36435	15.1311	0.921562	25.7757	1.3502	19.0903	TAGLN
Yes 23	CR603437 (GNB4)	6.53217	1.42	3.42549	51.5868	2.62441	29.4859	24.9501	9.8746	8.46406	44.6185	79.1118	4.14372	15.9953	0.906673	21.7102	1.68045	12.9193	CR603437
	CFHR1	15.4345	2.12594	9.48531	76.1748	6.91648	66.012	42.2702	15.2844	14.77	51.4915	74.5431	10.1044	43.4891	0.910793	32.9309	1.87469	17.5661	CFHR1
Yes 24	AK022110 (GPX8)	5.75973	1.78839	1.78013	44.0427	2.21248	25.836	19.4096	7.41504	4.72358	25.2136	56.4814	3.36318	14.3255	0.903643	16.3347	1.02536	15.9307	AK022110
Yes 25	BF213738 (CLEC2B)	4.56405	1.33074	5.15128	31.1333	2.14936	17.8786	15.7295	4.98576	6.10929	25.3485	56.3867	3.07025	16.6398	0.917479	14.6521	1.02299	14.3228	BF213738
Yes 26	BCAT1	2.74407	0.985073	2.65389	20.1248	1.01654	17.7119	9.93074	4.16187	3.2302	20.057	47.7796	1.58333	6.62809	0.907351	10.6621	0.805115	13.2429	BCAT1
	LY96	3.12147	1.14249	6.02069	21.8106	2.83702	11.459	20.2782	5.24323	5.36962	14.3906	41.3503	3.10547	11.1103	0.911708	11.3261	0.936581	12.093	LY96
	THC2430017	1.91168	0.34648	1.30195	22.5819	0.877018	16.1649	6.73788	3.73175	1.25463	19.0451	36.9662	0.622949	5.85543	0.900249	9.0306	0.507666	17.7885	THC2430017
	FGF7	1.0158	0.259657	2.52347	17.3136	1.5979	10.579	15.0311	2.92603	1.16568	19.1426	35.205	0.54508	10.5976	0.926289	9.06942	0.675265	13.4309	FGF7
	MDFIC	1.73533	0.950993	2.96905	16.8669	1.53146	13.0153	6.51485	2.63827	3.28404	16.3244	34.6085	1.62226	6.37908	0.904823	8.34156	0.582859	14.3115	MDFIC
	THC2339566	1.72475	0.331874	0.952008	17.0017	0.601289	12.0565	5.78706	2.84425	1.42784	15.5599	33.9741	0.676715	5.82247	0.900058	7.59696	0.569153	13.3478	THC2339566
	COL5A1	4.95909	0.378125	0.721614	15.7753	1.07634	14.4743	9.6725	5.72484	3.29574	16.2494	31.7299	2.20257	7.34949	0.929158	8.73917	0.845599	10.3349	COL5A1
	EMP3	4.40533	0.81305	3.51243	19.7749	2.13275	15.5535	8.95058	6.44272	6.35741	22.4104	29.0408	4.34581	13.4722	0.905695	10.5548	0.853924	12.3603	EMP3
	ENST00000367013	5.65745	0.638593	1.96488	21.111	1.78061	14.9606	8.89189	4.07706	5.15662	20.9114	28.0371	2.20999	8.56159	0.907521	9.53529	0.846494	11.2644	ENST00000367013
	VEGFC	4.05262	0.407337	1.79317	18.4221	1.38197	11.3386	8.47517	3.01993	2.35243	14.1808	25.8309	1.53512	8.00498	0.926865	7.75346	0.553545	14.0069	VEGFC
	CFHR3	2.17621	0.408959	1.39976	14.5825	0.943459	8.02223	5.47013	1.69019	1.95216	10.4332	20.2254	1.00488	5.2036	0.907131	5.65482	0.506556	11.1633	CFHR3
	COPZ2	1.78471	0.511199	0.75639	11.7672	0.860408	10.3566	5.77533	3.8105	1.69	13.2964	20.0502	0.96038	3.35067	0.904178	5.76692	0.549309	10.4985	COPZ2
	LOC401101	2.43722	0.180137	0.643366	10.5407	0.807255	8.19824	3.15765	1.54783	0.594544	7.30775	16.613	1.04196	2.92954	0.9065	4.30763	0.379475	11.3516	LOC401101
	COL16A1	25.6243	2.24603	11.5328	255.291	20.4438	208.578	121.616	54.8495	10.4677	226.645	346.769	11.0073	48.3155	0.905839	103.337	11.3247	9.12498	COL16A1
	THY1	69.4836	8.2368	25.1782	267.04	21.2378	221.956	185.21	96.9528	53.0759	174.824	315.66	45.4975	121.239	0.927179	123.507	15.3434	8.04951	THY1
	PLAU	104.695	13.9111	91.6445	162.785	25.7558	190.391	119.298	66.9534	75.2801	244.259	301.75	53.3845	181.915	0.938044	125.54	16.7044	7.51539	PLAU
	PLAU	108.825	14.4564	96.6749	167.712	26.4434	199.874	119.961	66.6869	75.3011	243.097	298.648	55.7651	179.455	0.94275	127.146	16.5514	7.68187	PLAU
	PLAU	80.7068	14.0953	80.3925	124.323	22.0916	153.696	115.154	65.6146	70.9333	240.893	289.72	41.6004	178.171	0.90647	113.646	16.0068	7.09983	PLAU
	CLIC4	25.5114	15.5518	18.6468	143.292	12.8164	111.005	60.1949	17.0594	31.9462	176.083	267.82	17.5167	82.0858	0.902485	75.3485	9.85381	7.64664	CLIC4
	PLAU	93.9334	11.519	75.0348	125.165	19.507	149.05	107.929	53.2198	63.7707	200.952	251.655	45.1675	152.215	0.937154	103.778	14.062	7.38008	PLAU
	EMP1	29.2642	4.18534	21.5419	129.92	38.0108	112.774	56.0747	27.0188	40.1762	134.747	240.33	16.4043	117.775	0.908108	74.4786	12.9459	5.75307	EMP1
	PLAU	95.9826	12.556	80.3165	135.807	22.158	169.24	105.652	58.3692	66.3315	223.685	238.732	48.2155	164.48	0.91411	109.348	14.7098	7.4337	PLAU
	PLAU	73.695	9.4223	60.0591	108.29	16.5637	131.779	90.6679	49.3124	54.9134	183.466	216.504	39.6296	136.802	0.923051	90.085	12.1574	7.40988	PLAU
	PLAU	74.3369	9.10016	58.6724	106.288	16.3444	130.384	87.4516	51.1965	54.5389	185.579	210.019	38.836	135.645	0.913299	89.1072	12.1807	7.31543	PLAU
	PLAU	78.3507	11.6278	77.2561	129.039	19.8459	154.46	86.7942	47.3678	52.891	178.609	209.08	37.3213	134.367	0.938844	93.6161	12.0593	7.76296	PLAU
	PLAU	75.1199	11.7982	74.4784	124.752	20.2046	152.821	86.9116	49.4851	52.9566	178.264	208.515	36.7762	135.389	0.936829	92.8825	12.0154	7.73028	PLAU
	PLAU	67.1804	10.5786	67.3231	111.009	18.2313	133.043	79.1584	39.6438	46.1966	148.434	179.775	34.8091	108.316	0.953324	80.2844	10.3262	7.77483	PLAU
	LMCD1	14.6163	4.00926	5.51208	63.4383	5.59431	39.3423	40.7207	14.7331	10.0698	61.7674	120.334	4.63875	35.2461	0.921339	32.3094	3.98776	8.10215	LMCD1
	FLJ11259	14.6974	9.02145	8.06381	66.3421	8.82001	50.2223	26.6463	14.194	13.6792	58.8517	96.0515	9.04388	25.1501	0.904655	30.8295	4.88751	6.30783	FLJ11259
	RARRES2	14.2247	1.35508	8.37463	57.5715	5.78035	51.0514	40.9614	31.4079	12.7897	47.684	73.6767	7.56067	39.0874	0.919779	30.1174	3.58969	8.38997	RARRES2
	SELM	18.1998	2.05778	7.64432	45.7749	5.14584	37.2117	26.7989	18.6769	11.4368	48.7783	67.7256	7.19729	23.9051	0.930566	24.6579	4.75301	5.18786	SELM
	A_24_P50666	10.7858	1.25122	6.88359	37.6407	4.50468	36.9291	25.537	21.5848	9.93404	40.4437	52.6939	5.82531	31.5365	0.915238	21.9654	2.66043	8.25633	A_24_P50666
	SLC2A14	8.17579	0.981016	4.75569	28.8279	2.64434	30.3798	16.9034	6.02775	5.08406	21.7958	50.2888	4.53121	19.2032	0.957479	15.3538	2.11125	7.27233	SLC2A14
	FYN	4.80742	1.85736	4.63398	16.378	4.0396	10.5975	12.4428	4.79191	6.64532	19.6972	34.5232	3.58381	11.8097	0.910095	10.4468	1.4757	7.07921	FYN
	FYN	4.64517	1.8817	4.58833	16.0577	4.03295	10.5419	11.5565	4.70406	7.09006	19.8396	34.4759	3.55229	11.5131	0.90331	10.3446	1.41804	7.29499	FYN
	FYN	4.06321	1.49303	3.90367	12.7913	3.136	8.68921	10.5294	4.06494	5.85181	16.6692	31.247	2.84035	9.74074	0.900194	8.84768	1.37279	6.44503	FYN
	FYN	3.90449	1.77703	4.16015	13.8913	3.46821	9.15239	10.3005	3.9771	6.12802	17.9283	30.5132	2.82181	10.1655	0.901209	9.09139	1.30341	6.97508	FYN
	FKBP7	4.10553	1.52143	2.17788	19.7328	1.7341	18.6614	10.8463	4.32847	4.40759	16.7891	27.6252	2.98126	11.1689	0.941197	9.69846	1.89478	5.11851	FKBP7
	FYN	3.44949	1.56281	3.93845	12.7618	3.33533	8.84206	9.1384	3.71963	5.25727	15.9496	26.8346	2.51404	8.89117	0.910028	8.16882	1.12318	7.27293	FYN
	FYN	3.43891	1.73645	3.96453	12.3825	3.42834	8.39277	8.86841	3.77113	5.23386	16.5567	25.6084	2.39168	9.43313	0.901461	8.09283	1.17518	6.88644	FYN
	FYN	3.02271	1.1928	3.04947	10.0645	2.5779	6.84576	8.32257	3.11383	4.35843	13.2364	23.7762	2.18588	7.36048	0.903187	6.85438	1.00041	6.85157	FYN
	FLNA	4.51467	0.420319	1.45627	16.9259	1.18929	9.39787	6.08053	2.64736	3.12253	11.1153	22.7867	2.56596	7.50696	0.90311	6.90227	1.28653	5.36501	FLNA
	FYN	3.16027	1.54983	3.31681	11.1097	2.81377	7.2163	8.03498	3.33495	4.5293	13.5887	22.5405	2.19886	7.77794	0.90724	7.01322	1.02957	6.81178	FYN
	GALNAC4S-6ST	5.72799	0.825222	6.62059	13.8408	3.26889	12.8578	12.2432	4.64046	8.16913	18.9702	21.016	4.35693	13.5784	0.929495	9.7012	1.00691	9.63458	GALNAC4S-6ST
	MXRA7	2.35962	0.308342	1.29543	11.5565	1.14278	8.12413	5.25883	3.07142	1.87726	11.3776	19.269	1.19399	3.93291	0.912414	5.44368	0.966216	5.63401	MXRA7
	VAMP5	4.78273	0.810616	2.50609	10.2499	1.84041	7.40157	8.22867	5.07058	4.93425	10.3283	18.9092	2.74765	7.63146	0.928161	6.57242	1.27821	5.14189	VAMP5
	ITIH4	3.6329	1.33074	3.5646	11.3331	2.59783	8.46688	9.156	4.10129	4.81487	12.5244	18.3647	2.61416	5.8005	0.937601	6.79246	0.975717	6.9615	ITIH4
	PDLIM2	2.75818	1.60825	1.19544	12.589	1.32882	9.37471	7.89999	4.57382	2.35945	9.33143	17.6451	1.38124	4.11601	0.912641	5.85858	1.03312	5.67079	PDLIM2
	HSD11B1	1.1322	0.316457	1.91706	3.70885	0.83051	7.27189	6.58528	2.96541	1.89131	10.763	16.6177	0.732336	5.41966	0.901769	4.62705	0.467467	9.89813	HSD11B1
	C1orf78	4.62049	0.567999	1.82577	11.9273	2.0796	9.92126	10.1186	5.77634	3.00081	10.703	15.9928	1.96896	8.30526	0.93729	6.67756	1.24177	5.37745	C1orf78
	LOC493869	1.44611	1.23743	0.723787	8.9434	0.584679	8.20287	4.43127	2.68977	1.70405	10.733	15.8224	1.0642	3.42391	0.900548	4.69283	0.508258	9.23318	LOC493869
	MAF	4.02793	0.461702	3.14293	9.73574	1.81716	9.14775	10.5059	4.50718	4.07754	11.7748	14.4257	2.16549	9.60891	0.937889	6.56914	0.834007	7.8766	MAF
	MRC1L1	1.44611	0.441417	0.962876	6.19969	0.664408	5.79898	5.33513	1.00563	4.1899	6.18348	14.3642	0.902905	3.15658	0.914318	3.89625	0.586067	6.64814	MRC1L1
	THC2371798	1.11103	0.718925	0.647713	5.05753	0.50495	6.81797	3.78566	1.10862	1.32017	7.12787	14.2316	0.663737	2.88194	0.921307	3.53675	0.506774	6.97894	THC2371798
	WASPIP	2.94865	0.545279	3.54069	8.61044	1.64441	5.65076	6.60876	2.87151	4.33502	8.54445	13.1948	2.81069	4.48953	0.937278	5.06115	0.810327	6.24581	WASPIP
	CD109	1.23448	0.321325	0.656408	10.7599	1.10956	8.50857	7.09003	2.21724	1.43955	11.1528	12.6314	0.897343	3.91094	0.901835	4.76381	0.485968	9.80271	CD109
	WISP1	2.6559	0.413828	1.05634	8.43764	0.664408	7.25336	5.37622	4.07706	1.29442	5.3815	12.5036	1.29225	4.62136	0.928566	4.23291	0.521429	8.1179	WISP1
	BX537651	1.10045	0.185005	0.75639	6.4905	0.671052	3.89069	5.25883	1.98704	1.29676	6.86554	12.4751	0.678569	2.95884	0.917236	3.43191	0.624471	5.49571	BX537651
	CD69	1.79176	0.347291	4.4927	3.39697	1.57465	6.47522	5.38209	1.73866	3.19275	4.87933	10.5293	1.56108	5.89571	0.924972	3.94288	0.68122	5.78798	CD69
	PDLIM7	2.02808	0.441417	0.865067	8.12576	0.877018	5.91014	3.815	1.9416	1.9943	7.03043	10.3778	1.25702	3.66559	0.919308	3.71763	0.519993	7.14939	PDLIM7
	ADAMTS2	1.41084	0.322948	0.439054	4.63607	0.631187	4.55767	2.77615	2.37172	0.96906	3.78504	10.3778	0.47092	1.7797	0.900368	2.65601	0.434996	6.10583	ADAMTS2
	CD69	1.58014	0.314834	4.14276	3.14831	1.61119	5.87772	5.17666	1.70231	3.15998	4.99176	10.3021	1.46467	6.07148	0.913779	3.81107	0.551345	6.91231	CD69
	TWIST2	1.42494	0.211783	0.952008	7.8476	0.627865	6.83187	3.23982	3.34404	0.917564	5.41148	10.2547	0.543226	3.00278	0.903485	3.43151	0.420159	8.16718	TWIST2
	PTN	3.26256	0.315645	0.621631	7.8476	0.993289	8.72626	4.62496	1.39638	2.57714	8.54445	10.1695	1.72423	6.81851	0.908081	4.43247	0.516576	8.58049	PTN
	CD69	1.693	0.361897	3.63415	2.82379	1.49492	5.24317	6.08053	1.83558	3.01017	4.94678	9.44513	1.3868	5.39769	0.914683	3.64259	0.559373	6.51191	CD69
	LIMD2	2.18679	0.481988	2.53652	4.8468	1.92014	3.90922	3.74457	2.41716	2.84164	6.33338	9.15633	1.83547	3.23348	0.919552	3.49565	0.571651	6.11501	LIMD2
	DFNA5	1.2627	0.263714	0.769431	6.76023	0.53817	4.77999	2.88766	1.02078	1.43252	5.56888	9.14686	0.728628	1.71012	0.911894	2.83613	0.551435	5.14318	DFNA5
	RSAD2	1.14278	0.446285	0.532516	3.52341	0.584679	4.71515	1.91924	1.38123	0.863728	3.59766	8.63555	0.645197	2.21547	0.916073	2.3233	0.460519	5.04496	RSAD2
	ALDH1L2	1.12867	0.277508	1.01504	4.615	0.770713	3.8629	2.72332	0.920821	0.971401	5.16414	8.30414	0.741606	1.9335	0.935345	2.49452	0.459983	5.42307	ALDH1L2
	CD69	1.41084	0.284811	3.06034	2.33489	1.26902	4.50672	4.54279	1.52663	2.31732	4.33968	8.271	1.16432	5.02417	0.911977	3.08096	0.491819	6.26442	CD69
	CD69	1.36498	0.282377	3.47331	2.63413	1.30224	4.91894	4.578	1.36306	2.20496	3.98741	8.24733	1.1532	4.64333	0.929372	3.08871	0.453197	6.81539	CD69
	CD69	1.3156	0.243428	2.8995	2.23374	1.13614	3.72395	4.35497	1.44181	2.28689	3.94244	8.19051	1.10128	4.57009	0.904465	2.88003	0.476405	6.04534	CD69
	MSRB3	1.31913	0.193931	0.545557	5.79087	0.671052	4.22418	2.80549	1.1692	1.11887	5.56888	8.10529	0.563621	2.47547	0.922756	2.65781	0.457231	5.81284	MSRB3
	CD69	1.3544	0.320514	3.21466	2.48662	1.29559	4.58082	4.47823	1.55994	2.40158	4.64698	8.09582	1.16432	5.51487	0.901513	3.16264	0.502189	6.29772	CD69
	tcag7.981	1.00875	0.413828	0.895496	5.40313	0.790645	4.1686	2.81136	1.13891	1.38571	6.74562	8.07689	0.667445	2.59265	0.901485	2.77685	0.438239	6.33638	tcag7.981
	FGF7	0.89588	0.100617	0.956355	4.17668	0.681018	3.6591	3.36894	0.92688	0.664766	3.66512	8.04848	0.344847	4.55544	0.939393	2.46493	0.373145	6.60583	FGF7
	THC2279735	0.821812	0.247485	0.880282	5.54642	1.06305	3.33025	3.49219	1.07227	0.938631	6.04107	7.77389	0.648905	3.39827	0.909153	2.71189	0.466073	5.81859	THC2279735
	CD69	1.22743	0.271828	3.0386	2.30118	1.30888	4.36776	4.01456	1.36912	2.11602	3.79253	7.61292	1.04566	4.36502	0.920894	2.83319	0.4597	6.16314	CD69
	TGFB1	1.5625	0.29536	0.83029	5.75715	0.744137	3.37193	2.31835	1.39941	1.43721	4.95428	7.57504	0.927007	2.86363	0.902546	2.61818	0.47741	5.48413	TGFB1
	KIAA1212	2.07393	0.321325	1.74535	4.58128	0.893628	2.81149	4.28454	1.12074	2.08793	6.6182	7.51823	1.13095	3.50081	0.902247	2.97603	0.418023	7.11929	KIAA1212
	TGFB1	1.39673	0.275885	0.730308	4.69507	0.664408	2.93191	2.39465	1.40849	1.3506	4.75941	7.28151	0.828745	2.64391	0.912332	2.41243	0.472632	5.10426	TGFB1
	CD69	1.31208	0.266148	3.19292	2.48662	1.33878	4.69662	4.34323	1.38123	2.02239	4.09234	7.16315	1.01971	4.33573	0.932312	2.89623	0.476648	6.07624	CD69
	TGFB1	1.43905	0.285622	0.725961	4.63607	0.657764	2.82075	2.34769	1.46604	1.32719	4.94678	7.1158	0.838015	2.81236	0.904327	2.41685	0.441754	5.47105	TGFB1
	TGFB1	1.432	0.267771	0.799861	4.96902	0.694306	3.02918	2.33595	1.30854	1.32719	4.42213	7.00691	0.838015	2.68786	0.91621	2.39375	0.428577	5.58534	TGFB1
	CD69	1.22037	0.259657	2.98861	2.23374	1.26237	4.1686	3.97934	1.26007	1.9943	3.74756	6.98797	1.00858	4.127	0.924636	2.71063	0.434094	6.24433	CD69
	ENST00000360954	0.927624	0.191497	0.891149	3.51498	0.518238	3.18666	2.64116	1.15708	1.57063	5.2316	6.93116	0.502438	1.62956	0.912543	2.2226	0.385068	5.77196	ENST00000360954
	CHST11	1.432	0.2272	1.48235	5.55907	1.00326	2.66327	2.86419	1.16314	1.88662	4.42962	6.79386	1.17915	3.11264	0.903001	2.59972	0.422784	6.14905	CHST11
	TGFB1	1.36851	0.246674	0.667275	4.56442	0.584679	2.70496	2.23031	1.26916	1.16568	4.12982	6.6471	0.75273	2.50476	0.914642	2.21816	0.407365	5.44514	TGFB1
	TGFB1I1	1.51665	0.209348	0.604243	6.14068	0.803933	4.0528	3.16939	1.65384	1.51211	3.83751	6.42932	0.912175	3.14194	0.904568	2.61415	0.469987	5.56218	TGFB1I1
	TGFB1	1.27328	0.21584	0.697705	4.14717	0.561424	2.57063	2.17162	1.26007	1.2125	4.37715	6.41511	0.730482	2.40223	0.912092	2.15656	0.405143	5.32295	TGFB1
	TGFB1	1.23448	0.251543	0.68249	4.24832	0.611255	2.53821	1.99554	1.14497	1.09078	4.18228	6.13105	0.726774	2.32166	0.907699	2.08918	0.40021	5.22022	TGFB1
	ICOS	2.07393	0.248297	2.8169	3.88165	1.03315	2.65864	4.64256	2.47774	2.29157	4.36216	5.96061	1.40905	3.17489	0.910623	2.84855	0.475248	5.99382	ICOS
	MYO5A	1.02638	0.287245	1.10416	4.52649	0.790645	2.77906	2.20096	1.09953	1.53318	4.18228	5.52031	0.702672	1.88223	0.903328	2.12578	0.362328	5.86701	MYO5A
	TGFB1	1.20626	0.241805	0.689011	4.34948	0.594645	2.59379	1.88989	1.16617	0.940972	3.75506	5.50137	0.719358	2.02871	0.906084	1.97512	0.38016	5.19548	TGFB1
	TGFB1	1.21332	0.250731	0.704225	4.41269	0.578035	2.72348	1.86642	1.13285	1.11419	3.94244	5.34987	0.704526	2.09462	0.901335	2.00672	0.399744	5.02001	TGFB1
	ANGPT1	1.16747	0.116846	0.449922	3.24525	0.55478	1.87587	2.35943	0.951112	0.772439	3.11797	4.98532	0.689694	1.45745	0.922325	1.67258	0.334376	5.0021	ANGPT1
	THC2403712	1.07929	0.166343	0.721614	3.23682	1.00326	3.03844	2.71159	1.38426	1.11419	3.5377	4.36512	0.767562	2.64391	0.935251	1.98231	0.359166	5.51921	THC2403712
	A_32_P214565	0.670147	0.118468	0.530343	2.61306	0.55478	2.27883	2.85245	0.757254	0.800528	4.12982	4.25623	0.456088	1.97012	0.902754	1.69139	0.315393	5.36281	A_32_P214565
	RPS27	871.106	423.551	939.876	1712.94	701.615	1578.33	1888.37	809.766	856.162	2403.19	3074.34	838.797	1350.54	0.94313	1342.2	1009.31	1.32981	RPS27
	HLA-C	871.586	387.664	560.29	1284.19	457.732	1157.33	1355.64	1004.14	587.405	1451.87	2020.42	751.11	960.224	0.918425	988.432	504.701	1.95845	HLA-C
	HLA-C	951.721	414.8	624.917	1460.34	518.352	1253.99	1442.16	1114.16	623.48	1547.14	1992.75	796.796	1020.09	0.910007	1058.51	537.05	1.97098	HLA-C
	HLA-C	932.661	425.354	632.142	1451.81	527.511	1273.6	1446.17	1158.77	663.282	1628.09	1977.71	776.005	1022.05	0.901076	1070.4	526.901	2.0315	HLA-C
	HLA-C	864.941	400.204	572.44	1339.33	469.215	1176.84	1395.35	1053.04	590.195	1526.94	1973.48	751.543	981.266	0.90866	1007.29	518.08	1.94428	HLA-C
	HLA-C	835.193	425.076	614.919	1403.54	504.382	1202.77	1406.8	1098.44	642.365	1556.6	1948.1	728.835	967.072	0.905199	1025.7	519.007	1.97627	HLA-C
	ENST00000356196	645.666	247.237	619.801	1121.28	573.181	1071.76	1209.04	476.689	597.742	1699.36	1754.92	550.839	866.171	0.916713	879.513	630.462	1.39503	ENST00000356196
	B2M	220.14	53.869	317.462	650.409	170.076	501.541	687.881	265.778	323.765	975.918	1741.52	188.646	420.554	0.904569	501.351	173.56	2.88862	B2M
	B2M	214.657	53.869	301.049	610.654	160.622	477.582	662.018	263.727	323.626	942.151	1701.58	175.646	412.425	0.900087	484.585	169.31	2.86212	B2M
	B2M	219.113	55.562	323.707	680.154	171.385	514.643	675.865	277.542	342.49	976.59	1679.59	187.488	422.408	0.909699	502.041	172.646	2.90792	B2M
	HLA-C	845.337	242.317	446.548	1136.12	473.01	1118.62	1149.88	739.123	610.157	1374.2	1620.33	635.326	956.02	0.929197	872.845	438.423	1.99087	HLA-C
	HLA-C	705.231	356.327	461.685	1044.33	364.857	939.546	1110.85	869.946	456.492	1201.56	1615.68	645.053	803.42	0.900706	813.46	418.628	1.94316	HLA-C
	HLA-C	670.411	402.166	482.168	1103.33	383.177	970.051	1104.33	875.435	472.887	1217.81	1584.85	640.733	785.66	0.901232	822.539	427.665	1.92333	HLA-C
	RPS27	530.648	330.275	690.397	1269.54	501.471	1126.46	1133.91	474.969	412.126	1044.57	1456.23	490.687	802.703	0.958918	789.537	595.752	1.32528	RPS27
	B2M	154.338	46.3611	234.054	488.739	122.709	377.164	495.792	184.515	231.865	694.595	1295.51	126.36	294.549	0.906624	365.119	127.316	2.86782	B2M
	B2M	148.032	41.6697	229.769	475.707	115.59	358.564	491.787	186.928	226.648	656.354	1276.43	123.088	282.926	0.904594	354.884	123.144	2.88186	B2M
	B2M	145.358	41.4482	232.37	505.576	116.61	367.268	485.435	195.435	225.81	668.431	1271.5	123.739	276.258	0.906951	358.095	120.873	2.96257	B2M
	ENST00000356196	194.951	117.698	255.838	446.252	197.295	421.142	357.662	125.936	218.94	695.489	849.877	181.757	277.863	0.903115	333.9	301.64	1.10695	ENST00000356196
	ITGB1	92.1558	91.0839	87.893	553.068	57.4646	375.698	366.645	129.374	144.995	567.276	816.23	89.1703	257.396	0.915071	279.112	93.4835	2.98568	ITGB1
	A_24_P298238	147.14	136.281	278.923	451.341	234.753	446.339	298.897	165.512	225.391	489.603	774.829	185.536	209.94	0.905632	311.114	224.158	1.38792	A_24_P298238
	ENST00000313620	300.03	184.517	362.523	559.107	303.419	440.429	674.491	334.131	334.339	519.495	708.522	299.168	455.639	0.906821	421.216	452.491	0.930883	ENST00000313620
	RPS15A	136.026	159.264	342.784	488.117	264.62	426.273	464.95	189.341	222.177	490.571	645.833	150.388	254.045	0.905362	325.722	265.626	1.22624	RPS15A
	CR615245	285.738	126.004	351.503	538.961	317.159	497.235	570.923	258.117	203.732	513.083	604.009	209.329	316.512	0.913159	368.639	194.963	1.89082	CR615245
	SRP14	211.436	135.743	219.368	488.242	303.092	371.346	424.839	189.341	202.8	469.55	583.99	140.734	320.292	0.903528	312.367	205.579	1.51945	SRP14
	A_24_P247175	156.943	64.8657	111.553	373.566	94.4854	293.513	290.657	177.336	173.152	419.831	448.743	100.994	194.787	0.901154	223.11	103.05	2.16505	A_24_P247175
	MARCKS	71.8962	41.116	52.5083	284.912	64.6402	245.227	168.13	67.5653	65.6995	259.129	409.27	45.4401	104.804	0.929014	144.641	65.0646	2.22304	MARCKS
	RPS10	210.613	122.911	207.111	286.029	181.264	266.575	312.287	195.767	206.899	323.149	358.048	225.637	224.38	0.921903	240.052	273.205	0.87865	RPS10
	SSR2	155.571	71.1791	171.002	350.854	172.628	281.785	240.418	115.29	139.686	344.767	352.784	132.236	244.276	0.902596	213.268	151.291	1.40966	SSR2
	DSTN	48.6033	68.3783	130.95	238.578	94.1565	244.311	179.569	93.9844	73.4426	273.497	348.414	82.6794	149.219	0.927336	155.83	95.7639	1.62723	DSTN
	RPL9	100.875	75.7359	122.978	207.84	103.295	188.787	215.325	138.424	129.112	241.643	346.017	95.2089	95.9792	0.90009	158.555	169.914	0.933149	RPL9
	A_24_P50554	90.8014	62.0177	147.107	277.134	114.551	206.013	236.984	96.1956	181.373	275.798	344.608	110.902	145.371	0.901191	176.066	136.017	1.29444	A_24_P50554
	A_24_P212864	50.0917	49.3911	105.073	187.114	70.7328	162.39	147.2	45.7988	60.3931	203.013	248.553	40.2136	60.0776	0.901914	110.003	107.621	1.02214	A_24_P212864
	LSMD1	97.5205	38.703	85.889	144.848	78.3436	139.833	117.678	80.169	86.3634	197.159	221.015	63.9709	123.729	0.928344	113.479	93.2185	1.21734	LSMD1
	RHOA	47.7427	49.4387	55.8033	140.237	38.6885	106.17	85.3152	59.6474	65.5778	143.832	215.94	41.9675	85.3669	0.905379	87.3635	46.8961	1.86291	RHOA
	RHOA	47.1219	49.6443	53.1516	133.89	36.074	96.943	84.8456	55.1645	63.8597	132.889	214.014	41.9971	78.4239	0.901331	83.6937	44.7981	1.86824	RHOA
	ITGAV	15.9848	13.7505	11.135	111.637	8.97947	84.8865	66.5219	27.4853	23.9831	112.622	213.308	10.7607	50.3515	0.916974	57.8004	11.8378	4.8827	ITGAV
	ITGAV	15.6814	13.3155	10.7547	114.907	8.70706	85.6878	62.6952	25.0863	21.9373	108.897	197.425	10.1804	45.3677	0.917783	55.434	11.3455	4.88597	ITGAV
	ITGAV	14.5598	12.5755	10.985	113.002	8.4114	82.2649	60.6644	21.506	19.737	93.3443	195.028	8.9104	40.8891	0.91845	52.4522	10.511	4.99022	ITGAV
	ENST00000334683	47.1501	39.9451	90.8342	157.719	69.4871	121.927	116.469	48.9883	95.8078	141.868	193.478	58.9317	88.2379	0.911302	97.7571	71.976	1.35819	ENST00000334683
	YWHAQ	95.4324	67.967	115.113	187.446	97.0102	182.603	147.259	79.754	120.588	173.647	192.961	103.2	143.068	0.919411	131.234	115.767	1.13361	YWHAQ
	A_24_P350126	109.763	76.891	125.92	175.034	106.116	146.332	177.222	100.763	111.924	173.497	189.813	117.212	114.282	0.900885	132.674	165.225	0.802991	A_24_P350126
	P4HB	65.9072	37.1919	74.3871	151.991	46.8873	115.553	110.201	88.4201	70.835	125.004	183.913	52.6355	68.9102	0.918491	91.6797	62.1095	1.4761	P4HB
	ITGAV	13.41	10.3684	8.28552	89.1347	6.49126	67.2858	53.8091	20.8821	19.723	94.2887	177.9	8.56184	40.5815	0.914613	46.9786	9.79047	4.7984	ITGAV
	ITGAV	12.761	10.224	8.29204	92.4685	6.60089	66.8272	51.8371	22.233	18.9856	91.1857	176.636	8.4061	38.7322	0.911562	46.553	9.78495	4.75761	ITGAV
	ITGAV	12.7116	12.3929	9.38967	97.0793	7.46794	72.1445	53.4452	21.6544	18.5854	86.5987	175.021	8.13913	38.3038	0.91551	47.1488	10.0928	4.67152	ITGAV
	ITGAV	13.1208	12.087	9.71135	110.419	7.39486	78.5178	52.6001	20.3792	18.9131	84.6125	173.222	8.55072	38.3331	0.913846	48.297	9.7626	4.94715	ITGAV
	RPL17	36.6676	31.8729	80.4773	134.935	58.5709	105.984	101.309	41.1977	85.4131	111.513	171.04	46.2428	67.4015	0.903595	82.5095	61.3505	1.34489	RPL17
	C22orf5	67.2651	21.5377	53.6776	155.477	47.3988	137.406	77.6441	54.4496	56.9381	134.642	162.333	62.4506	87.2894	0.906524	86.0392	38.0894	2.25888	C22orf5
	ITGAV	12.8809	9.42067	7.58129	87.3014	6.27201	64.3585	53.68	21.1123	18.6696	86.3664	162.125	8.382	37.6373	0.919051	44.2913	9.18715	4.82101	ITGAV
	ITGAV	11.9568	10.7847	8.72022	91.5666	6.89655	68.9023	49.2957	19.8401	16.7549	77.5221	160.383	7.9908	34.8762	0.918059	43.4992	9.17767	4.73968	ITGAV
	TXNDC	33.4791	29.8727	30.7577	87.2719	30.7222	68.6244	75.5605	34.0734	43.8629	116.354	156.761	36.3758	61.2934	0.900135	61.9238	43.9941	1.40755	TXNDC
	CSGlcA-T	46.7445	17.1065	45.8312	100.316	34.1173	87.6054	81.6058	51.9234	53.4832	148.149	155.804	38.3948	86.5863	0.902717	72.8975	39.687	1.83681	CSGlcA-T
	AT_ssH_AB_5	49.3334	25.4074	43.8576	92.4854	26.6029	72.9134	65.442	53.4198	54.986	100.09	155.762	30.1759	53.2591	0.912884	63.3642	40.489	1.56497	AT_ssH_AB_5
	ITGAV	12.1614	10.7766	8.88758	91.2463	6.71384	67.7629	49.5422	18.2771	16.357	71.1438	153.319	7.77759	34.6126	0.920867	42.1983	8.84031	4.77339	ITGAV
	REXO2	32.6926	21.1734	51.854	115.708	14.0987	74.5623	81.1832	65.7176	46.8777	103.41	147.69	27.8547	63.4832	0.904077	65.1004	57.383	1.13449	REXO2
	LOC51035	47.2383	25.6865	44.4618	119.269	43.6981	78.1936	90.8088	59.708	60.5265	111.34	141.975	43.1299	75.3113	0.906528	72.4113	51.7691	1.39874	LOC51035
	A_24_P383901	42.3885	18.2157	27.7647	81.4009	19.6499	57.3599	72.485	42.9151	32.9668	103.028	128.378	20.6315	48.8209	0.907278	53.5388	23.5115	2.27713	A_24_P383901
	43723	35.7717	16.4087	47.2135	87.137	24.2276	76.2529	85.3387	48.1917	41.2857	110.913	122.81	28.7539	56.5768	0.931801	60.0678	47.199	1.27265	43723
	RIC8A	38.5899	30.6655	62.3978	98.4954	54.4482	76.7855	78.1782	55.8066	48.2423	100.42	121.338	46.1983	71.4516	0.916487	67.9244	48.9554	1.38748	RIC8A
	PPIC	9.32915	9.39958	11.6719	86.9684	8.84991	60.2779	40.8968	20.6761	12.6165	56.7381	116.457	6.02184	24.8132	0.904787	35.7474	9.70321	3.68408	PPIC
	A_24_P264416	31.4405	12.2923	22.4352	55.8604	13.9326	44.0852	45.2811	34.861	30.3686	73.0475	105.511	19.278	32.4886	0.900746	40.0678	23.4794	1.70651	A_24_P264416
	TCIRG1	31.1583	8.41694	36.0785	65.7057	21.4438	50.6623	59.9307	39.0864	40.9299	61.7748	104.786	28.4462	41.226	0.939427	45.3574	16.2063	2.79874	TCIRG1
	CD59	22.1748	9.92214	33.6702	83.9887	26.4202	59.7314	61.1222	32.6892	28.5475	87.3182	100.587	15.6813	66.0942	0.913156	48.3036	23.8055	2.02909	CD59
	PRNP	16.6761	3.7845	12.7021	75.8208	5.96638	59.7869	29.3931	11.1256	13.9812	70.012	100.204	5.27282	29.0391	0.920485	33.3665	11.3999	2.9269	PRNP
	PRNP	16.5244	3.75691	12.8652	76.9756	5.91323	60.8337	29.3462	11.3164	14.3252	70.799	98.1536	5.35625	30.2439	0.917661	33.57	11.3971	2.94548	PRNP
	PRNP	14.849	3.80235	12.5935	71.7326	5.74048	60.2872	30.1092	11.1347	14.0678	70.3418	97.6991	4.85381	28.2408	0.923775	32.7271	11.2303	2.91418	PRNP
	CLNS1A	47.4041	10.1826	30.5664	75.0622	27.6261	47.522	72.0507	37.2872	41.2998	68.4005	97.3393	29.2971	41.7533	0.9059	48.1378	60.4707	0.796051	CLNS1A
	RARSL	21.5717	15.3165	16.232	49.7787	16.9358	41.0097	56.3388	22.2209	25.9914	73.6471	92.9505	17.1793	37.2272	0.900416	37.4153	31.9677	1.17041	RARSL
	PRNP	11.5406	3.03393	8.79847	49.2013	4.23892	40.3937	26.4233	10.4077	12.352	66.167	91.1088	3.86933	27.1056	0.915964	27.2801	9.91512	2.75136	PRNP
	PFAAP5	20.8345	13.2961	27.6191	76.7817	28.523	71.4822	60.864	20.8124	22.6933	83.6156	84.8689	16.7343	37.8534	0.904179	43.5368	30.4261	1.4309	PFAAP5
	IRF7	14.6938	14.3817	17.8534	41.3284	11.4278	41.2321	32.7151	25.2378	19.2314	48.4785	81.801	18.3288	22.3524	0.907376	29.9279	11.1307	2.68876	IRF7
	PRNP	13.7944	3.07125	9.29838	55.0639	4.54455	47.1515	27.3154	10.1987	12.2631	64.2482	80.8872	4.21603	25.9265	0.922767	27.5369	9.85138	2.79523	PRNP
	TIMP1	17.7201	4.11799	12.4717	62.4099	7.44137	36.1556	37.8683	23.8687	18.3958	33.5032	79.661	7.72383	37.2565	0.907234	29.1226	6.84814	4.25263	TIMP1
	PRNP	11.9992	3.34146	10.4938	59.0045	4.83024	49.4951	25.4842	9.38996	11.5866	58.5744	77.4643	3.98984	25.2893	0.922551	26.9956	9.38366	2.87687	PRNP
	ARL3	13.2195	10.4739	18.8793	54.9501	9.15554	44.1038	32.7621	19.9431	15.7227	61.9023	76.8014	18.6662	25.0549	0.909228	30.895	15.6294	1.97672	ARL3
	GANAB	26.633	15.1315	23.6611	52.6362	21.5036	42.5475	36.7179	22.8418	32.103	61.3926	74.2922	21.0764	34.2976	0.913286	35.7565	26.8292	1.33275	GANAB
	AK098422	6.34876	2.3004	10.5003	45.3998	5.39499	37.6563	22.532	8.00267	8.10359	48.7783	73.5442	3.09435	19.2984	0.931727	22.3811	5.35677	4.17809	AK098422
	GABARAPL2	17.1769	12.9585	23.0829	63.9103	16.5039	42.0195	39.5058	22.6449	21.3942	54.5346	73.4874	15.0286	37.9669	0.919211	33.8626	23.4079	1.44664	GABARAPL2
	POLR2G	44.8787	20.4601	39.4997	66.6161	23.8722	54.6642	55.0651	38.729	44.5744	66.969	72.7346	36.6279	45.5251	0.913847	46.9397	38.2119	1.22841	POLR2G
	ACTC	14.3905	8.02664	11.4198	37.8725	7.47791	29.1802	31.8465	17.5804	18.1874	50.4797	71.9155	8.05755	19.7268	0.904466	25.0893	11.6305	2.15719	ACTC
	ITGB5	9.55841	2.47161	5.11433	37.4552	6.07269	29.1524	18.8226	16.5748	6.50722	35.4969	71.5652	3.26307	14.3474	0.902834	19.7232	7.32916	2.69106	ITGB5
	AK026078	10.2462	3.55243	8.18988	41.5223	8.48781	32.9597	33.9653	10.747	10.1681	47.0544	70.5615	6.68929	30.2475	0.944781	24.184	5.61731	4.30526	AK026078
	RP11-217H1.1	24.1535	14.7112	42.5274	61.6471	27.2141	59.3886	58.0937	23.7233	21.8951	55.1267	70.1922	15.5107	29.7861	0.923001	38.7669	30.7573	1.26041	RP11-217H1.1
	FKBP9	14.3165	4.93916	8.50722	40.5108	11.2949	36.0259	33.9418	20.1309	11.2214	43.2619	69.1412	9.2571	25.5822	0.942135	25.2408	13.5668	1.86048	FKBP9
	PRNP	10.6377	2.45051	7.43349	46.2553	3.61438	37.9389	22.8724	8.58121	9.5408	50.4572	68.2795	3.55785	22.2279	0.929139	22.6036	7.77724	2.90638	PRNP
	AMOTL2	21.7621	5.68811	9.85915	52.8596	8.90306	38.5456	26.0242	11.9737	14.2948	55.4415	66.9634	6.67816	26.8529	0.908629	26.6036	14.6895	1.81106	AMOTL2
	RPRC1	16.803	3.94191	11.6002	49.6776	11.6736	36.9893	26.9398	18.5467	11.39	50.1724	63.7345	8.66937	20.4262	0.912116	25.428	8.08014	3.14698	RPRC1
	PRNP	9.9605	2.43915	7.70736	43.853	3.59112	37.8092	22.9194	8.29345	9.55952	52.346	63.7345	3.41139	20.6936	0.921639	22.0245	7.57839	2.90622	PRNP
	ARPC1B	24.5979	13.8973	30.0165	44.8013	19.6731	37.0032	32.9675	30.3447	23.5758	48.2911	63.3794	8.64713	33.2284	0.911302	31.571	23.0097	1.37207	ARPC1B
	PRNP	9.77709	2.67284	8.14206	47.1952	3.84692	39.3423	20.648	7.44533	8.66537	44.5061	62.3994	3.03317	18.1705	0.925927	21.2188	7.41532	2.86148	PRNP
	ZAK	11.9498	5.71083	7.70518	39.238	4.69072	31.195	30.3322	9.01436	11.4953	52.8182	62.3331	7.26774	17.3209	0.910129	22.3901	12.0975	1.85081	ZAK
	CNIH4	29.7051	17.2169	22.044	35.5544	18.7828	43.2006	34.7635	25.1742	17.2675	45.4654	58.6308	17.7114	36.3996	0.94826	30.9166	37.8023	0.81785	CNIH4
	PRNP	9.86174	2.79131	8.04425	49.4121	3.84692	41.4081	20.3545	7.0879	8.24872	44.2962	58.3846	3.14441	18.9065	0.915471	21.2144	7.48117	2.83571	PRNP
	THC2365247	11.6852	4.83935	8.3768	38.6395	5.20231	24.1871	22.9722	14.1576	12.9372	37.1683	57.9491	6.25174	13.117	0.903102	19.8064	8.75614	2.262	THC2365247
	C1orf122	25.2822	15.1834	21.7658	43.0691	19.012	38.9301	33.8831	32.0985	17.3682	45.6603	55.6813	14.8914	32.0053	0.913524	30.3716	25.3666	1.19731	C1orf122
	SH3GLB1	14.5351	8.72609	16.345	40.6963	9.99269	27.8231	26.1533	13.5791	15.3364	43.8765	51.3351	11.0128	22.682	0.915502	23.238	12.102	1.92017	SH3GLB1
	LOC51035	22.6016	8.05748	16.6754	44.3714	18.6898	31.6906	36.266	25.4468	19.648	35.0022	49.2283	17.7726	30.3098	0.912735	27.3661	20.1661	1.35704	LOC51035
	CCNDBP1	13.2054	8.15485	19.3379	42.6181	15.8328	25.9611	33.6072	12.1342	11.7973	32.9186	48.5181	7.97968	21.6017	0.917626	22.5898	11.8528	1.90586	CCNDBP1
	IFIT1	3.35073	1.7754	1.54973	12.4078	1.16271	22.8161	22.6435	10.2502	6.21697	27.9793	47.6659	4.59796	14.9993	0.903704	13.6474	3.05943	4.46075	IFIT1
	HIF1A	5.33296	4.5018	8.00296	23.7999	6.31187	24.4928	14.2564	8.17532	10.5567	29.5983	45.2703	3.38914	22.5172	0.918406	15.862	3.91078	4.05596	HIF1A
	FIS1	16.8701	7.17302	13.502	30.2946	14.411	28.0963	22.9487	13.1096	13.4545	40.4737	44.4939	10.935	20.0601	0.918262	21.2171	16.6865	1.27152	FIS1
	FAM108A1	16.5174	7.02372	14.6062	34.9517	16.5637	23.2608	29.1525	18.4952	18.8428	32.5738	44.2856	16.3932	28.5557	0.907052	23.1709	14.3426	1.61553	FAM108A1
	C10orf61	9.98871	5.97048	13.4564	38.3192	8.71703	22.3483	23.1072	12.11	13.0893	33.6831	42.9457	12.7389	21.88	0.903356	19.8734	10.7725	1.84484	C10orf61
	SHC1	14.1648	3.58813	8.3116	35.7019	8.20211	28.0686	25.9303	14.6544	16.8158	38.8622	42.6143	9.58526	22.2609	0.908963	20.6739	8.75883	2.36034	SHC1
	MGC7036	8.7754	2.70205	8.0486	30.8088	9.89303	19.5322	16.3399	10.3714	10.6386	31.5995	42.567	5.588	20.5398	0.901084	16.7234	5.47532	3.05432	MGC7036
	SHC1	12.5847	3.64169	8.09424	34.0203	8.71703	28.3604	25.942	14.7877	16.7268	38.8398	42.0225	9.0958	23.2166	0.90772	20.4653	8.37931	2.44237	SHC1
	SHC1	12.4012	3.63682	8.32464	35.2004	8.41805	28.578	25.496	15.242	16.7268	39.6942	41.9752	8.71572	23.4364	0.900718	20.6035	8.36864	2.46199	SHC1
	C7orf11	18.556	13.6823	19.2445	32.9161	19.3708	36.5123	29.7277	16.181	14.7747	27.0574	41.0046	15.0768	22.6014	0.949365	23.5927	23.9608	0.984638	C7orf11
	UBE2F	15.5827	7.41077	17.2101	32.8697	10.4179	27.2626	23.0309	17.8954	18.4356	35.6168	39.911	14.0608	24.8279	0.924919	21.8871	13.8857	1.57623	UBE2F
	TncRNA	5.29769	2.69232	15.6625	30.9942	11.2285	23.8675	19.5445	8.19046	14.042	29.1411	39.8305	4.84083	10.3193	0.900642	16.5886	7.58581	2.18679	TncRNA
	RABL2A	12.8245	5.47227	7.75083	30.9479	13.9858	30.2964	22.8665	13.3125	10.7065	32.1691	39.5512	11.1167	13.0328	0.902826	18.7718	11.2577	1.66746	RABL2A
	HIF1A	3.90801	3.48184	5.63815	16.1167	4.63092	16.7717	13.1471	6.70625	8.35405	23.6846	39.144	2.75877	18.1082	0.907733	12.4962	3.18238	3.92668	HIF1A
	SHC1	11.8052	3.38852	7.34655	30.1471	7.66062	26.466	24.1343	14.094	15.6314	36.921	39.0919	7.73495	21.0341	0.905013	18.8812	7.80791	2.41822	SHC1
	HIF1A	4.06673	3.87132	6.61624	18.2619	5.08936	19.472	13.0649	7.80578	9.21075	26.4428	38.3676	2.91451	18.9468	0.908765	13.3947	3.40216	3.9371	HIF1A
	HIF1A	4.41591	3.83318	6.19457	18.1607	5.06943	19.1941	14.0157	7.11213	9.63677	26.8026	37.6858	2.97384	19.9063	0.908444	13.4616	3.3755	3.98804	HIF1A
	PARVA	6.53922	2.59657	5.15563	21.9328	3.66753	17.1931	14.9196	6.19737	7.05729	31.0598	37.2692	3.29644	10.7221	0.903371	12.8928	4.49759	2.8666	PARVA
	HIF1A	3.7105	3.26843	5.54686	15.8048	4.18577	17.0032	12.1434	6.4094	8.43129	22.268	36.5969	2.51034	17.8482	0.91136	11.979	3.11019	3.85154	HIF1A
	BAD	14.588	4.8637	10.3634	25.4562	8.21208	22.8532	19.5093	16.1113	13.3047	26.173	36.1898	11.7767	18.2071	0.94333	17.5084	12.0645	1.45123	BAD
	TPM1	4.69455	2.41968	3.27334	20.2891	3.32868	19.12	11.0752	7.79972	3.19275	19.5923	34.4664	2.26375	5.76022	0.912876	10.5597	3.59546	2.93695	TPM1
	ADA	10.2709	6.27883	12.0523	15.1052	6.1657	17.1005	17.0677	10.4865	14.6998	22.8901	34.135	11.2835	15.7829	0.909316	14.8707	5.66302	2.62593	ADA
	COPZ1	17.1311	6.87847	10.2221	21.1068	9.2552	22.3159	25.0382	10.1533	15.7297	26.9675	32.7857	11.1538	16.0539	0.932682	17.2917	15.016	1.15155	COPZ1
	C2orf17	11.0504	4.26973	7.56825	25.4647	6.87662	19.6897	19.5093	14.9179	8.19254	26.4278	32.5916	5.60654	13.5748	0.91052	15.0569	10.3946	1.44853	C2orf17
	TXNDC13	3.79515	2.80754	8.68545	13.6848	5.40828	12.3529	11.3159	3.35918	3.72409	13.4463	31.7442	5.15416	6.31317	0.9109	9.36854	4.71476	1.98707	TXNDC13
	MDS025	6.28527	2.57628	8.85933	22.9991	5.18902	13.2145	15.9643	5.86721	10.8633	20.5367	31.6211	6.51872	11.7035	0.920675	12.4768	9.43657	1.32217	MDS025
	HIF1A	3.26608	3.2595	5.32733	15.4676	4.10604	16.1927	10.864	6.19131	7.19539	20.6491	30.7073	2.34347	16.5959	0.912457	10.9358	2.75676	3.9669	HIF1A
	BPGM	6.56744	1.86953	5.17953	22.3121	2.93668	17.7304	13.9629	5.86418	4.79381	25.2136	29.9972	3.70432	12.0697	0.931356	11.7078	2.91171	4.02094	BPGM
	HIF1A	3.49182	3.39907	5.28169	15.1178	4.27546	15.308	10.7466	5.79148	6.87003	20.0794	29.8741	2.14324	15.0139	0.91687	10.5687	2.72554	3.87764	HIF1A
	SHC1	8.66253	2.98037	6.09025	24.7145	6.41818	20.2964	18.7463	10.7318	12.2279	27.7769	29.5569	6.01442	15.3581	0.901724	14.5827	6.26381	2.32808	SHC1
	OSTF1	9.1669	3.92082	11.2263	18.1818	9.95947	14.0157	15.8939	7.46956	11.4742	21.8933	29.1024	6.62254	12.4799	0.923896	13.1851	7.13304	1.84846	OSTF1
	FKSG44	9.9217	1.86709	8.6811	28.5666	8.88313	24.289	19.6854	14.197	8.94859	20.7165	29.0313	7.2974	14.0618	0.909494	15.0882	8.05425	1.87332	FKSG44
	MAFK	6.42635	1.63746	8.48548	19.796	6.90984	13.7378	12.2197	7.28176	5.96885	19.6522	28.6526	3.19632	7.60949	0.920852	10.8903	5.53257	1.9684	MAFK
	FLOT1	11.5336	5.62644	7.11615	25.6754	8.03933	22.9319	17.6312	9.6141	6.70618	27.2523	28.5863	7.17133	13.8055	0.90538	14.7454	8.75554	1.68412	FLOT1
	SHC1	8.34509	2.63227	5.46209	23.7704	5.57438	18.8513	18.6055	10.1139	11.0576	27.0049	28.3591	5.70666	14.6441	0.900279	13.8559	5.85918	2.36483	SHC1
	MGC4677	6.44046	2.36775	5.87724	18.4684	3.89011	14.3863	15.3422	7.23027	14.0163	15.35	27.1944	5.29877	16.6178	0.900733	11.7292	3.17362	3.69585	MGC4677
	OTUD1	3.00861	0.902307	2.69084	12.804	2.86692	10.5697	8.68647	3.74992	4.8968	19.1575	25.6983	1.95228	7.92076	0.903352	8.06957	3.59218	2.24643	OTUD1
	STK17A	5.63981	4.88804	4.45792	16.6688	5.31526	14.3678	12.3489	7.23632	6.0063	18.1532	24.7799	3.93051	7.92442	0.912468	10.1321	4.97759	2.03554	IFIH1
	IFIH1	5.63981	4.88804	4.45792	16.6688	5.31526	14.3678	12.3489	7.23632	6.0063	18.1532	24.7799	3.93051	7.92442	0.912468	10.1321	4.97759	2.03554	IFIH1
	AK023660	6.35229	1.27719	4.54269	24.9083	2.17594	17.1468	15.0605	6.73048	4.81721	17.3437	24.6852	2.04683	9.42215	0.914247	10.5007	3.00109	3.49896	AK023660
	CD47	10.4684	11.2902	11.7132	16.6393	7.97621	19.2774	19.9789	9.09311	7.38265	18.1832	24.4768	8.04642	13.2928	0.924544	13.6784	13.022	1.05041	CD47
	HS2ST1	4.74746	1.87602	5.00782	12.0706	2.93004	12.4317	12.3019	6.1277	4.88743	18.7603	24.4484	4.09366	10.4951	0.938045	9.24448	6.62015	1.39641	HS2ST1
	ROBO3	5.76679	2.02695	4.09929	19.2102	3.64428	20.7457	11.0752	6.65475	4.85935	18.513	24.3632	4.30131	9.77003	0.927172	10.3869	2.19845	4.72466	ROBO3
	PIGK	2.58183	2.06914	5.56425	15.0883	2.58455	8.97175	13.0414	3.51972	4.91084	18.6629	23.5773	4.77965	8.56159	0.903758	8.76256	4.59805	1.90571	PIGK
	ENST00000368503	6.31349	1.3632	3.52547	16.85	3.31539	17.7397	9.01514	4.88278	5.26663	21.3311	23.5489	2.56225	8.63849	0.909033	9.56558	2.34459	4.07986	ENST00000368503
	CRIPT	9.62895	4.48476	9.22014	17.4653	7.93303	15.8129	19.3156	6.37305	11.6779	20.2968	23.4495	7.90737	13.7579	0.935615	12.871	11.6348	1.10626	CRIPT
	C9orf3	3.24492	2.09429	2.56477	14.612	3.18583	11.4683	6.51485	3.24105	3.21616	15.8897	23.3122	1.91334	7.12612	0.905506	7.56796	2.60673	2.90324	C9orf3
	PSEN2	11.6182	4.58132	9.02017	21.6378	9.88306	17.9898	19.122	11.8828	9.96213	22.7102	22.9618	7.75164	14.8748	0.903668	14.1535	10.4426	1.35536	PSEN2
	GABARAPL2	3.3719	3.51673	5.53599	13.8113	3.92333	10.2455	9.2147	4.6768	4.45908	15.2601	22.6494	2.75877	6.00557	0.909706	8.10993	5.33552	1.51999	GABARAPL2
	OSBPL3	9.66422	2.39533	10.9764	18.1734	8.56422	16.415	16.0524	4.72527	7.43414	18.0932	22.3937	6.05892	10.6928	0.957546	11.6645	4.56272	2.55649	OSBPL3
	ARL1	7.38572	6.64316	8.62893	16.0324	4.74055	13.0848	12.0437	4.47992	7.10644	18.0033	22.3748	5.74003	10.2681	0.927383	10.5024	7.59325	1.38313	ARL1
	SLC38A6	4.50056	2.48378	2.31699	16.2979	3.76055	14.1825	11.715	4.98576	5.41644	14.6605	22.0623	3.72101	6.56218	0.925916	8.66657	3.97619	2.17962	SLC38A6
	LOC619208	2.95217	0.512822	1.12372	12.981	1.15607	8.54562	8.71581	3.14412	2.94697	13.7236	21.9534	1.75946	5.62473	0.923538	6.54919	2.09484	3.12634	LOC619208
	C1orf142	7.61146	5.06168	6.72492	16.378	5.42489	14.4604	11.3628	7.09396	5.80968	19.6073	21.0018	6.72266	8.9937	0.906033	10.481	6.14982	1.70428	C1orf142
	STK10	4.2184	1.63746	6.81186	13.4235	4.5379	10.9866	9.80162	6.16102	7.68694	14.7804	20.9545	4.63875	8.37117	0.935272	8.77001	2.70933	3.23696	STK10
	MERTK	5.52342	1.8744	5.29038	14.8818	3.32868	10.2316	7.99977	3.91349	6.02971	16.4293	20.7272	2.56225	7.34583	0.912309	8.16445	2.81083	2.90464	MERTK
	FASTK	9.19512	4.70466	8.7463	15.8806	10.8963	16.5076	13.2058	9.69286	6.78342	19.0751	20.6988	7.60888	10.9126	0.907458	11.8391	8.03002	1.47435	FASTK
	FLJ35348	8.59199	1.63421	3.64284	13.335	5.22889	11.95	11.4039	8.67814	4.83594	11.4675	20.6893	6.0515	8.18808	0.923046	8.8998	6.59331	1.34982	FLJ35348
	TPRKB	7.943	5.0844	8.35507	16.2305	7.95296	14.6827	11.8382	6.75168	12.7523	16.7141	20.6467	7.32707	11.6376	0.906009	11.3782	13.0784	0.869999	TPRKB
	AHNAK	2.42311	1.12302	2.92993	11.8641	4.4914	11.1672	7.10177	4.67377	2.76674	14.9828	20.2064	2.44174	10.2754	0.908084	7.41903	1.58456	4.68206	AHNAK
	DDX58	3.06857	3.80884	3.23639	10.3342	2.37858	9.49514	7.20155	4.55564	4.60421	13.079	20.1685	2.42876	9.21342	0.901617	7.19791	2.78877	2.58104	DDX58
	A_24_P126731	5.87613	2.85622	5.42949	9.94226	3.64428	8.35572	8.00563	6.34276	5.5522	12.4644	19.6667	3.47999	7.00161	0.914609	7.58595	4.4546	1.70295	A_24_P126731
	DKFZP434B0335	8.44738	3.73257	7.90297	15.9987	8.98611	12.0982	12.6775	6.10044	3.61642	11.9547	19.4394	5.35625	10.6562	0.923954	9.76669	4.32313	2.25917	DKFZP434B0335
	ERN1	2.58888	0.930707	7.92036	8.05833	1.58793	7.22094	5.62273	2.11425	3.54386	7.63004	19.2785	3.18891	5.41233	0.903838	5.77675	1.62999	3.54404	ERN1
	TPBG	2.11625	2.23954	2.58433	11.2151	1.7939	8.46225	5.71663	2.39292	2.90718	9.94604	18.592	1.14949	5.4636	0.918845	5.73686	1.65491	3.46658	TPBG
	RAB4A	6.37698	6.37944	7.96383	14.1021	6.29858	11.0885	10.2418	5.49464	5.74882	14.7129	18.4926	5.8179	7.98301	0.910533	9.2847	8.68845	1.06863	RAB4A
	FIS1	5.99605	3.20189	5.68162	10.8905	4.67411	10.5697	11.492	6.65778	6.0063	14.4731	18.4689	4.10479	8.53962	0.945675	8.51972	7.67102	1.11064	FIS1
	CHKB	4.18665	1.28692	4.32751	11.2614	5.67736	12.0982	13.4288	6.55479	7.0292	12.5843	18.3174	2.99794	5.35008	0.910114	8.08466	3.5098	2.30345	CHKB
	C20orf19	3.25198	0.935576	3.9341	10.4649	3.68746	10.2825	11.8206	3.28951	3.14125	14.0009	17.7729	3.31127	3.77911	0.923593	6.89786	5.15019	1.33934	C20orf19
	CFLAR	5.79853	3.34552	5.83812	11.3794	5.20896	8.55952	8.94471	6.48816	6.24037	13.3863	17.6783	4.0881	9.88355	0.915891	8.21842	4.1916	1.96069	CFLAR
	ST6GALNAC6	2.43369	0.686468	2.68432	11.6745	1.81716	6.72534	7.74152	4.44963	3.85986	11.1677	17.5457	1.48321	4.77882	0.909383	5.92676	1.30713	4.53417	ST6GALNAC6
	AK125829	5.51637	3.59787	8.10294	16.8079	4.57112	12.1538	11.222	4.90095	6.37848	16.9765	17.5173	5.32102	11.8061	0.905403	9.60555	5.13667	1.87	AK125829
	LAMP2	4.83211	1.96609	4.84264	16.2642	3.79377	11.9453	10.5411	4.70709	7.31711	13.3413	17.1101	2.65866	6.25824	0.905874	8.12137	5.0325	1.61378	LAMP2
	VRK2	6.20415	4.04415	7.92906	10.2078	4.57112	12.1167	9.56685	5.26443	6.4604	15.2151	16.9255	3.29644	7.84019	0.930545	8.43399	6.2978	1.3392	VRK2
	DNAJB14	4.46529	3.09803	5.27734	13.668	5.6076	10.792	10.0951	4.02556	5.84245	15.7697	16.8923	2.98126	8.2247	0.903441	8.21072	5.3187	1.54375	DNAJB14
	LTBP3	4.83916	0.3408	2.33003	13.099	4.41831	9.37008	9.50229	5.23414	2.08325	8.01979	16.8639	1.79098	5.40501	0.914631	6.40744	2.16638	2.95767	LTBP3
	ARF1	10.3555	3.04934	6.21631	11.7672	5.70062	9.92126	9.8251	7.6725	4.54101	11.9322	16.097	5.76599	8.29061	0.916248	8.54882	7.15313	1.19512	ARF1
	FAM32A	7.23053	3.64088	6.62493	11.6492	5.70062	10.1945	10.1303	8.07233	6.966	11.8723	15.8886	4.0195	9.11821	0.944728	8.54676	7.3558	1.16191	FAM32A
	OS9	7.76665	1.48004	5.17301	12.2687	6.82347	9.34692	8.0115	4.54959	4.3397	9.95353	15.8318	3.8786	8.35286	0.924108	7.52126	3.91964	1.91887	OS9
	SH2D2A	8.04176	0.980204	4.36881	10.3806	3.28882	9.30523	11.8324	6.87284	7.20709	11.8198	15.6472	6.25359	8.60554	0.911461	8.04645	3.21356	2.50391	SH2D2A
	RAI16	3.30841	0.933142	2.34307	9.05298	3.20909	6.78092	9.61967	4.47689	5.21982	11.0928	15.5383	2.91451	5.58444	0.905987	6.15954	2.36127	2.60857	RAI16
	BM668321	4.65928	1.06135	3.00817	8.88439	3.45824	8.5132	7.6887	4.21034	2.58182	9.51881	15.3631	1.95413	5.50022	0.959194	5.87706	2.29587	2.55984	BM668321
	RGPD2	2.82167	1.2642	3.10163	9.87061	3.48814	9.5044	6.69093	5.27352	3.77091	12.4194	15.3489	1.67047	6.92837	0.9139	6.31948	3.40892	1.85381	RGPD2
	NDUFS2	6.52864	3.82507	5.7816	9.58823	6.73377	10.3937	7.24263	5.428	5.95949	11.2877	15.2637	4.88718	5.78585	0.908752	7.59273	6.53961	1.16104	NDUFS2
	WBP1	4.80037	2.59251	5.79247	12.568	7.20882	9.07828	10.3299	4.71315	3.9886	10.1334	15.1501	4.02877	5.91036	0.90497	7.40728	4.78366	1.54846	WBP1
	PTK7	2.7864	0.668616	0.843332	6.59165	0.963391	8.17971	6.11574	2.77155	1.66894	7.19532	15.0554	0.741606	2.22645	0.932371	4.29293	2.121	2.02401	PTK7
	GM632	2.15858	0.34648	1.32151	7.502	1.93675	5.8314	7.05482	2.3384	3.31447	11.4675	14.7808	1.82806	4.89234	0.904273	4.98255	1.06376	4.6839	GM632
	PCSK7	3.30841	1.30883	4.8209	8.69052	4.71065	8.4252	8.7569	5.10995	5.53582	9.02413	14.7808	3.6932	6.33148	0.946132	6.49975	3.89471	1.66887	PCSK7
	SCOTIN	4.44413	2.01559	3.84716	8.85911	3.34861	8.64752	5.66968	5.21597	3.75686	8.3046	14.2553	3.24453	4.87037	0.934505	5.88303	4.07527	1.44359	SCOTIN
	SIPA1	4.20429	0.90393	3.06468	8.98554	3.14929	6.52617	7.09003	3.74387	3.89965	11.2127	14.1559	2.37129	4.75319	0.91676	5.69696	2.0629	2.76163	SIPA1
	CGI-09	4.818	2.52597	4.57964	6.93724	5.06611	9.9861	7.75326	2.55649	3.70069	12.1421	13.8481	3.99726	5.78219	0.912273	6.43794	6.63391	0.970458	CGI-09
	IGFBP4	2.39842	1.1855	1.16284	8.40393	1.61119	5.92867	3.85609	3.10171	2.26348	7.34523	13.8055	1.39422	5.32445	0.902574	4.44471	1.402	3.17026	IGFBP4
	STX8	4.07379	1.0792	2.14963	9.33114	2.55797	6.43817	9.57859	3.45914	2.92357	11.3176	13.5499	1.94115	4.9729	0.909213	5.64406	3.31153	1.70436	STX8
	SLC39A1	5.34001	2.24765	3.26465	9.65567	3.52136	8.11487	7.79434	4.31332	4.33502	10.793	13.5499	3.11104	6.73795	0.941467	6.36759	4.37726	1.4547	SLC39A1
	SEC13L1	7.07534	4.46447	6.03808	11.666	4.44489	10.579	10.1538	8.13897	6.23569	12.367	13.5309	5.37664	7.89878	0.917139	8.30535	6.30064	1.31818	SEC13L1
	RPL7L1	7.2658	4.79229	4.91219	9.63038	5.14252	8.51783	7.24263	4.1861	4.99511	11.2427	13.4173	4.9873	6.5988	0.901002	7.14853	5.65194	1.26479	RPL7L1
	A_24_P912985	3.45655	0.657256	1.9627	7.79702	1.50156	5.25243	6.20965	3.70752	3.63983	8.01979	13.3984	2.00234	5.7712	0.926343	4.87509	1.0185	4.78654	A_24_P912985
	FKBP14	2.66295	1.33074	1.73883	10.3258	1.8238	6.76239	6.96091	3.32283	1.67362	7.78744	13.351	1.76317	4.35404	0.923678	4.91212	1.4478	3.39281	FKBP14
	COPA	3.56941	1.704	2.84298	7.27863	3.33533	6.28069	5.50534	4.28303	2.89782	9.34642	13.1474	2.47696	4.54079	0.90843	5.16991	3.67451	1.40697	COPA
	THC2249577	3.59058	2.67041	3.1864	8.79589	2.67092	7.33673	5.65207	3.59544	3.66558	10.4032	13.1143	2.31566	6.48162	0.916199	5.65222	2.98453	1.89384	THC2249577
	KIAA1862	4.09142	0.30672	2.62998	11.6197	2.09953	11.8573	9.14427	3.91955	2.56778	11.0478	12.8397	2.49921	6.09345	0.932691	6.20896	1.36204	4.55856	KIAA1862
	CREB3L2	2.21501	2.06671	5.00565	11.0212	3.27885	7.78138	6.63223	3.27437	3.27233	5.72628	12.5367	2.68461	7.66076	0.900189	5.62739	2.56095	2.19738	CREB3L2
	ENST00000309295	4.49351	0.657256	3.17336	8.91811	3.42834	7.06809	5.75185	3.61059	2.79014	8.84425	12.5367	2.06166	5.33909	0.945959	5.28253	2.55688	2.06601	ENST00000309295
	CAPN1	4.46529	2.15028	5.6012	9.33957	4.71065	8.24456	6.47963	6.21554	5.49368	8.13971	12.4799	4.01394	7.82921	0.928962	6.55101	5.74315	1.14067	CAPN1
	A_24_P926993	1.76002	0.774913	2.06921	9.68517	1.0099	5.1598	5.12971	2.02338	1.84449	7.12037	12.4704	1.23107	3.48616	0.914478	4.13574	0.839206	4.92816	A_24_P926993
	DRAP1	6.29938	1.69913	4.97305	11.4342	4.22231	10.5419	7.00786	6.80923	5.51007	7.98231	12.3378	4.572	8.48103	0.903106	7.06695	5.1203	1.38018	DRAP1
	PARVA	3.10384	1.29342	2.24744	7.94032	1.9899	5.85456	6.17443	3.29557	3.28872	9.78864	12.1627	1.64266	3.97686	0.911185	4.82762	2.27311	2.12379	PARVA
	STK17B	1.85525	0.84713	3.62546	6.43149	1.29559	4.84484	5.47599	2.1294	2.36413	6.59571	12.0585	1.90593	5.11206	0.95265	4.1955	1.14183	3.67437	STK17B
	COPS7A	4.11258	1.05242	2.21701	7.82231	2.85031	6.34553	4.53692	3.36827	3.0289	7.16534	12.0538	2.56966	2.92588	0.908069	4.61915	2.53811	1.81992	COPS7A
	BE825944	3.54825	0.888513	1.80403	9.03612	2.09288	7.12367	6.1627	4.08009	2.15815	7.00045	11.9591	1.95042	3.83038	0.930877	4.74113	1.45656	3.25503	BE825944
	C10orf54	3.386	1.05486	4.25143	9.69781	3.34529	5.29875	7.05482	3.8832	3.68898	8.78429	11.9496	2.56596	5.76388	0.914532	5.44038	1.42839	3.80875	C10orf54
	PTK9L	4.00677	1.72672	4.0819	8.5388	2.53804	10.1899	6.30943	6.2943	2.66843	7.0829	11.9402	1.99307	4.00249	0.904935	5.49022	3.71694	1.47708	PTK9L
	C17orf62	4.02088	1.13356	3.98626	8.02461	3.18916	6.06299	7.74739	5.49767	3.92071	8.79179	11.8455	2.66607	4.27713	0.913592	5.47413	2.59004	2.11353	C17orf62
	IFT20	2.9945	2.07807	3.24291	9.71046	2.17261	6.61417	6.06879	2.73217	3.4947	9.29396	11.6324	1.73907	4.15263	0.910841	5.07127	3.28888	1.54195	IFT20
	THC2373876	4.12669	2.0805	3.93627	8.63152	3.09946	7.99444	8.61017	4.42237	4.31162	9.04662	11.4999	2.87372	5.73825	0.957876	5.87473	2.31704	2.53544	THC2373876
	BU678941	4.05262	1.20091	4.07755	9.39015	2.29221	7.36452	8.1465	4.27092	5.39069	6.08604	11.4194	3.29088	8.34554	0.915933	5.79445	1.5606	3.71296	BU678941
	FES	2.17269	0.496594	1.40845	7.02997	2.83038	5.2339	5.45839	2.74429	2.27284	5.48643	11.3294	1.41276	3.92925	0.927606	3.98503	1.13858	3.5	FES
	LOC201895	3.81984	2.18193	3.72544	9.27214	4.49804	7.66095	6.57354	2.76246	2.29391	9.14406	11.3057	2.03571	4.33939	0.913793	5.35486	3.67675	1.45641	LOC201895
	LOC399491	2.26439	1.35752	3.90584	6.76023	3.84692	6.01204	4.50757	2.21118	1.40678	6.95548	11.2395	1.52215	3.20053	0.914297	4.24539	2.43092	1.74642	LOC399491
	CRADD	3.7105	1.07758	4.20362	5.98474	2.52475	5.57666	5.33513	2.97147	4.54101	8.16969	11.1637	2.38983	5.05346	0.93663	4.82324	3.78923	1.27288	CRADD
	GNL1	3.94328	1.87845	3.40376	9.33957	3.63431	7.04956	6.98439	5.45526	3.59067	8.10973	11.1448	2.92749	6.12275	0.922096	5.66031	3.93807	1.43733	GNL1
	MXRA7	1.20626	0.184194	0.630325	5.28512	0.65112	3.52941	3.19286	1.66596	0.80521	4.84185	11.1164	0.530248	1.61857	0.903041	2.71212	0.563021	4.81708	MXRA7
	TncRNA	1.23448	0.243428	3.10816	4.63607	1.83377	3.66836	4.22585	1.85376	2.08793	4.7669	11.088	1.09758	2.56335	0.912424	3.26212	1.0842	3.00877	TncRNA
	JUNB	2.97686	0.552582	2.1105	7.0974	1.18265	5.5396	3.26329	3.49246	2.21199	6.68565	10.9696	2.18774	6.58415	0.902957	4.21958	1.94125	2.17364	JUNB
	KLHDC8B	2.75113	0.473874	0.928099	6.65065	1.27566	4.03891	4.82451	2.4111	2.44372	7.45016	10.9175	1.49248	3.23348	0.904393	3.76087	1.0566	3.55942	KLHDC8B
	DBN1	1.85878	0.262903	0.717267	5.70658	0.886984	4.15007	3.92065	1.90525	1.90067	7.31525	10.8986	0.975212	2.97349	0.911782	3.34398	0.772742	4.32742	DBN1
	GNB1	3.59763	2.14704	3.22335	5.22611	1.83709	4.58546	5.10036	3.38644	3.44087	7.06791	10.8939	2.70872	4.07939	0.90947	4.40725	2.43181	1.81233	GNB1
	MYO1C	2.17269	0.703508	1.1911	5.28933	1.58793	3.93701	2.79376	1.60538	1.61978	5.00675	10.7187	0.986336	2.98081	0.905175	3.12254	1.46083	2.13752	MYO1C
	THAP1	4.24661	1.69507	3.87324	8.90125	2.06631	6.46596	5.53469	2.65342	3.6843	10.0735	10.5435	2.73653	4.78614	0.906487	5.17388	3.69357	1.40078	THAP1
	FAM89A	3.51298	2.61604	3.69936	8.09205	3.05628	8.52246	7.002	2.79881	4.07052	9.17404	10.5104	2.74023	7.5509	0.93537	5.642	4.81238	1.17239	FAM89A
	ABTB1	3.47771	0.639405	3.08642	8.87596	4.8834	7.84159	7.9352	3.52275	2.47181	8.42452	10.482	1.65378	4.33573	0.908603	5.20233	2.66381	1.95297	ABTB1
	OBSL1	1.51665	0.243428	1.51061	7.14797	1.4916	4.51598	3.11069	1.43878	1.15866	4.16729	10.321	0.53581	1.58562	0.90077	2.98031	1.39912	2.13014	OBSL1
	CCDC102A	2.49718	0.447097	1.33672	8.1932	1.31553	5.6554	5.51708	3.05931	1.39741	5.80872	10.2642	1.22921	2.82701	0.923759	3.81139	1.16445	3.27311	CCDC102A
	SWS1	3.65406	0.738399	2.39958	7.91503	2.50149	6.33627	5.14145	2.40807	2.92591	7.15035	10.2642	1.50361	3.94756	0.948518	4.37584	2.77765	1.57538	SWS1
	CTDP1	3.28725	0.84713	2.38219	6.37249	2.97655	5.02084	6.66745	3.82262	3.44087	7.95983	10.1884	3.27419	4.70924	0.910813	4.68839	2.88429	1.62549	CTDP1
	RIC8A	3.19554	1.70075	4.13841	7.41771	3.35526	6.06299	5.23536	3.98922	3.42214	7.94484	10.0985	2.52888	3.70221	0.920007	4.83014	3.62751	1.33153	RIC8A
	THC2303043	3.5412	0.372445	1.57364	7.39242	1.4019	6.81797	5.08863	2.28388	2.69652	7.92985	10.0653	1.6612	2.94053	0.934494	4.13581	1.42288	2.90665	THC2303043
	CYB5D2	2.76524	0.804936	1.84316	7.443	2.2457	5.03011	3.90891	1.83558	2.52798	7.15035	10.0275	1.64266	3.65461	0.915721	3.91382	2.34145	1.67154	CYB5D2
	IMPAD1	2.67353	1.20659	1.88663	7.46829	1.72082	4.47429	3.53328	1.69019	2.41095	6.26593	9.97538	1.59816	3.01743	0.90097	3.68627	2.05122	1.79711	IMPAD1
	PIGQ	3.95739	1.69832	3.27986	6.71387	4.15255	5.86383	6.72614	5.14933	3.1553	8.19967	9.97065	3.23711	4.87403	0.900791	5.15216	4.07929	1.263	PIGQ
	HERPUD2	2.68764	1.704	2.77778	6.09854	3.30211	7.22557	5.89271	2.3384	1.96621	7.01544	9.72919	2.18032	3.64728	0.947791	4.35117	2.41131	1.80448	HERPUD2
	SNF1LK	2.35962	0.292925	1.1824	5.38627	0.963391	3.94627	2.60594	1.51451	1.64787	6.48329	9.67711	1.3386	3.33968	0.911515	3.13368	1.30932	2.39337	SNF1LK
	BAP1	2.89927	1.29585	2.55608	6.01003	2.29885	6.68828	4.71886	3.8105	2.27519	6.19098	9.55402	1.94115	3.31771	0.944797	4.11975	3.21691	1.28065	BAP1
	TSPAN2	1.88699	0.738399	1.11937	7.08054	0.624543	4.956	3.97934	1.82953	0.702218	7.89237	9.44986	0.782394	3.41292	0.908165	3.41958	0.82041	4.16813	TSPAN2
	TSPAN2	1.88699	0.738399	1.11937	7.08054	0.624543	4.956	3.97934	1.82953	0.702218	7.89237	9.44986	0.782394	3.41292	0.908165	3.41958	0.82041	4.16813	TSPAN2
	LRP1	2.25734	0.712433	1.59537	7.60315	1.38197	5.28022	2.73506	1.95069	1.39507	4.72193	9.44039	1.24961	2.73912	0.901032	3.31249	1.34675	2.45961	LRP1
	TMEM25	1.8094	0.262903	1.0433	7.43878	0.963391	4.22418	3.62719	1.41152	0.877772	5.59886	9.36938	1.39237	1.66252	0.900291	3.05243	0.887514	3.4393	TMEM25
	LRP1	2.04924	0.699451	1.53452	7.05525	1.26237	4.93284	2.69985	1.67202	1.31549	4.51207	9.21314	1.21994	2.70983	0.910738	3.14431	1.39357	2.25629	LRP1
	THC2365796	1.7706	0.571245	1.4041	8.03304	1.18929	6.09541	4.17303	1.44181	1.46998	6.89552	9.11845	1.69457	3.84869	0.923148	3.66967	0.8117	4.52097	THC2365796
	LRP1	2.3173	0.71081	1.57364	7.60315	1.32217	5.28949	2.7468	1.91434	1.2991	5.15665	9.02377	1.32747	2.80504	0.901819	3.31459	1.33161	2.48916	LRP1
	SLC12A4	2.26439	0.413017	0.925926	6.62958	1.27898	5.53034	4.80103	3.07142	1.90067	6.62569	9.00483	1.3627	3.75348	0.929099	3.65862	0.890491	4.10854	SLC12A4
	THC2365796	1.37556	0.582605	1.21501	6.09432	1.02983	4.59935	3.48632	1.40849	1.44657	6.6107	8.85333	1.30708	3.16391	0.925098	3.16716	0.739003	4.28572	THC2365796
	DUSP4	2.62415	0.93801	2.28221	7.00468	3.53465	4.66883	4.46062	2.56558	2.48819	4.78939	8.76811	1.54625	4.31009	0.905171	3.84467	1.22783	3.13128	DUSP4
	TXNDC13	2.22912	0.913667	2.44523	7.3292	2.3221	5.19685	3.70936	1.57812	1.53083	5.41148	8.73023	2.27673	4.65065	0.924637	3.7172	1.49427	2.48763	TXNDC13
	DCTN1	1.81292	1.20254	3.29073	4.61078	1.53478	3.36267	5.07102	2.29297	1.96153	4.75191	8.55033	2.17291	2.84898	0.924498	3.34339	1.74379	1.91731	DCTN1
	CSGlcA-T	2.4478	0.548525	2.16919	4.55178	1.92678	4.22881	4.14368	2.75641	2.54671	7.40519	8.4509	1.42018	3.28841	0.900933	3.52957	2.0045	1.76082	CSGlcA-T
	C16orf58	4.50762	2.19897	3.50809	6.14911	2.93668	6.16026	6.3153	3.31072	2.59821	6.9255	8.44144	3.04429	4.06474	0.956994	4.62776	3.8038	1.21662	C16orf58
	ZNF668	2.10214	0.601268	1.64537	5.44527	2.02977	3.97406	4.09672	3.28346	1.55424	4.93179	8.4367	1.3145	2.68786	0.913052	3.2387	1.8661	1.73555	ZNF668
	LRP1	1.8235	0.654011	1.35629	6.46521	1.2358	4.32608	2.45334	1.47816	1.161	3.88248	8.34201	1.04937	2.40223	0.903709	2.81765	1.16255	2.42369	LRP1
	RUSC2	2.97686	0.528239	1.8475	7.90239	1.87363	6.01204	5.94553	2.84122	1.44189	6.9255	8.30414	1.51288	2.93321	0.910881	3.92654	1.42318	2.75899	RUSC2
	ZNF226	2.25734	1.73808	1.57581	5.96788	1.568	5.29875	5.61099	2.8291	1.77895	6.04107	8.24733	1.08645	4.92163	0.92613	3.76318	1.58049	2.38103	ZNF226
	LRP1	1.81998	0.705942	1.46496	6.54107	1.2059	4.74757	2.5179	1.62961	1.11419	4.19727	8.19051	1.05679	2.67321	0.91188	2.91268	1.19879	2.42968	LRP1
	DBNL	3.23787	0.901496	3.38202	6.11961	2.2158	4.82631	5.6462	3.64997	2.56075	4.24224	8.18104	1.80952	3.83404	0.94451	3.89284	2.53106	1.53802	DBNL
	AES	1.85525	2.07401	1.91706	5.08282	1.81051	3.77953	3.58023	1.87193	2.21667	4.54205	8.15264	2.06723	3.39095	0.907699	3.25699	2.10774	1.54525	AES
	HS2ST1	1.79881	0.496594	1.52365	3.91959	0.956747	3.99259	3.75631	1.6387	1.80938	6.20597	8.13843	1.34972	2.64391	0.933147	2.9408	1.96523	1.49642	HS2ST1
	LYPLA3	2.34199	1.11896	2.21701	6.14068	2.3221	4.43724	5.61099	3.84079	2.14879	5.42647	8.02954	1.62226	2.93321	0.901493	3.70693	2.3575	1.5724	LYPLA3
	AI084055	0.973476	0.679976	0.854199	3.42648	0.790645	2.6818	2.53551	1.02078	0.905861	4.55704	7.90645	0.723066	1.80899	0.901352	2.22033	0.722912	3.07137	AI084055
	ITGAE	3.70344	0.963976	2.78212	5.67286	2.74068	5.66003	4.87733	2.76852	2.61927	6.52076	7.8591	1.85401	3.41292	0.951907	3.95654	3.01624	1.31175	ITGAE
	DVL2	1.98222	0.83577	1.36063	5.57593	2.12278	4.45577	4.26106	2.32629	2.60289	5.40399	7.74548	1.37753	2.28138	0.912154	3.25629	2.29206	1.42068	DVL2
	MAP3K3	2.39842	0.578548	1.65406	6.08589	1.61451	3.6591	4.22585	2.21118	2.28689	6.06356	7.62238	1.37012	3.44221	0.914248	3.32406	0.933139	3.56223	MAP3K3
	DEAF1	1.66479	0.474685	1.59103	4.14717	1.60787	3.89069	3.08722	1.92646	1.50743	3.83001	7.62238	1.25146	2.18251	0.945857	2.67567	1.63647	1.63502	DEAF1
	TCEA2	2.09156	0.18176	0.593375	5.54642	1.70421	4.08522	2.94049	1.2843	1.08142	4.87183	7.60345	0.630365	2.06533	0.914647	2.66767	0.935059	2.85294	TCEA2
	SDF2	3.23081	1.47842	2.32568	5.81194	2.12278	4.03891	4.59561	3.26528	2.67077	5.78624	7.53717	1.71311	3.04673	0.909482	3.66334	2.88387	1.27029	SDF2
	CUEDC2	2.70175	1.53035	1.76926	4.42955	1.32217	3.93701	3.03439	2.19907	2.42967	5.26158	7.5277	1.72053	2.44617	0.907809	3.10071	2.18401	1.41973	CUEDC2
	MMP28	1.02991	0.600456	2.14311	3.17781	1.65438	3.21445	3.99108	2.0143	1.27335	4.75941	7.51349	1.16432	1.65885	0.904773	2.63038	1.24536	2.11214	MMP28
	MLLT11	1.39673	0.457645	1.04764	7.35028	0.817221	5.71561	3.97934	1.68413	1.70873	6.56573	7.50402	1.17359	3.18588	0.900092	3.27589	0.657391	4.98316	MLLT11
	CBX6	2.56772	0.324571	1.7084	7.93189	1.51485	5.95183	5.62859	2.05367	2.08793	7.31525	7.47088	1.31635	3.92559	0.902778	3.83058	0.796504	4.80924	CBX6
	PHC2	1.80587	0.428434	0.923752	3.76364	1.37532	2.79759	3.06374	2.08699	1.45359	4.39964	7.44248	1.14949	2.21913	0.906093	2.53151	1.26856	1.99558	PHC2
	PDCD1	2.07393	0.678353	2.79517	4.45063	1.78726	3.92774	5.21188	3.35009	1.95216	4.82686	7.41881	1.3386	2.76476	0.92954	3.2751	0.671732	4.87559	PDCD1
	SPAG7	2.17269	0.670239	1.27804	4.28204	1.70421	3.37193	3.60958	1.59023	1.85151	5.74127	7.4046	0.952964	2.14223	0.907863	2.82858	1.70876	1.65534	SPAG7
	FCGR2A	2.17269	1.26502	1.4041	5.52957	0.843798	4.52524	4.1965	1.80832	2.91186	6.32589	7.32885	1.49434	3.6363	0.912678	3.34173	0.674242	4.95627	FCGR2A
	GGCX	2.36315	1.30802	1.8562	5.0491	2.55133	4.32608	3.28677	1.60841	1.91939	5.11168	7.29098	1.88739	3.25179	0.929557	3.21618	1.42629	2.25492	GGCX
	BF718373	4.37712	1.2358	3.0386	6.02267	3.08285	5.66466	6.17443	4.28	3.20445	4.66946	7.29098	3.23711	4.92163	0.913302	4.39998	2.31039	1.90443	BF718373
	LOC92689	1.11456	0.652388	0.871588	3.82686	0.877018	2.95507	2.38291	1.29642	1.32953	5.17164	7.24363	0.682277	2.44251	0.900599	2.3728	0.805141	2.94706	LOC92689
	C20orf3	3.50945	0.831713	2.23657	4.82151	1.6876	5.35896	3.95586	2.69583	4.00264	4.63199	7.20576	1.70199	2.29969	0.901374	3.45689	3.34458	1.03358	C20orf3
	LRP1	1.59072	0.534731	1.10416	5.12918	0.936815	3.51088	2.27726	1.357	1.00183	3.65762	7.13001	0.917737	2.13857	0.920819	2.40665	1.04185	2.30998	LRP1
	YIPF2	2.59594	1.64152	2.47348	5.52535	2.71078	4.28902	4.66017	2.68977	2.31498	4.4671	7.05426	1.60928	3.18588	0.936845	3.47827	2.62075	1.32721	YIPF2
	MXRA7	1.11809	0.192308	0.560772	3.88587	0.681018	2.86707	2.07771	1.12074	0.702218	4.62449	7.04952	0.385635	1.18647	0.902288	2.03476	0.621547	3.2737	MXRA7
	LRP1	1.50959	0.554205	1.15632	5.24719	1.00326	3.63131	2.31248	1.37517	0.990127	3.67261	7.01638	0.927007	2.15688	0.920098	2.42712	1.05352	2.30382	LRP1
	MAPKAPK2	1.83761	0.665371	2.76908	4.76672	1.568	3.18203	2.47682	1.80529	2.006	5.06671	6.9501	1.54625	3.42757	0.910363	2.92827	1.18952	2.46172	MAPKAPK2
	RAB7L1	1.55897	0.434925	1.04764	4.52649	1.02983	3.79342	2.91114	1.58418	1.13759	3.92745	6.87908	1.0642	2.01406	0.947377	2.45454	0.991243	2.47622	RAB7L1
	FGFR1OP2	3.56941	1.11328	3.41245	6.79816	2.548	4.66883	4.49583	2.81699	2.89782	6.58072	6.86488	2.06723	4.4822	0.904003	4.02429	1.93537	2.07934	FGFR1OP2
	PLEKHM2	1.92579	0.498216	1.20414	4.74565	1.36868	2.63548	3.06374	2.21724	1.29676	4.06236	6.80807	1.09758	2.32533	0.90262	2.55762	1.15422	2.21589	PLEKHM2
	ENSA	3.06151	1.47518	2.85168	4.00388	1.77397	3.80269	3.00505	2.38081	2.13942	5.75626	6.76072	2.45101	3.01743	0.901435	3.26766	3.22074	1.01457	ENSA
	KIAA0652	2.52187	0.559885	1.51713	4.91845	1.42183	3.77026	2.77028	2.1294	2.59118	4.87183	6.6613	1.42018	2.46814	0.909917	2.89398	1.66341	1.73978	KIAA0652
	RNF170	2.53598	1.34859	3.5233	4.65293	1.60787	5.17832	4.51931	1.39335	2.38286	5.63634	6.52874	1.31635	1.87857	0.921167	3.26942	2.52046	1.29715	RNF170
	THC2378360	3.97856	2.13892	3.27334	5.43263	3.14265	5.65076	4.71886	3.35009	2.51862	6.50577	6.4956	2.25448	4.30643	0.916242	4.1359	3.79577	1.08961	THC2378360
	FLJ40092	1.40025	0.465759	1.32151	3.90694	1.41519	3.12645	4.50757	2.13546	1.98962	4.69195	6.45772	1.00117	2.18983	0.913049	2.66226	1.0802	2.4646	FLJ40092
	HDAC5	2.05982	0.325382	1.18675	4.88895	1.13946	3.01528	4.04977	1.60538	1.39273	3.5452	6.45772	0.908467	1.84561	0.927514	2.49389	1.47057	1.69587	HDAC5
	KIFC3	1.53076	0.203668	0.969397	3.3169	0.920205	2.99213	2.82897	1.79924	1.26399	3.6876	6.38197	0.710088	2.70983	0.948846	2.25498	0.724078	3.11428	KIFC3
	CD276	1.14278	0.37488	0.810729	2.94601	0.870374	2.40852	1.91337	1.15103	1.06035	3.6876	6.38197	0.756438	1.84561	0.910934	1.94997	0.690955	2.82214	CD276
	ENST00000349637	0.906462	0.720548	2.40176	2.9418	1.80054	3.3534	3.89717	1.39032	1.40444	3.8525	6.35357	1.94301	1.63322	0.909087	2.50759	1.3415	1.86925	ENST00000349637
	SERINC3	2.02455	1.00942	1.93879	4.68664	1.58129	3.54794	3.75631	2.64736	2.68481	4.82686	6.33936	1.30152	2.07998	0.901157	2.95576	2.75506	1.07285	SERINC3
	ENST00000317571	1.74591	1.22201	1.83012	3.9533	1.66102	3.24224	4.39019	2.5262	2.23305	5.23909	6.30622	1.36455	2.76842	0.900259	2.96018	1.24493	2.3778	ENST00000317571
	PTK9	2.08098	1.6261	1.5606	3.79315	1.96	2.9597	2.91114	1.45999	1.66894	4.28721	6.28728	1.2014	2.77941	0.904626	2.65968	2.65894	1.00028	PTK9
	ENSA	2.76524	2.58034	3.1212	4.71193	2.23905	4.65493	3.40416	2.78973	2.51862	4.94678	6.28255	2.33606	3.20053	0.930105	3.50393	3.38267	1.03585	ENSA
	OXCT2	1.66479	0.542034	2.4474	4.65714	2.12278	4.02038	3.16939	1.51754	1.73214	4.4671	6.221	1.72423	2.27406	0.944453	2.81231	1.2139	2.31675	OXCT2
	CA431756	2.19032	0.538788	2.26917	5.16711	2.08956	3.56647	3.76805	2.46562	3.06635	4.51207	6.221	1.59074	3.54475	0.917174	3.15308	2.44089	1.29178	CA431756
	CCND1	2.98744	0.288868	0.930273	3.9533	1.55471	2.77906	2.98744	1.6599	1.82577	3.31285	6.14999	1.35343	2.36195	0.904732	2.47269	1.59987	1.54556	CCND1
	AF087999	1.36146	0.665371	1.97357	3.93644	2.19919	3.60352	4.44888	2.10214	2.28455	5.00675	6.06003	1.75019	3.07602	0.917633	2.95908	1.72738	1.71305	AF087999
	DKFZp547K054	1.3544	0.228823	0.525995	3.95752	0.827188	3.36267	4.03216	1.6599	0.80755	3.89747	5.95114	0.463504	1.79435	0.932927	2.2202	0.706084	3.14439	DKFZp547K054
	CERK	1.61541	0.366765	2.09746	3.85215	1.31553	3.18666	3.06961	1.65384	1.62446	3.56768	5.93694	0.938132	2.25575	0.970798	2.42157	1.28667	1.88205	CERK
	GABPB2	2.37726	1.57579	2.49522	5.52957	1.63444	4.33534	4.44888	2.12637	2.70354	5.57638	5.90853	1.62412	4.06474	0.917301	3.4154	2.26702	1.50656	GABPB2
	AK025818	1.09692	0.378125	0.79334	4.07131	0.966713	2.60306	2.08945	0.80269	0.955016	3.74756	5.89906	0.852847	1.68083	0.914302	1.99515	0.616072	3.2385	AK025818
	BTBD2	2.30319	1.29828	1.34759	3.751	1.82048	3.33951	2.69985	1.69625	1.88428	4.3022	5.89433	1.70199	2.54138	0.916914	2.66003	1.96583	1.35313	BTBD2
	ADORA2A	1.87994	0.29536	1.9714	4.01652	1.44841	2.61232	4.02042	1.92646	1.54254	4.94678	5.88959	1.40534	2.0104	0.906462	2.61273	0.695537	3.75642	ADORA2A
	LOC389289	1.82703	0.688902	1.59537	4.37898	1.88692	2.86244	4.83625	2.15666	1.82811	4.27972	5.86119	1.21253	2.95152	0.902424	2.79735	0.701094	3.98999	LOC389289
	SH3TC1	1.72122	0.704319	1.34324	4.49277	1.70753	3.24224	3.39242	2.3172	2.16985	4.3022	5.81384	1.1532	3.59602	0.909258	2.76585	1.33154	2.07718	SH3TC1
	STARD3	2.44074	0.692959	2.44523	5.33991	1.72414	3.99259	4.13194	2.93209	2.45776	3.6951	5.80437	2.23594	2.7318	0.918289	3.12497	1.86038	1.67975	STARD3
	TCF25	1.43552	0.621553	1.18675	3.50234	1.39526	2.85317	2.65289	2.17181	1.72746	3.59766	5.78544	1.21994	2.37293	0.920294	2.3479	1.34611	1.74421	TCF25
	ENST00000380874	0.733634	0.205291	1.44323	3.40962	0.71756	2.16767	3.25156	1.29339	0.784143	3.3878	5.77597	0.378219	1.09858	0.921414	1.8959	0.946155	2.00379	ENST00000380874
	AKR1A1	3.22376	1.53035	2.74735	5.39048	2.83702	4.70588	4.18476	3.09869	2.42265	5.00675	5.77123	2.61416	2.78307	0.907576	3.56278	2.81452	1.26586	AKR1A1
	C20orf30	1.5237	1.3705	1.42367	3.36326	1.28231	3.58499	3.27503	1.07227	1.39975	3.98741	5.7665	1.67047	1.68815	0.928624	2.416	1.85534	1.30219	C20orf30
	TNS3	1.29091	0.2272	0.621631	2.92915	0.923527	2.10283	1.85468	1.0965	0.955016	3.2304	5.74283	0.556204	1.21576	0.903163	1.74974	0.627178	2.78986	TNS3
	TMED1	1.58014	0.702696	1.17806	2.95023	1.15607	2.57063	2.289	1.90222	1.58701	3.49273	5.73809	0.915883	1.7797	0.908128	2.14173	1.81654	1.17901	TMED1
	CR595983	2.19385	0.397599	1.65841	3.72571	1.9301	2.91339	2.7468	2.31417	1.50743	3.83001	5.70969	1.55366	3.69123	0.909985	2.62862	1.15369	2.27844	CR595983
	TNS1	2.409	0.199611	0.678143	5.03224	0.877018	3.41825	2.54725	1.26007	1.21718	4.52706	5.70022	1.29225	2.71715	0.90331	2.45196	0.527281	4.65019	TNS1
	RABL2A	2.12331	0.867416	1.20414	4.17246	2.21912	3.77953	3.15765	1.99309	1.73682	4.42213	5.69548	1.64637	1.91885	0.901127	2.68741	1.63899	1.63968	RABL2A
	RP11-217H1.1	1.31208	0.765176	2.08659	2.58777	1.25573	2.64937	2.77028	0.942025	1.2125	4.08484	5.69548	0.823183	1.58928	0.920976	2.13649	1.37054	1.55886	RP11-217H1.1
	CTNS	1.68595	0.434925	1.23457	4.05867	1.30224	3.25151	3.02266	1.65687	1.86322	5.14166	5.65287	0.949256	1.91153	0.901648	2.4743	1.15807	2.13657	CTNS
	POMC	1.63657	0.84713	1.63015	2.50769	0.903594	2.14914	2.45334	1.18132	1.32251	3.11048	5.6008	0.591431	2.44251	0.927883	2.02897	0.671843	3.02001	POMC
	KCNAB2	1.84114	0.413828	1.44757	2.82379	1.24576	2.30662	2.77028	1.59326	0.845002	3.09549	5.57712	0.826891	2.13124	0.942229	2.07062	1.08396	1.91022	KCNAB2
	ENST00000367960	0.973476	0.280754	1.45627	3.70885	1.02983	2.74201	3.26916	1.30248	1.12823	4.25723	5.52978	1.23477	1.58562	0.928345	2.19219	0.487549	4.49635	ENST00000367960
	NDEL1	1.8623	0.605325	1.21935	4.9058	1.15607	3.4553	2.57072	1.55994	1.68532	3.56768	5.50137	0.804642	2.1642	0.916944	2.38908	1.23401	1.93602	NDEL1
	CCDC98	1.02286	0.570434	0.82377	3.08509	0.827188	2.41315	2.57659	0.969286	1.02056	3.76255	5.48244	1.29039	1.34759	0.912559	1.93784	1.21273	1.59791	CCDC98
	GSTM5	0.902935	0.361085	0.96505	4.19775	1.20922	2.56137	3.46872	1.41758	0.889476	3.85999	5.42562	0.645197	3.04673	0.91269	2.22698	0.636053	3.50125	GSTM5
	ZNF651	1.28386	0.370011	0.978091	2.89965	0.976679	2.20472	2.69985	1.24796	0.758395	3.32784	5.41142	0.685986	1.56364	0.935515	1.87755	0.656881	2.85827	ZNF651
	KIAA1822	1.33677	0.1988	0.57816	3.85215	0.607933	3.8629	2.82897	1.73866	0.777121	4.18228	5.36881	0.561767	1.50872	0.924038	2.10793	0.459201	4.59042	KIAA1822
	FKBP9	0.881772	0.404902	0.686837	2.67206	0.953425	2.45021	1.79599	1.05713	0.791165	3.21541	5.36881	0.647051	1.19379	0.912453	1.70143	0.929165	1.83114	FKBP9
	CCDC98	1.01227	0.522559	0.799861	2.72264	0.784001	2.15377	2.39465	0.963228	0.997149	3.62764	5.33093	1.22921	1.3183	0.905667	1.83509	1.11201	1.65025	CCDC98
	C17orf48	1.29091	0.441417	1.0433	3.52341	0.910239	2.38073	2.87006	1.13891	1.64553	4.24224	5.31673	0.812059	1.35125	0.900522	2.07437	1.19542	1.73527	C17orf48
	C19orf19	0.987585	0.618308	1.59103	2.9418	1.74739	3.06623	3.30438	1.48422	1.17036	3.16294	5.29306	1.3386	1.41351	0.924801	2.16303	1.12298	1.92616	C19orf19
	LOX	1.58719	0.676731	0.765084	5.20504	0.558102	5.00695	3.60371	1.62961	1.10482	3.25289	5.28359	0.611825	3.06137	0.904529	2.48822	0.515242	4.82924	LOX
	TLR1	1.35087	0.655633	0.928099	3.38854	0.784001	2.57527	2.95809	1.35094	1.69469	4.11483	5.26465	0.893635	1.95913	0.918447	2.14757	0.432331	4.96742	TLR1
	PRRT3	1.63657	0.477119	1.21066	4.69086	1.32217	3.23298	3.38068	2.12334	1.70639	3.92745	5.23625	1.65378	2.26307	0.908957	2.52779	1.31534	1.92178	PRRT3
	PCSK7	1.23448	0.302662	1.36498	2.37704	1.16936	2.22325	2.40052	1.44181	1.58701	2.7732	5.23625	0.964088	1.7797	0.930283	1.91187	1.07686	1.77541	PCSK7
	RAPGEF1	1.23448	0.334308	1.21718	2.67628	1.16271	1.86197	1.9838	1.4297	1.06737	2.78819	5.22204	0.760146	1.32928	0.902106	1.77442	0.841247	2.10927	RAPGEF1
	NISCH	1.56603	0.696205	1.37802	3.83108	1.42183	3.87679	2.46508	2.02036	1.2359	4.25723	5.1889	1.13837	1.79801	0.913363	2.37491	1.58152	1.50166	NISCH
	LOC147650	1.16747	0.210971	0.630325	4.26518	0.664408	2.89486	2.38291	1.4509	0.800528	3.073	5.16996	0.519124	1.43548	0.916369	1.89732	0.43862	4.32565	LOC147650
	CASKIN2	1.56955	0.678353	1.58233	3.97859	1.84041	2.75127	3.38068	1.775	1.67128	3.91246	5.13209	1.34231	2.29237	0.922868	2.45436	1.63192	1.50397	CASKIN2
	A_24_P50281	2.84989	1.17414	2.70605	4.20618	2.03309	3.79805	3.66827	2.32931	3.29106	4.93929	5.10368	2.44915	3.51912	0.912355	3.23594	2.49168	1.2987	A_24_P50281
	ARHGAP20	0.613713	0.141188	0.417319	2.7395	0.48834	1.71376	1.54361	0.699703	0.758395	2.62329	5.08475	0.404175	1.2597	0.910978	1.42211	0.328483	4.32933	ARHGAP20
	LCAT	1.14983	0.233691	0.74987	3.11038	1.09627	2.91802	2.53551	1.52057	1.47934	3.97991	5.08475	0.849139	1.86026	0.923124	2.04366	0.517971	3.9455	LCAT
	MEN1	2.28555	0.665371	2.50826	3.5487	1.95004	3.31635	3.16352	2.44139	2.61693	3.25289	5.07528	1.9875	2.58532	0.944313	2.72285	2.28485	1.1917	MEN1
	HCK	1.14983	0.217463	0.647713	3.10195	0.647797	2.31126	2.16575	1.21767	1.03928	2.68326	5.06107	0.571037	1.27435	0.934442	1.69911	0.481493	3.52884	HCK
	B4GALT2	1.94695	0.529862	1.40628	2.76057	1.12285	2.62158	1.91337	1.40849	1.07673	2.97557	5.05634	1.13837	1.6259	0.938464	1.96791	1.38492	1.42095	B4GALT2
	NYREN18	1.19921	0.964787	1.58233	3.82265	1.18265	3.77026	1.80772	1.97795	1.27804	2.93809	5.00426	1.27185	2.33997	0.904864	2.24152	1.38937	1.61333	NYREN18
	GPX7	0.987585	0.311588	0.580334	3.02187	0.528204	2.06577	2.10119	1.50239	0.788824	3.37281	4.99953	0.548788	1.51238	0.908882	1.71702	0.485558	3.53618	GPX7
	SLC36A4	1.85878	0.585851	1.39758	3.38854	0.793967	3.12182	2.94636	1.24493	1.35996	4.43712	4.97585	0.850993	3.26278	0.936865	2.32496	1.29908	1.78971	SLC36A4
	PQLC1	2.06687	0.537165	1.47366	4.47591	1.31221	3.04771	3.32199	2.36869	1.67128	3.70259	4.95692	1.43315	2.56701	0.916544	2.53347	1.30902	1.93539	PQLC1
	SCOTIN	1.62951	0.783839	1.90836	3.34218	1.58129	2.98286	3.72109	2.12031	1.33889	3.30535	4.94271	1.49434	2.15322	0.947279	2.408	1.57767	1.5263	SCOTIN
	EML3	1.1322	0.508765	1.04764	2.55405	0.760747	1.8805	1.90163	1.357	1.42784	2.7657	4.92851	0.784248	1.9811	0.91387	1.77153	0.911062	1.94447	EML3
	BC008667	1.21332	0.808182	1.61928	3.92801	1.0697	3.85364	3.54502	1.88405	1.78363	4.24224	4.91431	1.44057	2.37659	0.93507	2.51373	1.56048	1.61087	BC008667
	ITGAL	1.44611	0.189874	1.73448	2.47397	1.13614	1.91292	2.37117	1.39941	1.07907	2.26353	4.90957	1.04937	1.3183	0.920768	1.79107	0.364066	4.91963	ITGAL
	ENST00000325151	1.05107	0.543656	1.1824	2.5962	1.4019	2.29736	2.17162	1.42667	0.866068	3.22291	4.8859	0.621095	1.83097	0.921694	1.85368	1.05502	1.757	ENST00000325151
	LOX	1.31913	0.590719	0.721614	4.2989	0.611255	4.52524	3.38655	1.50239	0.957357	3.05052	4.87643	0.537664	2.9149	0.919945	2.25328	0.547965	4.11209	LOX
	URP2	1.46021	0.201234	1.0433	2.83222	1.08631	1.82492	2.72332	1.64779	1.25463	2.27852	4.86223	0.971504	1.73576	0.911773	1.84015	0.532522	3.45554	URP2
	THC2440782	1.66479	1.08244	1.50843	3.84372	2.0796	3.71468	4.41366	2.0355	1.66191	3.845	4.84803	1.54254	2.7318	0.911893	2.69016	1.68788	1.59382	THC2440782
	LOX	1.26622	0.569622	0.649887	3.57399	0.491662	3.65447	3.33959	1.42364	0.964379	2.85564	4.81962	0.511708	2.87095	0.939071	2.07626	0.431372	4.81315	LOX
	LOX	1.31208	0.589096	0.684664	3.99966	0.524882	4.11302	3.32199	1.50542	0.894157	3.04302	4.81962	0.493168	2.7025	0.930898	2.1541	0.450297	4.78372	LOX
	LOC389833	0.768905	0.357028	1.44975	2.51191	1.0697	2.65864	2.98744	1.18132	1.00183	2.86314	4.81962	1.11797	0.981397	0.931148	1.82836	0.972606	1.87985	LOC389833
	CCDC32	1.20626	0.740833	1.51278	3.17781	1.47831	1.9824	2.69985	1.30248	1.23122	3.56019	4.75807	0.760146	1.90054	0.905523	2.02391	1.28497	1.57506	CCDC32
	FARS2	1.80587	0.583416	1.56929	3.06402	1.94007	2.98286	3.71522	1.99612	1.73682	3.74007	4.71546	1.46096	1.99941	0.918521	2.40843	2.17019	1.10978	FARS2
	THC2306239	1.36146	0.587474	2.01052	3.26211	1.54807	2.86244	2.94636	1.99915	1.13759	3.40279	4.66338	0.915883	2.18983	0.947287	2.22208	1.58487	1.40206	THC2306239
	GCS1	1.53781	0.741645	2.09529	2.79007	1.56136	2.46874	2.79962	2.02944	1.64787	3.13296	4.65865	1.31635	1.75773	0.929546	2.19519	1.79016	1.22625	GCS1
	CXCL16	2.11273	0.549336	1.52147	4.0966	1.20922	3.06623	2.0601	1.45999	1.00651	3.70259	4.63024	0.927007	2.34364	0.918163	2.20659	1.55791	1.41638	CXCL16
	CXCL16	2.11273	0.549336	1.52147	4.0966	1.20922	3.06623	2.0601	1.45999	1.00651	3.70259	4.63024	0.927007	2.34364	0.918163	2.20659	1.55791	1.41638	CXCL16
	CXCL16	2.11273	0.549336	1.52147	4.0966	1.20922	3.06623	2.0601	1.45999	1.00651	3.70259	4.63024	0.927007	2.34364	0.918163	2.20659	1.55791	1.41638	CXCL16
	CXCL16	2.11273	0.549336	1.52147	4.0966	1.20922	3.06623	2.0601	1.45999	1.00651	3.70259	4.63024	0.927007	2.34364	0.918163	2.20659	1.55791	1.41638	CXCL16
	CXCL16	2.11273	0.549336	1.52147	4.0966	1.20922	3.06623	2.0601	1.45999	1.00651	3.70259	4.63024	0.927007	2.34364	0.918163	2.20659	1.55791	1.41638	CXCL16
	CXCL16	2.11273	0.549336	1.52147	4.0966	1.20922	3.06623	2.0601	1.45999	1.00651	3.70259	4.63024	0.927007	2.34364	0.918163	2.20659	1.55791	1.41638	CXCL16
	CXCL16	2.11273	0.549336	1.52147	4.0966	1.20922	3.06623	2.0601	1.45999	1.00651	3.70259	4.63024	0.927007	2.34364	0.918163	2.20659	1.55791	1.41638	CXCL16
	CXCL16	2.11273	0.549336	1.52147	4.0966	1.20922	3.06623	2.0601	1.45999	1.00651	3.70259	4.63024	0.927007	2.34364	0.918163	2.20659	1.55791	1.41638	CXCL16
	ST8SIA1	0.860609	0.141188	0.93462	2.65099	0.677696	2.52895	2.57659	1.14497	1.14227	3.14795	4.54502	0.556204	1.49407	0.956842	1.72316	0.372119	4.63068	ST8SIA1
	IGF1	0.536117	0.108731	0.408625	2.26746	0.481696	1.70449	1.40862	0.699703	0.578159	2.56333	4.54029	0.29108	0.769005	0.909543	1.25825	0.294353	4.27465	IGF1
	ABTB1	1.43905	0.222331	0.986785	3.03452	1.568	2.6679	2.7468	1.57509	1.06269	3.09549	4.52609	0.765708	1.73576	0.936568	1.95586	1.10501	1.76999	ABTB1
	ENST00000305402	0.828866	0.275885	0.486872	2.6552	0.631187	1.89903	2.5942	0.869328	1.06737	3.41778	4.52135	0.624803	1.20844	0.906289	1.62156	1.01329	1.60029	ENST00000305402
	KCNN2	0.878245	0.199611	0.60859	2.54562	0.810577	1.48217	1.62578	0.605804	1.08376	2.68326	4.51662	0.456088	1.2597	0.900768	1.44276	0.485965	2.96885	KCNN2
	TSPAN31	1.50959	0.631291	1.30195	4.45063	1.26237	3.0755	2.95222	1.18738	1.19377	3.42527	4.51662	0.819475	1.7504	0.913266	2.15973	1.26396	1.7087	TSPAN31
	C7	1.0158	0.381371	0.960702	1.98087	1.36868	2.05651	2.33009	1.12679	1.13993	1.9937	4.50715	0.548788	1.21576	0.90807	1.58663	0.861923	1.8408	C7
	TM6SF1	0.952314	0.124148	1.14545	2.89122	0.597967	1.60723	1.49665	0.911734	0.767758	3.26788	4.46927	0.346701	1.90787	0.906417	1.57586	0.740876	2.12702	TM6SF1
	C8orf34	0.684255	0.12496	0.332551	2.95865	0.425221	1.84345	1.57295	0.70879	0.538367	2.65328	4.45034	0.330015	0.922807	0.9129	1.34966	0.293808	4.59369	C8orf34
	LYPD1	1.84114	0.571245	0.671622	4.04181	0.986645	2.83465	2.33595	0.805719	0.868409	2.62329	4.40299	0.307766	2.45349	0.907509	1.90344	0.509292	3.73742	LYPD1
	ZZEF1	1.11103	0.513634	1.2563	3.03452	1.63444	2.51042	2.50616	1.55692	1.20313	3.70259	4.36985	0.852847	1.85294	0.906891	2.00806	1.06521	1.88512	ZZEF1
	UBE2G1	1.84114	0.616685	2.15615	2.75635	1.30556	2.82538	2.41812	1.18132	1.57765	4.21226	4.34618	1.18472	1.91153	0.916245	2.17946	1.34057	1.62577	UBE2G1
	CD40	1.45316	0.428434	0.747696	2.06516	1.13614	2.13988	2.47682	1.51148	1.19143	2.48089	4.32724	0.650759	1.1352	0.904853	1.67264	0.871124	1.92009	CD40
	ODZ3	1.06165	0.14768	0.339071	2.88279	0.441831	3.19129	1.6786	1.38729	0.402605	2.09864	4.29884	0.307766	0.769005	0.904695	1.46208	0.320189	4.56631	ODZ3
	FLYWCH1	1.1851	0.3408	0.938967	2.29696	1.12617	2.04724	2.45334	1.44181	0.955016	2.78819	4.27516	0.843577	1.86758	0.938923	1.73538	0.982796	1.76576	FLYWCH1
	OTUB1	1.26975	0.360274	1.38237	2.44447	1.02983	2.24178	2.15988	1.30551	2.16751	2.6083	4.27043	0.888073	1.59294	0.917492	1.8247	1.12612	1.62034	OTUB1
	TPD52L2	1.90463	0.503085	1.28021	2.74792	1.01654	3.05697	2.33595	1.51754	1.44657	2.73572	4.26096	0.958526	1.60393	0.964273	1.95143	1.79202	1.08895	TPD52L2
	CYB5D2	1.63657	0.288868	0.930273	2.69735	1.17932	2.11672	2.22444	1.26007	0.96672	3.5377	4.25149	0.745314	1.6259	0.913096	1.80467	1.0846	1.6639	CYB5D2
	LOX	1.24859	0.579359	0.723787	3.96173	0.551458	3.90922	3.14591	1.45999	0.814572	2.59331	4.24202	0.482044	2.51941	0.911526	2.0178	0.422015	4.78135	LOX
	RP11-217H1.1	2.28555	0.916913	2.75387	3.35904	1.76068	3.25151	4.02629	1.16617	1.44657	3.52271	4.22782	1.2941	2.57434	0.929434	2.50658	1.80599	1.38792	RP11-217H1.1
	BCR	2.29613	0.985884	1.86055	3.47284	1.73078	3.48773	2.58246	2.28388	1.8679	3.71758	4.21362	1.55366	1.85294	0.906572	2.4543	1.8093	1.35649	BCR
	RASL12	0.839447	0.16472	0.460789	2.75214	0.594645	1.8805	2.32422	1.2631	1.31081	3.2379	4.17574	0.559912	1.66984	0.901998	1.63337	0.361726	4.51548	RASL12
	PFKL	1.98928	1.18712	1.19979	3.49812	1.67099	2.72348	2.33595	1.59932	1.48402	2.84815	4.17574	1.57962	1.87491	0.902047	2.16665	1.70038	1.27422	PFKL
	CYB5D2	1.32619	0.216651	0.64554	2.2506	0.89695	1.75081	1.80772	1.08439	0.842661	3.19292	4.16627	0.565475	1.29999	0.900242	1.54201	0.918905	1.6781	CYB5D2
	HS3ST3A1	0.673674	0.162285	0.447748	2.52034	0.471729	3.69152	1.48492	0.92688	0.582841	2.58582	4.14733	0.278102	0.809287	0.907073	1.44481	0.29754	4.85584	HS3ST3A1
	DTX3	2.1092	0.241805	1.07373	3.77207	1.41519	2.9597	3.26329	1.57509	1.02992	2.93809	4.08105	0.730482	1.92618	0.914681	2.08583	0.708252	2.94504	DTX3
	UBTD1	1.17805	0.245051	0.843332	3.32954	0.900272	2.80686	2.50616	1.99612	0.938631	2.88562	4.08105	0.567329	1.68449	0.914469	1.84327	0.780091	2.36289	UBTD1
	PANX1	1.1322	0.268583	0.732481	2.03144	0.604611	1.70449	1.79599	0.999576	1.46061	2.47339	4.06212	0.602555	2.00308	0.919031	1.52855	1.08829	1.40454	PANX1
	JOSD2	1.67184	0.705942	1.65623	3.59085	1.42183	2.89023	3.5098	2.47471	1.71575	3.45525	4.05265	1.44799	2.51208	0.9014	2.3927	1.55759	1.53616	JOSD2
	CR613654	1.07929	0.718113	1.04112	2.46976	0.943459	2.01019	1.86642	1.09045	1.2125	3.26788	4.03371	1.04566	1.72477	0.908363	1.73102	1.03738	1.66864	CR613654
	RNF24	1.16394	0.489291	1.16284	2.5667	0.989967	2.52895	2.25965	1.357	1.75788	3.31285	4.00057	0.791664	1.51238	0.921454	1.83798	0.961646	1.91128	RNF24
	GRLF1	1.73533	0.632913	1.53669	2.7985	1.31553	1.76934	2.48855	1.72654	0.957357	2.87813	3.91061	1.3386	2.07998	0.907652	1.93601	1.42589	1.35775	GRLF1
	PDGFRL	0.567861	0.15904	0.408625	3.12724	0.524882	2.3622	1.70208	1.14497	0.38856	2.24854	3.89168	0.28181	1.19013	0.914687	1.38443	0.332294	4.16628	PDGFRL
	MAP3K12	0.761851	0.12496	0.452095	2.06094	0.624543	1.49143	1.56709	0.854183	0.800528	2.83316	3.89168	0.407883	1.25238	0.904164	1.31713	0.347305	3.79243	MAP3K12
	BMP1	0.955841	0.225577	0.434707	2.64256	0.50495	2.25567	1.6786	1.09953	1.04864	1.90376	3.89168	0.617387	1.53801	0.935767	1.44592	0.425736	3.39628	BMP1
	APBB1	1.11809	0.281565	0.654234	2.80693	0.687662	1.93608	1.81946	0.945054	0.650722	2.60081	3.88694	0.533956	1.27435	0.933987	1.4766	0.552936	2.67048	APBB1
	LOC440455	1.02991	0.275885	1.13893	2.26746	0.936815	2.54748	2.69985	1.29642	1.02758	3.66512	3.87274	0.812059	1.70646	0.922812	1.79052	0.521262	3.43496	LOC440455
	ZBED2	0.677201	0.376502	0.702052	2.34332	0.604611	1.35248	1.90163	1.06621	0.688173	2.18858	3.868	0.381927	1.08393	0.906583	1.32574	0.368468	3.59798	ZBED2
	LOX	1.0934	0.461702	0.556425	3.04295	0.471729	3.06623	2.9757	1.31459	0.749032	2.48838	3.84907	0.47092	2.31434	0.929557	1.75804	0.403413	4.35791	LOX
	TBC1D20	1.21332	0.350537	0.804208	2.62992	0.996612	2.74201	2.75854	1.5448	1.2125	3.49273	3.84907	0.952964	1.30365	0.904186	1.83468	0.951707	1.92778	TBC1D20
	UROS	1.40378	0.853622	0.973744	2.55827	0.893628	2.03798	2.23618	1.42667	1.34358	2.75821	3.84907	0.815767	1.40618	0.918565	1.73513	1.18441	1.46497	UROS
	PSMF1	1.62951	0.845507	1.46931	2.73107	1.42183	3.42751	3.052	1.69019	1.64085	3.19292	3.84907	2.18774	1.95181	0.918705	2.23764	1.81479	1.233	PSMF1
	MOBK1B	1.62951	0.593965	1.13024	2.91651	1.59126	2.62158	2.75854	1.36912	1.20781	2.94559	3.84433	1.1291	2.4242	0.944472	2.01244	1.49042	1.35025	MOBK1B
	TSC22D4	2.20796	0.79601	1.86924	3.4054	1.82048	3.50162	2.66463	2.02338	1.52147	3.55269	3.84433	1.52029	2.59265	0.931322	2.40924	1.89594	1.27074	TSC22D4
	BMP1	1.02991	0.269394	0.604243	2.48662	0.870374	2.21862	2.14814	1.7326	1.1095	2.12112	3.8396	0.604409	1.45012	0.914286	1.57574	0.556104	2.83354	BMP1
	BAT2	1.46021	1.20416	1.56929	2.63834	1.30888	2.14914	2.23031	1.75077	1.9943	2.98306	3.83013	1.57962	2.32533	0.900918	2.07873	1.70287	1.22072	BAT2
	STAT2	1.04049	0.338365	0.691184	3.05981	0.730848	2.26957	2.15988	1.27522	0.730306	1.90376	3.8254	0.596993	1.18647	0.922231	1.52371	0.542734	2.80748	STAT2
	A_24_P101480	1.14278	0.867416	2.05616	3.46441	1.42183	3.00139	3.23982	1.36912	1.0346	2.95308	3.80646	0.852847	1.57463	0.911044	2.06035	1.46905	1.40251	A_24_P101480
	OLFML1	0.659565	0.131451	0.39341	2.09887	0.511594	1.69523	1.67273	0.884473	0.636677	2.78819	3.79699	0.398613	0.981397	0.914118	1.28071	0.357045	3.58696	OLFML1
	A_24_P229728	1.57661	0.481988	0.995479	2.7395	1.04312	2.40852	2.51203	1.6811	1.2125	3.25289	3.78752	0.619241	1.32562	0.905406	1.81816	1.39191	1.30624	A_24_P229728
	MRC2	0.804176	0.14768	0.358633	3.2326	0.431865	2.00093	1.53187	0.860241	0.468145	1.75386	3.74964	0.400467	1.1352	0.902168	1.2981	0.316915	4.09605	MRC2
	ROBO3	1.17805	0.314834	0.782473	2.61727	0.870374	2.72348	2.95809	1.43575	0.833298	2.89312	3.74964	0.719358	1.54533	0.936502	1.74008	0.619697	2.80796	ROBO3
	ATP8B3	0.825339	0.22152	0.589028	2.14102	0.83051	1.9824	1.90163	1.19949	0.964379	3.11797	3.71177	0.647051	1.81632	0.909047	1.53449	0.356274	4.30707	ATP8B3
	EWSR1	1.51665	0.697828	1.38454	1.87129	0.983323	1.8805	1.86055	1.17526	1.14461	2.36097	3.6881	1.0605	1.37689	0.942264	1.61546	1.14753	1.40777	EWSR1
	MSRB3	0.701891	0.111977	0.382542	2.83222	0.511594	2.14914	1.93098	0.642152	0.468145	2.52586	3.67389	0.350409	1.19379	0.939495	1.3442	0.286847	4.68612	MSRB3
	ADAT1	1.17805	0.735153	1.14545	2.18738	1.30888	1.81566	1.90163	1.19343	1.0861	2.57832	3.66916	0.927007	1.35491	0.915631	1.62163	1.2204	1.32877	ADAT1
	LOX	1.06518	0.524182	0.621631	3.47284	0.494984	3.54794	2.77615	1.19949	0.699877	2.21106	3.66443	0.430131	2.2704	0.905072	1.76756	0.39399	4.48631	LOX
	SCC-112	1.22037	0.753005	1.18458	2.84907	1.03648	2.10283	2.00728	1.10559	1.46763	3.14046	3.66443	1.016	1.45745	0.904913	1.76963	1.30337	1.35773	SCC-112
	EWSR1	1.94695	0.85281	1.68232	2.41497	1.42848	2.44094	1.94272	1.27522	1.29442	2.4584	3.65496	1.31264	1.57097	0.955362	1.86737	1.25516	1.48775	EWSR1
	FKBP9L	0.715999	0.300228	0.539037	1.83757	0.664408	1.56554	1.27949	0.793603	0.660085	2.03118	3.63602	0.454234	0.974074	0.919818	1.18857	0.722251	1.64565	FKBP9L
	TMEM65	1.21332	0.262903	0.804208	2.73107	0.558102	2.14451	1.56122	0.990489	0.856705	3.19292	3.61708	0.456088	1.00337	0.900864	1.49169	0.861104	1.7323	TMEM65
	KCND2	0.451467	0.108731	0.28256	1.61841	0.438509	1.35248	1.13276	0.569455	0.318339	1.47654	3.60761	0.229898	0.51267	0.906514	0.930726	0.301783	3.08409	KCND2
	LOX	1.02286	0.509576	0.591202	3.24525	0.498306	3.19129	2.62942	1.21767	0.690514	2.33848	3.59814	0.426423	2.058	0.919357	1.69363	0.379837	4.45883	LOX
	CROCC	1.22743	0.302662	0.917232	2.27589	1.10624	1.99166	2.12466	1.22372	0.795847	2.84815	3.59814	0.689694	1.31463	0.929575	1.57046	0.795869	1.97326	CROCC
	LOX	1.0546	0.544468	0.617284	3.36326	0.518238	3.42751	2.66463	1.26007	0.702218	2.33848	3.57921	0.444964	2.24843	0.907111	1.75103	0.380004	4.60792	LOX
	IGF1	0.740688	0.103863	0.530343	2.36861	0.498306	1.30153	2.20683	0.817835	0.622633	2.36846	3.57921	0.378219	1.43548	0.922504	1.304	0.298404	4.36991	IGF1
	SPOCK2	0.790068	0.224765	0.899844	2.06516	0.950103	2.10283	2.289	1.22978	1.05333	2.51087	3.55553	0.482044	1.03999	0.929352	1.47641	0.597794	2.46976	SPOCK2
	CTDSP1	1.32619	0.493348	1.30412	3.3464	1.24576	2.42242	2.48855	1.50239	1.2242	2.9156	3.55553	0.930715	1.87857	0.924432	1.89491	0.96804	1.95747	CTDSP1
	RASL12	1.00522	0.341611	1.03026	2.0483	1.13614	1.80176	2.67637	1.18738	0.959697	2.23355	3.54133	0.613679	1.1352	0.916501	1.51619	0.730738	2.07488	RASL12
	DHRS10	0.620767	0.16472	0.408625	1.90079	0.531526	1.32469	1.23254	0.681529	0.589863	1.88877	3.52713	0.370803	0.820272	0.913694	1.08169	0.378631	2.85686	DHRS10
	TSPAN9	1.05107	0.203668	0.347766	2.12416	0.591323	1.80639	1.74316	1.17526	0.524322	2.04617	3.50346	0.44311	1.14618	0.929884	1.28508	0.445961	2.8816	TSPAN9
	FLYWCH1	1.14983	0.298605	1.17371	2.20424	1.12285	1.64891	2.05423	1.47816	1.01587	1.8513	3.49872	0.934423	2.1642	0.915231	1.58424	0.997625	1.58801	FLYWCH1
	FAM55C	1.11456	0.335931	1.72796	2.08202	0.524882	1.65818	2.40639	0.751196	1.55424	2.64578	3.46558	1.29225	1.65519	0.913951	1.63186	0.423751	3.85098	FAM55C
	PNPLA6	1.32619	0.441417	1.23022	2.47819	1.32217	2.00093	1.53774	1.5236	1.27335	2.53335	3.44191	1.07904	1.58928	0.906698	1.67518	0.988181	1.69522	PNPLA6
	FBXO17	1.14278	0.115223	0.321683	2.31803	0.451797	2.12598	1.31471	0.690616	0.772439	2.27102	3.42771	0.337431	0.812949	0.924459	1.23864	0.528475	2.34381	FBXO17
	PCSK7	0.839447	0.224765	0.978091	1.79542	0.883662	1.71839	2.04249	0.98746	1.10014	1.96372	3.42771	0.671153	1.20111	0.949578	1.37181	0.754091	1.81916	PCSK7
	TNS1	1.57308	0.192308	0.57816	2.68049	0.687662	1.81566	3.00505	0.896589	0.730306	2.59331	3.42297	0.750876	1.34759	0.900966	1.55954	0.457341	3.41002	TNS1
	BMP1	0.842974	0.24992	0.447748	2.84065	0.564747	2.55211	1.34405	0.920821	0.955016	2.05367	3.40877	0.543226	1.45745	0.915461	1.39855	0.401842	3.48034	BMP1
	RP3-402G11.5	0.973476	0.29536	0.96505	1.98508	1.12949	1.93608	1.99554	1.42364	0.795847	2.301	3.40403	0.745314	1.05464	0.920283	1.46189	0.953681	1.53289	RP3-402G11.5
	AK130099	0.560807	0.223954	0.367327	1.92608	0.451797	1.41732	1.23254	0.593688	0.51496	1.73137	3.3993	0.292934	0.604219	0.915158	1.02433	0.318479	3.21632	AK130099
	YIF1B	1.693	0.921782	1.69101	2.89122	1.90685	2.64474	2.88766	2.18695	1.64787	2.75821	3.39456	1.33489	2.29237	0.907392	2.17316	1.56844	1.38555	YIF1B
	TNS1	1.432	0.146057	0.473831	1.99772	0.551458	1.3988	1.84294	1.07833	0.720943	2.57832	3.38983	0.674861	1.39153	0.902157	1.35974	0.432313	3.14527	TNS1
	A_24_P923510	0.514955	0.189063	0.797687	1.34446	0.511594	1.55628	1.39688	0.636094	0.510278	2.20357	3.38983	0.793518	0.574923	0.905432	1.10916	0.50164	2.21108	A_24_P923510
	AK026338	0.754797	0.215028	0.547731	2.16631	0.787323	1.49143	1.81946	0.884473	1.09078	2.20357	3.36616	0.444964	0.889849	0.905319	1.28168	0.792939	1.61637	AK026338
	ZBTB22	0.938205	0.26128	0.556425	1.58891	0.823866	1.36174	1.96032	0.857212	0.688173	2.39095	3.35196	0.530248	1.03999	0.90396	1.25764	0.772932	1.6271	ZBTB22
	SNCA	0.613713	0.1704	0.426013	1.97244	0.501628	1.21816	1.57882	0.61792	0.51496	2.39095	3.34249	0.30035	1.289	0.915982	1.14899	0.323785	3.54861	SNCA
	AW276186	0.973476	0.214217	0.86724	2.09045	0.870374	2.2742	1.9838	0.73908	0.926927	1.66392	3.33302	0.698964	1.53069	0.977419	1.39741	0.313457	4.45806	AW276186
	NFKB2	0.917043	0.284811	0.795514	2.71842	0.644475	1.63965	1.71382	0.929909	0.671788	2.13611	3.33302	0.606263	1.65153	0.932342	1.38787	0.611402	2.26999	NFKB2
	CD40	1.10398	0.354594	0.652061	1.57626	0.960069	1.61649	1.87815	1.15406	0.880113	1.9937	3.33302	0.522832	0.878863	0.902745	1.30032	0.701742	1.85299	CD40
	JMY	0.747743	0.36352	0.938967	2.46976	0.730848	1.80639	2.289	1.01169	1.07439	2.78069	3.30461	0.648905	1.60393	0.925438	1.5208	0.877258	1.73359	JMY
	TAGAP	0.539644	0.13064	0.725961	1.11266	0.445153	1.16721	1.11515	0.55431	0.510278	1.61145	3.29988	0.450526	1.09858	0.919068	0.981649	0.286552	3.42572	TAGAP
	PDE4D	0.483211	0.15904	0.391236	1.11266	0.438509	1.33858	1.25602	0.508875	0.383879	1.96372	3.29041	0.296642	1.50872	0.915878	1.01011	0.343407	2.94145	PDE4D
	APBB1	0.917043	0.195554	0.499913	1.96401	0.624543	1.55628	1.44383	0.884473	0.571137	2.41343	3.29041	0.450526	1.07661	0.922727	1.22213	0.480943	2.54112	APBB1
	FEM1B	0.832393	0.477119	0.802034	2.95865	1.0099	2.08893	2.14814	1.00563	0.894157	2.75071	3.29041	0.595139	2.04336	0.907512	1.60743	0.688016	2.33633	FEM1B
	NUCB1	1.31208	0.537165	0.902017	3.00502	0.797289	2.11209	1.53187	1.09953	0.83798	2.20357	3.2762	0.980774	1.83097	0.912496	1.57127	0.81199	1.93509	NUCB1
	CD40	1.13572	0.370011	0.643366	1.56783	0.963391	1.76934	1.85468	1.12679	0.849683	1.97871	3.26674	0.522832	0.849568	0.910274	1.2999	0.703781	1.84702	CD40
	WNT6	0.902935	0.308342	0.569466	1.92186	0.793967	1.5748	1.54948	0.902647	0.669447	2.20357	3.262	0.404175	1.12787	0.929996	1.24543	0.799244	1.55826	WNT6
	CD40	1.17452	0.36352	0.647713	1.5594	0.956747	1.70912	1.86642	1.14194	0.863728	2.05367	3.2478	0.52654	0.915483	0.909623	1.30974	0.695678	1.88268	CD40
	THC2261358	0.832393	0.467382	0.730308	1.95979	0.730848	1.43585	1.60817	0.808748	1.08844	2.54085	3.2478	0.691548	1.289	0.903349	1.34086	0.769389	1.74275	THC2261358
	AK129904	1.34382	0.417885	1.11502	2.14524	1.16271	1.84345	2.01902	1.1692	1.45125	2.93809	3.24306	0.652613	1.48674	0.901386	1.61447	1.50376	1.07362	AK129904
	LOC283152	1.28386	0.310777	0.586854	2.29275	0.70095	2.23252	1.47905	0.954141	0.997149	2.82566	3.22886	0.582161	1.40252	0.916042	1.4521	1.16707	1.24423	LOC283152
	HYOU1	1.23095	0.267771	1.11502	2.48662	0.784001	1.46827	1.77251	1.29036	1.13525	2.26353	3.20992	1.03825	1.50872	0.914154	1.50548	1.21706	1.23697	HYOU1
	CR597807	0.860609	0.209348	0.804208	2.45712	0.903594	1.82492	1.76077	1.22372	0.688173	2.66827	3.20045	0.439402	1.18647	0.907934	1.40208	0.644685	2.17483	CR597807
	LRRC41	1.07223	0.448719	0.591202	1.55098	0.737493	1.70449	1.39688	0.963228	0.74201	2.32349	3.20045	0.580307	0.996045	0.909488	1.25443	0.775282	1.61803	LRRC41
	A_24_P899020	0.733634	0.26128	0.845505	2.40233	0.793967	1.58407	1.53774	0.80269	0.908201	2.12862	3.19572	0.559912	0.985059	0.922546	1.28759	0.448495	2.87092	A_24_P899020
	AKT1	1.16394	0.446285	0.86072	1.98508	0.903594	1.5748	1.50839	0.908705	1.22654	2.36846	3.19099	0.863971	1.31097	0.917212	1.40865	0.857069	1.64357	AKT1
	TWSG1	0.638403	0.165531	0.421666	1.89657	0.491662	1.24132	1.12102	0.527049	0.529004	2.1586	3.18152	0.348555	0.820272	0.907792	1.04163	0.358967	2.90174	TWSG1
	HS1BP3	1.54486	0.382994	0.932447	2.11573	0.973357	1.88976	2.19509	1.37517	1.20781	2.63829	3.18152	0.739752	1.34027	0.917645	1.57824	1.44831	1.08971	HS1BP3
	SNPH	0.881772	0.296982	0.845505	2.74792	0.707594	2.39926	2.30074	1.22675	1.0346	3.02803	3.17205	0.749022	1.17914	0.90419	1.58226	0.515509	3.06931	SNPH
	SNCA	0.691309	0.168777	0.421666	2.11995	0.551458	1.38027	1.63752	0.654268	0.561774	2.43592	3.14838	0.307766	1.23041	0.919449	1.17765	0.328908	3.58048	SNCA
	A_23_P89529	1.07929	0.183383	0.652061	2.20845	0.86373	2.0704	2.11879	1.53874	0.83798	2.18858	3.14838	0.511708	0.963088	0.906045	1.41266	0.730364	1.93419	A_23_P89529
	C14orf149	0.684255	0.266148	0.469484	2.15788	0.740815	1.59796	1.61991	0.690616	0.5805	2.4659	3.14364	0.385635	0.831258	0.906837	1.20262	0.455262	2.64159	C14orf149
	ODZ3	0.715999	0.111977	0.276039	1.82071	0.411933	1.99629	1.24428	0.935967	0.304294	1.57398	3.13417	0.222482	0.563937	0.920089	1.024	0.273002	3.7509	ODZ3
	ZNF76	0.959368	0.281565	0.621631	1.56362	0.784001	1.48217	1.54948	0.823893	0.660085	2.01619	3.1247	0.704526	0.867878	0.925734	1.18762	0.781991	1.51872	ZNF76
	A_24_P911712	0.525536	0.105486	0.308642	1.84178	0.438509	1.32469	1.13863	0.630036	0.416649	2.21856	3.11524	0.229898	0.688443	0.904093	0.998623	0.289039	3.45498	A_24_P911712
	MBD1	0.952314	0.271017	0.762911	1.6437	0.970035	1.35248	1.86642	0.95717	0.793506	2.35347	3.11524	0.611825	1.1059	0.904901	1.28892	0.725264	1.77717	MBD1
	BC013679	0.578442	0.159851	0.452095	1.50883	0.511594	1.21816	1.23841	0.581571	0.421331	1.67891	3.0963	0.307766	0.633514	0.923915	0.952828	0.417939	2.27982	BC013679
	A_24_P794833	1.70358	0.711622	1.08242	3.3464	1.18929	2.6679	2.27726	1.3782	1.13057	2.47339	3.0963	1.00488	1.94815	0.900532	1.84692	1.13312	1.62994	A_24_P794833
	RNF166	0.842974	0.20448	0.732481	1.45825	0.617899	1.23205	1.69034	0.990489	0.64604	2.13611	3.07736	0.543226	1.03633	0.916197	1.16985	0.616996	1.89604	RNF166
	C1orf144	1.78118	0.672673	1.58233	2.78164	1.32882	2.06577	1.88989	1.31156	1.37635	2.73572	3.06789	1.14207	1.89688	0.918733	1.81791	1.04597	1.73801	C1orf144
	F5	1.23448	0.462514	1.26934	1.86707	0.677696	1.71376	2.11879	1.01775	1.26399	2.83316	3.05842	0.710088	1.69181	0.921369	1.53222	0.664956	2.30424	F5
	TXNDC10	0.81123	0.288868	0.960702	2.41076	0.710916	1.86197	1.526	0.781487	1.12355	2.24854	3.05369	0.504292	1.66252	0.942634	1.38035	0.655902	2.1045	TXNDC10
	SGCD	0.493792	0.108731	0.286907	1.61841	0.411933	1.28763	1.09168	0.545223	0.383879	2.22605	3.04895	0.278102	0.864216	0.909578	0.972732	0.276456	3.51858	SGCD
	KIAA0913	0.599605	0.236125	0.730308	1.70692	0.657764	1.3849	1.86642	0.89356	0.599226	1.79883	3.04895	0.446818	0.790977	0.929018	1.13542	0.636802	1.783	KIAA0913
	DBNL	1.23448	0.417885	1.4041	2.36018	0.910239	1.87587	2.15988	1.2419	1.19845	2.06866	3.00634	0.741606	1.69181	0.964579	1.56242	1.05807	1.47666	DBNL
	BC073935	2.08098	0.354594	1.75839	2.24217	1.23912	2.54284	2.40052	1.43575	1.62914	1.87378	3.00634	1.17174	1.57463	0.912809	1.79308	1.46513	1.22384	BC073935
	BMP1	0.754797	0.188251	0.452095	1.98087	0.558102	1.74155	1.34992	1.15406	0.706899	1.79883	3.00161	0.459796	0.981397	0.924367	1.16371	0.50629	2.29849	BMP1
	THC2318533	1.04755	0.442228	0.838985	1.90079	1.07302	1.50996	2.289	0.793603	1.06269	2.4584	3.00161	0.834307	1.92618	0.902118	1.47525	0.794893	1.85592	THC2318533
	OTUD5	0.927624	0.379748	0.899844	1.57205	0.823866	1.40806	1.23841	0.920821	0.816913	1.98621	2.99688	0.45238	0.849568	0.909463	1.1748	0.659596	1.78109	OTUD5
	RNMT	1.18863	0.499839	0.78682	2.25903	0.996612	1.59796	2.00728	0.793603	1.00417	2.29351	2.99688	0.756438	1.39886	0.928238	1.4292	0.917438	1.55782	RNMT
	ITGAL	0.874718	0.157417	0.999826	1.60155	0.790645	1.25984	1.56122	0.914763	0.702218	1.72388	2.98267	0.667445	0.988721	0.937843	1.17115	0.385831	3.03539	ITGAL
	RNF166	0.737161	0.220708	0.819423	1.61419	0.784001	1.33395	1.46731	0.757254	0.772439	2.0012	2.98267	0.474628	0.886187	0.929713	1.14239	0.525696	2.17311	RNF166
	NT5C3L	1.40025	0.511199	0.943314	1.94715	0.690984	2.31589	1.77838	1.69019	1.01587	1.73887	2.98267	0.430131	1.24139	0.904298	1.43741	1.14645	1.25379	NT5C3L
	CUL7	1.39673	0.618308	0.812902	2.12416	1.12285	2.14914	1.80772	1.14497	1.06035	2.06866	2.96373	0.912175	1.35125	0.946565	1.50253	1.03822	1.44722	CUL7
	MYADM	1.16394	0.32944	0.60859	1.87129	0.810577	1.82492	2.10119	1.16617	0.800528	2.08365	2.95427	0.804642	1.42083	0.942177	1.38	0.721135	1.91365	MYADM
	NR1H2	1.06165	0.339177	0.928099	2.34754	0.694306	1.60723	1.79012	1.38729	0.877772	1.86629	2.94953	0.571037	1.38421	0.925968	1.36956	0.822746	1.66462	NR1H2
	SNCA	0.648984	0.167154	0.473831	2.26324	0.55478	1.35248	1.56122	0.630036	0.491552	2.11363	2.93533	0.318891	1.09126	0.922408	1.12326	0.317267	3.54043	SNCA
	C6orf96	0.864137	0.421942	0.686837	1.67741	0.671052	1.28763	1.23254	0.742109	0.859046	1.92625	2.93533	0.552496	0.783653	0.905332	1.12619	0.96566	1.16624	C6orf96
	MDFIC	0.66662	0.176891	0.575987	2.11995	0.514916	1.38027	1.27949	0.684558	0.725625	1.95623	2.93059	0.404175	1.04731	0.929969	1.11251	0.361168	3.08031	MDFIC
	RDS	0.761851	0.123337	0.341245	1.4414	0.471729	1.92219	1.47905	0.693645	0.491552	1.97871	2.92586	0.322599	0.985059	0.953051	1.07217	0.288036	3.72235	RDS
	TYK2	1.05107	0.406525	0.804208	1.77856	0.953425	1.36174	1.64339	1.35397	0.910542	1.83631	2.92586	0.815767	1.19379	0.900974	1.3104	1.06128	1.23474	TYK2
	F5	1.20626	0.436548	1.32586	1.89657	0.860408	1.64891	2.19509	0.829951	1.38337	2.48838	2.92112	0.52654	1.62956	0.926044	1.48835	0.539083	2.7609	F5
	STX11	0.89588	0.212594	0.745523	1.69427	0.584679	1.04678	1.66686	0.717877	0.87075	2.17359	2.91639	0.559912	1.14252	0.911075	1.17136	0.461647	2.53734	STX11
	HTR2A	0.500847	0.111977	0.347766	1.37818	0.438509	1.41732	1.34992	0.587629	0.568796	2.20357	2.90692	0.296642	0.673795	0.913856	0.983221	0.333187	2.95096	HTR2A
	ENST00000284894	0.465576	0.10224	0.25213	1.93872	0.372068	1.54701	1.30297	0.490701	0.294931	2.06866	2.89745	0.222482	0.505346	0.917726	0.958483	0.269673	3.55425	ENST00000284894
	ENST00000367895	0.564334	0.110354	0.321683	1.38239	0.558102	1.76934	1.19732	0.627007	0.456441	1.91126	2.87378	0.239168	0.51267	0.920416	0.963373	0.317794	3.03144	ENST00000367895
	MYD88	1.00169	0.335931	1.04982	1.87129	0.83051	1.59333	1.47905	1.22372	0.861387	2.06116	2.87378	0.54508	1.14985	0.936768	1.2982	0.904116	1.43588	MYD88
	OR7E104P	1.12514	0.566376	1.65406	2.29696	1.42848	2.1862	2.03075	1.1692	1.09078	2.25603	2.86431	0.78981	1.23041	0.925926	1.59142	1.2323	1.29142	OR7E104P
	CB123670	0.578442	0.120091	0.334724	1.81228	0.378712	2.76054	1.36753	0.866299	0.32302	2.34598	2.85011	0.220628	0.798301	0.900263	1.13513	0.262164	4.32983	CB123670
	NFKB2	0.94526	0.305097	0.884629	2.94601	0.641153	1.83418	1.61991	0.945054	0.660085	2.08365	2.85011	0.589577	1.60393	0.907235	1.37759	0.569605	2.41849	NFKB2
	PFKFB3	0.800649	0.23856	0.652061	1.72377	0.73417	1.37564	1.34992	1.19343	0.725625	1.8438	2.85011	0.444964	1.23041	0.917061	1.16639	0.618742	1.88511	PFKFB3
	CSF2RA	0.698363	0.157417	0.57816	1.87972	0.524882	1.195	1.63165	0.820864	0.828617	2.06116	2.84537	0.428277	1.01069	0.918966	1.12771	0.394702	2.85711	CSF2RA
	BC013171	0.620767	0.262903	1.34542	1.75328	0.760747	2.07503	1.59056	0.666384	0.627314	2.03118	2.84064	0.828745	0.732386	0.937107	1.24118	0.657872	1.88666	BC013171
	ATM	0.712472	0.143623	0.517301	1.37396	0.637831	1.10236	1.19145	0.527049	0.524322	1.93374	2.81223	0.407883	0.681119	0.907417	0.966566	0.466035	2.07402	ATM
	DKFZp434J1015	0.610186	0.13064	0.343419	1.53412	0.431865	1.18573	1.23841	0.636094	0.426012	1.58897	2.80276	0.28181	0.684781	0.931767	0.914984	0.395769	2.31192	DKFZp434J1015
	FAM69B	1.26975	0.188251	0.662928	2.27167	0.936815	2.16767	2.31835	1.13285	1.17504	2.54834	2.7933	0.70638	1.94082	0.912759	1.54709	0.512014	3.02158	FAM69B
	SLC43A3	0.98053	0.193931	0.678143	2.6552	0.511594	2.03798	1.95445	0.975344	0.992468	2.28601	2.7933	0.624803	1.23041	0.923006	1.37801	0.568035	2.42593	SLC43A3
	AKT1	1.04402	0.415451	0.623805	1.7027	0.83051	1.35248	1.38514	0.854183	1.04396	2.03118	2.7933	0.737898	1.18647	0.910191	1.23085	0.776477	1.58518	AKT1
	BC011942	0.909989	0.473062	0.975917	1.69849	1.00326	1.50996	2.27726	1.04804	0.730306	2.26353	2.78856	0.665591	1.36956	0.909415	1.36258	0.775813	1.75632	BC011942
	ANKRD44	0.571388	0.1704	0.57816	1.20538	0.53817	1.04678	1.34992	0.587629	0.627314	1.66392	2.78383	0.444964	0.842244	0.924139	0.954623	0.326621	2.92272	ANKRD44
	ENTPD4	0.878245	0.260468	0.599896	1.28967	0.631187	1.20426	1.23254	0.684558	0.730306	1.8513	2.77436	0.613679	0.988721	0.921501	1.05686	0.483879	2.18414	ENTPD4
	SLC30A4	0.663093	0.19312	0.632499	1.91765	0.737493	1.45438	1.53187	0.969286	0.80521	1.9937	2.76962	0.407883	0.996045	0.92406	1.15937	0.436809	2.65419	SLC30A4
	RABL5	1.41084	0.605325	0.921579	2.24217	1.21587	2.24178	2.00141	1.23887	0.734988	2.54834	2.76489	0.986336	1.45012	0.913726	1.56635	1.10707	1.41486	RABL5
	BG284526	0.768905	0.381371	0.862893	2.27589	0.597967	1.62112	1.53774	0.726964	0.767758	2.49588	2.73648	0.47092	1.1352	0.913301	1.25993	0.69055	1.82453	BG284526
	LOC644241	0.881772	0.180137	0.804208	1.60155	0.877018	1.52849	1.33819	0.787545	0.894157	2.29351	2.72701	0.511708	1.03999	0.917488	1.18964	0.461559	2.57743	LOC644241
	D4ST1	0.754797	0.163097	0.426013	1.83757	0.654442	1.59333	1.25602	0.766342	0.641359	1.86629	2.72701	0.367095	0.83492	0.9315	1.06833	0.443379	2.40951	D4ST1
	NFKB2	0.92057	0.254788	0.782473	2.58777	0.627865	1.46364	1.50252	0.826922	0.627314	2.05367	2.72701	0.558058	1.48674	0.909872	1.26303	0.552864	2.28452	NFKB2
	UBL7	1.23095	0.488479	1.11937	1.67741	1.11953	1.54701	1.78425	1.04198	1.0346	2.08365	2.72701	0.77127	1.20111	0.937646	1.37128	0.847377	1.61826	UBL7
	GDF11	1.70006	0.298605	0.921579	2.20845	0.568069	1.84345	2.00141	1.01775	1.08376	2.06866	2.72701	0.559912	1.36224	0.93367	1.41238	0.989135	1.42789	GDF11
	DYX1C1	1.29091	0.470628	0.358633	1.5594	0.774035	1.80639	1.29123	0.811777	0.631996	1.93374	2.72228	0.630365	0.922807	0.900759	1.16955	0.793522	1.47388	DYX1C1
	RASSF8	0.522009	0.121714	0.343419	1.83757	0.445153	1.43585	1.12689	0.533107	0.472827	1.81382	2.69861	0.24473	0.908159	0.937452	0.961835	0.345994	2.77992	RASSF8
	NFKB2	0.927624	0.280754	0.791167	2.56248	0.677696	1.68133	1.4497	0.878415	0.61327	1.8438	2.68914	0.589577	1.48674	0.921732	1.26705	0.542257	2.33663	NFKB2
	VPS4B	0.698363	0.326194	0.617284	1.40346	0.740815	1.13015	1.09168	0.590659	0.529004	1.8438	2.6702	0.383781	0.849568	0.906479	0.990382	0.654989	1.51206	VPS4B
	NFKB2	0.955841	0.287245	0.832464	2.73107	0.644475	1.72302	1.46144	0.869328	0.634337	1.94873	2.65126	0.582161	1.42083	0.907589	1.28786	0.535653	2.40428	NFKB2
	AKT1	1.02286	0.421131	0.643366	1.66898	0.870374	1.37101	1.27949	0.851154	0.880113	1.85879	2.63706	0.719358	1.06928	0.919726	1.17638	0.715276	1.64465	AKT1
	C17orf72	0.909989	0.233691	0.656408	1.81228	0.754103	1.45438	2.37117	0.981402	0.912883	2.03867	2.63233	0.600701	1.22308	0.902619	1.27547	0.553799	2.30312	C17orf72
	CRYBB3	0.790068	0.266148	0.86072	1.96822	0.88034	1.56554	2.33595	1.04198	0.704558	2.00869	2.63233	0.556204	1.02534	0.905489	1.2797	0.658655	1.9429	CRYBB3
	C21orf34	0.500847	0.110354	0.278212	1.66898	0.405289	1.01899	0.9156	0.421034	0.32302	1.61145	2.62286	0.211358	0.468727	0.900514	0.812056	0.265968	3.05321	C21orf34
	BX115105	0.790068	0.208537	0.547731	1.93872	0.491662	1.59796	2.12466	0.769371	1.06035	1.97122	2.61812	0.506146	1.18647	0.927424	1.21623	0.465322	2.61374	BX115105
	GPX3	0.772432	0.882022	0.752043	1.99772	0.923527	1.7786	1.98967	0.781487	1.1095	1.85879	2.60865	0.598847	1.6259	0.907423	1.35994	0.53555	2.53933	GPX3
	AKT1	0.977003	0.387051	0.567293	1.59312	0.803933	1.31079	1.30297	0.769371	0.884794	1.97122	2.59445	0.70638	1.09126	0.911797	1.15074	0.677922	1.69745	AKT1
	SLC4A2	0.94526	0.629668	1.22805	1.77856	0.923527	1.7786	1.22667	1.06016	0.90352	1.73887	2.59445	0.80835	1.45012	0.95477	1.31275	0.917497	1.4308	SLC4A2
	LOC144097	1.28386	0.224765	0.730308	1.68584	0.68434	1.41732	1.30884	0.793603	0.884794	2.24854	2.59445	0.645197	1.30731	0.914838	1.21609	0.884961	1.37417	LOC144097
	ABCA1	0.536117	0.149303	0.369501	1.5004	0.458441	1.00046	1.17385	0.630036	0.390901	1.91875	2.58498	0.248438	0.820272	0.905741	0.906266	0.368085	2.46211	ABCA1
	SNCA	0.578442	0.146057	0.421666	1.93872	0.491662	1.20426	1.54361	0.545223	0.45176	2.02368	2.57551	0.292934	1.06196	0.921515	1.02119	0.297691	3.43038	SNCA
	CENTB5	0.987585	0.551771	1.27804	2.17474	1.15607	1.84345	2.20096	1.31459	1.23122	2.09864	2.57551	0.991898	1.43181	0.92465	1.52587	0.813795	1.875	CENTB5
	ENST00000270642	0.684255	0.245051	1.02591	1.34867	0.963391	1.85271	2.11292	0.699703	0.814572	2.02368	2.56604	0.589577	0.911821	0.917386	1.21833	0.716008	1.70156	ENST00000270642
	LIN7C	0.888826	0.647519	1.14111	1.85021	0.943459	1.42195	1.72555	0.920821	1.05333	2.06116	2.56604	0.719358	1.26703	0.930648	1.32357	1.13729	1.16379	LIN7C
	THC2302971	1.35087	0.209348	0.802034	2.30961	0.697628	1.94535	1.73729	0.817835	0.987786	2.6083	2.56131	0.654467	1.17914	0.90592	1.37392	0.584237	2.35165	THC2302971
	HEMK1	1.19921	0.627233	1.265	1.8755	1.06305	2.06577	1.94859	1.55692	1.06737	2.08365	2.56131	0.741606	1.14985	0.915095	1.47731	1.34277	1.10019	HEMK1
	TRAF7	0.783014	0.322948	1.01721	1.42454	0.657764	1.27837	1.40862	0.92688	0.819254	1.94873	2.53764	0.72492	1.09858	0.935526	1.14988	0.868734	1.32363	TRAF7
	RNF185	0.691309	0.27832	0.628152	1.88814	0.604611	1.24595	1.39688	0.754225	0.650722	2.0012	2.53764	0.396759	0.725062	0.90494	1.06146	0.877957	1.20901	RNF185
	NFKB2	0.931151	0.275074	0.838985	2.72264	0.677696	1.71376	1.53774	0.805719	0.587522	1.82881	2.52817	0.53581	1.34027	0.903885	1.25564	0.525554	2.38918	NFKB2
	YIPF2	1.00875	0.31808	0.706399	1.44983	0.920205	1.30616	1.51426	0.896589	0.744351	1.73887	2.52817	0.433839	0.732386	0.905644	1.09984	0.856382	1.28428	YIPF2
	PIGS	0.864137	0.337554	0.715093	1.39925	0.71756	1.31542	1.31471	1.19646	0.753714	1.66392	2.52344	0.585869	0.963088	0.911373	1.10386	0.7787	1.41757	PIGS
	MEIS3	0.564334	0.150926	0.369501	1.5004	0.471729	1.15794	1.04472	0.533107	0.475167	1.75386	2.50923	0.318891	0.798301	0.927115	0.896009	0.309556	2.89449	MEIS3
	PCDHB7	0.684255	0.23856	0.543384	1.81228	0.601289	1.01899	1.45557	0.639123	0.477508	1.82132	2.50923	0.394905	0.812949	0.907295	1.00072	0.421717	2.37296	PCDHB7
	DAP	0.846501	0.254788	0.556425	1.2686	0.65112	1.10699	1.34405	0.908705	0.538367	1.28916	2.50923	0.411591	0.886187	0.920233	0.967056	0.61965	1.56065	DAP
	KCTD17	1.04755	0.282377	0.988958	1.905	0.594645	1.91292	1.78425	1.357	0.767758	2.09114	2.49976	0.660029	1.1352	0.935131	1.30974	0.764452	1.7133	KCTD17
	EVC2	0.627822	0.116846	0.395583	1.87129	0.455119	1.24132	1.15037	0.611862	0.482189	2.03867	2.49029	0.318891	0.732386	0.904167	0.964049	0.293309	3.28681	EVC2
	WASPIP	0.913516	0.150114	0.799861	1.85443	0.617899	1.38953	1.81946	1.0026	0.964379	1.87378	2.48556	0.611825	1.06196	0.933608	1.19576	0.367233	3.25614	WASPIP
	F5	1.0158	0.400845	1.07373	1.57626	0.604611	1.38953	1.72555	0.745138	1.03928	2.33848	2.48556	0.528394	1.45379	0.91784	1.25977	0.527847	2.38661	F5
	FLJ37078	0.719526	0.121714	0.419492	2.33911	0.491662	1.92682	1.30884	0.938996	0.407286	1.9937	2.48083	0.278102	1.1059	0.905165	1.11784	0.333724	3.34961	FLJ37078
	KLHDC8B	0.846501	0.165531	0.417319	2.0778	0.611255	1.44975	1.39688	0.775429	0.589863	1.34912	2.47609	0.422715	0.941116	0.92236	1.03995	0.406766	2.55663	KLHDC8B
	RAB6A	0.885299	0.212594	0.60859	1.82071	0.671052	1.35248	1.53187	0.745138	0.852024	1.98621	2.47136	0.530248	1.06196	0.932244	1.13304	0.869093	1.3037	RAB6A
	LIX1L	0.698363	0.202857	0.549904	2.18317	0.50495	1.52385	1.33819	0.751196	0.64604	1.82881	2.45242	0.383781	0.999707	0.924692	1.08179	0.313852	3.44681	LIX1L
	GBGT1	1.11456	0.152548	0.543384	1.34446	0.597967	1.6767	1.23254	0.745138	0.521982	1.18423	2.45242	0.370803	0.787315	0.942986	0.978773	0.685059	1.42874	GBGT1
	ENST00000372263	0.72658	0.12496	0.358633	1.90079	0.591323	1.38953	1.55535	0.6785	0.800528	2.12112	2.44768	0.404175	1.29266	0.911422	1.10706	0.326771	3.38789	ENST00000372263
	SLC22A17	0.807703	0.228823	0.552078	2.20424	0.737493	1.79713	1.72555	1.14497	0.730306	1.79883	2.44295	0.541372	1.12055	0.9114	1.21785	0.511023	2.38315	SLC22A17
	C10orf26	0.550226	0.19312	0.604243	1.41189	0.677696	1.21816	1.46731	0.748167	0.521982	1.52151	2.43822	0.352263	0.732386	0.934923	0.956705	0.434115	2.20381	C10orf26
	ASAM	0.571388	0.108731	0.341245	1.63527	0.438509	1.32006	1.33232	0.860241	0.505597	1.57398	2.43348	0.28181	1.09492	0.937667	0.961349	0.30073	3.19671	ASAM
	MMP28	0.578442	0.186628	0.634672	1.19695	0.956747	1.15794	1.34992	0.745138	0.529004	1.73887	2.43348	0.322599	0.974074	0.900235	0.984959	0.375905	2.62023	MMP28
	THC2335352	1.16394	0.207725	0.686837	2.14102	0.747459	1.85271	1.81946	0.902647	0.589863	1.70889	2.43348	0.368949	0.992383	0.930414	1.20118	0.608553	1.97383	THC2335352
	TMEM153	1.15688	0.576114	1.3389	2.38547	1.13282	2.17693	2.04249	1.32671	0.93629	1.88877	2.43348	0.838015	1.39153	0.922919	1.50957	0.774749	1.94846	TMEM153
	SFXN3	0.560807	0.12496	0.373848	1.38239	0.491662	1.02825	1.03299	0.757254	0.428353	1.40908	2.43348	0.359679	0.655486	0.914146	0.849096	0.445979	1.90389	SFXN3
	TBC1D20	1.02991	0.470628	1.08677	1.98508	1.0398	2.35294	2.12466	1.04804	0.922246	1.91875	2.43348	0.739752	1.3183	0.939796	1.4208	0.85822	1.65552	TBC1D20
	F5	1.04402	0.378125	1.00852	1.55098	0.617899	1.28763	1.73142	0.73908	1.02524	2.32349	2.41454	0.45238	1.41351	0.902129	1.22976	0.49615	2.4786	F5
	FCRLM2	0.747743	0.391108	0.652061	2.03987	0.843798	1.38027	1.53774	0.666384	0.908201	1.52901	2.41454	0.49873	1.09126	0.918569	1.13082	0.650019	1.73968	FCRLM2
	AKT1	0.952314	0.414639	0.591202	1.68584	0.857086	1.2969	1.25602	0.757254	0.896498	1.89627	2.41454	0.671153	0.974074	0.902451	1.12798	0.686446	1.64322	AKT1
	DFNB31	0.627822	0.259657	0.452095	1.47511	0.677696	1.63038	1.18559	0.757254	0.491552	1.48404	2.41454	0.426423	1.86026	0.903322	1.05711	0.7449	1.41913	DFNB31
	MCC	0.606659	0.1136	0.341245	1.59312	0.421899	1.195	1.36166	0.654268	0.414308	2.01619	2.40981	0.337431	0.963088	0.919333	0.956021	0.269685	3.54495	MCC
	AKT1	0.987585	0.345668	0.612937	1.51304	0.730848	1.22279	1.31471	0.796632	0.908201	1.8438	2.40981	0.674861	0.999707	0.916781	1.10466	0.689312	1.60256	AKT1
	ZNF447	0.631349	0.142	0.339071	1.40768	0.641153	0.944882	1.20906	0.572484	0.447079	1.66392	2.40508	0.255854	0.725062	0.9033	0.875744	0.354216	2.47234	ZNF447
	CACNA2D4	0.966422	0.174457	0.586854	1.98508	0.780679	1.63965	1.526	0.842067	0.816913	2.32349	2.38614	0.456088	1.03633	0.900676	1.19386	0.502757	2.37462	CACNA2D4
	INTS5	1.04402	0.357028	0.795514	1.26017	0.757425	1.35248	1.54361	1.26613	0.823935	1.70139	2.3814	0.719358	0.996045	0.902777	1.15373	0.885806	1.30246	INTS5
	CPAMD8	0.825339	0.212594	0.708572	1.62684	0.744137	1.30616	1.53187	0.684558	0.620292	2.301	2.37667	0.474628	1.06196	0.905601	1.11343	0.55053	2.02247	CPAMD8
	APBB1IP	1.1851	0.206103	1.57147	2.18317	0.986645	1.63038	2.14814	0.805719	0.940972	2.23355	2.37193	0.830599	1.43548	0.908729	1.42533	0.339111	4.20313	APBB1IP
	F5	0.969949	0.410582	1.09546	1.50883	0.568069	1.41732	1.69034	0.690616	0.908201	2.17359	2.37193	0.450526	1.32928	0.934286	1.19882	0.454564	2.6373	F5
	SNCA	0.560807	0.15904	0.404278	1.76171	0.451797	1.13015	1.34405	0.551281	0.440056	2.03867	2.35773	0.285518	0.959426	0.908999	0.957271	0.294595	3.24945	SNCA
	KCNC3	1.02286	0.406525	1.56712	2.27589	1.12949	2.25104	2.01902	1.0541	0.980764	2.12862	2.35773	0.624803	1.23773	0.90882	1.46582	0.764652	1.91698	KCNC3
	ENST00000368778	0.867664	0.262091	0.512954	1.28546	0.541492	1.0931	1.20906	0.769371	0.802869	1.35662	2.35773	0.381927	0.732386	0.91944	0.936363	0.656142	1.42707	ENST00000368778
	THC2377845	0.677201	0.259657	1.07373	0.994647	0.750781	1.26911	1.34992	0.666384	0.519641	1.57398	2.33879	0.530248	1.60759	0.911535	1.04705	0.590134	1.77426	THC2377845
	GSTM4	0.677201	0.246674	0.712919	1.5594	0.817221	1.02825	1.56122	0.70879	0.617951	1.64143	2.33406	0.767562	1.39886	0.909846	1.08243	0.63503	1.70453	GSTM4
	RHOB	1.00875	0.254788	0.523822	1.63527	0.724204	1.88976	1.3734	0.733022	0.704558	1.61895	2.32459	0.563621	1.92618	0.915202	1.17545	0.718141	1.6368	RHOB
	BF802139	0.790068	0.387051	1.478	1.92186	1.08963	2.02872	2.08358	0.842067	0.688173	1.94124	2.31986	0.685986	0.977735	0.904328	1.32569	0.778232	1.70346	BF802139
	AKT1	0.927624	0.392731	0.634672	1.54255	0.803933	1.34321	1.29123	0.70879	0.943312	1.90376	2.31039	0.667445	0.974074	0.916091	1.11106	0.659115	1.68568	AKT1
	ZNF307	0.740688	0.400034	0.725961	1.59312	1.00658	1.5748	1.73729	0.829951	0.730306	1.91875	2.30092	0.48019	0.911821	0.910559	1.15003	0.648547	1.77324	ZNF307
	SAMD8	0.578442	0.254788	0.599896	1.5594	0.478374	1.25521	1.11515	0.636094	0.718603	1.94124	2.29618	0.363387	0.875201	0.918403	0.974767	0.528147	1.84564	SAMD8
	PHTF2	0.705418	0.3408	0.54121	1.79542	0.654442	1.49143	1.18559	0.590659	0.664766	2.19607	2.29618	0.485752	1.2597	0.901805	1.09288	0.593709	1.84077	PHTF2
	GLB1L	1.02638	0.381371	0.547731	1.6437	0.697628	1.45438	1.57295	0.969286	0.70924	1.88877	2.29145	0.342993	1.00337	0.914932	1.11763	0.633569	1.76403	GLB1L
	VAT1	0.599605	0.149303	0.402104	1.79542	0.508272	1.11626	1.19732	0.714848	0.500915	1.60396	2.28198	0.367095	0.93013	0.917762	0.93594	0.450094	2.07943	VAT1
	APLN	0.959368	0.353782	1.07807	1.905	1.05641	1.55628	2.10119	0.999576	0.877772	2.04617	2.28198	0.650759	1.34027	0.911144	1.32359	0.675063	1.96068	APLN
	EBF3	0.606659	0.186628	0.312989	1.12951	0.465085	0.954145	0.880385	0.527049	0.814572	1.32664	2.27251	0.278102	0.871539	0.900926	0.817371	0.310887	2.62915	EBF3
	BC039399	0.691309	0.20448	0.417319	1.4414	0.624543	1.30153	1.03299	0.636094	0.74201	1.72388	2.27251	0.378219	0.908159	0.923024	0.951879	0.468399	2.0322	BC039399
	MBL1P1	0.648984	0.0998056	0.349939	1.07051	0.52156	1.25058	1.23254	0.539165	0.533685	1.82881	2.26778	0.307766	0.578585	0.910302	0.863824	0.285856	3.02188	MBL1P1
	KIAA1539	0.634876	0.1988	0.60859	1.42032	0.68434	1.0792	1.38514	0.757254	0.795847	1.82881	2.26778	0.522832	0.860554	0.905625	1.00341	0.701615	1.43015	KIAA1539
	RSAD2	0.550226	0.144434	0.293427	0.990433	0.431865	1.13942	0.868647	0.593688	0.51496	1.50652	2.26304	0.278102	0.769005	0.91875	0.795674	0.30527	2.60646	RSAD2
	C22orf13	1.14278	0.468194	0.910711	1.57626	0.89695	1.52849	1.3734	1.2419	0.61327	1.46905	2.26304	0.678569	0.911821	0.912479	1.15957	0.871625	1.33036	C22orf13
	LOC200312	0.634876	0.185817	0.484698	1.73642	0.810577	1.56554	1.23254	0.611862	0.533685	1.89627	2.2157	0.385635	0.750696	0.907242	1.00341	0.440411	2.27834	LOC200312
	TNFRSF9	0.98053	0.160663	0.684664	1.69006	0.53817	1.16721	1.23254	0.829951	0.697536	1.96372	2.20623	0.485752	1.029	0.910493	1.05123	0.332648	3.16019	TNFRSF9
	A_24_P392099	0.94526	0.444662	0.886802	1.19695	0.578035	1.195	1.36166	0.845096	0.845002	1.91875	2.20623	0.615533	1.09858	0.916646	1.0875	0.949558	1.14527	A_24_P392099
	ADAMTS3	0.648984	0.1136	0.482525	1.12109	0.508272	1.10236	1.36166	0.620949	0.763076	1.79883	2.18729	0.385635	1.28168	0.912974	0.951996	0.325509	2.92464	ADAMTS3
	CEP57	0.585497	0.271017	0.428186	1.24752	0.431865	0.968041	1.29123	0.557339	0.5805	1.6939	2.18729	0.422715	0.769005	0.914127	0.879547	0.607622	1.44752	CEP57
	F5	0.962895	0.330251	0.904191	1.36132	0.531526	1.24595	1.69034	0.726964	0.922246	2.03867	2.17782	0.474628	1.31463	0.915318	1.12934	0.437975	2.57855	F5
	MLLT1	0.72658	0.225577	0.821596	1.34025	0.730848	1.25984	1.71382	0.896589	0.912883	1.78384	2.17782	0.763854	0.93013	0.910914	1.09874	0.659168	1.66686	MLLT1
	MEIS3	0.504374	0.116846	0.312989	1.07472	0.405289	0.870774	0.868647	0.514933	0.430693	1.55899	2.15889	0.255854	0.681119	0.905707	0.750317	0.278884	2.69042	MEIS3
	ZDHHC18	0.934678	0.259657	0.565119	1.58469	0.664408	1.05604	1.31471	0.848125	0.557093	1.65642	2.15889	0.469066	0.878863	0.908014	0.995982	0.497998	1.99997	ZDHHC18
	A_24_P853366	0.747743	0.165531	0.508607	1.19695	0.637831	1.0931	1.21493	0.784516	0.833298	1.63394	2.15889	0.419007	0.96675	0.914275	0.950853	0.52991	1.79437	A_24_P853366
	ZNF286	0.807703	0.146057	0.489045	1.36553	0.53817	1.58407	1.50252	0.639123	0.671788	2.24854	2.15889	0.641489	1.03266	0.904523	1.06351	0.657052	1.6186	ZNF286
	GPR162	0.613713	0.157417	0.439054	1.20959	0.624543	1.00046	1.3734	0.836009	0.585181	1.49903	2.14942	0.317037	0.783653	0.905385	0.891424	0.48734	1.82916	GPR162
	43713	0.592551	0.111977	0.347766	1.36553	0.451797	1.03289	1.03299	0.575513	0.540708	1.544	2.13995	0.342993	0.7214	0.927312	0.830773	0.32209	2.57932	43713
	A_32_P220897	1.54839	0.593965	1.42149	1.7027	0.976679	2.00093	1.70795	0.793603	0.727966	2.14361	2.13995	1.07162	1.38787	0.909647	1.40129	0.766961	1.82706	A_32_P220897
	F5	0.888826	0.331062	0.919405	1.42032	0.531526	1.26447	1.57295	0.672442	0.83798	1.85879	2.12575	0.454234	1.21576	0.945105	1.08412	0.412513	2.62808	F5
	RGS19	1.00875	0.14768	0.68249	1.27703	0.617899	1.18573	1.80772	0.854183	0.671788	1.59646	2.12101	0.459796	0.944778	0.916076	1.02887	0.480356	2.14189	RGS19
	CENTB5	0.768905	0.35216	1.1085	1.82914	0.986645	1.51922	1.57295	0.826922	0.854365	1.81382	2.12101	0.871387	1.20844	0.935004	1.21796	0.579215	2.10278	CENTB5
	F5	1.01227	0.373257	1.002	1.43297	0.53817	1.26911	1.53187	0.642152	0.83798	1.97871	2.11628	0.435693	1.1828	0.930133	1.1041	0.417287	2.6459	F5
	A_32_P205913	0.832393	0.211783	0.956355	1.45825	0.790645	1.7786	1.73142	0.787545	0.571137	2.14361	2.11628	0.437548	0.812949	0.906102	1.12527	0.68658	1.63895	A_32_P205913
	IQCA	0.712472	0.1136	0.39993	1.14637	0.518238	0.842983	1.05646	0.614891	0.599226	1.46905	2.11154	0.333723	0.717738	0.907386	0.818171	0.286354	2.8572	IQCA
	PTPN9	0.797122	0.27264	0.621631	1.4414	0.903594	1.32469	1.19145	0.702732	0.716262	1.6939	2.11154	0.374511	0.73971	0.906888	0.991629	0.524472	1.89072	PTPN9
	BX115105	0.705418	0.191497	0.493392	1.6437	0.524882	1.31079	1.62578	0.620949	0.856705	1.72388	2.10207	0.409737	0.959426	0.926245	1.01294	0.423376	2.39253	BX115105
	DNAL4	1.07223	0.353782	0.641193	1.55098	0.857086	1.50069	1.42622	0.975344	0.599226	1.61895	2.10207	0.648905	0.937454	0.92753	1.09878	0.679217	1.61771	DNAL4
	A_32_P124521	0.790068	0.26128	0.639019	1.25595	0.690984	1.195	1.2208	0.787545	0.819254	1.42407	2.10207	0.459796	0.717738	0.931527	0.951045	0.743571	1.27902	A_32_P124521
	THC2319687	0.500847	0.172023	0.434707	0.901926	0.584679	0.921723	1.13276	0.64821	0.435375	1.25918	2.09734	0.307766	0.615204	0.909157	0.770134	0.415209	1.85481	THC2319687
	F5	0.924097	0.358651	0.973744	1.39082	0.531526	1.24132	1.64339	0.623978	0.847343	2.00869	2.0926	0.415299	1.17914	0.918514	1.09466	0.418899	2.61319	F5
	FLJ36208	0.670147	0.223143	0.508607	1.2686	0.720882	1.13015	1.33819	0.672442	0.500915	1.70139	2.07367	0.411591	0.769005	0.913884	0.92221	0.467356	1.97325	FLJ36208
	LOC643783	0.698363	0.316457	0.558599	1.46247	0.551458	1.24132	1.16211	0.587629	0.641359	1.65642	2.04053	0.559912	0.875201	0.942504	0.95014	0.534554	1.77744	LOC643783
	F5	0.902935	0.366765	0.949835	1.34867	0.571391	1.34785	1.53774	0.672442	0.823935	1.96372	2.03579	0.422715	1.20844	0.930984	1.08863	0.422251	2.57817	F5
	SEMA4A	0.804176	0.240183	0.834637	1.50883	0.843798	1.16258	1.63165	0.720906	0.615611	1.78384	2.03579	0.524686	0.886187	0.909877	1.04561	0.5531	1.89044	SEMA4A
	A_24_P684274	0.638403	0.245051	0.802034	1.01151	0.681018	1.03752	1.47905	0.675471	0.507937	1.49903	2.03106	0.363387	0.615204	0.903432	0.891281	0.488566	1.82428	A_24_P684274
	ELK3	0.620767	0.172023	0.39993	1.23067	0.471729	0.907828	1.15037	0.514933	0.55007	1.58897	2.02632	0.352263	0.900835	0.922663	0.837439	0.355435	2.3561	ELK3
	PIK3R5	0.83592	0.206103	0.773778	1.63527	0.790645	1.37564	1.45557	0.711819	0.753714	1.79883	2.02632	0.459796	0.864216	0.927718	1.05289	0.461231	2.28279	PIK3R5
	LRRC18	0.712472	0.292925	0.554251	1.18009	0.774035	1.21352	1.53187	0.660326	0.54773	1.34912	2.01685	0.437548	0.714076	0.923075	0.92191	0.563397	1.63634	LRRC18
	NOVA1	0.75127	0.199611	0.708572	1.07472	0.807255	1.13478	1.64339	0.736051	0.697536	1.61895	2.01685	0.45238	1.07661	0.906903	0.993691	0.627608	1.5833	NOVA1
	ABCC4	0.864137	0.212594	0.53469	1.68584	0.508272	1.34321	1.21493	0.630036	0.994808	1.6939	2.01685	0.483898	1.00337	0.919287	1.01435	0.703927	1.44099	ABCC4
	MLLT1	0.850028	0.242617	0.658581	1.2981	0.790645	1.13942	1.38514	0.942025	0.596885	1.544	2.01212	0.533956	0.94844	0.920381	0.995534	0.720166	1.38237	MLLT1
	MSR1	0.525536	0.17608	0.280386	1.36553	0.392001	0.889301	0.968424	0.605804	0.472827	1.25918	2.00739	0.304058	0.585909	0.909399	0.75634	0.319052	2.37059	MSR1
	USP6NL	0.853555	0.409771	0.778126	1.43297	0.870374	1.1811	1.18559	0.702732	0.823935	1.52901	1.99792	0.580307	0.996045	0.938792	1.02626	0.713361	1.43863	USP6NL
	BCL9L	0.737161	0.165531	0.558599	1.68584	0.578035	1.21352	1.25602	0.630036	0.657744	1.64893	1.99318	0.467212	1.1059	0.934887	0.976747	0.514473	1.89854	BCL9L
	PITX3	0.634876	0.2272	0.930273	0.952501	0.637831	0.9912	1.20906	0.614891	0.426012	1.08679	1.98845	0.344847	0.747034	0.934839	0.830074	0.414963	2.00036	PITX3
	HCP5	0.613713	0.314834	0.452095	1.13794	0.671052	1.24132	1.26775	0.745138	0.510278	1.46905	1.97424	0.474628	0.662809	0.917063	0.887296	0.619601	1.43204	HCP5
	SIRPA	0.578442	0.12496	0.512954	1.03679	0.448475	1.24132	0.99777	0.572484	0.468145	1.66392	1.96478	0.259562	0.637176	0.928883	0.808213	0.420107	1.92383	SIRPA
	ZNF680	0.437359	0.275885	0.484698	0.897711	0.588001	1.00046	0.92147	0.514933	0.444738	1.25918	1.95057	0.228044	0.439432	0.900995	0.726345	0.408609	1.7776	ZNF680
	SEPN1	0.804176	0.258845	0.549904	1.22224	0.624543	1.02825	1.09168	0.690616	0.486871	1.52151	1.93164	0.413445	0.882525	0.929909	0.885095	0.47124	1.87822	SEPN1
	DOK1	0.881772	0.275885	0.852026	1.53412	0.837154	1.20889	1.41449	0.890531	0.70924	1.6939	1.93164	0.495022	0.849568	0.909858	1.04417	0.713836	1.46276	DOK1
	SGTA	1.16747	0.386239	0.908538	1.48776	0.790645	1.23205	1.24428	1.04198	1.14461	1.5365	1.9269	0.871387	1.11323	0.902914	1.14243	0.932294	1.2254	SGTA
	ADORA1	0.585497	0.131451	0.391236	1.46668	0.524882	1.70912	1.34992	0.627007	0.596885	1.49903	1.92217	0.350409	0.677457	0.928503	0.910134	0.368147	2.4722	ADORA1
	CYGB	0.670147	0.142811	0.39993	1.28967	0.471729	1.34321	1.29123	0.699703	0.763076	1.51402	1.9127	0.409737	1.23407	0.936492	0.934003	0.319022	2.9277	CYGB
	IL12RB1	0.691309	0.175268	0.565119	1.25174	0.611255	1.03752	1.32645	0.702732	0.519641	1.34912	1.9127	0.389343	0.695767	0.93605	0.863689	0.401822	2.14943	IL12RB1
	LOC161931	0.909989	0.163908	0.549904	1.40768	0.88034	1.2969	1.36753	0.811777	0.730306	1.64893	1.9127	0.426423	1.06928	0.910368	1.01351	0.478614	2.1176	LOC161931
	ARCN1	0.719526	0.151737	0.447748	1.29388	0.534848	0.907828	1.2208	0.681529	0.706899	1.48404	1.9127	0.428277	0.886187	0.913828	0.875077	0.579375	1.51038	ARCN1
	PTPRZ1	0.451467	0.101428	0.291254	1.0663	0.418577	0.694766	0.950816	0.472527	0.351109	1.33413	1.90323	0.22619	0.51267	0.900068	0.674959	0.275684	2.44831	PTPRZ1
	KRT86	0.747743	0.286434	0.573813	1.23067	0.770713	1.72765	1.53187	0.733022	0.566456	1.61895	1.90323	0.383781	0.805625	0.914604	0.990765	0.579576	1.70946	KRT86
	BCL2L1	1.19216	0.293737	0.89767	1.88814	0.797289	1.82492	1.51426	1.12679	0.90352	1.36411	1.90323	0.667445	1.36956	0.906305	1.21099	1.04572	1.15804	BCL2L1
	RTN3	1.13572	0.422754	1.00852	1.82071	0.71756	1.75081	1.76077	1.00563	1.2991	1.78384	1.90323	0.919591	1.25238	0.907025	1.29082	1.15282	1.1197	RTN3
	AK097166	0.599605	0.160663	0.391236	1.1548	0.720882	1.16721	1.09168	0.642152	0.592204	1.36411	1.87482	0.359679	0.574923	0.910026	0.822613	0.468257	1.75675	AK097166
	NRIP3	0.733634	0.235314	0.421666	1.40346	0.50495	1.01899	1.23254	0.581571	0.725625	1.33413	1.85588	0.389343	0.820272	0.92982	0.865953	0.394912	2.19277	NRIP3
	THC2340759	0.578442	0.134697	0.508607	1.2686	0.458441	1.12089	1.3734	0.578542	0.631996	1.55899	1.85588	0.341139	0.812949	0.938722	0.863275	0.485046	1.77978	THC2340759
	C6orf149	0.818284	0.280754	0.743349	1.26438	0.89695	1.41732	1.36166	0.95717	0.96906	1.49903	1.85588	0.567329	0.900835	0.911017	1.04092	0.715666	1.45448	C6orf149
	BCAS3	0.698363	0.197988	0.404278	1.18009	0.534848	0.889301	1.09168	0.590659	0.697536	1.39409	1.85115	0.322599	0.761682	0.912448	0.816482	0.455854	1.79111	BCAS3
	TTC7A	0.571388	0.248297	0.567293	1.24752	0.591323	1.04678	0.950816	0.542194	0.524322	1.64893	1.84642	0.367095	0.622528	0.90055	0.828839	0.347595	2.3845	TTC7A
	EHMT2	0.846501	0.393542	0.686837	1.33603	0.784001	1.21816	1.34992	0.872357	0.922246	1.57398	1.83695	0.847285	0.900835	0.909877	1.04374	0.900247	1.15939	EHMT2
	CV339166	0.585497	0.2272	0.528169	0.994647	0.544814	0.907828	1.13863	0.551281	0.603907	1.48404	1.82748	0.396759	0.60788	0.907351	0.799856	0.551402	1.45058	CV339166
	FLJ14834	0.440886	0.0941256	0.308642	0.767059	0.35878	0.875405	0.727785	0.472527	0.271524	1.39409	1.81801	0.211358	0.790977	0.909663	0.656244	0.245283	2.67546	FLJ14834
	PTPN14	0.589024	0.235314	0.317336	1.36132	0.378712	1.20889	0.903862	0.454353	0.423671	1.41658	1.80854	0.259562	0.651824	0.930394	0.769922	0.375516	2.0503	PTPN14
	GON4L	0.589024	0.172834	0.460789	1.20116	0.777357	1.14405	1.12689	0.636094	0.51496	1.28167	1.80381	0.359679	0.681119	0.922997	0.826879	0.454626	1.81881	GON4L
	NUMBL	0.613713	0.19312	0.582507	1.19695	0.564747	1.01899	1.16211	0.654268	0.475167	1.43906	1.79907	0.374511	0.666471	0.934167	0.826207	0.433258	1.90696	NUMBL
	BICC1	0.550226	0.186628	0.304295	1.18852	0.514916	0.9912	1.05059	0.590659	0.571137	1.56648	1.79434	0.324453	0.801963	0.901931	0.802724	0.322082	2.49229	BICC1
	OAS2	0.592551	0.262903	0.493392	0.851351	0.435187	1.12089	0.927339	0.636094	0.767758	1.47654	1.7896	0.400467	0.725062	0.902851	0.806087	0.38722	2.08173	OAS2
	THC2436839	0.677201	0.118468	0.39993	1.47511	0.511594	1.21816	1.26775	0.636094	0.734988	1.73887	1.7754	0.380073	0.864216	0.900818	0.907527	0.478323	1.89731	THC2436839
	ChGn	0.553753	0.120091	0.439054	1.04944	0.518238	0.930987	0.9919	0.545223	0.486871	1.33413	1.77067	0.307766	0.83492	0.942522	0.760234	0.33882	2.24377	ChGn
	LRRC51	0.867664	0.232068	0.591202	1.33182	0.704272	1.12089	1.39688	0.796632	0.702218	1.58897	1.77067	0.778686	1.07295	0.909338	0.996531	0.698941	1.42577	LRRC51
	BQ933774	0.486738	0.137943	0.352113	0.91457	0.518238	0.889301	1.00951	0.587629	0.477508	1.24419	1.75646	0.266978	0.629852	0.920349	0.713156	0.49583	1.43831	BQ933774
	DLC1	0.55728	0.111977	0.308642	1.15902	0.451797	1.01899	0.927339	0.496759	0.477508	1.44656	1.75173	0.396759	0.845906	0.93005	0.765405	0.301267	2.54062	DLC1
	NAT11	0.754797	0.1988	0.656408	1.04101	0.747459	1.13015	1.06233	0.64821	0.702218	1.51402	1.75173	0.558058	0.805625	0.921075	0.890062	0.582377	1.52833	NAT11
	MICAL-L1	0.758324	0.331062	0.678143	1.19695	0.727526	1.28763	1.0682	0.675471	0.603907	1.61145	1.74699	0.543226	0.827596	0.92769	0.927422	0.500002	1.85484	MICAL-L1
	ARHGAP15	0.648984	0.126583	0.930273	1.13794	0.578035	0.907828	1.45557	0.608833	0.671788	1.3791	1.74226	0.448672	0.893511	0.918984	0.886876	0.296374	2.99242	ARHGAP15
	THC2409569	0.574915	0.129017	0.354286	1.03258	0.481696	1.0931	1.19145	0.596717	0.526663	1.55899	1.74226	0.322599	0.684781	0.913428	0.791465	0.306309	2.58388	THC2409569
	STOML1	0.754797	0.225577	0.643366	1.45825	0.740815	1.21816	1.34405	0.80269	0.650722	1.28916	1.72806	0.374511	0.736048	0.916835	0.920478	0.527155	1.74612	STOML1
	A_24_P76008	0.596078	0.167154	0.580334	1.05365	0.571391	0.842983	1.25602	0.854183	0.622633	1.18423	1.71385	0.393051	0.849568	0.901935	0.821933	0.538223	1.52712	A_24_P76008
	CHGB	0.444413	0.0998056	0.304295	1.29388	0.385356	1.13015	0.939077	0.405888	0.339405	1.12427	1.70912	0.215066	0.527318	0.946314	0.686004	0.383295	1.78975	CHGB
	TANC2	0.465576	0.162285	0.482525	0.855565	0.578035	0.949514	1.17972	0.457382	0.482189	1.40908	1.69965	0.339285	0.60788	0.909849	0.743745	0.43992	1.69064	TANC2
	GPC6	0.61724	0.12496	0.439054	1.23909	0.405289	1.14405	1.04472	0.569455	0.444738	1.22171	1.68545	0.30035	0.790977	0.966658	0.771314	0.294463	2.61939	GPC6
	CD276	0.800649	0.1704	0.462963	1.46668	0.604611	1.27837	1.19145	0.80269	0.561774	1.50652	1.68071	0.355971	0.886187	0.910892	0.905307	0.43738	2.06984	CD276
	AK025430	0.55728	0.163908	0.499913	0.80499	0.617899	0.870774	1.15037	0.545223	0.491552	1.33413	1.68071	0.348555	0.629852	0.901067	0.745782	0.395947	1.88354	AK025430
	C8orf34	0.507901	0.120091	0.312989	1.02415	0.411933	0.889301	0.9156	0.454353	0.374516	1.28167	1.67598	0.26327	0.571261	0.93379	0.677155	0.313767	2.15814	C8orf34
	AK026459	0.514955	0.188251	0.489045	1.34446	0.50495	1.283	1.10342	0.557339	0.561774	1.3791	1.66177	0.320745	0.589571	0.930302	0.807568	0.382081	2.11361	AK026459
	ZNF278	0.627822	0.298605	0.565119	1.11266	0.744137	1.07457	1.16211	0.630036	0.685833	1.42407	1.65704	0.478336	0.666471	0.905884	0.855908	0.605425	1.41373	ZNF278
	IFIT2	0.705418	0.418697	0.617284	1.57626	0.671052	1.3988	1.00951	0.539165	0.411968	1.39409	1.6381	0.504292	1.26703	0.902083	0.934744	0.346919	2.69441	IFIT2
	THC2276723	1.16394	0.1988	0.686837	1.58469	0.704272	1.2969	1.24428	0.639123	0.599226	1.3791	1.6381	0.419007	1.07661	0.908188	0.971606	0.527624	1.84148	THC2276723
	A_24_P88493	0.687782	0.258034	0.456442	0.986218	0.578035	0.977304	0.880385	0.575513	0.369835	1.3791	1.6239	0.376365	0.563937	0.902393	0.747143	0.465776	1.60408	A_24_P88493
	C9orf72	0.648984	0.235314	0.502087	1.06208	0.528204	0.880037	1.12689	0.530078	0.503256	1.31914	1.6097	0.585869	0.988721	0.930563	0.809259	0.582285	1.3898	C9orf72
	ZNF282	0.807703	0.236937	0.612937	1.19695	0.710916	1.25984	1.16211	0.796632	0.491552	1.39409	1.60496	0.393051	0.699429	0.915153	0.874393	0.71473	1.22339	ZNF282
	PCOLN3	0.783014	0.434925	0.910711	1.46668	0.790645	1.44511	1.41449	0.872357	0.800528	1.63394	1.60023	0.533956	1.08393	0.912303	1.05927	0.77704	1.36321	PCOLN3
	MSC	0.631349	0.114411	0.389063	1.46247	0.435187	0.9912	1.00364	0.533107	0.529004	1.2367	1.57182	0.339285	1.1828	0.904707	0.801541	0.291464	2.75005	MSC
	CLEC7A	0.465576	0.111166	0.278212	0.800775	0.398645	0.676239	0.774739	0.430121	0.346427	1.21421	1.57182	0.241022	0.527318	0.901533	0.60279	0.265532	2.27012	CLEC7A
	PLXNC1	0.514955	0.12496	0.378195	1.20959	0.421899	0.768874	0.99777	0.484643	0.402605	1.34912	1.56709	0.274394	0.563937	0.901926	0.696772	0.279809	2.49017	PLXNC1
	DKFZp779M0652	0.599605	0.126583	0.491219	1.18852	0.491662	1.01436	1.20319	0.620949	0.510278	1.15425	1.56235	0.415299	0.83492	0.953184	0.78563	0.320137	2.45404	DKFZp779M0652
	CCDC69	0.539644	0.108731	0.639019	0.716483	0.485018	0.741084	1.02125	0.484643	0.393242	1.25918	1.53868	0.344847	0.688443	0.912376	0.689251	0.328546	2.09788	CCDC69
	A_24_P922173	0.585497	0.0998056	0.269518	0.526826	0.405289	0.824456	0.774739	0.430121	0.402605	0.854445	1.53868	0.21692	0.439432	0.904941	0.566795	0.362818	1.5622	A_24_P922173
	GNB3	0.596078	0.317268	0.530343	1.26438	0.571391	1.11163	1.05646	0.61792	0.578159	1.41658	1.52921	0.355971	0.593233	0.903116	0.810663	0.370015	2.1909	GNB3
	IGF1	0.444413	0.10224	0.299948	1.03258	0.408611	0.722557	0.956685	0.490701	0.341746	1.24419	1.52448	0.237314	0.567599	0.907814	0.644082	0.268727	2.39679	IGF1
	TCN2	0.606659	0.190685	0.36298	1.20538	0.491662	0.852246	1.09168	0.666384	0.603907	1.19922	1.52448	0.341139	0.710415	0.901499	0.757448	0.349661	2.16624	TCN2
	ME3	0.761851	0.240183	0.439054	1.0958	0.564747	1.12089	1.09168	0.654268	0.564115	1.2367	1.51501	0.48946	0.699429	0.935871	0.805629	0.654903	1.23015	ME3
	MSN	0.832393	0.120903	0.365154	1.11687	0.501628	0.86151	0.986031	0.569455	0.561774	1.2292	1.50554	0.355971	0.908159	0.908757	0.762661	0.277831	2.74505	MSN
	THC2303175	0.486738	0.161474	0.525995	1.12109	0.637831	1.195	0.927339	0.508875	0.561774	1.40908	1.50554	0.378219	0.593233	0.907446	0.770168	0.399997	1.92543	THC2303175
	KLC2	0.740688	0.214217	0.695531	1.0958	0.664408	1.04215	1.24428	0.70879	0.552411	1.39409	1.50554	0.508	1.02534	0.925888	0.87625	0.55296	1.58465	KLC2
	GNA15	0.783014	0.189874	0.404278	1.40768	0.491662	1.195	1.15037	0.642152	0.510278	1.16924	1.49607	0.315183	0.798301	0.919762	0.811777	0.411313	1.97362	GNA15
	HIC2	0.81123	0.293737	0.817249	1.37396	0.833832	1.35711	1.39688	0.733022	0.531345	1.40159	1.49607	0.469066	0.893511	0.906979	0.954508	0.528308	1.80673	HIC2
	MBTD1	0.507901	0.126583	0.439054	0.85978	0.631187	0.907828	0.862777	0.478585	0.545389	1.21421	1.49134	0.337431	0.51267	0.902569	0.685749	0.429855	1.5953	MBTD1
	FAM19A1	0.469103	0.128206	0.284733	1.26017	0.382034	1.15794	1.05646	0.557339	0.337064	1.34912	1.4866	0.22619	0.519994	0.904762	0.708843	0.26705	2.65434	FAM19A1
	GPNMB	0.416196	0.121714	0.262998	0.986218	0.392001	0.648448	0.727785	0.411946	0.304294	1.08679	1.4866	0.211358	0.461403	0.903952	0.578289	0.256759	2.25226	GPNMB
	NAALADL1	0.571388	0.105486	0.336898	1.07472	0.451797	1.08384	1.05059	0.61792	0.465804	1.18423	1.47713	0.326307	0.578585	0.929739	0.717285	0.354656	2.02248	NAALADL1
	IDS	0.613713	0.173645	0.404278	0.994647	0.558102	1.03752	1.07994	0.696674	0.510278	1.33413	1.47713	0.330015	0.703091	0.907639	0.762551	0.431911	1.76553	IDS
	RAD9A	0.511428	0.201234	0.517301	0.931428	0.531526	0.829088	1.15624	0.502817	0.486871	1.25918	1.43926	0.322599	0.695767	0.915858	0.721903	0.412193	1.75137	RAD9A
	ARIH1	0.694836	0.293737	0.50426	1.25174	0.65112	1.04678	1.20906	0.581571	0.5805	1.37161	1.43926	0.380073	0.772667	0.902615	0.829016	0.498431	1.66325	ARIH1
	A_24_P273043	0.416196	0.219085	0.404278	0.615333	0.425221	0.629921	0.739523	0.418004	0.327702	0.884425	1.43926	0.215066	0.424784	0.904687	0.550677	0.357792	1.5391	A_24_P273043
	GULP1	0.469103	0.120091	0.28256	1.36553	0.395323	0.944882	0.815823	0.393772	0.337064	1.13176	1.42979	0.22619	0.51267	0.901762	0.648043	0.273829	2.3666	GULP1
	AK125162	0.458521	0.108731	0.308642	1.19695	0.411933	0.768874	1.09755	0.418004	0.35345	1.15425	1.42979	0.22619	0.505346	0.901603	0.649094	0.277898	2.33573	AK125162
	LOC285548	0.47263	0.115223	0.330377	1.15059	0.408611	0.768874	0.903862	0.448295	0.35345	1.16924	1.42979	0.220628	0.490699	0.908938	0.635559	0.298439	2.12961	LOC285548
	MRPL49	0.758324	0.172023	0.519475	0.927214	0.588001	0.944882	1.19732	0.696674	0.564115	1.19922	1.42979	0.444964	0.684781	0.907562	0.778983	0.572379	1.36096	MRPL49
	L3MBTL2	0.479684	0.123337	0.280386	1.02836	0.438509	0.713293	0.833431	0.484643	0.440056	1.06431	1.42505	0.266978	0.476051	0.903304	0.619546	0.306917	2.01861	L3MBTL2
	CSF1	0.536117	0.128206	0.299948	0.910355	0.438509	0.754979	0.903862	0.49373	0.461123	1.20672	1.42032	0.302204	0.593233	0.907759	0.649946	0.305256	2.12919	CSF1
	BCAT1	0.55728	0.139566	0.408625	1.21381	0.431865	0.995831	0.974293	0.611862	0.454101	1.33413	1.41559	0.26327	0.871539	0.91435	0.743981	0.308423	2.41221	BCAT1
	SIGLEC8	0.486738	0.117657	0.310816	0.682766	0.408611	0.611394	0.821693	0.421034	0.41899	0.981862	1.40138	0.270686	0.53098	0.911997	0.574201	0.275479	2.08437	SIGLEC8
	A_24_P357933	0.402088	0.236937	0.43036	0.842922	0.471729	0.759611	0.774739	0.360453	0.304294	1.14675	1.40138	0.215066	0.410136	0.903497	0.596652	0.362744	1.64483	A_24_P357933
	AU185665	0.775959	0.134697	0.434707	1.16323	0.485018	1.04215	1.12689	0.593688	0.667107	1.28916	1.38244	0.44311	1.12787	0.900263	0.820465	0.278703	2.94386	AU185665
	FAM73B	0.585497	0.18744	0.565119	1.10844	0.690984	0.995831	1.0682	0.763313	0.688173	1.13176	1.38244	0.437548	0.717738	0.90026	0.794038	0.544431	1.45847	FAM73B
	KCNJ15	0.500847	0.115223	0.434707	0.910355	0.465085	1.38027	1.0682	0.557339	0.390901	1.2292	1.36351	0.26327	1.06196	0.910473	0.749297	0.278162	2.69375	KCNJ15
	ENST00000369697	0.493792	0.128206	0.386889	1.30653	0.544814	1.30616	1.10342	0.563397	0.500915	1.25918	1.36351	0.274394	0.783653	0.903513	0.770373	0.300727	2.5617	ENST00000369697
	LRFN3	0.585497	0.172023	0.39993	1.10844	0.564747	0.889301	0.968424	0.654268	0.500915	1.0718	1.35404	0.304058	0.666471	0.909855	0.710763	0.397814	1.78667	LRFN3
	C16orf63	0.61724	0.246674	0.586854	0.792346	0.571391	0.792033	1.00951	0.508875	0.477508	1.19922	1.34457	0.359679	0.615204	0.90667	0.701623	0.585044	1.19927	C16orf63
	A_23_P13202	0.606659	0.251543	0.565119	1.01994	0.544814	0.880037	1.07994	0.551281	0.404945	1.17674	1.3351	0.406029	0.703091	0.933513	0.73271	0.419141	1.74812	A_23_P13202
	CTDP1	0.525536	0.125771	0.367327	0.792346	0.418577	0.759611	0.986031	0.502817	0.454101	1.19922	1.3351	0.396759	0.556613	0.902187	0.647678	0.409617	1.58118	CTDP1
	NT5E	0.599605	0.327005	0.552078	0.977789	0.544814	0.880037	0.939077	0.517962	0.568796	1.24419	1.3351	0.307766	0.915483	0.917313	0.7469	0.671377	1.11249	NT5E
	AK094659	0.458521	0.0998056	0.278212	0.59426	0.435187	0.634553	0.809954	0.430121	0.332383	0.869435	1.33037	0.239168	0.446756	0.907038	0.535286	0.293541	1.82355	AK094659
	AK092535	0.529063	0.1136	0.299948	0.712269	0.395323	0.657712	0.786477	0.418004	0.383879	1.13926	1.29723	0.289226	0.600557	0.90095	0.586349	0.278929	2.10215	AK092535
	WNK1	0.55728	0.144434	0.441228	0.851351	0.498306	0.842983	0.786477	0.393772	0.402605	1.10928	1.28776	0.341139	0.783653	0.943145	0.649251	0.3853	1.68506	WNK1
	CDYL2	0.627822	0.139566	0.452095	1.17166	0.465085	0.917091	1.02125	0.599746	0.444738	1.19173	1.25935	0.285518	0.717738	0.907213	0.714876	0.316058	2.26185	CDYL2
	ADAMTS4	0.479684	0.115223	0.312989	0.767059	0.392001	0.870774	0.827562	0.46344	0.416649	1.0793	1.25462	0.259562	0.563937	0.93373	0.600215	0.268807	2.23289	ADAMTS4
	SLC2A6	0.740688	0.123337	0.582507	1.06208	0.53817	0.963409	0.950816	0.714848	0.411968	1.18423	1.21674	0.476482	0.875201	0.901391	0.75696	0.336215	2.25142	SLC2A6
	CLEC7A	0.529063	0.133886	0.291254	0.724913	0.431865	0.856878	0.798216	0.490701	0.426012	1.0793	1.21201	0.237314	0.556613	0.911062	0.59754	0.299132	1.99758	CLEC7A
	GPR176	0.553753	0.150926	0.395583	0.834492	0.448475	0.954145	0.927339	0.581571	0.477508	1.18423	1.1694	0.289226	0.6445	0.902036	0.662396	0.323354	2.04851	GPR176
	DarkCorner	0.366817	0.0925027	0.241262	0.472036	0.332204	0.472441	0.633877	0.302902	0.25748	0.779493	1.15519	0.205796	0.391827	0.9014	0.438756	0.392065	1.11909	DarkCorner
	MAPK12	0.522009	0.108731	0.352113	0.817634	0.544814	0.842983	0.892123	0.484643	0.430693	1.09429	1.15046	0.266978	0.688443	0.90196	0.630455	0.286729	2.19878	MAPK12
	BE003490	0.624295	0.150926	0.378195	0.830278	0.418577	0.759611	1.03299	0.460411	0.397923	1.06431	1.14572	0.296642	0.629852	0.905696	0.629979	0.412149	1.52852	BE003490
	AMDHD2	0.592551	0.1704	0.421666	1.01151	0.481696	0.912459	1.02125	0.569455	0.472827	1.0718	1.12679	0.376365	0.6445	0.907134	0.682559	0.396224	1.72266	AMDHD2
	ROR2	0.416196	0.128206	0.273865	0.598474	0.345492	0.560445	0.716046	0.387714	0.311316	0.929396	1.10785	0.21692	0.43577	0.901566	0.494438	0.446921	1.10632	ROR2
	ADAMTS2	0.465576	0.111166	0.286907	0.842922	0.37539	0.86151	0.927339	0.551281	0.327702	0.966872	1.10312	0.229898	0.556613	0.910726	0.585099	0.270526	2.16282	ADAMTS2
	DarkCorner	0.366817	0.089257	0.239089	0.446748	0.352136	0.481704	0.657354	0.302902	0.25748	0.734523	1.06051	0.192818	0.388165	0.90171	0.428423	0.538615	0.795416	DarkCorner
	THC2279790	0.395034	0.0925027	0.265171	0.505753	0.348814	0.481704	0.680831	0.342279	0.304294	0.764503	0.984755	0.215066	0.461403	0.906375	0.449393	0.244563	1.83753	THC2279790
	DarkCorner	0.373871	0.0900685	0.243436	0.455178	0.338848	0.490968	0.657354	0.321076	0.255139	0.749513	0.942146	0.194672	0.388165	0.900403	0.42311	0.594129	0.712153	DarkCorner
