# Supplementary material for: CAF-associated genes putatively representing distinct prognosis by in silico landscape of stromal components of colon cancer
Source: PLoS One. 2024 Apr 1;19(4):e0299827. doi: 10.1371/journal.pone.0299827 (PMC10984474; doi:10.1371/journal.pone.0299827)
Supplement: S8 Table — (XLSX) [file pone.0299827.s009.xlsx]

## Sheet: Table S8
TregG	fMDSCG	KITA802	KITA842	NCC036	NCC037	NCC042	NCC095	NCC128	NCC173	NCC197	NCC201	NCC210	NDMC01	NDMC33	R	str average	epi average	SE ratio
	ARG1	0.373871	0.0989942	0.260824	0.488895	0.35878	0.528022	0.698439	0.333192	0.35579	0.944386	0.63441	0.215066	0.629852	1	0.455425	0.263308	1.72963	ARG1
	A2M	85.3555	8.47779	34.4462	405.793	49.3522	141.538	428.215	77.7852	210.858	674.544	466.461	93.0756	345.536	0.913656	232.418	16.8807	13.7683	A2M
Yes	ACTG2	118.179	3.33984	24.5044	193.899	15.7564	274.959	332.314	41.9156	49.6515	410.961	248.459	45.9351	137.414	0.913907	145.945	5.34433	27.3084	ACTG2
	CAV1	11.5265	1.44434	8.15293	40.5951	4.62428	28.3001	41.8829	12.6007	23.1732	95.9751	82.1702	11.1389	61.872	0.902676	32.5736	2.054	15.8586	CAV1
	CAV1	10.3132	1.28043	7.89863	38.3234	4.5678	27.8555	37.0114	10.5743	19.8119	83.3758	73.298	9.60936	55.7199	0.903013	29.2031	1.80877	16.1452	CAV1
	CAV1	9.48787	1.0792	5.99896	30.4379	3.39845	21.1487	34.065	9.46265	17.9861	74.644	65.9123	8.56926	49.6668	0.900513	25.5275	1.61349	15.8213	CAV1
	CAV1	8.80361	1.17008	6.86185	32.267	3.61438	22.8115	31.7173	8.79324	16.0784	65.7323	58.7255	7.84619	46.1696	0.906076	23.8916	1.52387	15.6782	CAV1
	CLDN5	13.2936	0.720548	10.3547	42.0028	19.0519	39.7221	39.899	12.104	12.235	50.9444	39.234	4.63875	48.3668	0.91847	25.5821	2.30732	11.0874	CLDN5
	DSCR1L1	4.27483	3.48102	2.09963	27.6984	4.2954	13.9416	25.8188	4.43448	9.14755	45.5704	33.7799	6.70412	21.0195	0.903726	15.5589	1.49243	10.4252	DSCR1L1
	CHRDL2	0.775959	0.105486	2.78647	4.46748	2.62441	4.36776	12.5308	3.11989	0.896498	14.6905	9.94697	0.478336	8.51033	0.936952	5.02314	0.312394	16.0795	CHRDL2
	WFDC1	4.09848	0.237748	1.16501	9.54187	1.35539	12.8578	12.6658	3.41067	5.2245	25.446	9.44986	2.0802	7.41907	0.918682	7.30403	0.606959	12.0338	WFDC1
	THC2308675	2.87105	0.175268	2.99948	8.31121	2.17261	6.62344	7.59479	2.71097	4.51292	13.8435	7.92539	2.28044	7.27992	0.949527	5.33084	0.496785	10.7307	THC2308675
Yes	AJ319669	570.13	19.6146	802.091	1177.99	672.042	739.714	1830.68	651.251	762.866	1979.55	1546.79	647.926	1093.58	0.917036	961.094	102.161	9.4076	AJ319669
Yes	JAK3	34.4597	1.66586	22.2396	47.4312	20.0585	36.1556	52.3653	24.6562	34.0763	72.0806	65.4483	16.7603	36.6193	0.922307	35.6936	4.44046	8.03826	JAK3
	WNT5A	7.93948	1.00292	5.01435	24.1286	2.43173	23.3812	16.7449	7.66342	7.75248	34.2902	21.7214	2.72726	21.7665	0.905072	13.5819	1.43982	9.43307	WNT5A
	MAPK11	7.15999	0.795199	3.99713	12.627	6.21553	9.72673	10.3181	7.71794	7.42478	15.8297	15.6046	3.4874	11.0664	0.909888	8.61311	1.32286	6.51099	MAPK11
	MGC24103	1.87641	0.201234	1.06938	8.90968	1.30888	7.69801	8.18171	2.95935	2.07154	16.4893	10.0322	0.821329	7.64245	0.943865	5.3278	0.55105	9.66846	MGC24103
	ARHGAP22	2.81109	0.267771	2.09746	3.35483	1.78726	4.65956	6.30356	2.35658	2.851	10.2458	7.97273	1.52771	2.7611	0.907935	3.76896	0.747847	5.03975	ARHGAP22
	SVEP1	1.96812	0.219897	1.12589	3.96173	0.823866	3.761	6.7144	2.4111	1.95685	12.6368	7.93485	1.41647	4.38699	0.937581	3.79369	0.581946	6.51896	SVEP1
	PDE4B	2.75113	0.460891	3.87324	4.38319	1.34875	4.37239	6.29182	2.29297	3.78261	9.18153	7.29098	1.8948	8.84722	0.904637	4.36704	0.769092	5.67817	PDE4B
	A_32_P184039	1.73533	0.260468	1.22587	4.08817	1.35539	3.27003	4.51931	1.83861	3.19275	8.43202	7.01638	0.993752	2.93321	0.904176	3.14318	0.465587	6.75099	A_32_P184039
	NOPE	1.79176	0.189874	0.747696	6.19969	0.790645	6.26216	6.27421	3.04416	2.70354	11.9472	6.50507	1.14207	4.18192	0.92681	3.98308	0.682552	5.83557	NOPE
	KCNMB1	1.90463	0.219897	1.35194	5.33991	1.61783	3.9648	7.95868	1.32065	2.68715	11.9697	6.02216	1.36455	5.64304	0.965372	3.95115	0.468976	8.42506	KCNMB1
	DAAM2	1.66479	0.159851	0.64554	3.39697	0.986645	2.25567	5.15319	1.47816	2.80887	5.77125	5.77597	1.41276	3.53742	0.907719	2.69593	0.454749	5.92839	DAAM2
	ANKRD47	1.79881	0.18744	0.943314	3.692	1.87363	2.24178	3.85609	1.78409	1.74852	4.96177	4.76754	0.990044	4.00981	0.937043	2.5273	0.457747	5.52116	ANKRD47
	THC2439252	0.909989	0.171211	0.652061	2.84907	0.704272	1.95461	2.55899	0.92688	1.28272	5.93614	4.23255	0.710088	2.49744	0.922314	1.95277	0.363145	5.37739	THC2439252
	THC2441058	1.74591	0.1704	0.57816	3.27054	0.664408	2.16767	3.02852	0.878415	1.10482	6.38585	3.91061	0.441256	4.21854	0.94724	2.19732	0.426386	5.15335	THC2441058
	CD36	0.973476	0.172023	0.517301	3.25368	0.813899	1.46364	3.69762	0.569455	2.32668	7.51012	3.8254	0.47092	2.15322	0.903913	2.13442	0.348543	6.12383	CD36
	CHRDL2	0.599605	0.0998056	0.96505	1.5594	1.05309	1.31542	5.14732	1.43878	0.442397	4.617	3.20519	0.315183	2.92954	0.900114	1.82214	0.265943	6.85161	CHRDL2
Yes	UBC	955.079	434.768	903.812	2077.11	732.37	1733.09	1855.52	1009.21	991.756	2695.83	2455.06	729.088	1705.13	0.918766	1405.99	888.793	1.58191	UBC
Yes	RPL13	1124.25	392.648	918.901	1641.91	1349.88	1433.25	1940.2	1059.77	918.674	2168.37	1883.82	975.012	1237.62	0.914301	1311.1	1020.93	1.28422	RPL13
Yes	RPS6	536.131	259.928	592.453	824.74	677.802	721.206	991.836	537.53	585.958	1363.61	1123.47	581.393	674.061	0.914885	728.471	659.273	1.10496	RPS6
Yes	RPL41	545.282	277.791	464.645	721.11	479.945	748.097	1133.8	447.188	587.358	1039.28	955.8	419.96	656.447	0.917257	652.054	640.047	1.01876	RPL41
	RPL12	468.135	238.876	404.941	754.867	482.268	493.891	863.09	403.328	518.929	1037.79	826.615	502.13	756.635	0.935333	596.269	504.064	1.18292	RPL12
	ENST00000359713	415.39	210.924	376.591	677.548	454.232	450.461	769.649	392.288	486.838	1015.2	745.646	452.176	687.218	0.944793	548.782	470.017	1.16758	ENST00000359713
Yes	A_24_P298834	263.529	129.81	314.221	473.183	307.149	380.829	662.932	313.378	396.568	768.02	599.686	290.11	346.071	0.902181	403.499	372.168	1.08419	A_24_P298834
Yes	ATF4	265.517	160.735	234.331	490.6	233.542	465.122	466.152	238.992	319.55	723.145	564.441	223.721	414.813	0.939092	369.282	255.142	1.44736	ATF4
Yes	A_24_P409891	251.431	131.59	295.528	420.189	297.531	338.316	677.295	358.595	384.318	799.849	536.809	281.323	364.183	0.905856	395.151	390.748	1.01127	A_24_P409891
Yes	H3F3A	359.183	194.842	320.105	477.238	349.023	443.819	620.704	333.588	258.136	638.092	510.963	306.002	445.904	0.941422	404.431	400.853	1.00892	H3F3A
Yes	H3F3A	262.124	172.745	221.605	334.761	228.373	274.18	398.117	196.159	185.519	578.532	463.593	238.004	340.722	0.921453	299.572	299.781	0.999303	H3F3A
Yes	FAU	284.812	105.214	266.262	447.575	265.733	354.441	494.476	276.758	334.479	502.051	438.312	253.317	414.208	0.922121	341.357	315.758	1.08107	FAU
Yes	PPIA	226.584	152.31	280.778	361.61	238.449	373.636	350.396	239.837	197.071	503.394	433.612	192.533	325.997	0.91017	298.17	278.038	1.07241	PPIA
Yes	PSMB1	265.312	134.723	238.807	373.276	207.469	319.166	389.076	259.564	312.447	440.031	375.998	209.094	306.743	0.912345	294.747	273.985	1.07578	PSMB1
Yes	FLJ25222	159.582	46.2424	88.7028	175.2	149.303	231.209	255.238	164.244	108.99	426.912	360.115	101.302	162.982	0.906732	186.925	123.593	1.51242	FLJ25222
Yes	A_24_P247014	183.538	97.4051	192.552	233.779	177.241	234.416	285.737	191.573	130.742	397.915	321.675	159.212	275.081	0.952429	221.605	217.88	1.01709	A_24_P247014
Yes	CD174733	134.35	83.4415	176.758	240.977	164.646	199.966	334.03	169.855	204.826	429	280.226	155.541	186.123	0.905304	212.288	215.967	0.982963	CD174733
Yes	ARPC2	128.926	68.7424	100.426	252.602	100.445	204.089	208.98	124.88	143.132	311.447	273.084	76.0984	190.365	0.910855	167.94	89.6682	1.8729	ARPC2
Yes	NPIP	108.631	53.7819	127.923	207.096	153.719	185.077	216.686	128.922	146.812	429.372	251.702	103.128	157.776	0.910017	174.664	107.839	1.61968	NPIP
Yes	NPIP	79.2607	37.9039	94.6709	145.939	106.478	125.002	166.387	100.139	109.479	321.584	191.128	78.5754	113.747	0.906409	128.484	83.1473	1.54526	NPIP
Yes	LOC440353	78.6893	36.6856	99.1049	161.217	106.747	129.041	165.653	92.2275	107.01	287.468	186.905	81.7213	114.428	0.914798	126.684	77.43	1.63612	LOC440353
Yes	RPN1	70.6017	43.695	78.0386	120.959	76.6427	107.689	127.844	72.8479	100.745	228.182	185.664	75.2849	122.847	0.916581	108.542	79.2573	1.36948	RPN1
	A_24_P298835	100.557	52.6349	110.999	136.781	112.125	113.696	237.729	119.489	138.241	266.729	185.02	124.932	154.782	0.903331	142.594	153.076	0.931519	A_24_P298835
	NEDD8	87.299	72.6901	69.714	162.583	106.943	137.508	187.722	105.074	121.962	220.582	164.492	112.782	156.921	0.932967	131.252	97.7728	1.34241	NEDD8
	CCT2	132.312	63.687	101.002	148.283	99.6944	121.306	140.275	78.391	118.911	207.795	156.301	84.9758	123.671	0.903971	121.277	146.369	0.828571	CCT2
Yes	ACADVL	56.1089	23.3139	48.1894	88.6458	81.1175	95.271	119.134	74.217	62.8508	220.372	148.528	34.3512	71.686	0.915281	86.445	51.9218	1.66491	ACADVL
Yes	RBM8A	105.495	47.0336	61.9001	115.025	57.3251	110.769	131.083	77.9003	80.3618	205.029	140.096	82.372	115.256	0.937341	102.28	82.4004	1.24126	RBM8A
Yes	LOC440353	54.4723	27.251	57.916	114.587	78.3204	91.3617	110.858	66.6445	82.5527	208.41	126.764	51.625	75.0842	0.902045	88.142	54.6042	1.6142	LOC440353
	TCEB2	72.7003	62.1917	84.431	117.061	85.6754	109.06	121.493	94.9082	126.294	189.162	125.187	66.1438	140.538	0.908027	107.296	116.31	0.922501	TCEB2
Yes	LOC440348	50.917	22.1585	56.6836	88.1443	61.7766	70.5975	106.268	60.4047	67.3052	200.397	123.217	47.2106	72.8248	0.912938	79.0697	52.9521	1.49323	LOC440348
Yes	PSMD7	74.6967	63.1886	47.683	99.077	71.5501	92.1908	110.905	68.7284	63.5484	168.475	121.774	52.5094	89.9517	0.928944	86.4829	79.4629	1.08834	PSMD7
	AK131288	65.0924	19.5181	36.5284	88.7049	50.2757	77.2626	133.783	65.0088	99.6039	186.614	116.026	46.0927	119.884	0.956225	84.9534	71.7105	1.18467	AK131288
	LOC440353	43.0234	20.0358	50.426	78.5856	57.0128	66.2807	99.4483	55.4401	61.6266	174.232	111.429	40.6882	64.3401	0.920088	70.9668	45.8874	1.54654	LOC440353
Yes	BAG1	40.1136	21.9645	43.1838	78.2653	56.8799	58.0917	81.8699	43.4543	41.6907	112.127	108.209	33.7357	61.4838	0.902408	60.0823	56.8017	1.05775	BAG1
Yes	NDUFA8	74.746	45.1665	68.6663	96.9571	75.5797	92.5521	95.199	76.934	77.478	127.777	106.268	73.983	83.0819	0.925999	84.1838	96.1443	0.875598	NDUFA8
	MRPL32	36.202	26.9929	45.4269	85.6998	48.628	71.4497	74.2165	35.0033	37.7653	137.648	89.8352	29.1043	63.0072	0.912078	60.0753	51.7607	1.16064	MRPL32
Yes	BDH2	17.1628	4.2389	6.84229	59.1141	11.4212	47.6795	57.2015	18.1741	26.6515	123.018	89.1109	14.0868	38.5894	0.908686	39.4839	17.4867	2.25794	BDH2
Yes	MRPS18B	47.1148	20.4967	41.7058	65.6552	58.7469	59.0042	77.3095	40.3586	41.9177	100.809	77.8951	43.3209	47.1144	0.90616	55.4961	55.7824	0.994868	MRPS18B
	A_24_P204334	39.0696	10.8001	21.3028	49.3783	28.6493	44.0482	84.6754	40.7312	61.6336	119.637	75.651	26.2454	70.646	0.947824	51.7283	43.1609	1.1985	A_24_P204334
Yes	WBSCR1	44.667	28.3123	42.6774	73.5323	39.6452	58.2399	65.5769	45.099	48.0551	105.501	72.8908	38.7675	55.5954	0.921028	55.2739	50.766	1.0888	WBSCR1
Yes	GOLGB1	17.7906	11.9978	20.5377	52.5435	23.2875	37.8972	55.9807	25.7739	21.1812	76.098	64.1038	13.3693	31.8771	0.905023	34.803	22.9598	1.51582	GOLGB1
Yes	NDUFB10	42.0429	22.3443	43.7098	56.3451	37.7217	52.0009	54.7834	44.1631	38.0696	80.8574	62.2479	41.9582	49.4617	0.914604	48.1312	46.4422	1.03637	NDUFB10
Yes	ZGPAT	41.923	11.4046	32.3878	51.4856	33.051	48.6614	61.2513	33.7857	45.7612	66.7291	61.6087	35.128	52.1972	0.927094	44.2596	36.5279	1.21166	ZGPAT
	HECTD1	16.5315	15.9786	16.3189	41.8342	25.9916	30.8476	51.2678	17.6834	30.0596	93.3593	59.8996	18.6792	37.7765	0.915012	35.0944	25.0362	1.40175	HECTD1
Yes	CCDC45	21.2613	9.60324	17.5861	50.373	24.3738	31.195	50.628	22.6116	30.3358	98.0363	57.4093	11.4745	33.0379	0.917513	35.2251	27.6298	1.27489	CCDC45
Yes	LOC349114	31.0807	7.35884	26.1433	39.2801	38.9542	54.2381	78.2486	30.2538	39.0714	68.9102	56.5571	21.8329	42.4491	0.910097	41.106	25.1274	1.63591	LOC349114
Yes	PTPN11	44.9422	14.1172	27.1518	40.8143	21.5866	40.0973	48.2216	25.5861	33.8001	75.1911	52.5708	23.4051	42.1415	0.932142	37.6635	36.6837	1.02671	PTPN11
Yes	PWP1	33.2604	15.1023	20.0856	45.3955	22.9885	39.9537	46.7074	23.3992	39.9421	70.0045	50.8569	20.9392	40.8159	0.940491	36.1116	32.114	1.12448	PWP1
	SS18L2	33.0347	13.4202	35.5112	51.6542	26.8819	40.2872	48.1042	32.8073	32.3629	68.8053	48.6412	24.8178	48.2862	0.940691	38.8165	41.0996	0.944449	SS18L2
	ERRFI1	20.3795	11.9937	14.4105	42.4158	10.3581	28.5595	34.4876	13.9517	13.0004	63.1539	48.4992	5.70666	43.8113	0.909934	26.9791	14.7247	1.83224	ERRFI1
Yes	NOL8	22.0231	7.4838	19.4684	37.4594	31.8251	25.5581	37.2227	15.5964	23.3277	70.9414	46.3166	13.8087	26.8529	0.901921	29.068	25.9759	1.11904	NOL8
	MRPL55	26.178	18.3918	25.5695	45.7201	24.3107	38.7494	44.4184	33.3525	25.1488	72.1631	46.2172	25.8079	42.0023	0.93714	36.0023	28.3334	1.27067	MRPL55
Yes	ARIH2	26.6119	9.98705	20.7464	39.4024	27.2673	29.8564	47.0595	26.6856	24.4395	77.7994	45.294	20.409	29.9985	0.929699	32.7352	20.9387	1.56338	ARIH2
	YTHDF2	19.3849	13.1768	17.9534	39.8449	24.3738	24.6781	37.7392	17.6713	22.9719	65.3875	43.3671	17.4648	37.9706	0.934534	29.3834	23.4741	1.25174	YTHDF2
Yes	MSRB2	24.7637	20.5632	16.0233	37.2318	26.1278	40.6114	45.2224	21.8816	19.1752	48.6584	42.7043	16.9272	31.6757	0.900185	30.1205	25.5978	1.17668	MSRB2
Yes	FBXO9	11.3184	8.22706	13.1173	27.416	14.8229	21.8712	36.4421	14.0062	20.4228	64.9603	42.6948	11.5691	22.2279	0.913889	23.7766	16.708	1.42307	FBXO9
Yes	FLJ45445	18.1574	4.79554	14.7105	24.7945	19.7063	29.8518	39.1713	14.4212	26.4385	48.2686	40.8863	15.3438	26.0144	0.943906	24.8123	13.5954	1.82506	FLJ45445
	ZRF1	20.3548	13.2766	27.6734	35.4954	23.7526	35.7341	31.0717	19.3221	25.2096	68.6479	39.6979	17.1144	36.3007	0.904798	30.2809	29.8286	1.01516	ZRF1
	BSDC1	24.1994	6.96854	13.8041	37.1855	19.6964	38.4761	30.7548	19.313	15.9403	60.2458	38.1498	13.6122	26.9372	0.917296	26.5602	16.0929	1.65044	BSDC1
	HEATR3	13.5793	5.27996	11.3437	16.5339	11.8663	19.8981	24.1695	16.2325	13.5107	37.0934	36.1282	12.3922	20.5764	0.905573	18.3542	17.705	1.03666	HEATR3
	WDR39	21.3283	9.6495	18.3316	35.9506	16.8859	24.428	30.3674	24.9955	19.9032	42.6623	36.0809	15.6868	28.1895	0.902722	24.9584	22.6601	1.10143	WDR39
	SRRM1	16.6867	14.7453	21.0833	34.1215	22.7659	26.1371	35.2917	15.3026	22.808	59.7212	34.9162	15.583	31.5512	0.925359	26.978	19.9038	1.35542	SRRM1
	RG9MTD1	12.8668	7.29798	14.4866	21.0478	14.1054	24.9189	23.6061	14.1152	19.8142	49.0256	34.7836	13.4917	21.0781	0.905676	20.8183	27.3554	0.761032	RG9MTD1
	GON4L	11.8369	5.39194	10.6721	24.4742	21.4338	21.8666	26.1416	16.6293	15.4933	40.8934	33.5385	9.48143	16.779	0.901121	19.5871	12.4677	1.57103	GON4L
	NDUFV2	14.4293	8.00311	19.3466	26.5562	16.2016	21.3895	27.0278	17.0049	24.8211	39.8891	32.5774	15.0657	28.2115	0.91732	22.348	17.3997	1.28439	NDUFV2
	RG9MTD1	12.2284	6.48574	13.3542	21.2416	12.843	23.409	22.0331	13.0793	18.5292	45.9976	31.0624	13.2525	18.7344	0.902577	19.4039	25.0225	0.775459	RG9MTD1
	PURB	9.98166	6.49791	10.233	23.4669	11.7035	18.8513	35.0628	11.5466	9.97383	58.5669	30.7357	8.32453	17.4454	0.918667	19.4146	13.1757	1.47352	PURB
	DERA	18.2492	10.2191	16.4406	24.6133	15.8029	19.8286	27.3682	12.4977	20.5305	50.6071	29.7226	12.4219	20.7155	0.906427	21.4629	22.3005	0.962438	DERA
	UGCGL2	10.74	6.51252	15.4299	22.0171	11.182	25.0672	24.5686	11.589	13.2064	48.8982	29.3912	7.66821	19.4522	0.922185	18.9017	12.3328	1.53264	UGCGL2
	MYCBP2	9.26919	4.54643	13.6063	24.7735	7.09587	17.6471	26.1298	9.15975	14.4142	35.1671	29.2633	9.26266	20.4629	0.914715	16.9845	10.5653	1.60757	MYCBP2
	CDC2L1	12.6905	5.87311	14.9474	15.4339	13.8296	16.6975	22.667	15.7176	15.3505	38.9597	28.3164	10.3936	18.1742	0.918025	17.6193	11.4854	1.53406	CDC2L1
	APPBP1	15.9354	7.61606	9.99174	21.9918	18.4938	24.9097	19.7676	12.2433	15.4816	38.5474	27.7246	13.5899	24.22	0.928748	19.2702	21.1385	0.911619	APPBP1
	ITGA7	11.7099	1.10192	5.36211	31.0111	10.3183	16.063	33.0673	9.6141	9.61102	35.1447	27.4879	6.5799	25.249	0.921612	17.1016	3.72135	4.59552	ITGA7
	CXorf40B	12.3519	4.03279	8.98322	16.0956	8.62401	18.6846	20.0376	11.0801	9.57357	34.7324	27.3128	6.21466	11.0737	0.902737	14.5228	12.0201	1.20821	CXorf40B
	ANKS6	9.31857	3.33984	10.3591	16.4791	17.3211	16.8967	24.3338	14.4666	8.88071	38.3001	27.0855	10.6031	14.4573	0.908144	16.2955	16.2598	1.00219	ANKS6
	CCDC97	20.6299	10.1753	15.0322	26.9313	12.2783	23.6035	28.8297	20.8578	14.8847	37.2658	26.8583	8.86775	20.4116	0.910958	20.5097	16.0387	1.27876	CCDC97
	NT5C	15.0466	5.81631	9.78091	18.3588	15.381	14.8773	23.1013	14.8301	16.2563	35.9167	25.9208	8.0353	16.2443	0.93259	16.8897	14.5275	1.1626	NT5C
	THC2311218	11.3008	2.70692	9.72005	18.4558	15.6335	18.7263	25.4373	13.3701	15.8093	52.361	25.8214	6.79682	16.5226	0.922944	17.8971	14.295	1.25198	THC2311218
	TBC1D15	8.32393	3.05746	5.80551	12.4752	5.41492	10.5234	16.8036	5.97928	6.30357	24.554	25.5089	4.25126	13.1866	0.901305	10.9375	7.34308	1.4895	TBC1D15
	ARHGEF10	7.67494	2.63227	5.61424	23.9727	4.11268	20.1297	19.2041	8.11777	10.6784	35.7518	25.3243	8.11317	18.8077	0.914418	14.6257	4.93438	2.96404	ARHGEF10
	TMEM93	20.7887	6.66831	11.0807	19.8761	14.2515	20.3057	20.1784	16.3325	17.1903	31.5095	24.0081	11.3095	21.5907	0.936322	18.0839	18.2431	0.991272	TMEM93
	ZUBR1	13.3606	3.63357	9.55051	15.0883	10.4711	12.2974	18.8285	13.0732	12.1718	29.0061	23.9182	7.16391	12.2418	0.905451	13.9081	9.07929	1.53185	ZUBR1
	PTCD1	22.1219	9.75255	17.8795	22.388	18.8891	22.9643	24.5569	20.464	15.5143	33.4208	23.833	19.5098	22.1217	0.902272	21.032	21.8268	0.963586	PTCD1
	CDC26	13.1067	5.81307	13.7846	20.091	9.87642	15.22	19.973	7.48773	13.623	26.9975	23.1039	10.4566	18.1668	0.90995	15.2077	12.2653	1.23989	CDC26
	POP4	13.8932	7.58441	13.1282	20.7612	13.1785	15.5906	19.7324	13.9638	16.3195	28.6764	21.5699	13.0226	20.1077	0.944152	16.7329	15.5724	1.07453	POP4
	THSD1	6.20062	3.91108	6.751	16.8669	11.2418	18.7865	17.5725	7.64524	10.5309	33.6831	21.461	4.58683	10.4511	0.903878	13.053	7.8369	1.66558	THSD1
	TDRD7	8.63784	6.76974	10.4417	12.6523	7.82672	13.2191	17.7251	12.113	9.29034	25.8282	21.2669	7.4828	13.6517	0.916162	12.8389	13.0429	0.984361	TDRD7
	MON1B	10.2039	6.60827	11.0155	19.8845	12.8098	13.5665	18.2064	13.2822	16.2914	26.8925	20.3627	8.95118	17.7384	0.917364	15.0626	12.989	1.15964	MON1B
	RBBP6	16.4115	7.6972	13.9932	21.6968	25.2541	19.0227	32.316	12.9581	19.2829	45.1881	20.3579	13.7568	32.3275	0.908722	21.5587	18.3256	1.17642	RBBP6
	ALDH16A1	11.1421	3.22461	8.56808	13.8366	8.40476	10.4678	14.3561	9.2688	9.04222	24.0519	20.249	10.49	13.637	0.903232	12.0568	7.21131	1.67194	ALDH16A1
	C14orf179	7.63262	6.48331	5.03173	18.2113	10.3448	14.0343	17.2673	9.4263	8.71686	30.8574	20.2348	9.25895	13.9813	0.912041	13.1908	9.73996	1.3543	C14orf179
	MBD3	13.9673	4.2178	7.1531	11.8599	12.1321	12.3298	16.9973	13.7881	13.3304	27.5071	20.0028	9.39059	14.3108	0.910323	13.6144	9.67092	1.40777	MBD3
	MKL2	4.69808	4.89372	7.22483	14.3592	6.52781	10.5882	14.0744	5.86721	7.3452	24.0968	19.5389	4.07142	11.7548	0.904695	10.3877	7.67678	1.35314	MKL2
	DTNBP1	10.8634	8.54758	10.1374	17.2167	11.3514	13.0431	17.3025	10.9408	12.2841	23.9544	19.3637	6.7412	12.4725	0.90488	13.4014	12.3975	1.08098	DTNBP1
	IL13RA1	9.06462	4.74685	7.22048	14.5994	8.77018	13.6591	12.7715	6.05804	9.51037	23.6696	18.7293	4.42368	10.4145	0.902491	11.049	7.00404	1.57752	IL13RA1
	UNC45A	8.19343	3.42909	6.93358	14.1105	11.7069	11.7832	16.516	11.1377	6.8396	27.9119	18.128	4.53863	11.1982	0.92842	11.7251	8.09807	1.44789	UNC45A
	CHD6	6.52159	2.04804	3.68414	11.5059	7.38821	11.1533	13.5697	5.8248	8.29085	25.3036	17.8345	3.68578	6.70866	0.905717	9.50146	8.01051	1.18612	CHD6
	ZBTB8OS	10.285	7.78159	11.1481	17.0944	9.10239	15.3729	20.3075	11.068	11.0295	19.7122	17.8298	11.7804	18.2804	0.900692	13.9071	11.3848	1.22155	ZBTB8OS
	GTF2H5	8.26044	4.58538	5.72509	14.1442	7.82008	10.8939	15.4596	4.27697	11.3525	22.9651	17.6783	6.97295	11.1542	0.912502	10.8684	9.69017	1.12159	GTF2H5
	SLC2A4RG	9.81941	3.85753	4.06234	11.6323	6.49126	10.1343	14.1331	10.123	10.978	20.3718	17.4699	7.5273	11.1909	0.905531	10.5993	9.50673	1.11493	SLC2A4RG
	C10orf84	5.18482	4.1042	5.79464	12.0706	5.36177	9.0968	12.4663	4.31938	7.13921	21.3761	17.0817	5.90318	9.92749	0.901543	9.2174	6.59433	1.39778	C10orf84
	RINT1	6.72263	3.12724	7.04443	9.6936	5.62089	11.4961	9.69597	5.2402	6.2708	23.8345	16.8923	4.18266	10.9528	0.906791	9.29032	7.14504	1.30025	RINT1
	SMPDL3A	4.29599	2.19085	5.28604	10.5028	3.92001	9.4905	8.21693	4.88278	5.40239	20.2069	16.8261	2.90895	12.1869	0.900135	8.17824	4.10238	1.99353	SMPDL3A
	ENST00000375590	10.7929	5.3181	6.64667	16.9006	7.95296	11.9963	12.4663	9.55049	9.17096	22.4704	16.6935	8.00564	13.4979	0.903335	11.651	7.16375	1.62638	ENST00000375590
	SYTL2	3.14264	1.54983	2.68432	16.4033	5.68069	11.2552	13.2997	3.9044	7.17432	32.0042	16.5609	2.76248	9.81397	0.905753	9.71046	4.85594	1.99971	SYTL2
	MRPL55	11.4066	5.44468	8.40723	16.7699	7.98618	13.5665	17.6664	12.5795	9.10074	23.3323	16.4662	11.582	15.0212	0.922379	13.0254	10.7442	1.21232	MRPL55
	SNF1LK	7.20937	0.746513	3.55808	10.1066	1.71417	10.6809	9.22057	4.1861	4.61591	19.5173	16.168	4.39958	12.1173	0.913988	8.01849	3.14626	2.54858	SNF1LK
	WNK1	8.42269	2.30608	5.29038	12.4837	5.75377	7.86012	10.5059	3.85897	8.10125	21.6085	14.9938	5.93099	11.7182	0.912289	9.1411	4.67189	1.95662	WNK1
	KDELR1	9.07167	4.88479	7.62476	16.1335	7.45798	12.9504	14.3268	9.5717	8.77772	18.3331	14.724	9.33311	12.4359	0.9029	11.202	7.70508	1.45384	KDELR1
	NKTR	7.40688	3.57353	8.44636	16.3021	10.8631	15.22	20.9062	10.3956	7.55586	21.0988	14.6814	7.64596	16.5629	0.931999	12.3584	7.97851	1.54896	NKTR
	DRB1	5.02257	2.96982	5.41862	10.0139	6.23214	8.47151	12.1904	5.14933	6.71788	17.2388	13.7014	4.05102	7.43372	0.930813	8.04701	6.14286	1.30998	DRB1
	FHOD1	4.76157	2.07563	2.88863	9.61774	4.74387	6.6327	10.5998	7.06973	6.4604	15.2451	13.6067	3.76736	7.51794	0.909045	7.3067	4.15892	1.75688	FHOD1
	DCUN1D3	5.24831	2.16164	3.82977	12.9557	5.28869	8.70774	9.45534	6.82741	6.9145	16.5193	13.3984	3.2779	12.4652	0.915473	8.2346	5.29873	1.55407	DCUN1D3
	ANKRD28	3.66817	1.18712	4.85133	9.1457	4.40502	8.04539	10.6057	5.54916	5.95012	18.7153	13.3984	2.83479	9.18046	0.954586	7.50282	5.46912	1.37185	ANKRD28
	GCLC	4.70161	2.58034	3.80369	10.0813	9.69371	10.1436	10.6351	5.428	8.66068	17.0739	13.3037	4.14558	8.66413	0.908767	8.3781	7.17259	1.16807	GCLC
	SPEG	7.71727	0.160663	1.86272	10.722	3.29546	13.0153	21.5166	2.74126	1.76491	29.5983	13.1238	0.889927	4.84473	0.902141	8.55791	2.05113	4.17228	SPEG
	GTF2B	5.17777	1.64395	6.31629	9.62616	3.32868	6.07689	11.8089	4.04677	5.43985	23.5347	12.674	3.7414	7.8109	0.902567	7.78663	5.80759	1.34077	GTF2B
	ENST00000368646	4.72277	1.59851	3.75152	9.07405	5.19899	7.48495	11.6328	6.60326	7.12517	16.9765	12.6266	3.84893	5.88472	0.914525	7.42529	4.25454	1.74527	ENST00000368646
	LOC441191	5.34354	3.00553	5.17301	13.1496	6.30855	8.73553	11.8676	6.64567	4.14308	18.7153	12.603	4.6851	7.74865	0.900228	8.31724	4.67916	1.77751	LOC441191
	LUC7L	7.60087	1.60095	5.09694	13.4783	8.82333	11.8573	13.5227	5.77331	5.69264	17.9433	12.5746	3.75994	7.47766	0.907518	8.86169	4.50406	1.96749	LUC7L
	CR624291	3.32957	0.874719	2.23222	8.07097	3.88014	5.51181	8.35779	2.50197	4.21799	16.4743	12.4799	2.68091	5.33909	0.90629	5.84241	3.80194	1.53669	CR624291
	UBR2	3.56236	2.34503	3.34724	8.7411	3.4815	5.17369	9.71945	4.02859	6.51658	17.7035	12.4609	3.15183	6.9357	0.903194	6.70519	4.94261	1.35661	UBR2
	THC2278676	4.00677	0.899062	4.78178	10.8063	5.5013	10.1065	11.8617	4.17399	5.15428	16.3844	12.3899	3.08323	6.43767	0.924186	7.35283	4.08162	1.80145	THC2278676
	WWOX	3.7246	1.35833	3.1951	13.7733	5.48136	9.32839	13.4523	6.00957	4.13138	16.7141	12.1201	3.93237	9.53567	0.919985	7.90435	5.18643	1.52405	WWOX
	AMPD3	3.89743	1.20578	4.75135	11.2572	5.49465	8.88374	11.9732	5.15539	4.22501	18.5579	12.0585	2.1006	5.925	0.918516	7.34507	2.32918	3.1535	AMPD3
	C7orf26	4.59227	2.35152	4.06016	8.35757	4.87675	7.82307	9.24991	4.64046	5.59902	15.9271	12.0254	3.14256	5.69064	0.916566	6.79511	4.50342	1.50888	C7orf26
	KCNJ2	3.47065	1.70075	1.41714	5.90045	3.62767	7.95739	7.81195	2.32023	4.50824	16.0845	11.9496	1.88183	6.15204	0.922192	5.7525	3.08304	1.86585	KCNJ2
	C12orf10	6.44046	1.81435	3.85585	8.17212	5.00963	6.86892	10.1655	7.21512	4.66038	12.1871	11.23	4.79634	6.42303	0.901558	6.83375	5.11681	1.33555	C12orf10
	CYB561D2	6.45457	2.76048	6.68579	9.84111	5.35513	8.74479	9.89553	6.86375	7.40137	13.9709	11.1921	6.79311	8.96807	0.929625	8.07129	5.78602	1.39496	CYB561D2
	ADARB1	2.63826	0.496594	1.46062	6.80238	3.05628	4.42334	6.85526	1.81741	4.94829	17.1638	11.1164	2.0561	7.68273	0.921322	5.42442	2.33642	2.32168	ADARB1
	ENST00000216468	5.11428	2.14298	3.50374	9.407	3.70075	7.12367	9.47294	4.3315	4.90382	17.0139	10.998	3.78961	6.1374	0.92071	6.74151	4.53714	1.48585	ENST00000216468
	EXTL3	4.73335	3.13617	2.62998	10.1741	5.49465	7.48031	8.70407	3.70752	6.28485	13.2814	10.6429	3.85264	7.85118	0.912158	6.76716	2.88906	2.34234	EXTL3
	JARID2	4.73335	1.93282	3.72979	6.52421	5.37838	5.19222	8.18171	3.08657	6.02035	15.7847	10.5388	3.11289	5.60275	0.901076	6.13989	4.24075	1.44783	JARID2
	KIAA0467	4.76862	1.53279	4.46009	8.01618	4.01967	7.35526	8.06433	4.67075	4.36779	10.9879	10.2074	4.09552	5.49656	0.900399	6.00329	2.93262	2.04708	KIAA0467
	FKBP1A	3.81278	1.26583	2.87776	7.9066	2.84699	8.89301	7.16046	3.14109	5.50305	14.9828	10.2074	3.44476	7.03823	0.922032	6.08313	3.30569	1.8402	FKBP1A
	KCTD5	7.32223	3.08342	7.38132	9.53344	7.52109	9.76378	11.5154	9.499	8.77304	16.1145	10.0748	5.26911	9.00835	0.928115	8.83535	8.06606	1.09537	KCTD5
	TAF9B	4.60638	2.06427	4.61659	7.53572	6.24543	9.58777	8.59256	3.67117	2.41095	18.528	9.98958	3.37431	7.27992	0.911676	6.80789	6.0928	1.11737	TAF9B
	ANKIB1	4.62049	2.06508	3.0473	8.7411	3.56123	6.78555	7.58305	3.91652	4.50824	16.0396	9.7718	3.70061	6.97232	0.925108	6.25483	4.24542	1.47331	ANKIB1
	CHD9	4.23956	1.65531	4.36446	10.3174	6.77031	6.76702	12.5132	3.96196	3.93242	14.4581	9.64397	3.24453	7.51428	0.928036	6.87558	3.675	1.87091	CHD9
	A_32_P8971	6.41577	1.7608	4.56008	7.81388	7.12245	7.86475	13.194	7.23935	8.86433	14.2108	9.43093	6.44826	8.16611	0.905919	7.93012	6.58387	1.20448	A_32_P8971
	PHKG2	6.0807	3.96301	6.22935	8.48822	6.78028	7.77212	9.156	8.26316	7.67992	15.3051	9.35991	4.75369	7.90977	0.909467	7.82625	5.88249	1.33043	PHKG2
	LOC388965	5.71741	1.46219	4.69266	6.4905	2.73736	7.18851	8.73342	3.82262	3.43384	10.9579	9.26996	1.97638	5.0498	0.908715	5.5025	4.58808	1.1993	LOC388965
	FRMD4A	4.17607	0.688091	1.93879	10.1488	3.73397	7.19778	9.26165	4.53747	7.64013	17.3887	9.17053	3.96945	8.42244	0.926574	6.7903	1.38502	4.90267	FRMD4A
	MTF2	5.54458	2.27687	4.86437	9.60931	5.39499	6.84576	9.87205	4.01042	4.96702	16.8041	8.95275	4.73886	7.31288	0.927505	7.01492	4.69061	1.49552	MTF2
	DHRS7B	6.68736	3.02094	4.12102	8.75374	5.29533	7.34136	6.42094	6.00351	5.69264	14.0159	8.93381	3.9027	7.81456	0.903709	6.76952	6.00843	1.12667	DHRS7B
	C10orf9	3.01919	1.95148	2.62346	7.11426	3.8735	4.50208	7.03721	3.77113	4.27885	9.80363	8.78705	2.31381	4.91797	0.902265	4.92259	3.75249	1.31182	C10orf9
	RHOBTB2	3.29077	0.443039	1.76056	7.04682	2.94333	5.30801	4.84799	2.90786	2.91654	10.3658	8.53139	1.66305	5.65402	0.916408	4.43686	1.27506	3.47973	RHOBTB2
	LOC401397	2.46191	1.66018	2.21701	5.73187	2.9699	4.33534	6.10987	1.9204	3.13657	8.64188	8.19525	2.08391	5.16698	0.917824	4.20239	3.33595	1.25973	LOC401397
	ASCIZ	4.17607	1.48329	2.2257	4.99852	3.82699	3.77026	5.90445	2.8806	3.75452	11.0628	8.03901	2.60304	5.02417	0.925297	4.59611	3.47738	1.32172	ASCIZ
	THC2304550	9.72771	1.20091	3.22553	15.4508	8.36489	12.0148	21.3581	6.08833	7.63545	23.9844	7.85437	3.86933	15.6474	0.910232	10.494	3.90332	2.68848	THC2304550
	A_32_P107797	5.33296	0.866605	3.37115	7.83074	5.03289	7.9157	6.70266	3.11989	3.46193	11.8873	7.19629	2.92193	5.9543	0.921242	5.50726	2.16156	2.54782	A_32_P107797
	TMEM15	3.25198	1.99449	2.78212	4.93531	3.88678	4.93284	5.35274	3.9983	4.88743	8.13971	7.17735	2.75877	4.34305	0.90379	4.49545	3.78384	1.18807	TMEM15
	THRAP1	3.3331	2.24603	2.85603	7.45143	3.83363	4.20565	6.55593	3.47125	4.94595	9.63873	7.17262	2.10245	7.22865	0.918525	5.00319	3.73637	1.33905	THRAP1
	HCG18	2.5395	1.13762	2.40393	4.27361	2.51811	3.57573	5.57577	2.58981	3.15062	10.9129	7.16788	2.05796	3.53742	0.908506	3.95699	2.74692	1.44052	HCG18
	AMPD3	1.96812	0.530674	2.09963	5.15025	2.4417	4.13154	5.83402	2.77458	2.55373	10.748	7.14421	1.0605	2.88926	0.914286	3.79433	1.19514	3.17481	AMPD3
	TAF1B	2.9557	1.7754	1.9214	4.76251	1.8537	3.94164	5.39969	1.32065	2.35243	9.00914	7.14421	2.40837	5.2805	0.92207	3.8558	2.52818	1.52513	TAF1B
	NPFF	2.62415	0.808182	1.88663	4.34105	4.57112	4.97916	5.97488	3.39553	4.22969	10.1259	7.12054	1.8911	3.36165	0.905883	4.25458	1.74896	2.43263	NPFF
	TMEM39B	3.19554	1.15547	2.15615	5.20083	2.47824	4.10375	5.45839	3.1835	3.51109	9.59376	7.06373	1.97823	3.77911	0.925767	4.06598	2.25673	1.80172	TMEM39B
	GSK3B	4.81095	3.43883	3.12554	6.35563	5.44814	6.06299	6.239	3.30163	4.91552	9.5338	6.98797	4.08625	6.09345	0.924087	5.41536	4.76631	1.13618	GSK3B
	GSK3B	5.3259	3.5005	3.21248	6.8951	5.82353	6.24363	6.37399	3.38341	5.06065	9.35392	6.87435	4.42739	6.19232	0.900666	5.58978	4.94277	1.1309	GSK3B
	AGPS	2.74407	1.25852	1.8888	4.7035	2.32875	3.4553	4.6543	2.14454	3.39405	8.34957	6.77493	1.94115	3.62531	0.908705	3.6356	2.5736	1.41265	AGPS
	CARKL	4.32421	1.10841	2.76908	5.73187	3.21906	5.89162	5.17666	3.51366	2.69417	7.31525	6.70391	2.31381	4.91065	0.911551	4.28249	3.34292	1.28106	CARKL
	KIAA0467	3.20965	0.804936	2.56042	4.69929	2.33207	4.46503	5.37035	3.11383	3.17402	9.00914	6.57608	2.20999	3.18588	0.919342	3.90082	1.91915	2.03258	KIAA0467
	GGA2	2.4866	0.512822	2.49304	3.46019	2.38855	2.64011	4.81864	2.44745	3.67728	9.8486	6.4956	1.81323	3.66193	0.90089	3.59569	2.39259	1.50284	GGA2
	ENST00000342275	2.95217	1.0224	2.41697	3.84372	1.70753	5.38675	6.90222	4.69498	5.03958	8.78429	6.30622	1.88368	4.81178	0.910767	4.28864	3.33288	1.28676	ENST00000342275
	GSK3B	3.80926	2.60468	2.31481	4.88052	4.01967	4.30755	5.51708	3.03205	4.29289	7.69	6.27781	3.31869	5.15966	0.942411	4.4019	4.21831	1.04352	GSK3B
	ODF2	2.67353	1.44759	2.32134	4.24832	3.88678	3.99259	5.41143	2.94421	3.22552	9.78114	6.25888	2.17847	3.83404	0.928299	4.01568	2.70872	1.4825	ODF2
	GSK3B	3.96445	3.35282	3.05382	6.28819	5.35513	5.61834	5.7988	3.25922	4.75167	9.27897	6.17366	3.50038	5.81515	0.911568	5.09312	4.5106	1.12915	GSK3B
	JARID1A	2.56772	0.753816	2.37785	4.79622	2.38522	3.31635	6.1803	2.07791	3.15296	7.50262	6.13578	1.83177	3.85235	0.94155	3.61007	2.50695	1.44002	JARID1A
	LOH11CR2A	2.16563	0.704319	2.39089	3.67935	2.91011	4.13154	4.28454	3.98619	3.49704	7.12037	6.05056	2.09874	6.0788	0.914524	3.77678	2.0969	1.80112	LOH11CR2A
	OR7E47P	1.27681	0.404091	1.13676	3.12724	0.870374	2.96434	4.20237	2.02338	1.80236	6.40084	5.95588	0.847285	3.0687	0.921282	2.62157	0.966017	2.71379	OR7E47P
	ZNF480	3.85863	0.641028	3.70805	6.1449	4.33194	5.63687	7.46566	4.6344	4.01668	9.86359	5.83278	2.10801	6.04585	0.966888	4.94526	4.62156	1.07004	ZNF480
	HSF4	1.40378	0.491725	1.14111	3.67514	2.62441	3.33951	4.96537	2.04156	1.72511	9.77365	5.81384	1.22365	2.23378	0.905404	3.11174	2.32509	1.33833	HSF4
	THC2344956	1.6013	1.47842	1.38237	7.58629	1.59458	3.70542	9.32034	1.7538	2.16049	14.0384	5.77597	1.48877	6.34246	0.913531	4.47912	0.982268	4.55998	THC2344956
	RNF38	1.91874	1.09056	1.46931	4.2399	2.33539	2.60306	4.30802	1.2843	1.56126	6.63319	5.69075	1.27	3.88897	0.922256	2.94565	1.93962	1.51867	RNF38
	FLJ10159	2.16563	0.201234	1.00417	3.12724	0.747459	2.49189	3.42763	1.09045	2.03175	9.40639	5.67655	1.74834	3.79742	0.904551	2.8397	0.59191	4.79753	FLJ10159
	RPS6KC1	1.81645	0.687279	0.917232	3.68357	1.16936	3.01065	3.83848	1.30854	2.02239	8.44701	5.53925	1.27742	2.79039	0.913835	2.80831	1.23614	2.27184	RPS6KC1
	OR7E156P	1.91168	0.687279	1.95183	3.38012	1.19926	3.89532	5.62273	2.69886	2.88846	6.26593	5.47297	1.49434	3.66925	0.934728	3.16446	1.85044	1.71011	OR7E156P
	GSK3B	3.50593	2.44889	2.19092	5.09125	3.7838	4.30755	5.14145	2.95632	3.89263	8.03478	5.43509	3.1407	4.9253	0.944932	4.21958	3.80057	1.11025	GSK3B
	ARID1B	2.38431	1.82084	1.7823	3.99123	2.71743	3.02455	4.76582	2.08396	2.7012	6.88802	5.40195	1.71126	2.97349	0.912847	3.24972	2.38064	1.36506	ARID1B
	C6orf64	2.84989	1.22201	2.16049	4.04181	3.60773	3.71468	5.96901	2.35961	2.91888	9.8411	5.37354	1.83177	2.65856	0.901553	3.73455	3.7248	1.00262	C6orf64
	TJP1	2.40195	1.34129	1.71492	3.90273	2.90678	3.9648	3.39242	1.75077	2.06452	8.07975	5.33567	1.1773	4.11601	0.923808	3.24222	1.83576	1.76614	TJP1
	THC2442210	1.99986	0.21584	1.26934	4.10503	3.31539	4.26586	6.51485	1.87193	2.88143	10.4182	5.29306	1.44242	8.07089	0.962531	3.97417	0.949159	4.18704	THC2442210
	THC2314369	3.26961	0.740022	1.68014	3.96173	3.51472	5.1598	4.8832	2.12637	3.17871	8.80678	5.17943	1.56108	2.75377	0.909477	3.60118	2.03245	1.77184	THC2314369
	OR7E156P	1.67889	0.658879	1.81708	2.93337	1.16271	3.6591	4.84799	2.67159	2.8393	6.29591	5.14156	1.19955	3.15658	0.932056	2.92789	1.71873	1.70351	OR7E156P
	ITCH	3.06151	0.98345	1.64537	4.73722	2.26563	4.31681	5.08276	2.23542	2.39222	6.91051	5.14156	1.6612	2.68786	0.916746	3.31704	3.06044	1.08385	ITCH
	GSK3B	3.73871	2.90329	2.57781	5.41156	4.35519	4.83557	5.05928	2.72006	3.74516	7.37521	5.13209	3.02946	4.67262	0.91368	4.27354	3.79064	1.12739	GSK3B
	MPHOSPH6	2.45485	0.993187	2.28439	3.2031	2.41844	3.23761	3.88543	2.9957	4.00264	8.32709	5.12262	2.12841	5.34642	0.913037	3.56922	3.0692	1.16292	MPHOSPH6
	TREX1	2.23617	2.11377	2.21701	3.86901	2.95661	4.02038	4.24346	2.44745	3.0921	7.42018	5.11315	2.68461	4.95825	0.938238	3.64401	1.78804	2.03799	TREX1
	C1QTNF2	1.51665	0.376502	0.810729	2.62992	1.22251	2.8717	3.62719	1.357	1.88662	6.80558	5.09421	1.13651	3.16025	0.94985	2.49964	0.541916	4.61261	C1QTNF2
	A_32_P179646	2.36315	0.742456	1.75839	4.65293	4.27879	5.50255	7.63587	2.1506	4.23671	15.7248	5.09421	1.49804	5.40867	0.914296	4.69593	1.94113	2.41917	A_32_P179646
	ENST00000320159	2.29261	0.692959	1.6345	2.52876	1.68427	2.65864	3.58023	2.09608	2.07154	5.11917	5.08948	1.37753	2.91856	0.920841	2.59572	2.33695	1.11073	ENST00000320159
	GSK3B	3.386	2.48216	2.25178	4.52649	3.85356	4.14081	4.3491	2.43533	3.28638	6.7756	5.08948	2.82923	4.05376	0.916298	3.80459	3.50285	1.08614	GSK3B
	ENST00000357778	2.14447	0.714056	1.99096	4.28204	2.33872	3.33488	5.22949	1.65081	2.32668	5.26158	5.07528	2.45472	4.7422	0.916836	3.19584	1.42623	2.24075	ENST00000357778
	BC061590	2.93101	1.68777	3.57329	5.84988	5.1093	6.36406	6.73201	3.91046	3.15998	8.21466	5.009	2.44545	5.63205	0.915274	4.66299	4.46019	1.04547	BC061590
	PPP2R5A	1.79881	1.31614	2.09529	3.692	2.27892	2.93654	4.03216	1.78712	2.28923	5.71129	4.99953	1.44242	2.93687	0.919609	2.87049	2.83698	1.01181	PPP2R5A
	FANCC	2.71233	1.50601	1.79099	3.30425	1.91017	2.67717	4.55453	3.12595	2.60523	6.78309	4.91431	2.28415	3.11264	0.908816	3.17545	2.53988	1.25023	FANCC
	ZYG11BL	2.69117	0.765988	1.24761	3.5487	2.69085	3.09403	4.15542	2.31114	1.81172	5.68131	4.90957	1.13466	2.54504	0.92195	2.8144	1.83404	1.53454	ZYG11BL
	SMCR7	1.92579	0.472251	1.28239	2.94601	1.67763	3.43678	3.88543	2.43533	1.90301	6.08604	4.76281	1.27	2.0104	0.914033	2.62261	1.97115	1.3305	SMCR7
	USP36	2.02102	0.315645	2.24091	2.74792	2.13939	2.02409	4.50757	2.53832	3.3449	5.29906	4.7344	0.928861	4.636	0.900105	2.88293	2.14242	1.34564	USP36
	OR7E24	1.72827	0.670239	1.76491	2.84486	1.01654	3.24687	4.08499	2.22027	2.3735	5.33653	4.70599	1.32006	3.51545	0.944593	2.67911	1.55106	1.72728	OR7E24
	GSK3B	3.40717	2.44077	2.33003	4.7035	3.84028	4.36313	4.38432	2.39898	3.26999	6.29591	4.64918	2.61045	3.867	0.909235	3.73544	3.366	1.10976	GSK3B
	THC2342537	3.35779	0.650765	1.28673	4.01231	4.12597	3.9648	3.99108	1.76289	3.20211	9.43637	4.60184	1.51288	3.84137	0.902451	3.51899	1.79346	1.96213	THC2342537
	KIAA1244	1.77765	1.02078	1.41932	3.65828	1.71417	2.98749	3.59197	2.60496	2.17922	5.75626	4.60184	1.34231	2.49011	0.908737	2.70341	2.1841	1.23777	KIAA1244
	SLC26A10	1.84114	0.241805	0.647713	3.1441	1.00326	3.79342	4.41366	2.35052	2.11133	5.5389	4.5829	1.07718	2.46814	0.924332	2.55493	0.578688	4.41503	SLC26A10
	AU158345	1.5237	0.284	0.75639	2.7985	0.890306	2.61232	3.01679	1.04198	1.40444	5.48643	4.5829	0.635927	1.71378	0.90585	2.0575	0.646681	3.18162	AU158345
	APH1B	1.73885	1.13438	1.66058	4.64871	1.98658	2.73275	4.38432	1.94463	2.34775	5.30655	4.54502	1.11241	4.16728	0.915975	2.90075	0.945408	3.06826	APH1B
	AF088033	2.40547	0.464137	1.63015	3.23682	1.57465	2.70032	4.56039	2.08094	1.89365	7.98981	4.52135	0.891781	1.80899	0.904498	2.75065	2.33663	1.17719	AF088033
	ZNF694	2.13389	0.365142	1.1824	2.64677	1.80054	2.31589	3.86196	1.44787	2.02707	5.71878	4.50715	1.15134	2.02505	0.927284	2.39876	1.63448	1.4676	ZNF694
	GSK3B	3.35073	2.03019	2.33003	4.71193	3.88678	4.41871	4.40779	2.31417	3.22084	6.31839	4.49768	2.72355	3.94756	0.917142	3.70449	3.42368	1.08202	GSK3B
	WBSCR18	3.60821	1.09056	1.87359	3.9533	2.31546	3.97406	4.73647	2.75035	2.52096	5.0742	4.47874	1.9875	3.8377	0.937209	3.24624	2.66631	1.2175	WBSCR18
	BE044472	1.98928	1.32587	1.84968	2.41918	1.72746	3.54794	4.18476	1.7326	2.16283	5.95863	4.42666	1.45355	3.22616	0.954315	2.76958	1.64072	1.68803	BE044472
	THC2434479	1.74591	0.964787	0.75639	3.54449	1.24244	1.95461	3.25156	1.40546	1.52147	6.08604	4.41246	0.787956	3.12729	0.922249	2.3693	1.64193	1.44299	THC2434479
	NKTR	2.1092	1.12302	2.1518	4.97324	2.97322	3.75637	4.11433	1.67202	2.26114	8.01979	4.37459	1.77244	3.5301	0.911862	3.29471	1.8621	1.76935	NKTR
	A_32_P119165	1.08634	0.592342	0.808555	3.12724	0.903594	2.6679	2.9757	1.37517	1.2125	5.47144	4.34618	0.582161	1.88223	0.901624	2.07934	0.701818	2.96278	A_32_P119165
	HPS1	1.88347	0.887702	1.83881	3.60349	2.13275	2.86244	3.5098	1.79318	1.81406	4.75191	4.33671	1.32562	2.54504	0.916872	2.56038	1.20339	2.12765	HPS1
	OSBPL6	2.16916	0.163908	0.621631	4.38319	0.797289	2.60769	3.02852	1.26007	1.94982	7.86988	4.31777	0.73419	2.80504	0.903514	2.51601	0.519695	4.84133	OSBPL6
	BX448200	2.21501	0.339177	1.33238	2.89122	2.76061	2.76054	4.43714	1.85376	1.93344	5.80123	4.27043	1.29039	3.20785	0.975731	2.69948	1.47397	1.83144	BX448200
	BE535679	1.46374	0.532296	0.995479	2.60463	1.4617	2.65864	2.8994	1.12679	1.64319	4.67696	4.26096	0.897343	2.32166	0.931203	2.11868	1.31361	1.61286	BE535679
	BC092421	1.6013	0.546902	1.68449	2.56248	2.18258	2.98286	4.22585	1.59023	2.86505	5.18663	4.25149	1.44242	2.40223	0.92411	2.57881	1.40204	1.83932	BC092421
	DST	1.86583	0.848753	2.01487	5.60543	3.22238	5.0579	8.26975	2.1506	3.60004	13.2964	4.21362	1.13095	6.84781	0.939111	4.4711	2.30647	1.9385	DST
	BC040051	2.19385	1.43866	1.8236	2.99237	3.34197	3.51552	4.36084	2.22936	2.86505	5.64383	4.20415	2.44359	4.0501	0.95739	3.16176	2.93167	1.07848	BC040051
	COQ4	2.36315	0.600456	1.3389	2.64677	1.94671	2.4641	3.87369	2.3172	1.76023	5.24659	4.16627	1.62412	2.15688	0.922692	2.50039	1.9697	1.26942	COQ4
	ZNF37A	1.38967	0.413017	1.46062	3.11038	1.58793	2.68643	4.1202	1.61144	2.13474	5.15665	4.13787	1.15876	1.7797	0.910028	2.36518	1.30081	1.81824	ZNF37A
	SDK1	0.959368	0.120091	0.634672	1.99772	0.591323	1.83418	2.25379	1.36306	1.13759	4.09234	4.07632	0.923299	2.69518	0.904086	1.74453	0.363656	4.79721	SDK1
	AB096249	1.36851	0.3692	1.00852	2.21688	0.810577	2.01945	2.96396	1.12074	2.20964	5.21661	4.03844	1.0605	1.86758	0.902553	2.02082	1.45521	1.38868	AB096249
	NOL9	2.25028	0.845507	1.5519	3.11038	1.64773	2.37147	3.43937	2.02944	2.08793	5.68131	4.03371	1.75019	2.87828	0.946899	2.59058	1.62003	1.59909	NOL9
	ZNF574	2.90279	1.19604	2.15832	4.38319	2.24902	3.68689	4.26106	2.8291	2.69886	6.19098	3.99583	1.70569	2.62194	0.906045	3.14459	2.42796	1.29516	ZNF574
	WDR36	1.78471	0.83009	1.39541	3.22839	1.82048	2.01945	3.08722	1.59932	2.9025	5.9961	3.95796	1.80396	3.39095	0.909393	2.60127	2.05518	1.26572	WDR36
	ZNF283	1.68595	0.83009	1.16067	2.74792	1.35871	2.27883	2.57659	1.33883	1.9943	4.85684	3.92482	0.674861	2.12392	0.909509	2.11941	1.41017	1.50295	ZNF283
	QSER1	1.0158	0.705942	1.41497	2.22531	1.14943	2.21399	2.34769	1.30248	2.09963	4.78939	3.89168	0.875095	2.58166	0.905266	2.04716	1.42864	1.43294	QSER1
	DENND2A	2.81814	0.484422	1.61711	2.31803	1.53146	2.03798	3.83261	1.82953	2.99613	6.65567	3.87274	1.54625	4.15263	0.92637	2.74559	0.815031	3.3687	DENND2A
	ABT1	1.38262	0.84145	1.42801	2.30118	1.7939	2.2881	3.08135	1.27825	1.78363	5.36651	3.87274	1.41276	1.83829	0.901333	2.20529	1.60325	1.37551	ABT1
	N4BP1	1.41084	0.607759	1.27587	2.78586	1.52482	2.22325	3.50393	1.8477	1.8679	4.35467	3.77805	1.06791	1.86392	0.915947	2.1625	1.09119	1.98177	N4BP1
	UBE2D4	1.64362	0.586662	1.27369	3.09352	1.48827	2.45484	3.88543	1.58721	1.41146	4.47459	3.73071	1.09758	1.92618	0.921026	2.20414	1.49521	1.47413	UBE2D4
	BAHCC1	1.5237	0.3692	0.75639	2.30961	1.58793	2.01019	2.65876	1.14194	1.3506	3.20791	3.72124	0.871387	2.29237	0.907076	1.83086	0.878131	2.08496	BAHCC1
	C15orf5	1.33324	0.353782	1.09981	3.61613	2.22577	2.4641	3.09896	1.0541	1.83513	7.10538	3.6881	0.889927	2.66589	0.920307	2.41772	0.807693	2.99336	C15orf5
	ABLIM3	1.12161	0.2272	0.999826	2.80693	1.6876	2.96897	2.37704	1.31459	1.61978	4.42213	3.64549	0.711942	2.52307	0.929547	2.03278	0.451426	4.50302	ABLIM3
	A_24_P255836	1.30502	0.542034	1.6019	2.36861	1.04312	3.10329	3.80326	2.09608	2.21901	4.31719	3.62655	1.04752	2.51208	0.924553	2.27582	1.49832	1.51891	A_24_P255836
	ZNF253	1.13572	0.361897	1.09111	1.86286	1.28231	1.88976	2.98157	1.10559	1.42784	4.18228	3.62182	0.845431	1.35491	0.903212	1.78024	0.967907	1.83927	ZNF253
	KIAA0999	1.19216	0.318891	1.14763	2.34332	1.00326	1.78786	2.58246	1.46604	1.83981	4.37715	3.60761	0.99746	1.80533	0.908194	1.88223	1.21128	1.55391	KIAA0999
	ST7OT1	1.5237	0.585851	0.680316	2.55827	1.05641	2.28346	3.39829	1.38123	1.21952	3.83001	3.59341	1.2459	3.27377	0.939445	2.04847	1.17779	1.73925	ST7OT1
	JPH2	1.53076	0.138754	0.60859	2.22953	0.857086	3.21445	3.27503	1.01775	1.54488	7.03043	3.56027	0.652613	1.53801	0.912842	2.09217	0.462581	4.5228	JPH2
	LOC284112	1.22037	0.141188	0.604243	2.54562	0.870374	1.39416	2.73506	1.22978	1.87492	6.43832	3.5508	0.96038	2.40223	0.914004	1.9975	0.435987	4.58155	LOC284112
	PHC3	1.16394	0.645896	0.886802	2.21688	1.26902	1.78323	2.45921	1.04804	1.44189	4.13731	3.5508	0.797226	1.77604	0.914324	1.78279	1.16868	1.52548	PHC3
	LOC645919	1.63304	1.07758	1.88663	3.56556	2.61112	2.62158	4.29041	1.52663	2.56075	6.13101	3.50346	1.34601	2.2704	0.900687	2.69417	2.73986	0.983323	LOC645919
	EID3	0.892353	0.14768	0.536863	2.41918	0.780679	1.55628	1.90163	0.793603	0.917564	4.39215	3.49399	0.559912	1.91885	0.909704	1.56236	0.479397	3.25902	EID3
	THC2281660	1.67889	0.3692	0.545557	3.35483	2.63105	2.63085	3.22808	1.11468	1.25931	5.12667	3.46085	0.596993	2.51941	0.930142	2.19357	1.08784	2.01644	THC2281660
	LOC338620	1.04402	0.334308	1.12589	2.64677	0.803933	1.97314	2.289	1.18435	1.28272	3.70259	3.45611	0.69711	2.22645	0.912193	1.75126	0.584303	2.99718	LOC338620
	TLL2	0.927624	0.21016	0.573813	2.03987	0.644475	1.66744	2.06597	1.18132	0.947994	4.24224	3.44664	0.355971	1.38421	0.901942	1.51444	0.623044	2.43071	TLL2
	CREBBP	1.29797	0.546902	1.03895	3.18624	1.30556	2.27883	2.89353	1.30248	1.41848	4.36216	3.43717	0.867679	1.86026	0.91429	1.98433	1.12647	1.76153	CREBBP
	NR1D2	1.16394	0.564754	0.943314	2.57091	1.06637	2.26494	2.68811	1.05107	1.15164	4.09234	3.42297	0.78981	2.06533	0.938438	1.8335	1.30341	1.40669	NR1D2
	ABC1	1.2627	0.459268	0.765084	2.54984	0.960069	1.63038	2.81723	1.36609	1.49572	4.69195	3.41824	0.578453	1.39153	0.902129	1.79897	0.999665	1.79957	ABC1
	HIVEP1	1.35087	0.551771	1.21283	2.74371	1.62115	2.38073	2.82897	1.44484	1.8164	4.33218	3.3993	0.893635	2.13857	0.948973	2.055	1.2921	1.59043	HIVEP1
	EPC1	1.76707	0.75625	1.60407	3.67514	1.81383	2.90875	3.68588	1.7538	1.68532	5.59137	3.39456	1.12168	2.58532	0.946953	2.48793	1.42862	1.74149	EPC1
	ETS1	1.32619	0.180948	0.912885	2.57934	0.790645	1.81566	1.87815	0.932938	1.33889	4.19727	3.35196	0.845431	2.97349	0.915567	1.77875	0.453687	3.92067	ETS1
	TRIM25	1.63657	0.559074	1.28673	2.35175	1.22251	1.89903	2.52964	1.99006	1.92876	4.32469	3.32355	0.982628	1.79068	0.902663	1.98659	1.29698	1.53171	TRIM25
	A_24_P367259	1.4708	1.0719	1.43671	2.51191	1.4617	1.6767	2.93462	1.41758	1.91939	4.6095	3.32355	1.19213	1.9335	0.902206	2.07384	1.79289	1.1567	A_24_P367259
	ENST00000367590	1.57308	0.537165	0.921579	2.66363	1.568	1.92682	2.55899	1.36003	1.24293	5.05921	3.31408	0.847285	2.02139	0.932721	1.96878	1.27222	1.54752	ENST00000367590
	C16orf52	1.34029	0.815485	1.43019	1.99351	1.74407	1.71376	3.52154	1.25401	1.78831	4.22725	3.30461	0.921445	1.74308	0.907463	1.98443	1.36792	1.45069	C16orf52
	ENST00000381298	0.804176	0.154171	0.778126	2.26746	0.754103	1.81102	1.96032	0.687587	1.08376	4.18228	3.29514	0.559912	2.37659	0.933492	1.59343	0.44045	3.61774	ENST00000381298
	BC030106	1.51665	0.470628	0.702052	2.95023	1.99655	2.61695	3.62719	1.33277	1.52381	5.18663	3.29041	1.00673	1.54533	0.917058	2.13584	1.51055	1.41395	BC030106
	RSC1A1	2.45485	0.494971	1.1824	3.11881	1.56468	1.84345	2.71159	1.32065	1.46061	4.9168	3.26674	0.986336	2.32899	0.915941	2.12699	1.31607	1.61616	RSC1A1
	ENST00000356170	1.14278	0.598022	0.991132	2.41076	1.02319	2.9597	2.58833	1.11468	1.32251	3.62015	3.26674	0.94184	2.01406	0.908061	1.84568	1.34144	1.37589	ENST00000356170
	GHRL	0.94526	0.180137	0.93462	2.14524	0.873696	1.07457	2.82897	1.04501	0.964379	4.27972	3.25727	0.939986	1.77237	0.916691	1.63394	0.443405	3.68499	GHRL
	THC2453775	1.02286	0.27264	0.958529	1.77014	1.78061	1.73692	3.14591	0.951112	1.99664	5.03673	3.2478	0.886219	1.45012	0.902247	1.86586	1.03193	1.80813	THC2453775
	C1QTNF2	1.06871	0.27264	0.54121	2.0188	0.657764	2.17693	2.57072	1.07833	1.37635	5.59137	3.23833	0.826891	2.13124	0.940547	1.81148	0.437349	4.14196	C1QTNF2
	CDH6	1.08634	0.149303	0.384716	2.2506	0.52156	1.72302	1.87229	0.684558	1.56829	4.93179	3.22886	0.778686	1.9335	0.905873	1.62412	0.343165	4.73275	CDH6
	ADRB2	0.991112	0.266148	0.704225	2.53298	1.04976	1.81102	2.99331	0.908705	1.63851	3.50772	3.22886	0.678569	1.48674	0.900778	1.67674	0.560925	2.98925	ADRB2
	OBSCN	1.86583	0.152548	0.573813	1.62684	1.07302	1.79713	2.89353	1.36912	1.6151	5.0817	3.21939	1.48136	2.058	0.925143	1.90826	0.657205	2.9036	OBSCN
	HNRPUL1	1.7706	0.968033	1.60407	2.97551	1.32217	2.12598	2.93462	1.70231	2.05516	4.09984	3.21939	1.13837	2.07998	0.913712	2.15354	1.48031	1.45479	HNRPUL1
	NRM	1.51665	0.96641	1.51278	3.30847	1.76732	2.4641	3.26329	1.90828	2.00366	4.26473	3.20045	1.28298	2.7025	0.947693	2.32013	1.32051	1.75699	NRM
	KIAA1641	1.51312	0.301851	1.87359	3.37169	2.78387	3.22371	3.06374	0.993518	2.83228	5.35902	3.19099	1.18286	3.66193	0.905798	2.56555	1.24766	2.05629	KIAA1641
	INSR	1.53076	0.284	0.954182	3.58242	1.51153	2.63548	2.67637	1.59326	1.91003	4.57203	3.17205	0.717504	2.33631	0.917294	2.11353	1.09297	1.93375	INSR
	THC2280383	1.0934	0.473874	1.00635	2.30961	1.71749	2.26031	3.19286	1.09348	1.67128	3.59017	3.16258	0.674861	1.95181	0.9393	1.86139	1.15492	1.61171	THC2280383
	ZNRF1	1.64715	0.749759	0.925926	2.35175	1.99322	2.14914	2.24792	1.41455	1.35294	4.40714	3.14364	0.838015	1.87125	0.915737	1.93018	1.0954	1.76208	ZNRF1
	DLGAP4	1.79176	0.679976	1.32151	3.5782	1.7939	3.46457	3.052	1.68413	2.09495	4.58702	3.14364	0.986336	2.2411	0.901549	2.33993	1.4675	1.59451	DLGAP4
	TRPC3	0.779486	0.195554	0.621631	2.32646	0.737493	1.9824	2.20683	0.842067	1.04864	4.39215	3.0963	0.604409	1.46477	0.919776	1.5614	0.500514	3.11959	TRPC3
	SGCA	1.5237	0.143623	1.31716	3.4897	2.27892	2.05651	5.29405	1.20555	1.44657	5.65133	3.08683	0.812059	4.76051	0.932434	2.54358	0.566521	4.48982	SGCA
	KIAA1529	0.969949	0.146868	0.995479	1.59734	1.09627	1.37101	1.84294	0.823893	0.795847	3.3878	3.06789	0.695256	1.68083	0.913266	1.42087	0.521097	2.7267	KIAA1529
	THC2379232	1.60835	0.585851	0.873761	3.03873	1.63444	2.26031	3.5861	1.80227	1.54488	6.40833	3.05369	0.647051	1.64054	0.906933	2.20649	1.68699	1.30794	THC2379232
	GPR89A	1.93284	0.965599	1.5606	2.69735	1.62115	2.22325	2.65289	1.32671	1.78363	3.65762	3.03948	1.04196	2.12392	0.934714	2.04823	2.07621	0.986523	GPR89A
	DPY19L1	1.15336	0.821976	1.71275	1.71113	0.980001	2.10283	2.61768	0.963228	1.58233	3.88248	3.01108	0.875095	1.87491	0.909217	1.79145	1.45032	1.23521	DPY19L1
	DPM3	0.994639	0.413828	1.13459	1.92608	1.33546	1.78786	2.45921	1.47816	1.54488	4.06985	2.98267	0.711942	1.34027	0.908462	1.70611	1.09196	1.56243	DPM3
	SAE1	1.44258	0.735153	1.14328	2.41076	0.983323	2.05651	3.15178	1.66899	1.77895	4.51956	2.96847	1.06791	1.69547	0.922199	1.97098	1.45019	1.35912	SAE1
	MTA1	1.58014	0.486856	0.760737	2.07359	1.98658	1.78786	2.78789	1.48422	1.35996	3.8525	2.96373	1.26444	1.53801	0.908295	1.8405	1.3951	1.31926	MTA1
	GPR162	1.00169	0.141188	0.54121	2.95865	0.823866	1.75544	2.44747	1.13588	1.161	3.6876	2.95427	0.663737	2.09462	0.922039	1.64359	0.430942	3.81394	GPR162
	C9orf58	1.50254	0.309965	0.471657	2.74792	0.900272	2.80686	2.15988	1.00563	0.908201	4.07735	2.93533	0.463504	1.71378	0.900528	1.69253	0.940343	1.79991	C9orf58
	CD518214	1.65773	0.88121	1.99965	2.13681	1.68427	2.0843	2.51203	2.17483	1.99898	4.4671	2.92586	1.18286	2.14589	0.90105	2.14243	1.5976	1.34103	CD518214
	THC2378360	1.432	0.567188	0.895496	1.76171	1.04644	1.73228	2.03075	1.32065	0.945653	3.22291	2.90692	0.77127	1.40618	0.903205	1.5415	1.28245	1.20199	THC2378360
	GOPC	1.33677	0.504708	0.973744	2.67206	0.956747	1.96387	2.18335	1.10256	1.20547	3.3878	2.90219	0.815767	1.89688	0.913458	1.68476	0.932377	1.80695	GOPC
	C20orf106	1.38262	0.314022	1.58233	1.80807	1.32217	2.1862	2.01902	0.963228	1.35294	4.33968	2.88798	0.700818	1.86758	0.921197	1.7482	0.787264	2.22061	C20orf106
	TTC17	1.44611	0.405714	1.06286	2.52876	0.930171	1.83418	3.59197	1.19949	1.58935	5.35152	2.88325	0.71565	1.75773	0.933713	1.9459	1.49028	1.30573	TTC17
	LOC645001	1.69653	0.417885	1.03895	1.93029	1.70753	1.78786	3.815	1.84164	1.58701	3.6876	2.87852	1.2941	2.12392	0.923193	1.98514	1.46625	1.35389	LOC645001
	BRPF1	1.40025	0.452777	0.908538	1.89657	1.16271	1.52385	2.31248	1.62052	1.55892	3.37281	2.87852	0.938132	1.49407	0.908778	1.6554	1.40372	1.17929	BRPF1
	RTTN	1.02991	0.685656	1.1911	2.33489	1.12949	2.01019	2.43573	1.11771	1.47934	4.33218	2.86905	0.836161	1.53435	0.912289	1.76814	1.07744	1.64105	RTTN
	AW090036	1.56603	0.676731	1.19762	2.0778	1.77065	1.97314	2.72332	1.31762	1.60106	4.1598	2.85011	1.016	1.46477	0.919697	1.87651	1.34115	1.39919	AW090036
	THC2343253	1.0158	0.326194	1.03895	2.09466	1.08298	1.54238	1.94272	0.963228	0.938631	4.47459	2.84537	0.904759	1.61857	0.906731	1.59914	0.963524	1.65968	THC2343253
	UCP3	1.28386	0.206914	0.802034	1.32339	1.12285	1.73228	2.15988	1.10256	1.43721	5.11168	2.81223	0.661883	1.45012	0.904481	1.6313	0.653979	2.49442	UCP3
	THC2404912	1.10398	0.463325	0.752043	1.88814	0.976679	1.58407	1.97206	0.938996	1.47466	3.14795	2.80276	0.587723	1.31097	0.901726	1.4618	0.68464	2.13513	THC2404912
	CAP2	1.12867	0.507142	0.454269	2.26746	0.604611	2.2881	2.45334	0.92385	0.734988	5.04422	2.7933	0.407883	1.53069	0.919468	1.62604	0.500378	3.24962	CAP2
	FAM69B	1.26975	0.188251	0.662928	2.27167	0.936815	2.16767	2.31835	1.13285	1.17504	2.54834	2.7933	0.70638	1.94082	0.902477	1.54709	0.512014	3.02158	FAM69B
	CREBBP	1.20626	0.470628	0.986785	2.95865	1.18265	2.04724	2.72919	1.1692	1.12355	3.95743	2.78856	0.815767	1.64787	0.914802	1.77568	1.00533	1.76627	CREBBP
	SLC26A10	1.25564	0.13632	0.499913	2.0778	0.657764	2.10283	3.16939	1.65687	0.96906	3.25289	2.78383	0.55435	1.46477	0.907416	1.58319	0.395362	4.0044	SLC26A10
	ENST00000380831	0.874718	0.292925	1.13459	2.30118	1.38861	2.8856	4.54279	1.39335	1.57063	5.16414	2.78383	0.585869	1.63322	0.915073	2.04242	1.7609	1.15987	ENST00000380831
	AY358103	1.24506	0.258034	0.799861	3.19889	0.923527	2.31126	2.23031	1.04198	1.86322	4.57952	2.76489	0.875095	2.06533	0.901536	1.85823	0.543678	3.41788	AY358103
	BRAF	1.24859	0.418697	1.0346	2.41076	1.27234	1.70449	2.04836	1.03895	1.24995	3.55269	2.76016	0.719358	1.55998	0.916531	1.61684	1.06407	1.51948	BRAF
	HDAC8	1.73533	0.711622	1.71275	2.58777	1.7939	2.03335	2.68224	1.30551	1.57765	3.95743	2.72701	0.919591	1.72111	0.915369	1.95887	1.65994	1.18009	HDAC8
	CREBBP	1.2239	0.457645	0.952008	2.90386	1.2059	2.11209	2.68224	1.1692	1.21718	4.11483	2.71755	0.856555	1.61491	0.919119	1.78676	1.02528	1.7427	CREBBP
	BRAF	1.49901	0.516068	1.17371	2.77321	1.61783	2.12135	2.33009	1.22372	1.4138	3.89747	2.68914	0.823183	1.6259	0.911167	1.82342	1.15778	1.57493	BRAF
	GHRL	0.825339	0.150926	0.708572	1.90079	0.697628	0.917091	2.42986	0.745138	0.730306	3.33533	2.6844	0.765708	1.42083	0.912527	1.33169	0.354898	3.75231	GHRL
	ADSSL1	1.02286	0.370822	0.57816	2.03987	0.843798	1.45438	2.30074	0.781487	0.798187	3.13296	2.6844	0.533956	1.29999	0.920227	1.37243	0.541953	2.53238	ADSSL1
	GHRL	0.867664	0.142811	0.68249	1.84178	0.624543	0.866142	2.25379	0.711819	0.67881	3.14795	2.67967	0.804642	1.36956	0.90053	1.28244	0.359922	3.56309	GHRL
	THC2250585	1.03696	0.180948	0.708572	1.62684	1.08963	1.54238	2.12466	0.951112	1.34826	3.88248	2.6702	0.652613	1.09858	0.914991	1.45486	0.542036	2.68407	THC2250585
	GNG7	0.783014	0.111977	1.3302	1.93029	1.07302	1.16721	2.26552	0.714848	1.37635	3.92745	2.66073	0.77127	1.53435	0.906887	1.51125	0.429323	3.52007	GNG7
	C20orf160	0.723053	0.115223	0.402104	1.37396	0.71756	1.10236	1.60817	0.805719	0.940972	3.56768	2.66073	0.457942	1.20844	0.910989	1.20646	0.344595	3.50108	C20orf160
	AF339771	0.881772	0.491725	1.42149	1.66477	1.49492	1.81566	1.92511	1.16314	0.800528	3.20791	2.66073	0.656321	1.80533	0.91274	1.53765	1.35128	1.13792	AF339771
	A_32_P172215	1.12867	0.525805	0.96505	1.78699	2.26563	1.85271	2.82897	1.26613	1.63851	3.26788	2.66073	0.826891	1.99209	0.922113	1.7697	1.58472	1.11672	A_32_P172215
	NR2C1	1.30502	0.494971	0.891149	2.01458	1.26237	1.60259	2.11292	1.06016	1.76491	3.01304	2.656	0.797226	1.63322	0.92129	1.58524	1.1429	1.38704	NR2C1
	GHRL	0.797122	0.146057	0.649887	1.79121	0.664408	0.842983	2.3653	0.736051	0.760736	3.10298	2.65126	0.774978	1.36956	0.904674	1.28096	0.347202	3.68939	GHRL
	GABBR1	0.656038	0.142811	0.443401	1.71956	0.777357	1.83418	1.73729	0.981402	0.950334	3.2379	2.65126	0.419007	1.02168	0.900214	1.27479	0.589671	2.16186	GABBR1
	SF3B3	1.19921	0.718113	0.838985	1.98087	1.15607	1.60723	2.06597	1.4721	1.30378	2.83316	2.65126	0.912175	1.90054	0.934098	1.58765	1.41695	1.12047	SF3B3
	PTGS1	1.16041	0.485234	0.995479	2.20424	1.04312	1.84345	1.99554	0.981402	1.80704	4.36216	2.63233	0.934423	2.51208	0.934676	1.76592	0.43248	4.08323	PTGS1
	LOC150166	1.02991	0.219085	0.852026	1.91343	0.664408	1.48217	2.33595	1.10862	1.2125	3.40279	2.63233	0.673007	1.36956	0.933087	1.45352	0.474804	3.06131	LOC150166
	VCPIP1	1.30502	0.471439	1.02156	2.40654	1.07634	1.60259	2.52377	1.12679	1.03928	4.4596	2.62759	0.622949	1.65519	0.93276	1.68759	1.20906	1.39579	VCPIP1
	AA743218	0.902935	0.727039	0.788993	1.76171	1.19261	1.51922	2.45334	0.914763	1.22654	3.44026	2.62286	0.68784	1.18647	0.904816	1.4942	1.0341	1.44493	AA743218
	ENST00000367245	0.959368	0.127394	0.556425	2.34754	0.803933	1.49143	2.07771	0.693645	1.32017	4.6095	2.61339	0.495022	2.17519	0.944551	1.55929	0.339963	4.58663	ENST00000367245
	HSPC047	0.902935	0.18744	0.952008	1.46668	1.04976	1.34321	1.7549	0.942025	1.01587	3.64263	2.58498	0.533956	1.28534	0.917259	1.3586	0.68314	1.98875	HSPC047
	SV2B	0.592551	0.133886	0.649887	1.91343	0.767391	1.04678	2.45921	0.7724	0.435375	2.49588	2.57078	0.231752	2.02505	0.906727	1.23803	0.311208	3.97814	SV2B
	USHBP1	0.931151	0.108731	0.397757	1.49619	0.857086	1.19037	1.64339	0.820864	0.905861	2.78819	2.56604	0.426423	1.15717	0.914917	1.17609	0.315046	3.73309	USHBP1
	BU726029	2.09509	0.324571	0.732481	3.1441	1.93343	2.30662	3.33372	1.04804	1.4138	8.07225	2.56604	0.945548	3.2701	0.91164	2.39891	0.996509	2.40731	BU726029
	LOC375748	0.881772	0.319702	0.662928	1.83757	0.784001	1.25058	1.94272	0.602775	0.819254	3.29786	2.55184	0.558058	1.06196	0.903795	1.27469	0.703844	1.81104	LOC375748
	UBR1	1.00169	0.581794	1.05199	1.72799	1.23912	1.73692	1.8312	0.839038	1.45125	2.84815	2.54711	0.634073	1.7797	0.931682	1.48231	0.768445	1.92897	UBR1
	BGLAP	0.733634	0.263714	0.473831	1.25174	0.893628	1.13015	1.85468	0.911734	0.835639	2.78819	2.54711	0.634073	1.1059	0.905823	1.18646	0.770265	1.54033	BGLAP
	KIAA1919	0.818284	0.609382	0.838985	1.72799	0.883662	1.75081	2.11292	1.03895	1.28038	3.08799	2.54237	0.815767	1.38787	0.922423	1.45349	1.04242	1.39434	KIAA1919
	GHRL	0.814757	0.150926	0.667275	1.69427	0.637831	0.907828	2.30074	0.696674	0.669447	3.24539	2.53764	0.711942	1.29266	0.916603	1.25595	0.330017	3.80572	GHRL
	ZNRF1	1.29091	0.468194	0.680316	1.69427	1.41519	1.54701	2.08358	1.06319	1.01119	3.41778	2.53764	0.622949	1.42815	0.940362	1.48157	0.835757	1.77272	ZNRF1
	BM680823	1.01933	0.309154	0.656408	1.71956	1.20258	1.66744	2.17162	0.714848	0.943312	2.80318	2.52817	0.648905	1.29632	0.931707	1.36006	0.765095	1.77764	BM680823
	ARHGAP28	0.899407	0.112788	0.525995	1.82071	0.68434	1.35711	2.34182	0.811777	1.49338	4.82686	2.5187	1.27185	3.59968	0.911604	1.71265	0.355894	4.81225	ARHGAP28
	ELMO1	0.839447	0.128206	0.802034	1.46668	0.697628	1.02825	1.63165	0.639123	1.14696	2.87813	2.5187	0.491314	1.31097	0.909104	1.19839	0.367709	3.25907	ELMO1
	TMCC3	1.14983	0.443039	0.875935	2.07359	0.890306	1.46827	2.34769	1.36306	0.994808	2.78819	2.5187	0.556204	2.07631	0.94296	1.50353	0.887461	1.6942	TMCC3
	KIAA1683	2.06687	0.353782	1.04112	2.36861	1.72082	2.1723	3.19286	1.89314	1.49338	4.36216	2.50923	0.765708	2.30702	0.966576	2.019	0.745206	2.70932	KIAA1683
	ATXN7L1	0.871191	0.377314	0.739002	1.50461	1.32882	1.56091	1.6786	0.890531	1.04864	3.44776	2.50923	0.643343	1.28534	0.91324	1.37579	0.802486	1.71441	ATXN7L1
	GHRL	0.768905	0.163097	0.780299	2.01458	0.737493	0.958777	2.25379	0.745138	0.669447	3.0805	2.5045	0.678569	1.27069	0.901768	1.27891	0.350136	3.65259	GHRL
	SEMA6C	1.03696	0.217463	0.573813	2.12416	0.88034	1.75081	2.28313	1.2419	0.664766	3.05801	2.49029	0.496876	1.16449	0.909782	1.38331	0.638832	2.16537	SEMA6C
	CA771684	1.27681	0.331062	0.96505	1.94293	1.38197	1.80639	2.62942	1.64173	1.45827	3.97242	2.47136	0.669299	1.18647	0.912164	1.67178	1.13881	1.46801	CA771684
	MPHOSPH9	1.08634	0.576114	0.921579	1.53412	0.850442	1.31542	1.69621	0.811777	1.24527	3.52271	2.44295	0.849139	1.42449	0.901277	1.40589	1.00026	1.40552	MPHOSPH9
	WNT5B	1.87288	0.2272	1.20414	1.06208	0.923527	1.53312	2.23031	1.29339	1.42316	3.9949	2.42875	0.990044	1.91153	0.909594	1.62269	0.625335	2.59492	WNT5B
	FRMD4B	0.92057	0.417074	0.50426	1.28967	0.760747	0.981936	1.52013	0.611862	0.814572	3.08799	2.42401	0.444964	1.30365	0.909543	1.16011	0.531952	2.18086	FRMD4B
	BRAF	1.15688	0.394354	0.947661	2.13259	1.13946	1.5748	1.84294	0.817835	1.00183	2.83316	2.42401	0.691548	1.3659	0.907516	1.40946	0.912813	1.54408	BRAF
	ENST00000295112	0.83592	0.475497	1.31934	1.49197	1.48163	1.46827	1.76077	0.92385	1.14227	3.01304	2.42401	0.54508	1.53069	0.90519	1.41633	1.01476	1.39573	ENST00000295112
	ALPP	1.0158	0.432491	1.08677	2.15788	1.36204	2.02872	2.57072	1.31762	0.842661	3.48523	2.40981	0.78981	1.29266	0.915561	1.5994	0.885432	1.80635	ALPP
	THC2281837	0.966422	0.292114	0.604243	2.43604	1.69424	1.55628	2.84658	0.690616	1.46763	4.96177	2.40508	0.841723	1.81998	0.925125	1.73713	0.500181	3.47301	THC2281837
	LOC153561	0.825339	0.248297	1.05634	1.43297	1.66102	1.55628	2.1364	0.95717	1.32017	3.29786	2.40508	0.80835	1.32196	0.912882	1.46363	0.818288	1.78865	LOC153561
	AL162073	1.15688	0.26128	0.660755	1.44983	1.05641	2.43631	2.01902	1.19949	0.908201	3.25289	2.40508	0.682277	1.20844	0.90683	1.43822	0.817582	1.75911	AL162073
	AK093713	1.40378	0.386239	0.721614	1.45825	1.91017	1.72765	1.88989	1.13285	1.53552	3.58267	2.40034	0.556204	1.48674	0.902013	1.55323	1.02152	1.52051	AK093713
	SORCS2	0.821812	0.120091	0.471657	1.75328	0.498306	1.73228	2.09532	1.41152	0.697536	3.11048	2.39561	0.615533	1.94082	0.948874	1.35879	0.370017	3.67223	SORCS2
	BRAF	1.22743	0.486856	1.07807	2.48662	1.27566	1.80176	2.00728	0.938996	1.19845	3.26788	2.39561	0.726774	1.46111	0.903209	1.56558	1.02686	1.52463	BRAF
	ZNF138	1.45316	0.392731	1.08677	2.00615	2.00651	2.99213	2.55312	0.975344	0.734988	4.0024	2.38614	0.954818	2.25941	0.921274	1.83105	1.45499	1.25846	ZNF138
	A_23_P392897	1.91168	0.630479	1.25413	2.49505	1.85038	2.11672	2.82897	1.39335	1.46295	3.11797	2.37667	1.14207	1.77237	0.917424	1.87329	1.37489	1.3625	A_23_P392897
	BX101252	0.818284	0.243428	0.717267	1.87972	0.900272	1.38953	1.88402	0.754225	0.706899	2.09864	2.37193	0.487606	1.84561	0.900912	1.23826	0.545602	2.26954	BX101252
	PRR4	1.50959	0.301851	0.71944	1.46247	0.827188	1.87124	2.00728	0.984431	0.880113	3.32784	2.37193	0.730482	1.03999	0.906375	1.38722	0.849126	1.6337	PRR4
	TMEM86B	2.0316	0.671862	1.20414	2.29275	1.53478	1.78786	2.88766	1.7114	1.48168	3.47774	2.3672	0.782394	1.53801	0.903973	1.82839	1.61837	1.12978	TMEM86B
	KIAA2010	1.14983	0.539599	0.83029	2.29275	1.72414	1.57943	2.45334	1.03895	1.17738	2.78819	2.32932	0.908467	1.5966	0.90613	1.56987	0.996677	1.5751	KIAA2010
	MTHFSD	0.931151	0.487668	0.986785	1.74906	1.42848	1.82029	2.17162	1.17526	1.43721	2.45091	2.32932	0.945548	1.39886	0.906511	1.48555	1.07948	1.37617	MTHFSD
	ENST00000379731	1.14278	0.355405	0.643366	2.11573	1.09295	2.61695	2.12466	1.57509	1.36698	2.80318	2.31512	0.508	2.08364	0.904269	1.59568	0.790094	2.01961	ENST00000379731
	MLLT10	1.36851	0.910422	1.42367	2.49505	1.77065	2.27883	2.73506	1.49028	1.78831	3.03553	2.31512	1.27	1.97744	0.929383	1.91222	1.32129	1.44724	MLLT10
	EGFR	0.973476	0.787085	0.843332	2.09887	1.27566	1.43122	2.03662	1.1692	1.06737	3.63514	2.31039	0.513562	1.55266	0.917009	1.51497	1.41715	1.06903	EGFR
	AK098511	0.987585	0.335931	0.810729	1.85864	1.38197	2.24178	1.6786	0.829951	1.6783	3.55269	2.30092	0.615533	1.51238	0.900794	1.52192	0.662009	2.29895	AK098511
	FLT4	0.839447	0.239371	1.07373	1.55098	0.870374	1.2969	2.15988	1.0541	0.957357	2.53335	2.30092	0.858409	1.33294	0.919742	1.3129	0.586513	2.23849	FLT4
	STXBP4	1.16394	0.337554	0.582507	1.78699	0.803933	1.48217	2.47682	0.890531	1.14227	2.71324	2.30092	0.826891	1.25238	0.922208	1.36616	0.893675	1.52871	STXBP4
	RABIF	1.43905	0.654822	0.995479	1.96401	1.05641	1.27837	2.04249	1.20555	1.48402	2.84815	2.29618	0.96965	1.58195	0.9211	1.52432	1.05993	1.43813	RABIF
	THC2280176	0.761851	0.275074	0.630325	1.49197	1.18265	1.2969	2.11292	0.932938	0.758395	2.95308	2.27251	0.619241	0.919145	0.9086	1.24669	0.839483	1.48507	THC2280176
	THEM4	1.07576	0.258034	0.465136	1.48354	0.963391	1.35711	1.53774	0.781487	0.77478	2.49588	2.27251	0.493168	1.04731	0.90895	1.1543	0.860738	1.34105	THEM4
	CR992331	1.0934	0.228011	1.19544	1.80385	1.30224	1.43585	2.73506	1.19949	0.814572	2.56333	2.26304	0.830599	1.5966	0.911495	1.46627	0.548373	2.67385	CR992331
	THC2406192	1.16041	0.644273	0.721614	1.94715	1.28563	1.80639	1.73729	1.13891	0.819254	2.75821	2.26304	0.596993	1.41351	0.909392	1.40713	0.716059	1.9651	THC2406192
	THC2313599	0.825339	0.251543	1.1085	1.30231	0.710916	1.24132	2.12466	0.829951	0.910542	3.77754	2.25831	0.650759	1.1059	0.905181	1.3152	0.754902	1.74221	THC2313599
	WIBG	1.1322	0.512822	0.869414	2.01458	1.20922	1.68597	2.26552	0.860241	1.37167	2.87813	2.25357	0.975212	1.58195	0.948017	1.5085	0.974938	1.54728	WIBG
	A_32_P64025	1.05813	0.26696	0.808555	1.52569	1.16271	2.06577	2.289	1.12679	1.2125	2.81817	2.23464	0.713796	0.996045	0.902299	1.40606	0.712182	1.9743	A_32_P64025
	A_32_P110016	1.08634	0.193931	0.532516	1.53412	1.19593	1.1811	1.94272	1.11165	0.987786	2.81817	2.2157	0.450526	0.977735	0.912078	1.24832	0.945136	1.32079	A_32_P110016
	AK123446	0.917043	0.29536	0.891149	1.42032	0.71756	1.54701	2.1364	0.911734	0.997149	2.34598	2.2015	0.650759	0.999707	0.90002	1.23321	0.756233	1.63072	AK123446
	A_32_P46112	0.804176	0.397599	1.04764	1.81228	1.22915	1.74618	2.42986	1.22675	0.997149	2.86314	2.2015	0.604409	1.06928	0.900519	1.41763	0.917619	1.5449	A_32_P46112
	LTBP4	0.952314	0.288057	0.53469	1.80385	0.860408	1.3849	1.74316	1.22978	0.795847	2.29351	2.19676	0.485752	1.31463	0.907912	1.22182	0.568375	2.14967	LTBP4
	RNF41	1.45316	0.469005	0.819423	1.33603	1.05973	1.64891	1.80772	1.22372	1.01822	2.81817	2.19676	0.786102	1.24506	0.925132	1.37554	1.26688	1.08577	RNF41
	BRAF	1.19568	0.407337	0.973744	2.18738	1.1162	1.63965	1.94272	0.796632	1.06269	2.87813	2.18256	0.691548	1.29266	0.910623	1.41284	0.918891	1.53755	BRAF
	F5	0.962895	0.330251	0.904191	1.36132	0.531526	1.24595	1.69034	0.726964	0.922246	2.03867	2.17782	0.474628	1.31463	0.903783	1.12934	0.437975	2.57855	F5
	ORAOV1	0.994639	0.196365	0.838985	1.72799	1.0099	1.6767	1.76664	1.08439	1.05099	2.99056	2.17782	0.871387	1.05464	0.910095	1.34162	0.91635	1.46409	ORAOV1
	RP11-114G1.1	0.888826	0.428434	0.771605	1.47511	1.02983	1.26911	2.11292	1.12679	0.997149	2.09114	2.17782	0.54508	1.24872	0.905538	1.24327	0.948892	1.31024	RP11-114G1.1
	LOC349196	0.733634	0.150926	0.426013	1.4414	0.697628	1.38027	2.14814	0.890531	0.758395	2.66827	2.15889	0.437548	0.827596	0.917232	1.13225	0.426976	2.65178	LOC349196
	U94903	0.694836	0.360274	0.68249	1.4414	0.890306	1.25984	1.88989	0.896589	0.924587	2.83316	2.15889	0.500584	1.10224	0.935512	1.2027	0.736661	1.63264	U94903
	ZNF286	0.807703	0.146057	0.489045	1.36553	0.53817	1.58407	1.50252	0.639123	0.671788	2.24854	2.15889	0.641489	1.03266	0.900101	1.06351	0.657052	1.6186	ZNF286
	NAT6	1.15336	0.426811	0.775952	1.39925	1.09959	1.32469	1.86642	1.52663	1.49338	2.62329	2.15889	0.841723	1.64787	0.931344	1.4106	0.977212	1.4435	NAT6
	W45382	1.50254	0.256411	0.952008	2.09887	1.53478	2.0704	2.86419	1.76895	1.52849	3.0805	2.14942	0.78981	1.91885	0.944883	1.73194	1.30056	1.33169	W45382
	A_32_P160615	0.857082	0.20448	0.812902	1.36132	1.87363	1.76007	2.289	0.951112	1.13057	4.09234	2.13995	0.574745	1.22308	0.904241	1.48233	0.840612	1.76339	A_32_P160615
	GGCX	1.32266	0.748136	1.20849	2.02301	0.920205	1.92219	2.81723	1.32065	1.4887	3.04302	2.13995	0.947402	1.57097	0.922846	1.65174	1.23402	1.33851	GGCX
	LYL1	1.1851	0.176891	0.915058	1.79964	1.00326	1.25521	1.86642	1.18738	1.13291	2.06866	2.13048	0.708234	1.58195	0.907411	1.30855	0.437021	2.99426	LYL1
	A_24_P770721	0.733634	0.200423	0.543384	1.04944	0.704272	1.2969	1.64339	0.938996	0.655403	1.92625	2.13048	0.552496	1.10224	0.90226	1.03672	0.492674	2.10426	A_24_P770721
	ENST00000317656	0.613713	0.118468	0.460789	1.68584	0.551458	0.968041	1.64339	0.693645	0.725625	3.17793	2.12101	0.533956	1.28168	0.929811	1.1212	0.347006	3.23105	ENST00000317656
	HAS2	0.853555	0.220708	0.426013	1.6437	0.561424	1.50996	1.526	0.630036	0.767758	2.42842	2.12101	0.376365	2.14589	0.932588	1.17006	0.543885	2.15131	HAS2
	CCNJL	0.909989	0.214217	0.417319	1.00308	0.704272	1.14405	1.81946	1.08136	0.922246	2.90811	2.12101	0.533956	0.886187	0.908163	1.1281	0.62577	1.80273	CCNJL
	RFX2	0.892353	0.509576	0.969397	1.98087	0.827188	1.68597	2.0601	0.978373	1.04864	3.56768	2.12101	0.867679	1.85294	0.95202	1.48937	0.858579	1.73469	RFX2
	LOC440419	1.16394	0.456022	1.09546	2.1073	1.39193	1.85271	2.17162	1.40546	1.04864	3.14795	2.12101	0.708234	1.1828	0.902381	1.52716	0.964719	1.58301	LOC440419
	ACTR3B	1.25564	0.512011	1.00852	1.8165	1.09627	2.25567	1.79599	0.920821	1.03694	3.2379	2.12101	0.721212	1.31097	0.907129	1.46842	1.51431	0.969697	ACTR3B
	OSMR	0.613713	0.168777	0.417319	1.03679	0.544814	0.954145	1.79599	0.684558	0.538367	1.85879	2.11154	0.333723	1.24506	0.912073	0.94643	0.343332	2.7566	OSMR
	RFFL	1.00875	0.724605	1.265	1.60998	1.12285	1.89903	1.99554	1.45393	1.37635	2.75821	2.08787	0.726774	1.45012	0.923492	1.49838	1.1871	1.26222	RFFL
	SHE	0.599605	0.10792	0.404278	1.66477	0.531526	0.94025	1.58469	0.569455	0.655403	2.38345	2.08314	0.348555	1.15717	0.920119	1.00232	0.284297	3.52562	SHE
	NTF3	1.19921	0.143623	0.61511	1.5004	0.65112	1.28763	2.06597	0.799661	1.39507	3.50772	2.08314	0.730482	1.46477	0.945699	1.34184	0.42348	3.1686	NTF3
	FAM107A	0.571388	0.349725	0.554251	1.46668	0.66773	0.805929	2.73506	0.660326	0.552411	2.9231	2.0784	0.348555	1.91885	0.929537	1.20249	0.31904	3.76909	FAM107A
	KIAA1957	1.07929	0.21584	0.930273	2.41918	1.06305	1.82492	2.67637	1.03592	1.74618	5.26158	2.0784	0.825037	2.02871	0.925721	1.78344	0.508503	3.50724	KIAA1957
	CARD12	0.75127	0.151737	0.447748	1.66477	0.514916	1.25058	1.64339	0.599746	1.06503	3.58267	2.06893	0.472774	0.981397	0.907833	1.16884	0.320023	3.65237	CARD12
	TNFRSF21	1.53428	0.998056	0.947661	1.85864	1.24909	2.01019	1.9075	0.908705	1.83045	3.02054	2.06893	0.776832	1.92618	0.913841	1.61823	1.55159	1.04295	TNFRSF21
	PCAF	0.871191	0.241805	0.769431	1.5299	0.730848	1.19037	1.42622	0.6785	0.599226	2.14361	2.0642	0.496876	1.30365	0.917367	1.08045	0.374211	2.88727	PCAF
	FAM70B	0.962895	0.249108	0.788993	1.95558	0.946781	1.62112	3.19286	1.06016	0.93629	2.80318	2.0642	0.596993	1.45012	0.910322	1.43294	0.727086	1.97081	FAM70B
	SNX19	0.790068	0.1704	0.621631	1.36553	0.784001	1.26447	1.30297	0.733022	0.781802	2.42842	2.0642	0.444964	1.14252	0.930023	1.06877	0.575341	1.85763	SNX19
	TMEM76	1.20626	0.368388	0.880282	1.95558	0.956747	1.76934	1.87815	1.12679	1.05333	3.49273	2.05473	0.541372	1.28534	0.928698	1.42839	0.756121	1.8891	TMEM76
	AK130118	0.917043	0.160663	0.878108	2.23796	0.923527	1.84808	2.31248	0.872357	1.24995	3.36531	2.04526	0.673007	2.40223	0.967287	1.52969	0.471714	3.24283	AK130118
	ZFAND3	0.994639	0.311588	0.654234	1.56783	0.764069	1.15794	1.90163	0.969286	0.959697	2.06866	2.04526	0.548788	1.05464	0.900764	1.15371	0.729725	1.58102	ZFAND3
	THC2286259	0.768905	0.220708	0.465136	1.75328	0.664408	1.40806	1.70795	0.981402	0.64604	2.51836	2.03579	0.400467	0.999707	0.912118	1.12079	0.550192	2.03708	THC2286259
	ISLR2	0.952314	0.194743	0.489045	1.31917	0.697628	1.00046	2.96983	0.696674	0.67881	5.68131	2.03106	0.330015	1.39153	0.900655	1.41789	0.444498	3.18987	ISLR2
	GAS8	1.03344	0.32944	0.443401	0.96936	0.757425	1.20889	1.31471	0.945054	0.706899	2.48838	2.02632	0.589577	1.04731	0.904798	1.06617	0.981135	1.08667	GAS8
	EGFR	0.885299	0.658879	0.686837	1.78699	1.08298	1.22742	1.77251	1.04198	0.905861	3.44776	2.02632	0.433839	1.22308	0.902797	1.32152	1.23429	1.07068	EGFR
	FLJ23569	0.994639	0.107108	0.693358	1.31496	0.68434	1.25058	1.96032	0.696674	0.943312	2.69825	2.01685	0.556204	1.28168	0.968091	1.1691	0.34484	3.39027	FLJ23569
	CBLL1	0.892353	0.438171	0.89767	1.61841	0.730848	1.37564	1.46731	0.823893	1.20313	3.02803	2.01685	0.552496	1.65153	0.936213	1.28433	0.8702	1.47591	CBLL1
	FAM120B	0.94526	0.31808	0.556425	1.55098	1.05641	1.41732	1.64339	0.963228	0.856705	2.52586	2.01212	0.511708	0.933792	0.913815	1.17625	0.669428	1.7571	FAM120B
	NAT11	0.952314	0.2556	0.852026	1.26017	0.913561	1.37564	1.61404	1.15103	1.22888	2.17359	2.01212	0.847285	1.17914	0.911559	1.21657	0.873126	1.39335	NAT11
	THC2449829	0.72658	0.212594	0.57816	1.1548	1.03648	1.38953	1.74903	0.917792	0.650722	2.21106	2.00739	0.393051	0.856892	0.906417	1.06801	0.55108	1.93802	THC2449829
	ULK4	0.860609	0.18176	0.447748	1.2981	0.810577	1.04678	1.4497	0.693645	0.894157	2.6083	2.00739	0.485752	0.882525	0.915406	1.05131	0.630146	1.66836	ULK4
	PAK2	1.01933	0.411394	0.712919	1.74485	0.943459	1.35711	1.81946	0.896589	0.884794	2.62329	2.00739	0.611825	1.20478	0.941985	1.24901	0.810651	1.54075	PAK2
	AK123248	0.648984	0.112788	0.330377	1.53412	0.451797	1.17647	1.40862	0.593688	0.734988	3.2379	2.00265	0.292934	0.878863	0.91076	1.03109	0.324668	3.17583	AK123248
	IL17B	0.708945	0.127394	0.367327	1.52569	0.591323	1.27837	1.93098	0.669413	0.884794	1.87378	1.99792	0.522832	1.3183	0.913969	1.06131	0.382849	2.77214	IL17B
	FAM107A	0.564334	0.441417	0.606416	1.49619	0.710916	0.921723	2.79962	0.763313	0.603907	2.97557	1.99318	0.359679	2.40589	0.923496	1.28017	0.309201	4.14023	FAM107A
	LOC129530	0.867664	0.256411	0.78682	1.60998	0.757425	1.21816	1.8312	0.878415	0.608589	2.69075	1.98845	0.474628	0.849568	0.905463	1.13985	0.513655	2.2191	LOC129530
	LOC441320	0.987585	0.209348	0.86724	1.5004	1.12285	1.54238	2.15401	1.04198	0.987786	2.1511	1.98371	0.828745	1.20844	0.920519	1.27581	0.833259	1.53111	LOC441320
	SLC9A5	1.32619	0.398411	0.925926	1.95136	1.70088	2.13062	2.32422	1.51754	1.24995	2.48838	1.97898	0.986336	1.94815	0.925308	1.60976	0.735545	2.18853	SLC9A5
	HNRPUL1	1.26975	0.519314	0.817249	1.7027	0.760747	1.32469	1.52013	1.01169	1.00651	2.24854	1.97898	0.713796	1.53435	0.926312	1.26219	0.804913	1.56811	HNRPUL1
	RAP2B	1.03344	0.303474	0.760737	2.18317	0.963391	1.31542	1.96032	1.17526	1.53552	2.48089	1.97898	0.654467	1.94449	0.910633	1.40689	0.904071	1.55617	RAP2B
	THC2345565	0.931151	0.321325	0.721614	1.82071	0.803933	1.40806	1.61404	0.733022	0.952675	2.44341	1.97424	0.411591	1.03266	0.906388	1.1668	0.590012	1.97759	THC2345565
	STARD13	0.705418	0.373257	0.61511	1.26438	0.664408	1.00046	1.39101	0.714848	1.10248	2.04617	1.97424	0.385635	1.5966	0.920587	1.06416	0.624872	1.703	STARD13
	BC034006	0.850028	0.149303	0.402104	1.31496	0.671052	1.17647	1.33819	0.630036	0.648381	2.68326	1.96951	0.439402	1.02168	0.933257	1.02264	0.408625	2.50265	BC034006
	TMPO	1.31208	0.800068	1.29543	1.43297	1.09627	1.30616	2.06597	1.07227	1.39507	2.48089	1.96951	1.1532	1.4428	0.917158	1.4479	1.19876	1.20783	TMPO
	AK098210	0.909989	0.263714	0.717267	0.952501	0.976679	1.13942	1.53187	0.829951	0.795847	2.66827	1.96951	0.69711	0.963088	0.910212	1.10886	1.11855	0.991343	AK098210
	KPTN	1.58366	0.357028	0.75639	1.60155	1.27566	1.96387	2.30661	1.52663	1.44189	2.62329	1.96004	1.07162	1.38421	0.904817	1.52711	0.909271	1.67949	KPTN
	MGC70863	0.987585	0.335931	0.68249	1.95558	0.893628	1.69523	1.74903	0.672442	0.852024	2.66827	1.96004	0.519124	1.05097	0.904525	1.23249	0.789981	1.56015	MGC70863
	A_32_P147603	1.04402	0.535542	0.865067	1.49197	1.4019	1.51459	2.07771	1.05713	1.04864	1.88877	1.96004	0.674861	1.43914	0.905756	1.30764	0.936904	1.39571	A_32_P147603
	SYNGR1	0.663093	0.145246	0.612937	1.14637	0.664408	0.995831	1.88402	0.775429	0.744351	2.36846	1.95057	0.433839	1.17548	0.955458	1.04308	0.374903	2.78227	SYNGR1
	OR7E91P	0.790068	0.232068	0.634672	1.08737	0.784001	1.38027	2.50029	0.95717	0.833298	2.48838	1.95057	0.569183	1.00337	0.913123	1.17006	0.686377	1.70468	OR7E91P
	MLL5	0.909989	0.470628	0.797687	1.91343	0.933493	1.48217	2.17162	1.13285	1.10482	2.7732	1.95057	0.561767	1.45012	0.952451	1.35787	0.879284	1.54429	MLL5
	THC2399152	0.747743	0.413828	0.79334	1.56362	1.00326	1.21352	1.9838	0.951112	0.87075	2.56333	1.95057	0.613679	0.988721	0.916709	1.20441	0.787341	1.52971	THC2399152
	AK057725	0.790068	0.224765	0.686837	1.02836	0.86373	1.33395	1.81946	0.6785	0.61327	2.50337	1.95057	0.411591	0.703091	0.90477	1.04674	0.73433	1.42543	AK057725
	THC2443836	0.783014	0.108731	0.82377	2.24639	0.750781	1.38027	2.61768	0.702732	1.38571	5.66632	1.94584	0.619241	2.10927	0.914622	1.62613	0.332134	4.89602	THC2443836
	A_32_P223292	0.846501	0.262091	0.686837	1.58469	1.26902	1.68597	2.35356	0.963228	1.17504	2.67576	1.94584	0.613679	1.09126	0.925964	1.3195	0.732224	1.80204	A_32_P223292
	SDCCAG8	0.670147	0.253165	0.517301	1.27703	0.654442	1.07457	1.26189	0.569455	0.594544	2.35347	1.9411	0.348555	0.805625	0.900767	0.947792	0.518722	1.82717	SDCCAG8
	PLA2G5	0.804176	0.158228	0.439054	1.92186	0.604611	2.22788	2.41812	0.684558	0.725625	3.08799	1.93164	0.793518	1.36224	0.921501	1.31996	0.37432	3.52629	PLA2G5
	JAK3	0.969949	0.345668	1.03678	1.66056	1.35539	1.42659	2.1364	0.960199	0.692855	2.31599	1.93164	0.678569	1.17182	0.901648	1.28326	0.818364	1.56808	JAK3
	ITGA3	1.55192	0.550148	1.1824	2.60041	1.66434	1.88976	2.23031	1.6811	1.76023	3.79253	1.93164	1.09758	2.21913	0.918314	1.85781	1.58139	1.17479	ITGA3
	AL833114	0.786541	0.103863	0.341245	2.00615	0.518238	1.32469	1.60817	0.599746	0.758395	3.20791	1.9269	0.30035	0.922807	0.904363	1.10808	0.297227	3.72806	AL833114
	THC2425063	0.497319	0.103051	0.384716	1.23909	0.584679	0.981936	1.31471	0.484643	0.617951	3.29036	1.92217	0.302204	1.18647	0.930051	0.993023	0.286917	3.46101	THC2425063
	C1orf24	0.634876	0.133886	0.599896	1.27703	0.478374	1.04678	1.36166	0.663355	0.77478	2.21106	1.92217	0.409737	0.963088	0.921511	0.959745	0.300712	3.19157	C1orf24
	ARHGAP24	0.825339	0.26128	0.791167	1.87972	0.976679	1.54238	2.08945	0.860241	0.992468	2.96058	1.92217	0.446818	1.85294	0.979526	1.33855	0.442678	3.02376	ARHGAP24
	AF086288	0.828866	0.172023	0.460789	1.68584	0.71756	0.9912	1.42622	0.654268	0.875431	2.29351	1.92217	0.422715	1.2597	0.925742	1.05464	0.410194	2.57107	AF086288
	AK095738	0.938205	0.387051	0.443401	1.05365	0.710916	1.02825	1.63165	0.799661	1.05333	2.7732	1.92217	0.678569	0.919145	0.902323	1.10301	0.588818	1.87327	AK095738
	EGFR	0.765378	0.581794	0.712919	1.60155	1.00658	1.12089	1.64339	0.866299	0.786484	3.01304	1.90796	0.422715	1.06928	0.904106	1.19218	1.114	1.07018	EGFR
	ENST00000308894	0.952314	0.123337	0.652061	1.96822	1.14943	1.52849	2.07184	1.09045	1.20781	3.05801	1.90323	0.556204	1.73576	0.9725	1.3844	0.396286	3.49342	ENST00000308894
	KIAA0754	0.768905	0.32944	0.64554	2.0188	1.14943	1.6767	1.91337	0.929909	1.51679	2.95308	1.90323	0.634073	1.22308	0.905438	1.35864	0.549612	2.472	KIAA0754
	MYST4	1.16394	0.201234	0.721614	1.94293	1.10956	1.5748	1.91337	0.745138	0.833298	2.18108	1.90323	0.656321	1.23041	0.901653	1.24438	0.614741	2.02423	MYST4
	DCBLD2	0.687782	0.201234	0.391236	1.10001	0.498306	1.12552	1.10929	0.508875	0.582841	1.91875	1.90323	0.326307	1.08393	0.914602	0.879793	0.449426	1.95759	DCBLD2
	BM955917	0.64193	0.236937	0.660755	1.26438	0.604611	1.33858	1.59056	0.896589	0.863728	2.24854	1.90323	0.387489	1.04731	0.937268	1.05267	0.554961	1.89683	BM955917
	CAMK2G	1.00169	0.558262	1.09546	1.81228	1.0398	1.53775	1.54361	0.942025	1.26867	3.01304	1.90323	0.810204	1.28534	0.900285	1.3701	0.910004	1.5056	CAMK2G
	ENST00000255667	1.40378	0.963976	1.50409	1.96401	1.43512	1.61186	2.07771	1.18738	1.37869	3.00555	1.90323	1.53883	2.42054	0.913746	1.72267	1.45026	1.18783	ENST00000255667
	AF339813	0.677201	0.120091	0.330377	1.21381	0.498306	1.35248	1.36753	0.796632	0.784143	3.073	1.89376	0.374511	0.944778	0.923584	1.03282	0.357239	2.89111	AF339813
	THC2293989	0.705418	0.184194	0.64554	0.952501	0.66773	1.13942	2.07771	0.948083	0.624974	2.11363	1.88429	0.365241	0.959426	0.913344	1.02063	0.535614	1.90553	THC2293989
	TMEM115	0.984058	0.296171	0.662928	1.44983	0.933493	1.2969	1.37927	1.04804	0.83798	1.85879	1.88429	0.609971	1.1352	0.901438	1.10592	0.762401	1.45057	TMEM115
	CK820941	0.740688	0.234503	0.473831	1.01994	0.68434	1.23668	1.35579	0.805719	0.753714	2.39844	1.88429	0.472774	1.03999	0.941513	1.00775	0.734045	1.37287	CK820941
	BC035377	0.98053	0.404091	0.78682	1.44983	1.42848	1.30153	1.68447	1.13891	0.861387	2.57832	1.88429	0.654467	1.13886	0.918214	1.25323	1.06635	1.17525	BC035377
	A_32_P215856	0.931151	0.27264	0.83029	1.44561	0.940137	1.65354	1.71969	0.887502	1.06269	3.52271	1.88429	0.359679	1.12055	0.925532	1.27927	1.10462	1.15811	A_32_P215856
	MME	0.984058	0.179325	0.391236	1.41189	0.448475	1.21352	1.65512	0.726964	0.985445	1.98621	1.87956	0.359679	1.24506	0.929813	1.03589	0.724928	1.42895	MME
	AK054852	0.860609	0.332685	0.652061	1.42454	1.0697	1.195	1.70208	0.763313	1.34826	3.17793	1.87956	0.48946	1.00337	0.905687	1.22297	0.960072	1.27383	AK054852
	CEACAM4	0.92057	0.232068	0.760737	1.13373	0.737493	1.24132	1.47318	0.623978	0.786484	3.08799	1.87482	0.541372	1.23041	0.93876	1.12647	0.381458	2.95308	CEACAM4
	POM121	0.624295	0.182571	0.71944	0.977789	0.737493	1.04215	1.87815	0.799661	0.749032	2.24104	1.87482	0.463504	0.820272	0.911466	1.00848	0.601066	1.67782	POM121
	OGG1	0.825339	0.313211	0.591202	1.15059	0.671052	1.01899	1.27362	0.914763	0.800528	2.3085	1.87482	0.571037	0.959426	0.909207	1.02101	0.66601	1.53302	OGG1
	LRP6	1.12161	0.373257	0.780299	1.86707	1.37865	1.47754	1.86642	0.945054	0.875431	2.83316	1.87482	0.637781	1.09126	0.912382	1.3171	0.877062	1.50172	LRP6
	EGFR	0.747743	0.551771	0.656408	1.55098	0.923527	1.06531	1.59643	0.860241	0.732647	2.72073	1.87009	0.393051	1.12055	0.918487	1.13765	1.08291	1.05055	EGFR
	PAPPA	0.462049	0.1136	0.347766	0.952501	0.431865	0.750347	1.05059	0.511904	0.454101	3.34283	1.86535	0.246584	1.27435	0.904291	0.907988	0.294567	3.08245	PAPPA
	CEP110	0.761851	0.191497	0.788993	1.11266	0.750781	0.842983	1.45557	0.587629	0.627314	2.24854	1.86535	0.522832	1.17914	0.935845	0.995011	0.472194	2.10721	CEP110
	CA437634	0.680728	0.154171	0.404278	1.08315	0.584679	1.22742	1.62578	0.545223	0.664766	2.96807	1.86535	0.322599	1.39153	0.973353	1.03983	0.557309	1.8658	CA437634
	ENST00000290390	0.938205	0.27832	0.604243	1.48354	0.993289	1.23205	1.77251	0.814806	0.833298	2.28601	1.86535	0.624803	0.988721	0.933211	1.13194	0.642833	1.76086	ENST00000290390
	KIAA0556	0.705418	0.208537	0.567293	1.12109	0.810577	0.963409	1.60817	0.860241	0.702218	2.11363	1.86535	0.454234	0.878863	0.921996	0.989156	0.705931	1.40121	KIAA0556
	THC2449916	0.677201	0.219897	0.617284	1.23067	0.697628	1.195	1.74903	0.723935	0.823935	2.78819	1.86062	0.48946	0.900835	0.936015	1.0749	0.468599	2.29386	THC2449916
	SCUBE2	0.818284	0.117657	0.408625	1.50883	0.528204	1.16721	1.6786	0.64821	0.763076	2.20357	1.85588	0.582161	0.988721	0.927923	1.02069	0.321353	3.17624	SCUBE2
	AHI1	0.902935	0.441417	0.838985	1.50883	1.12617	1.43585	1.27949	0.829951	1.01822	3.06551	1.85588	0.862117	1.56731	0.916175	1.28713	0.71833	1.79183	AHI1
	GDAP2	0.694836	0.339177	0.630325	1.33182	0.588001	1.21352	1.32058	0.672442	0.667107	2.29351	1.85588	0.456088	0.864216	0.904724	0.994423	0.6204	1.60288	GDAP2
	THC2282475	0.564334	0.116846	0.330377	0.939858	0.411933	0.741084	1.15624	0.448295	0.664766	2.0012	1.84642	0.376365	1.09126	0.922968	0.822228	0.286879	2.86611	THC2282475
	PRDM5	0.694836	0.206103	0.406451	0.922999	0.730848	0.815192	1.3734	0.623978	0.657744	1.76136	1.84642	0.478336	0.878863	0.900239	0.876656	0.598125	1.46567	PRDM5
	ARHGEF6	0.768905	0.114411	0.560772	1.34025	0.564747	0.935618	1.61991	0.605804	0.800528	2.09114	1.83695	0.456088	1.20111	0.950372	0.992018	0.294614	3.36718	ARHGEF6
	AK026195	0.592551	0.205291	0.434707	1.12951	0.558102	0.907828	1.30297	0.666384	0.67881	2.22605	1.83695	0.337431	0.699429	0.90068	0.890463	0.375728	2.36997	AK026195
	PNKD	1.3015	0.356217	0.895496	1.4414	0.644475	1.24595	1.33819	0.902647	0.884794	2.08365	1.83695	0.648905	1.29999	0.905521	1.14463	0.954141	1.19964	PNKD
	A_32_P9737	0.634876	0.115223	0.371674	0.737556	0.465085	0.73182	1.61991	0.557339	0.842661	3.3878	1.82748	0.346701	1.00337	0.909682	0.972422	0.297602	3.26752	A_32_P9737
	DDHD1	0.754797	0.167154	0.528169	1.12109	0.584679	0.86151	1.61991	0.605804	0.90352	3.33533	1.82274	0.500584	0.974074	0.911649	1.05995	0.507677	2.08784	DDHD1
	DENND4A	0.691309	0.1704	0.623805	1.16323	0.750781	0.958777	1.30297	0.787545	0.744351	1.70889	1.82274	0.378219	1.03266	0.91104	0.933514	0.492516	1.8954	DENND4A
	C6orf162	0.768905	0.262903	0.441228	0.986218	0.657764	1.04215	1.41449	0.836009	0.758395	2.38345	1.82274	0.441256	0.761682	0.910551	0.967476	0.738815	1.3095	C6orf162
	AF289566	0.899407	0.176891	0.499913	1.05365	0.900272	1.40806	1.80772	1.10862	0.809891	2.39844	1.81801	0.504292	1.32196	0.970766	1.13132	0.458165	2.46924	AF289566
	CR603803	0.61724	0.21016	0.486872	0.906141	0.71756	1.08384	1.51426	0.693645	0.758395	2.90811	1.81801	0.467212	0.710415	0.901783	0.991681	0.483768	2.04991	CR603803
	TRIAD3	0.768905	0.270205	0.643366	1.47511	0.777357	1.52385	1.60817	0.73908	0.594544	1.93374	1.81801	0.402321	0.981397	0.903185	1.04124	0.611186	1.70363	TRIAD3
	A_23_P206135	0.825339	0.460891	0.869414	1.3571	0.817221	1.33395	1.56122	0.942025	0.80521	2.48838	1.81801	0.546934	0.974074	0.920969	1.13844	0.935858	1.21647	A_23_P206135
	PRO2266	0.842974	0.434925	0.882455	1.53412	0.870374	1.2969	1.77251	0.775429	1.25931	2.01619	1.81328	0.613679	1.57829	0.942785	1.20696	1.00728	1.19823	PRO2266
	THC2338707	0.539644	0.142811	0.369501	0.880853	0.584679	0.833719	1.49079	0.557339	0.631996	2.301	1.80854	0.307766	0.585909	0.902393	0.848811	0.389156	2.18116	THC2338707
	FAM122C	0.81123	0.296982	0.612937	1.28967	0.744137	1.27837	1.45557	1.06016	0.720943	2.21106	1.80854	0.363387	0.849568	0.907528	1.03866	0.56771	1.82956	FAM122C
	MRE11A	0.744216	0.19312	0.565119	1.14637	0.561424	0.958777	1.29123	0.614891	0.744351	1.91875	1.80854	0.448672	0.798301	0.902532	0.907213	0.75075	1.20841	MRE11A
	BX647685	0.684255	0.251543	0.799861	1.3571	0.893628	1.10236	1.42035	0.675471	0.962038	1.87378	1.80381	0.493168	1.17914	0.924365	1.03819	0.462004	2.24715	BX647685
	BC019667	1.34735	0.574491	1.16936	1.67741	1.48163	1.93608	1.95445	1.21161	1.32017	2.7732	1.79907	0.856555	1.94815	0.976506	1.54227	1.48118	1.04125	BC019667
	CD274	0.909989	0.24424	0.728134	1.3571	0.481696	1.08847	1.27362	0.799661	0.93629	1.8438	1.7896	0.500584	1.32562	0.9129	1.02145	0.405144	2.52119	CD274
	CD274	0.909989	0.24424	0.728134	1.3571	0.481696	1.08847	1.27362	0.799661	0.93629	1.8438	1.7896	0.500584	1.32562	0.9129	1.02145	0.405144	2.52119	CD274
	HSD17B1	0.832393	0.454399	0.782473	1.48354	1.16936	1.16258	1.45557	1.07227	0.812232	2.17359	1.7896	0.522832	1.1828	0.920884	1.14566	0.797781	1.43606	HSD17B1
	CARD14	1.12161	0.712433	0.83029	1.65213	1.35871	2.09356	2.45334	1.56297	0.992468	3.2379	1.7896	0.533956	1.4428	0.917764	1.52168	1.28953	1.18002	CARD14
	BC047708	0.924097	0.388674	0.632499	1.21381	1.01987	1.25521	1.80185	1.01775	0.80521	2.26353	1.7896	0.548788	1.19013	0.963666	1.14239	1.00547	1.13618	BC047708
	INSL3	0.825339	0.150926	0.57164	1.50461	0.787323	1.27374	1.96032	0.745138	0.866068	1.9937	1.78013	0.530248	0.864216	0.902589	1.06565	0.343851	3.09915	INSL3
	THC2386962	0.81123	0.296171	0.528169	1.07051	1.24909	1.15794	1.27949	0.860241	0.711581	1.90376	1.78013	0.504292	1.11323	0.905082	1.02045	0.778284	1.31115	THC2386962
	ZIK1	0.550226	0.115223	0.395583	0.986218	0.50495	0.880037	1.34992	0.642152	0.641359	1.93374	1.76593	0.359679	0.73971	0.91585	0.835749	0.302952	2.75868	ZIK1
	IPO8	0.89588	0.382994	0.565119	1.42032	0.920205	1.2969	1.34992	0.666384	0.962038	2.24104	1.76593	0.48019	0.944778	0.915248	1.06859	0.679702	1.57215	IPO8
	THC2406669	0.821812	0.288868	0.730308	1.36132	0.860408	1.13942	2.04836	0.948083	0.912883	2.27852	1.76593	0.558058	0.952102	0.924905	1.12816	0.775105	1.45549	THC2406669
	ADAMTSL3	0.747743	0.110354	0.373848	2.01037	0.574713	1.11163	2.1364	0.630036	0.725625	2.50337	1.7612	0.48946	1.99941	0.93472	1.16724	0.287968	4.05338	ADAMTSL3
	IL26	0.525536	0.123337	0.491219	0.906141	0.524882	1.03752	1.24428	0.557339	0.491552	2.33098	1.7612	0.322599	0.633514	0.905309	0.842315	0.344611	2.44425	IL26
	HRC	0.627822	0.176891	0.486872	1.31496	0.617899	0.972673	1.19732	0.575513	0.667107	2.09864	1.7612	0.595139	0.996045	0.918213	0.929852	0.397486	2.33933	HRC
	FIS	0.790068	0.240183	0.619457	0.931428	0.631187	0.880037	1.36166	0.599746	0.608589	2.14361	1.7612	0.363387	0.750696	0.909306	0.898557	0.42046	2.13708	FIS
	POM121	0.719526	0.391108	0.599896	1.03679	1.13282	1.195	1.73729	0.787545	0.910542	2.71324	1.7612	0.437548	1.04731	0.936823	1.11306	0.712432	1.56234	POM121
	C1orf124	0.790068	0.246674	0.593375	1.12109	0.624543	0.884669	1.34992	0.642152	0.571137	1.88877	1.7612	0.515416	0.83492	0.906358	0.909533	0.662282	1.37333	C1orf124
	ZNF471	0.514955	0.155794	0.321683	1.14637	0.431865	0.944882	1.23254	0.469498	0.383879	2.50337	1.75173	0.231752	0.60788	0.900528	0.822785	0.31939	2.57611	ZNF471
	C22orf27	1.36146	0.675108	1.07373	1.30653	1.2358	2.11209	2.65289	1.33277	1.50743	2.53335	1.75173	0.956672	1.79068	0.913279	1.56079	0.947587	1.64712	C22orf27
	USP45	0.705418	0.360274	0.64554	1.59734	0.886984	1.195	1.46731	0.963228	0.866068	2.42842	1.75173	0.559912	0.94844	0.90747	1.10582	0.80364	1.37601	USP45
	C12orf32	1.11456	0.368388	0.852026	1.34867	0.827188	1.18573	1.53187	1.03592	0.823935	2.27852	1.75173	0.834307	0.933792	0.900966	1.14513	0.840286	1.36278	C12orf32
	MADCAM1	0.648984	0.180948	0.595549	0.977789	0.744137	1.00973	1.54948	0.636094	0.606248	1.93374	1.74699	0.45238	0.747034	0.914181	0.909931	0.519311	1.75219	MADCAM1
	NUP188	1.08634	0.384617	0.917232	1.27703	0.913561	1.25058	1.59056	1.0965	1.09546	2.03118	1.74699	0.774978	1.20111	0.947809	1.18201	0.837391	1.41154	NUP188
	WBSCR19	0.603132	0.152548	0.508607	0.868209	0.604611	0.870774	1.41449	0.593688	0.561774	1.87378	1.74226	0.393051	0.684781	0.904983	0.836285	0.463519	1.80421	WBSCR19
	WDR42A	0.864137	0.20448	0.612937	1.30653	1.12949	1.23205	1.34992	0.848125	0.985445	2.18858	1.74226	0.508	1.03633	0.929224	1.07756	0.763297	1.41172	WDR42A
	AK026225	0.987585	0.326194	0.57816	1.28967	1.02983	1.55628	1.27362	1.15708	1.06035	2.9306	1.74226	0.441256	1.24872	0.915554	1.20166	0.916044	1.31179	AK026225
	CNIH3	0.719526	0.206103	0.53469	1.62684	0.730848	1.04678	1.38514	0.854183	0.763076	2.36846	1.73752	0.407883	1.11323	0.929692	1.03802	0.520989	1.9924	CNIH3
	AV739664	1.26975	0.243428	1.06938	1.77435	1.72082	1.90366	2.40639	1.34488	1.34826	3.0805	1.73752	0.685986	1.3952	0.919023	1.53693	1.17812	1.30457	AV739664
	EDG8	0.670147	0.111977	0.426013	1.54255	0.637831	0.796665	1.64339	0.563397	1.32485	3.58267	1.73279	0.778686	1.76871	0.908831	1.19844	0.341567	3.50865	EDG8
	PLXNA4A	0.476157	0.111977	0.330377	1.39082	0.411933	1.05604	1.33819	0.466469	0.351109	2.81067	1.73279	0.224336	1.06196	0.937805	0.904833	0.274843	3.29218	PLXNA4A
	C1QDC1	0.825339	0.217463	0.508607	1.68584	0.890306	1.195	1.46144	0.630036	0.795847	2.9231	1.73279	0.407883	0.915483	0.911188	1.09147	0.556528	1.96122	C1QDC1
	MGC42174	0.98053	0.311588	0.53469	1.1843	0.963391	1.35711	1.3734	0.799661	0.753714	2.68326	1.73279	0.496876	0.798301	0.903425	1.07459	0.651432	1.64958	MGC42174
	EGLN1	0.814757	0.354594	0.706399	1.52569	0.70095	1.15794	1.76077	0.920821	0.786484	1.94873	1.73279	0.600701	1.07661	0.920352	1.08363	0.716598	1.51219	EGLN1
	CR619805	0.842974	0.31808	0.784646	1.3571	0.903594	1.20426	1.50252	0.975344	0.940972	1.88877	1.73279	0.51727	1.29632	0.955231	1.09728	0.79381	1.3823	CR619805
	TDRD10	0.645457	0.129017	0.521648	1.89657	0.707594	1.01899	1.526	0.757254	0.940972	3.09549	1.72806	0.431985	1.22675	0.917536	1.12506	0.306409	3.67176	TDRD10
	LOC400456	0.553753	0.107108	0.358633	1.51726	0.571391	0.815192	1.13863	0.511904	0.482189	1.97871	1.72806	0.287372	1.05097	0.902903	0.853937	0.292426	2.92018	LOC400456
	RSPO1	0.507901	0.108731	0.410798	0.821849	0.710916	0.741084	1.38514	0.620949	0.655403	1.78384	1.72332	0.274394	0.864216	0.921811	0.816042	0.332058	2.45753	RSPO1
	A_32_P174385	0.832393	0.444662	0.602069	1.45404	1.23912	1.28763	1.50252	0.872357	0.767758	1.72388	1.72332	0.589577	1.43914	0.910943	1.11373	0.514506	2.16466	A_32_P174385
	B3GALNT2	1.01933	0.409771	0.686837	1.82071	1.16936	1.50069	1.81946	0.890531	0.744351	2.49588	1.72332	0.585869	1.20111	0.931232	1.23594	0.798013	1.54877	B3GALNT2
	AF086261	0.536117	0.094937	0.317336	1.28124	0.637831	0.880037	1.43209	0.457382	0.727966	3.10298	1.71859	0.30035	0.801963	0.915284	0.945294	0.289368	3.26675	AF086261
	FRMD4A	0.712472	0.1704	0.465136	1.50883	0.478374	1.195	1.44383	0.539165	0.835639	2.1586	1.71385	0.437548	1.23041	0.946292	0.991481	0.329115	3.01256	FRMD4A
	ENST00000370703	0.560807	0.129828	0.569466	1.06208	0.52156	0.787402	1.24428	0.508875	0.557093	2.62329	1.71385	0.285518	0.732386	0.905333	0.868957	0.332946	2.6099	ENST00000370703
	SMAD2	0.670147	0.146057	0.436881	1.1843	0.681018	1.07457	1.19732	0.527049	0.648381	2.05367	1.71385	0.341139	0.776329	0.919941	0.880824	0.475917	1.85079	SMAD2
	LOC147650	0.768905	0.279131	0.765084	1.43718	0.817221	1.23205	1.71382	0.854183	0.781802	2.08365	1.71385	0.504292	0.922807	0.92517	1.06723	0.6007	1.77664	LOC147650
	A_23_P45902	0.800649	0.471439	0.730308	1.23067	0.707594	1.25058	1.44383	0.702732	0.674129	2.6158	1.71385	0.51727	1.05464	0.932497	1.07027	0.723287	1.47973	A_23_P45902
	BTBD15	0.740688	0.209348	0.521648	1.08737	0.631187	0.870774	1.53774	0.842067	0.992468	1.70889	1.71385	0.546934	1.36956	0.930039	0.982502	0.667525	1.47186	BTBD15
	ERO1LB	0.599605	0.165531	0.725961	1.17166	0.465085	0.907828	1.2971	0.484643	0.447079	1.88877	1.70912	0.393051	0.83492	0.900151	0.853104	0.354494	2.40654	ERO1LB
	AK098660	0.522009	0.116034	0.486872	0.842922	0.50495	0.717925	1.26775	0.690616	0.692855	2.08365	1.70438	0.292934	0.710415	0.905753	0.817947	0.293376	2.78805	AK098660
	ENST00000338106	0.656038	0.236937	0.510781	1.45404	0.657764	1.10699	1.32058	0.666384	0.603907	2.03118	1.70438	0.47092	0.922807	0.916596	0.949439	0.551784	1.72067	ENST00000338106
	THC2336404	0.705418	0.245051	0.454269	1.05365	0.697628	1.05141	1.69034	0.733022	0.873091	2.6083	1.70438	0.448672	0.75802	0.923618	1.00179	0.632208	1.58459	THC2336404
	A_24_P368748	0.825339	0.308342	0.862893	1.23909	0.943459	1.15331	1.71382	1.13891	0.863728	2.01619	1.70438	0.571037	1.06196	0.930067	1.10788	0.793676	1.39589	A_24_P368748
	PRNPIP	1.05107	0.370011	0.654234	1.30231	0.787323	1.35248	1.32058	0.917792	0.950334	2.04617	1.70438	0.80835	0.944778	0.901212	1.09306	0.933042	1.1715	PRNPIP
	KLHDC1	0.659565	0.133074	0.434707	1.40346	0.627865	1.13478	1.30297	0.514933	0.430693	2.29351	1.69965	0.315183	0.823934	0.921564	0.905718	0.346365	2.61492	KLHDC1
	AK094860	0.694836	0.236125	0.582507	1.04522	0.694306	0.968041	1.38514	0.696674	0.543048	1.77635	1.69965	0.387489	0.725062	0.901584	0.879573	0.49518	1.77627	AK094860
	AK097332	0.680728	0.259657	0.584681	1.45404	0.86373	1.2969	1.24428	0.723935	0.671788	2.20357	1.69965	0.441256	0.864216	0.903883	0.999109	0.587443	1.70078	AK097332
	THC2382264	0.687782	0.108731	0.360807	1.02836	0.471729	0.889301	1.12689	0.508875	0.67881	1.58897	1.69492	0.335577	1.40618	0.921682	0.837456	0.313981	2.66722	THC2382264
	LOC51334	0.522009	0.120091	0.334724	0.800775	0.418577	0.870774	1.00951	0.563397	0.477508	1.544	1.69492	0.326307	0.93013	0.903734	0.739439	0.302311	2.44595	LOC51334
	MKX	0.783014	0.123337	0.291254	0.817634	0.478374	1.00973	1.05646	0.545223	0.440056	1.91875	1.69492	0.344847	0.754358	0.907915	0.789073	0.32411	2.43458	MKX
	TSPAN33	0.684255	0.128206	0.573813	0.796561	0.48834	0.963409	1.36166	0.5846	0.849683	2.95308	1.69492	0.411591	0.85323	0.906979	0.949488	0.439402	2.16086	TSPAN33
	WAS	0.804176	0.230445	0.64554	1.17166	0.65112	0.870774	1.22667	0.745138	0.695195	1.73887	1.69492	0.571037	0.933792	0.90527	0.921487	0.437622	2.10567	WAS
	WBSCR19	0.571388	0.146868	0.482525	0.885068	0.597967	0.86151	1.29123	0.581571	0.61327	1.96372	1.69492	0.368949	0.633514	0.904729	0.8225	0.451456	1.82188	WBSCR19
	THC2266906	1.02991	0.235314	0.712919	1.66477	1.30888	1.61649	2.57659	1.25401	1.28272	2.72823	1.69492	0.73419	1.28168	0.923845	1.39389	0.910004	1.53174	THC2266906
	MAGI1	1.11456	0.334308	0.856373	2.15788	1.35539	2.1862	2.23031	0.911734	1.37167	3.845	1.69492	0.667445	1.4428	0.91538	1.55143	1.06989	1.45009	MAGI1
	ZNF197	0.818284	0.254788	0.580334	1.32339	0.817221	1.08847	1.66686	0.932938	0.894157	1.82881	1.69492	0.48019	1.23773	0.952293	1.04755	0.744494	1.40706	ZNF197
	COL21A1	1.08282	0.167154	0.295601	1.34446	0.408611	1.3849	1.73142	0.630036	0.655403	2.63829	1.69018	0.437548	1.41717	0.968291	1.06797	0.354828	3.00982	COL21A1
	SERPINB9	0.807703	0.195554	0.525995	1.37396	0.548136	1.25984	1.44383	0.666384	0.744351	2.23355	1.69018	0.630365	1.02534	0.942221	1.01117	0.361135	2.79997	SERPINB9
	ATP11C	0.634876	0.263714	0.53469	0.977789	0.508272	0.870774	1.27362	0.542194	0.711581	2.08365	1.68545	0.389343	0.959426	0.938377	0.879644	0.513608	1.71268	ATP11C
	ENST00000380357	0.804176	0.220708	0.680316	1.10423	0.813899	0.926355	1.81946	0.751196	0.786484	2.47339	1.68545	0.578453	1.35125	0.972984	1.07657	0.644581	1.67018	ENST00000380357
	TBN	0.94526	0.351348	0.632499	1.31496	1.04976	1.08384	1.59643	0.969286	0.884794	1.52901	1.68545	0.641489	1.27435	0.903836	1.07373	0.71338	1.50513	TBN
	THC2269190	0.761851	0.207725	0.434707	1.08315	0.930171	1.11163	1.49079	0.569455	0.468145	2.02368	1.68545	0.27254	0.717738	0.913119	0.904387	0.672253	1.34531	THC2269190
	OGDH	0.747743	0.303474	0.708572	1.45825	0.777357	1.22279	1.32645	0.911734	0.983105	1.9937	1.68545	0.619241	1.03266	0.915925	1.05927	0.796159	1.33048	OGDH
	ENST00000373464	0.842974	0.322137	0.599896	1.65213	1.0697	1.44511	1.42622	0.696674	0.674129	2.08365	1.68071	0.506146	1.0583	0.90388	1.08137	0.644026	1.67907	ENST00000373464
	THC2375957	1.00169	0.300228	0.882455	1.46247	0.903594	1.26447	1.84294	0.887502	0.690514	3.08799	1.68071	0.563621	1.14985	0.939187	1.20908	1.15348	1.0482	THC2375957
	HIVEP3	0.807703	0.206103	0.53469	1.19273	0.637831	1.05604	1.50252	0.823893	0.702218	1.90376	1.67598	0.47092	1.1059	0.960272	0.970793	0.40089	2.42159	HIVEP3
	SLC9A1	1.06871	0.27264	0.739002	1.69427	0.840476	1.35711	1.58469	0.92688	0.809891	2.02368	1.67598	0.645197	1.31097	0.93664	1.14996	0.66995	1.71649	SLC9A1
	PINK1	0.783014	0.274262	0.595549	1.22224	0.757425	1.21816	1.71382	0.972315	0.669447	1.98621	1.67598	0.608117	0.820272	0.910705	1.02283	0.608123	1.68195	PINK1
	AK021933	0.768905	0.189874	0.536863	0.998862	0.744137	1.07457	1.58469	0.790574	0.674129	1.52901	1.67124	0.389343	0.871539	0.900852	0.909518	0.565735	1.60768	AK021933
	LOC646990	0.691309	0.144434	0.547731	1.82914	0.757425	1.38027	1.42622	0.705761	0.964379	3.34283	1.66651	0.433839	1.01802	0.900821	1.14676	0.464633	2.46809	LOC646990
	THC2411655	0.786541	0.20448	0.695531	1.41611	1.5381	1.24132	2.1364	0.917792	1.02758	3.39529	1.66651	0.558058	1.1059	0.911432	1.28382	0.645322	1.98942	THC2411655
	LA16c-360B4.1	0.761851	0.191497	0.582507	0.96936	0.710916	0.958777	1.72555	0.808748	0.552411	1.70889	1.66651	0.381927	0.83492	0.905201	0.911836	0.514322	1.77289	LA16c-360B4.1
	EDC3	0.931151	0.404091	0.689011	1.38239	0.946781	1.35248	1.63752	0.817835	0.987786	2.11363	1.66651	0.474628	1.01069	0.943452	1.10881	0.633676	1.7498	EDC3
	THC2436815	0.952314	0.277508	0.50426	1.42454	0.774035	1.33858	1.526	0.778458	0.585181	1.70889	1.66651	0.500584	1.46477	0.930925	1.03859	0.600229	1.73032	THC2436815
	KLF11	0.712472	0.185005	0.382542	1.41611	0.531526	1.05141	1.15037	0.581571	0.681151	2.11363	1.66651	0.402321	0.83492	0.905678	0.900733	0.563039	1.59977	KLF11
	SOX13	0.857082	0.31808	0.517301	1.15902	0.903594	0.981936	1.46731	0.745138	1.12355	2.42842	1.66651	0.474628	0.988721	0.930178	1.04856	0.729179	1.438	SOX13
	PRND	0.500847	0.106297	0.304295	0.817634	0.50495	1.12552	1.33819	0.563397	0.435375	1.6939	1.66177	0.228044	0.849568	0.931301	0.779214	0.339188	2.29729	PRND
	CDC2L6	0.719526	0.300228	0.60859	1.38661	1.05309	1.13015	1.6023	0.70879	0.826276	2.39095	1.66177	0.541372	0.820272	0.915093	1.05769	0.791972	1.33551	CDC2L6
	SAMD9	0.567861	0.144434	0.419492	0.893497	0.485018	0.842983	1.18559	0.7724	0.660085	1.60396	1.65704	0.292934	0.787315	0.900367	0.793277	0.372587	2.12911	SAMD9
	EVI5L	0.740688	0.253165	0.530343	1.1548	0.68434	0.9912	1.38514	0.745138	0.540708	1.55899	1.65704	0.515416	0.878863	0.900006	0.895064	0.497547	1.79896	EVI5L
	THC2249515	0.839447	0.186628	0.708572	1.20959	0.873696	1.35248	1.58469	0.781487	0.603907	1.88877	1.65704	0.424569	0.83492	0.914146	0.995831	0.620368	1.60523	THC2249515
	KALRN	0.567861	0.20448	0.421666	0.783917	0.508272	0.875405	0.99777	0.696674	0.634337	1.93374	1.65704	0.307766	0.992383	0.924307	0.813947	0.63078	1.29038	KALRN
	ATP1A2	0.514955	0.0973713	0.323857	1.60155	0.597967	0.796665	2.03075	0.654268	0.622633	3.05801	1.65231	0.574745	1.25238	0.936533	1.0598	0.375598	2.82165	ATP1A2
	HBQ1	0.737161	0.26128	0.665102	1.20538	0.767391	1.10699	1.72555	0.905676	0.688173	1.97871	1.65231	0.493168	0.952102	0.939112	1.01069	0.56447	1.79052	HBQ1
	A_32_P227496	0.747743	0.309965	0.721614	1.4414	0.930171	1.34321	2.06597	1.06319	1.38103	2.43592	1.65231	0.689694	0.974074	0.900793	1.21202	0.978695	1.23841	A_32_P227496
	BC030100	0.994639	0.105486	0.899844	1.46668	0.624543	0.930987	2.35356	0.64821	0.875431	2.07615	1.64757	0.671153	1.42815	0.901385	1.13249	0.296252	3.82274	BC030100
	THC2283850	0.72658	0.157417	0.454269	1.07051	0.754103	1.02825	1.29123	0.581571	0.749032	2.38345	1.64757	0.344847	0.769005	0.92958	0.919834	0.411744	2.234	THC2283850
	HUS1B	0.645457	0.189063	0.39993	1.23067	0.55478	0.889301	1.10929	0.520991	0.510278	1.79883	1.64757	0.339285	0.867878	0.912389	0.823332	0.427659	1.9252	HUS1B
	C9orf156	0.663093	0.196365	0.491219	0.868209	0.604611	0.954145	1.19732	0.575513	0.723284	1.94873	1.64757	0.305912	0.651824	0.906334	0.832908	0.543594	1.53222	C9orf156
	THC2277620	0.846501	0.277508	0.567293	1.11687	0.877018	1.05604	1.33819	0.70879	0.955016	2.54834	1.64757	0.48946	0.794639	0.907746	1.01717	0.821032	1.2389	THC2277620
	ENST00000327026	0.790068	0.326194	0.799861	1.36553	0.890306	1.38027	1.65512	1.02381	0.702218	2.00869	1.64284	0.459796	0.864216	0.903084	1.06992	0.681585	1.56975	ENST00000327026
	NUCB2	0.606659	0.439794	0.695531	1.58048	0.524882	1.18573	1.73729	0.70879	0.786484	2.14361	1.6381	0.506146	1.1828	0.925798	1.05664	0.429587	2.45966	NUCB2
	SLC16A6	0.730107	0.176891	0.962876	1.39082	0.853764	0.972673	1.80772	0.623978	0.833298	2.08365	1.63337	0.47092	1.20111	0.937083	1.05701	0.460418	2.29577	SLC16A6
	THC2317099	0.659565	0.233691	0.478178	0.965145	0.827188	0.824456	1.42622	0.720906	0.971401	2.69825	1.63337	0.393051	0.864216	0.911132	0.976587	0.470217	2.07689	THC2317099
	DHDDS	0.991112	0.344045	0.765084	1.41189	0.690984	1.10236	1.33819	0.920821	0.786484	2.11363	1.63337	0.533956	0.996045	0.920745	1.04831	0.625169	1.67684	DHDDS
	LOC439911	0.687782	0.285622	0.530343	1.24752	0.657764	1.0931	1.24428	0.775429	0.61327	1.76885	1.63337	0.515416	1.00703	0.92981	0.927675	0.66299	1.39923	LOC439911
	MOCS3	0.962895	0.209348	0.547731	0.935643	0.757425	1.06531	1.31471	0.848125	0.83798	2.06866	1.63337	0.420861	0.798301	0.91834	0.953873	0.963063	0.990457	MOCS3
	FGF1	0.620767	0.108731	0.32603	1.12951	0.445153	1.13942	1.15037	0.520991	0.449419	1.75386	1.62863	0.278102	0.747034	0.909919	0.792156	0.285443	2.77518	FGF1
	GMPPB	1.23801	0.389485	0.982438	1.61419	1.42183	1.4868	2.08358	1.1692	1.14227	2.3085	1.62863	0.834307	1.1352	0.90405	1.34111	0.717448	1.86928	GMPPB
	THC2364223	1.05813	0.387862	0.862893	1.34867	1.32882	1.76007	1.70795	0.781487	0.866068	2.71324	1.62863	0.493168	0.988721	0.904657	1.22505	0.704499	1.7389	THC2364223
	AF090884	0.656038	0.245051	0.730308	1.01994	0.690984	0.944882	1.56709	0.70879	0.510278	1.85879	1.62863	0.467212	0.772667	0.907299	0.907743	0.534644	1.69785	AF090884
	GPR126	0.902935	0.371634	0.947661	1.5004	1.10292	1.22742	2.14814	1.26007	0.767758	1.92625	1.62863	0.482044	1.42815	0.900648	1.20723	0.726289	1.66219	GPR126
	NOM1	0.948787	0.322948	0.810729	1.41611	0.780679	1.51922	1.20906	0.660326	0.87075	2.69825	1.62863	0.593285	1.07295	0.905411	1.11782	0.885148	1.26287	NOM1
	COX4I2	0.680728	0.122526	0.35646	1.07051	0.50495	0.805929	1.10929	0.569455	0.823935	1.78384	1.6239	0.511708	1.12055	0.92981	0.852598	0.322007	2.64776	COX4I2
	LARP4	1.19568	0.516879	1.04547	1.66898	1.30556	1.25984	1.61991	0.848125	1.25931	2.48838	1.6239	0.80835	1.36956	0.926567	1.30846	1.17334	1.11516	LARP4
	CACNA2D3	0.624295	0.149303	0.554251	1.31496	0.574713	1.85734	1.64339	0.73908	0.643699	3.80753	1.61916	0.387489	1.04365	0.908581	1.15068	0.310634	3.7043	CACNA2D3
	SLC6A16	0.648984	0.409771	0.662928	1.07051	0.989967	1.01899	1.40862	0.799661	0.695195	2.08365	1.61916	0.367095	0.809287	0.90884	0.967986	0.469112	2.06344	SLC6A16
	LOC441220	0.567861	0.19312	0.573813	1.36132	0.777357	1.30153	1.42622	0.557339	0.603907	2.54085	1.61916	0.359679	0.893511	0.933776	0.982744	0.485054	2.02605	LOC441220
	A_32_P23872	0.705418	0.288057	0.499913	1.34025	0.518238	1.195	1.26775	0.566426	0.566456	2.00869	1.61916	0.352263	0.798301	0.908616	0.901994	0.507928	1.77583	A_32_P23872
	THC2340346	0.888826	0.436548	0.686837	1.2686	1.12949	1.15794	1.34992	0.805719	0.627314	2.02368	1.61916	0.585869	1.07661	0.930831	1.0505	0.866528	1.21231	THC2340346
	ST7L	0.656038	0.210971	0.434707	0.842922	0.50495	0.815192	1.12689	0.630036	0.589863	2.03867	1.6097	0.430131	0.820272	0.922769	0.823873	0.462876	1.7799	ST7L
	A_24_P205307	0.737161	0.301851	0.723787	1.5594	0.857086	1.28763	1.60817	0.851154	1.31549	2.41343	1.6097	0.552496	1.01802	0.91311	1.14118	0.797301	1.43131	A_24_P205307
	BCHE	0.47263	0.121714	0.339071	1.30231	0.528204	0.870774	1.7549	0.611862	0.458782	1.90376	1.60496	0.28181	1.06196	0.939479	0.870211	0.364363	2.38831	BCHE
	TTLL7	0.567861	0.163908	0.604243	1.20538	0.485018	0.764243	1.13276	0.466469	0.5805	2.36846	1.60023	0.330015	0.790977	0.902953	0.850774	0.326861	2.60286	TTLL7
	A_24_P221335	1.00875	0.696205	0.630325	1.31074	0.820543	1.11163	1.19145	0.702732	0.760736	1.85879	1.60023	0.656321	1.15351	0.906901	1.03861	0.945118	1.09892	A_24_P221335
	SLC16A6	0.694836	0.185005	0.838985	1.34025	0.893628	0.9912	1.73729	0.690616	0.87075	2.17359	1.59076	0.422715	1.01069	0.939583	1.03387	0.500379	2.06618	SLC16A6
	IPO8	0.909989	0.357028	0.53469	1.34025	0.857086	1.25058	1.22667	0.6785	0.938631	2.27852	1.59076	0.456088	0.842244	0.905466	1.02008	0.66653	1.53043	IPO8
	AK098417	1.23448	0.249108	0.721614	1.09158	1.01322	1.21352	1.31471	0.793603	0.669447	2.1586	1.59076	0.487606	0.988721	0.91759	1.04054	0.78769	1.321	AK098417
	ENST00000322831	0.670147	0.176891	0.597722	0.876638	0.774035	0.805929	1.39688	0.575513	0.884794	1.76136	1.59076	0.500584	1.26703	0.950534	0.913713	0.693557	1.31743	ENST00000322831
	PHTF2	0.694836	0.253165	0.521648	1.39504	0.697628	1.23205	1.30297	0.630036	0.657744	1.87378	1.58602	0.385635	0.988721	0.932023	0.939944	0.565187	1.66307	PHTF2
	IPO8	0.818284	0.29536	0.46731	1.1843	0.770713	0.866142	1.13276	0.533107	0.716262	2.00869	1.58602	0.411591	0.776329	0.902608	0.88976	0.581336	1.53054	IPO8
	USHBP1	0.934678	0.115223	0.304295	1.23909	0.837154	1.28763	1.43209	0.593688	1.01119	2.48838	1.58129	0.261416	1.02534	0.950133	1.00858	0.318057	3.17105	USHBP1
	A_24_P110201	0.761851	0.211783	0.630325	1.3571	0.68434	1.32932	1.66686	0.817835	1.10248	2.18858	1.58129	0.448672	1.0583	0.950631	1.06452	0.523434	2.03372	A_24_P110201
	TMIGD2	0.645457	0.160663	0.473831	0.977789	0.671052	0.963409	1.29123	0.790574	0.67881	1.82881	1.58129	0.374511	0.662809	0.910371	0.853864	0.456705	1.86962	TMIGD2
	AFF4	0.754797	0.415451	0.569466	1.72799	0.644475	1.18573	1.64925	0.775429	0.873091	2.54834	1.58129	0.448672	1.26703	0.940768	1.11085	0.682473	1.62768	AFF4
	C21orf63	0.754797	0.220708	0.378195	1.04522	0.910239	0.926355	1.33819	0.884473	0.868409	1.78384	1.58129	0.417153	0.849568	0.91331	0.91988	0.672353	1.36815	C21orf63
	PGM5	0.500847	0.0973713	0.691184	1.05365	0.50495	0.819824	1.52013	0.454353	0.454101	2.39095	1.57656	0.270686	0.783653	0.92783	0.85525	0.319715	2.67504	PGM5
	AA495894	0.72658	0.293737	0.782473	1.58469	0.956747	1.15794	2.10119	0.845096	0.641359	2.71324	1.57656	0.433839	0.856892	0.906496	1.12849	0.567253	1.98939	AA495894
	THC2313242	0.656038	0.168777	0.539037	0.952501	0.810577	1.02825	1.97793	1.02987	0.791165	1.85879	1.57182	0.413445	0.937454	0.906054	0.979666	0.572028	1.71262	THC2313242
	FBXO24	0.899407	0.219085	0.569466	1.18852	0.923527	1.31542	1.57882	0.854183	0.744351	2.54834	1.57182	0.574745	0.856892	0.934398	1.06497	0.623583	1.70782	FBXO24
	ZFYVE9	0.797122	0.207725	0.382542	1.15059	0.71756	1.15794	1.24428	0.672442	0.657744	1.9937	1.57182	0.315183	0.622528	0.901759	0.883937	0.536264	1.64832	ZFYVE9
	PHKG2	0.783014	0.354594	0.775952	1.03679	0.83051	1.03752	1.18559	0.899618	0.786484	1.93374	1.57182	0.493168	0.856892	0.910004	0.965053	0.759001	1.27148	PHKG2
	THC2404028	0.839447	0.172023	0.521648	1.27281	0.694306	1.23668	1.92511	0.945054	0.875431	2.42842	1.56235	0.456088	1.06196	0.961987	1.07626	0.375584	2.86556	THC2404028
	MCPH1	0.589024	0.151737	0.441228	0.851351	0.558102	0.778138	1.17385	0.578542	0.603907	1.8438	1.56235	0.456088	0.695767	0.915508	0.791068	0.43844	1.80428	MCPH1
	IPO8	0.825339	0.288868	0.469484	1.16745	0.71756	0.86151	1.15037	0.539165	0.763076	1.96372	1.56235	0.413445	0.820272	0.914464	0.887893	0.578799	1.53403	IPO8
	TMEM80	0.64193	0.322948	0.795514	1.18852	0.70095	1.01899	1.49079	0.814806	0.622633	1.70889	1.56235	0.539518	0.941116	0.917608	0.949919	0.688944	1.3788	TMEM80
	PGS1	0.797122	0.180948	0.595549	1.23067	0.68434	1.15794	1.20906	0.775429	0.74201	1.56648	1.55762	0.400467	0.93013	0.911109	0.909828	0.560193	1.62413	PGS1
	LTC4S	0.72658	0.144434	0.512954	1.77856	0.807255	1.07457	2.07771	0.872357	0.816913	1.98621	1.55288	0.511708	1.27801	0.909698	1.0877	0.41906	2.59558	LTC4S
	ALAS2	0.571388	0.168777	0.560772	0.91457	0.624543	0.893932	1.13863	0.563397	0.720943	1.64893	1.55288	0.363387	0.820272	0.92683	0.810956	0.371321	2.18398	ALAS2
	HBM	0.775959	0.232068	0.68249	1.27281	0.883662	1.31542	1.2971	0.775429	0.711581	1.66392	1.55288	0.419007	0.878863	0.901	0.958554	0.49662	1.93015	HBM
	BF513091	0.631349	0.197988	0.604243	0.927214	0.584679	0.907828	1.35579	0.733022	0.688173	1.66392	1.55288	0.404175	0.710415	0.908851	0.843206	0.490028	1.72073	BF513091
	KISS1	0.620767	0.280754	0.625978	1.10423	0.697628	1.00046	1.42035	0.751196	0.660085	2.03867	1.55288	0.370803	0.673795	0.911418	0.907508	0.613067	1.48027	KISS1
	ABHD1	1.10045	0.173645	0.476004	1.20116	0.923527	1.25984	1.69034	0.814806	0.681151	2.29351	1.55288	0.559912	0.714076	0.908565	1.03395	0.849969	1.21645	ABHD1
	FLJ20097	0.663093	0.23856	0.641193	1.45825	0.597967	1.08847	1.09168	0.654268	0.683492	2.12862	1.54815	0.383781	0.915483	0.90352	0.930231	0.75291	1.23551	FLJ20097
	C9orf61	0.613713	0.15904	0.771605	1.00308	0.737493	1.06531	1.84294	0.681529	0.849683	3.5452	1.54341	0.437548	0.937454	0.904469	1.09138	0.405311	2.69271	C9orf61
	ENST00000357529	0.500847	0.115223	0.286907	1.04522	0.405289	0.805929	1.02125	0.405888	0.477508	2.21856	1.54341	0.24473	0.62619	0.907615	0.745919	0.296138	2.51882	ENST00000357529
	IPO8	0.81123	0.294548	0.456442	1.16323	0.710916	0.824456	1.07994	0.454353	0.697536	1.85879	1.54341	0.415299	0.827596	0.90519	0.85675	0.578628	1.48066	IPO8
	NPCDR1	0.800649	0.269394	0.565119	1.24331	1.27566	1.33858	1.79599	0.769371	1.2874	2.48838	1.54341	0.648905	0.908159	0.900187	1.14879	1.06193	1.0818	NPCDR1
	ARFGAP1	0.768905	0.167154	0.539037	1.11266	0.584679	1.13942	1.26775	0.878415	0.784143	1.76885	1.53868	0.48946	0.765343	0.909374	0.908038	0.645775	1.40612	ARFGAP1
	FLNC	0.564334	0.111977	0.397757	1.34025	0.524882	1.24132	1.526	0.702732	0.416649	2.35347	1.53395	0.268832	0.743372	0.928338	0.901963	0.39077	2.30817	FLNC
	P2RX1	0.571388	0.129017	0.60859	0.796561	0.694306	0.722557	1.59643	0.642152	0.756054	1.91875	1.53395	0.448672	0.805625	0.919062	0.863389	0.390341	2.21188	P2RX1
	THC2314822	1.0158	0.324571	0.86072	1.34025	1.34543	1.08847	1.86642	0.920821	0.866068	2.08365	1.53395	0.676715	1.1352	0.919859	1.15831	0.56614	2.04598	THC2314822
	MGC33846	0.663093	0.275885	0.61511	1.19695	0.777357	0.9912	1.32645	0.681529	0.486871	1.67891	1.53395	0.400467	0.783653	0.90538	0.877801	0.470062	1.86741	MGC33846
	DB328061	0.941733	0.185005	0.78682	1.38239	0.770713	1.32469	1.77251	0.905676	0.887135	1.63394	1.53395	0.678569	1.45379	0.928138	1.09669	0.608996	1.80081	DB328061
	ZNF157	0.878245	0.225577	0.825943	1.5004	1.25241	1.30616	1.93685	0.866299	0.767758	2.23355	1.53395	0.519124	1.03266	0.922063	1.14453	0.727774	1.57265	ZNF157
	SCAMP4	0.790068	0.251543	0.495566	1.19695	0.764069	1.03752	1.33819	0.911734	0.894157	1.66392	1.53395	0.433839	0.856892	0.911269	0.936029	0.770871	1.21425	SCAMP4
	KIAA0040	0.440886	0.150114	0.512954	1.00308	0.571391	0.722557	0.927339	0.508875	0.599226	1.82881	1.52921	0.357825	0.812949	0.904827	0.766555	0.374084	2.04915	KIAA0040
	SRCRB4D	0.998166	0.486856	0.665102	1.50883	1.05641	1.85734	1.74316	1.06016	0.819254	2.05367	1.52921	0.574745	1.18647	0.904001	1.19534	0.85518	1.39776	SRCRB4D
	AK124173	0.514955	0.111977	0.384716	0.85978	0.501628	0.778138	1.11515	0.539165	0.54773	1.70139	1.52448	0.289226	0.673795	0.92264	0.73401	0.291614	2.51706	AK124173
	ENST00000379285	0.656038	0.194743	0.582507	1.11687	0.724204	1.15794	1.57882	0.778458	0.557093	1.77635	1.52448	0.367095	0.867878	0.93688	0.914037	0.441409	2.07072	ENST00000379285
	tcag7.1017	0.842974	0.152548	0.489045	1.00729	0.810577	1.04678	1.53774	1.13891	0.702218	1.87378	1.52448	0.44311	0.908159	0.921168	0.959816	0.592712	1.61936	tcag7.1017
	SLC16A11	1.02638	0.240183	0.739002	1.18009	1.09959	1.11163	1.8312	1.01775	0.760736	2.87813	1.52448	0.446818	0.849568	0.906811	1.1312	0.727156	1.55564	SLC16A11
	AK021933	0.585497	0.288868	0.678143	0.868209	0.611255	0.898564	1.46731	0.720906	1.04396	1.93374	1.52448	0.463504	0.886187	0.916178	0.920817	0.621783	1.48093	AK021933
	AV645774	0.656038	0.188251	0.586854	0.918785	0.704272	0.9912	1.12102	0.623978	0.823935	2.01619	1.52448	0.441256	0.761682	0.919511	0.873688	0.639514	1.36617	AV645774
	SYNPO2	0.592551	0.0957484	0.35646	1.66898	0.468407	0.963409	1.59056	0.448295	0.557093	2.81817	1.51974	0.352263	1.24506	0.944239	0.975134	0.26971	3.61548	SYNPO2
	THC2442515	0.522009	0.137943	0.521648	0.741771	0.458441	0.741084	1.42035	0.460411	0.610929	2.21106	1.51974	0.355971	0.673795	0.918579	0.798089	0.265829	3.00226	THC2442515
	LOC92154	0.55728	0.199611	0.332551	1.12951	0.498306	0.759611	1.04472	0.596717	0.669447	2.13611	1.51974	0.311474	0.725062	0.905371	0.806166	0.411534	1.95893	LOC92154
	OR2A20P	0.772432	0.199611	0.391236	0.901926	0.578035	0.889301	1.26189	0.581571	0.629655	2.02368	1.51974	0.296642	0.637176	0.920744	0.821761	0.507049	1.62068	OR2A20P
	CREB3L3	0.775959	0.301851	0.704225	1.30231	0.83051	1.21352	1.71382	0.896589	0.639018	1.8513	1.51974	0.456088	0.842244	0.911125	1.00363	0.661489	1.51723	CREB3L3
	STOX2	0.536117	0.128206	0.343419	0.901926	0.501628	0.713293	1.05059	0.448295	0.847343	2.26353	1.51501	0.363387	0.736048	0.903791	0.796061	0.275607	2.88839	STOX2
	CRMP1	0.479684	0.110354	0.312989	1.0663	0.451797	0.713293	0.986031	0.551281	0.657744	2.27852	1.51501	0.344847	1.05464	0.931374	0.809421	0.339564	2.38371	CRMP1
	A_32_P18630	0.779486	0.173645	0.456442	0.965145	0.601289	0.954145	1.26775	0.636094	0.496234	1.46155	1.51501	0.387489	0.85323	0.922795	0.811347	0.418237	1.93992	A_32_P18630
	ARL6	0.529063	0.157417	0.360807	0.838707	0.465085	0.722557	1.05646	0.527049	0.554752	1.63394	1.51501	0.341139	0.666471	0.909336	0.72065	0.450552	1.59948	ARL6
	AK021606	0.818284	0.236937	0.57816	1.36132	0.764069	1.18573	1.63165	0.590659	0.683492	2.12862	1.51501	0.426423	1.29999	0.981928	1.01695	0.65281	1.5578	AK021606
	KIAA1183	0.599605	0.133886	0.35646	0.91457	0.514916	0.94025	1.23254	0.687587	0.491552	1.82881	1.51501	0.283664	0.60788	0.917667	0.777441	0.536962	1.44785	KIAA1183
	THC2375798	0.522009	0.1136	0.330377	1.51726	0.578035	1.13015	1.16211	0.508875	0.540708	1.94873	1.51027	0.292934	0.812949	0.900525	0.843693	0.310404	2.71805	THC2375798
	MCTP1	0.529063	0.111977	0.382542	1.01572	0.478374	0.759611	0.962554	0.454353	0.545389	1.76885	1.51027	0.270686	0.944778	0.937613	0.748782	0.39478	1.89671	MCTP1
	POLR2A	0.670147	0.342422	0.912885	1.31074	0.843798	1.15331	1.56122	0.817835	1.10482	2.06866	1.51027	0.430131	0.915483	0.909831	1.04936	0.602083	1.74289	POLR2A
	SMYD3	0.574915	0.206103	0.452095	0.91457	0.558102	0.875405	1.04472	0.6785	0.662425	1.87378	1.51027	0.448672	0.725062	0.913118	0.809587	0.625856	1.29357	SMYD3
	CLEC2D	0.656038	0.150114	0.973744	1.23909	0.790645	1.19037	1.56122	0.590659	0.650722	2.14361	1.50554	0.478336	0.900835	0.923322	0.986993	0.346794	2.84605	CLEC2D
	UNC5C	0.546699	0.115223	0.315163	1.5004	0.458441	0.949514	1.17385	0.575513	0.601566	1.87378	1.50554	0.350409	0.878863	0.904128	0.834228	0.311797	2.67555	UNC5C
	AL832540	0.620767	0.12496	0.419492	0.901926	0.544814	0.921723	1.64925	0.496759	0.543048	1.65642	1.50554	0.331869	0.648162	0.90934	0.797288	0.389541	2.04674	AL832540
	ENST00000380676	0.543172	0.301851	0.491219	1.00308	0.578035	0.954145	1.27949	0.539165	0.529004	1.8438	1.50554	0.359679	0.717738	0.924612	0.818917	0.464887	1.76154	ENST00000380676
	KLC2	0.740688	0.214217	0.695531	1.0958	0.664408	1.04215	1.24428	0.70879	0.552411	1.39409	1.50554	0.508	1.02534	0.912275	0.87625	0.55296	1.58465	KLC2
	FAM122C	0.691309	0.188251	0.543384	1.20538	0.518238	0.977304	1.56122	0.563397	0.650722	1.64893	1.50554	0.359679	0.769005	0.911969	0.860181	0.622939	1.38084	FAM122C
	SPATA18	0.507901	0.126583	0.365154	0.939858	0.581357	0.741084	1.11515	0.508875	0.486871	1.55899	1.5008	0.322599	0.673795	0.911803	0.725309	0.341346	2.12485	SPATA18
	A_24_P932220	0.705418	0.172834	0.482525	0.826063	0.604611	0.935618	1.30297	0.681529	0.64604	1.55899	1.5008	0.396759	0.732386	0.921587	0.811273	0.546751	1.48381	A_24_P932220
	TMEM16B	0.892353	0.154171	0.625978	1.59734	1.22583	1.28763	1.53774	0.723935	1.49338	2.54834	1.49607	0.904759	2.04702	0.906083	1.27189	0.37289	3.4109	TMEM16B
	ENST00000382416	0.677201	0.111977	0.310816	0.657479	0.578035	0.838351	1.03885	0.608833	0.622633	2.48838	1.49607	0.400467	0.944778	0.921804	0.82876	0.512496	1.6171	ENST00000382416
	RABL3	0.758324	0.456022	0.728134	1.15902	0.637831	1.08847	1.47905	0.757254	0.777121	1.81382	1.49607	0.519124	0.893511	0.933131	0.966442	0.670086	1.44227	RABL3
	RHPN1	0.680728	0.197988	0.506434	0.897711	0.727526	1.09773	1.23254	0.842067	0.538367	1.76136	1.49607	0.393051	0.769005	0.924049	0.856967	0.594506	1.44148	RHPN1
	AK026869	0.853555	0.299417	0.628152	1.48776	0.890306	1.25058	1.76077	1.00563	0.943312	2.23355	1.49607	0.637781	0.871539	0.916349	1.10449	0.800183	1.3803	AK026869
	ABL1	0.571388	0.161474	0.352113	0.632191	0.481696	0.768874	0.956685	0.533107	0.454101	1.88877	1.49607	0.47092	0.915483	0.923272	0.744836	0.561337	1.3269	ABL1
	C9orf165	0.740688	0.266148	0.57816	1.23909	0.843798	1.11163	1.23841	0.787545	0.711581	1.544	1.49134	0.511708	0.886187	0.909615	0.919252	0.551288	1.66746	C9orf165
	THC2376063	0.673674	0.250731	0.517301	1.3276	0.760747	1.06994	1.44383	0.6785	1.12121	2.23355	1.49134	0.487606	0.794639	0.90854	0.988512	0.821361	1.20351	THC2376063
	THC2442822	0.599605	0.11928	0.334724	1.61841	0.578035	0.944882	1.3734	0.684558	0.589863	2.44341	1.4866	0.44311	0.842244	0.908548	0.927548	0.330207	2.80899	THC2442822
	ENST00000340612	0.550226	0.142	0.352113	1.04101	0.528204	0.852246	1.25015	0.563397	0.409627	1.82132	1.4866	0.370803	0.563937	0.905933	0.763971	0.395012	1.93404	ENST00000340612
	TNKS	0.656038	0.20448	0.545557	1.08737	1.06637	0.9912	1.50252	0.623978	1.03928	1.97871	1.4866	0.622949	1.10224	0.943821	0.99287	0.515748	1.92511	TNKS
	SPATA6	0.648984	0.576925	0.386889	0.880853	0.611255	0.842983	1.34992	0.578542	0.70924	2.4659	1.4866	0.474628	1.03999	0.914036	0.927132	0.519357	1.78515	SPATA6
	DNMT2	0.613713	0.303474	0.465136	0.880853	0.465085	0.981936	1.3734	0.578542	0.594544	1.74636	1.4866	0.519124	0.790977	0.930224	0.83075	0.47828	1.73696	DNMT2
	LOC222159	0.61724	0.137131	0.480351	0.699625	0.637831	0.78277	1.33819	0.711819	0.814572	1.45405	1.4866	0.335577	0.790977	0.900679	0.791287	0.465753	1.69894	LOC222159
	MAGEC1	0.493792	0.134697	0.449922	0.733342	0.578035	0.833719	1.26189	0.723935	0.582841	1.60396	1.4866	0.313329	0.615204	0.901724	0.754712	0.463832	1.62712	MAGEC1
	FLJ21986	0.620767	0.116846	0.384716	1.47933	0.445153	0.917091	1.02125	0.484643	0.636677	2.4584	1.48187	0.311474	1.29632	0.926798	0.896503	0.30783	2.91233	FLJ21986
	AV702101	0.768905	0.294548	0.838985	1.28124	0.963391	1.195	2.25965	0.751196	0.669447	2.63829	1.48187	0.54508	0.878863	0.906846	1.1205	0.460693	2.4322	AV702101
	RASGRF2	0.659565	0.234503	0.32603	1.01994	0.508272	1.17647	1.00951	0.596717	0.585181	1.93374	1.48187	0.283664	0.703091	0.90867	0.809119	0.337545	2.39707	RASGRF2
	BC098428	0.691309	0.146057	0.441228	0.834492	0.465085	0.824456	1.42035	0.64821	0.529004	1.76885	1.48187	0.47092	0.637176	0.911621	0.796847	0.586123	1.35952	BC098428
	BCL2L11	0.634876	0.139566	0.57164	0.986218	0.71756	0.773506	1.42622	0.714848	1.11653	2.24104	1.47713	0.419007	0.816611	0.909219	0.925751	0.461746	2.00489	BCL2L11
	FLJ35934	0.574915	0.122526	0.35646	0.69541	0.597967	0.870774	1.12102	0.569455	0.477508	1.79883	1.47713	0.289226	0.54929	0.90842	0.730809	0.368657	1.98236	FLJ35934
	AK094860	0.638403	0.12496	0.339071	0.792346	0.511594	0.722557	1.0682	0.484643	0.475167	1.79883	1.47713	0.274394	0.589571	0.912972	0.715144	0.368082	1.94289	AK094860
	TSGA14	0.585497	0.197988	0.382542	0.965145	0.511594	0.787402	0.944947	0.611862	0.70924	1.97871	1.47713	0.441256	0.728724	0.901228	0.794003	0.504807	1.57289	TSGA14
	THC2374772	0.694836	0.205291	0.486872	0.901926	0.810577	0.944882	1.51426	0.851154	0.697536	1.79883	1.47713	0.396759	0.736048	0.92153	0.885854	0.651093	1.36056	THC2374772
	VPRBP	0.973476	0.241805	0.639019	1.13794	0.724204	1.25058	1.20906	0.733022	0.823935	1.81382	1.47713	0.482044	0.805625	0.912337	0.947052	0.759909	1.24627	VPRBP
	XPO4	0.83592	0.417074	1.05634	1.39925	0.920205	1.27837	1.65512	0.866299	1.2874	2.51836	1.47713	0.689694	1.20111	0.927254	1.20018	0.992087	1.20975	XPO4
	RAB40A	0.846501	0.284	0.773778	1.35289	0.870374	1.2969	1.64339	0.866299	0.653062	1.85879	1.47713	0.496876	0.889849	0.916686	1.02383	0.895698	1.14306	RAB40A
	GPR37L1	0.536117	0.189874	0.506434	0.826063	0.544814	0.86151	1.36166	0.666384	0.61327	1.64893	1.4724	0.394905	0.629852	0.908086	0.788632	0.435296	1.81171	GPR37L1
	THC2370450	0.627822	0.202857	0.456442	0.880853	0.664408	0.935618	1.09168	0.599746	0.763076	1.78384	1.4724	0.448672	0.695767	0.917039	0.817167	0.636241	1.28437	THC2370450
	AK127904	0.747743	0.197988	0.549904	1.03679	0.827188	1.01899	1.66099	0.884473	1.02056	1.94873	1.4724	0.491314	0.779991	0.914998	0.972082	0.825903	1.17699	AK127904
	THC2340668	0.620767	0.11928	0.395583	1.02836	0.601289	0.81056	0.939077	0.551281	0.725625	1.79134	1.46766	0.341139	0.985059	0.939385	0.798233	0.338126	2.36075	THC2340668
	TTC21B	0.571388	0.176891	0.565119	0.868209	0.744137	0.898564	1.34992	0.657297	0.67881	2.12862	1.46766	0.48946	0.878863	0.949335	0.882688	0.389973	2.26346	TTC21B
	TSNARE1	0.493792	0.142811	0.489045	0.767059	0.578035	0.907828	1.39688	0.587629	0.489212	1.51402	1.46766	0.339285	0.62619	0.902276	0.753803	0.418645	1.80058	TSNARE1
	THC2317830	0.578442	0.186628	0.352113	0.847136	0.611255	0.745716	1.09168	0.445266	0.531345	2.13611	1.46766	0.337431	0.677457	0.917759	0.769865	0.435109	1.76936	THC2317830
	THC2341892	0.72658	0.232068	0.54121	0.944072	0.810577	0.870774	1.16211	0.672442	0.814572	2.03867	1.46766	0.606263	0.842244	0.924055	0.90225	0.517827	1.74238	THC2341892
	MLL3	0.627822	0.196365	0.462963	0.885068	0.690984	0.842983	1.00951	0.539165	0.631996	2.21106	1.46766	0.337431	0.710415	0.908888	0.816417	0.486344	1.67868	MLL3
	ENST00000310390	0.564334	0.1988	0.652061	0.973574	0.704272	1.00046	1.23841	0.684558	0.571137	1.57398	1.46766	0.365241	0.710415	0.907762	0.823454	0.495564	1.66165	ENST00000310390
	THC2286661	0.553753	0.13064	0.456442	0.809205	0.621221	0.870774	1.19732	0.566426	0.510278	1.48404	1.46766	0.419007	0.622528	0.902357	0.746869	0.483378	1.5451	THC2286661
	ABCB10	0.627822	0.256411	0.436881	0.792346	0.55478	0.824456	1.05646	0.514933	0.486871	2.27102	1.46766	0.387489	0.681119	0.900965	0.796789	0.559595	1.42387	ABCB10
	AK098185	0.599605	0.197988	0.395583	0.893497	0.624543	0.870774	1.23841	0.551281	0.491552	1.57398	1.46766	0.359679	0.681119	0.922365	0.765052	0.541677	1.41238	AK098185
	THC2313065	0.719526	0.271828	0.560772	0.897711	0.611255	0.981936	1.19145	0.508875	0.788824	2.14361	1.46766	0.559912	0.790977	0.921254	0.88418	0.646031	1.36863	THC2313065
	SGCA	0.701891	0.201234	0.612937	1.03258	0.591323	0.898564	1.40862	0.751196	0.615611	1.58897	1.46766	0.378219	0.714076	0.908435	0.843298	0.621227	1.35747	SGCA
	SIGLEC5	0.846501	0.219085	0.68249	1.60155	0.548136	0.972673	1.45557	0.720906	0.507937	1.87378	1.4582	0.584015	1.09126	0.901571	0.966315	0.313037	3.0869	SIGLEC5
	ASGR2	0.677201	0.159851	0.593375	1.28546	0.674374	1.16258	1.70208	0.73908	0.702218	2.4584	1.4582	0.422715	1.03266	0.966303	1.00524	0.437627	2.29703	ASGR2
	A_32_P71016	0.768905	0.256411	0.417319	0.977789	1.07634	1.27837	1.31471	0.684558	0.763076	2.37596	1.4582	0.502438	0.736048	0.90195	0.970009	0.557124	1.7411	A_32_P71016
	A_23_P142197	0.927624	0.21584	0.639019	1.27281	0.744137	1.04215	1.6023	0.73908	0.641359	1.80633	1.4582	0.648905	0.915483	0.93051	0.973325	0.579331	1.68009	A_23_P142197
	SALL1	0.719526	0.16472	0.636846	0.855565	0.631187	1.35711	1.38514	0.805719	1.4138	2.4584	1.45346	0.682277	1.55998	0.9171	1.08644	0.352451	3.08253	SALL1
	CD36	0.518482	0.105486	0.323857	1.11687	0.461763	0.666975	1.09168	0.393772	0.599226	2.09864	1.45346	0.237314	0.651824	0.912323	0.747642	0.312308	2.39392	CD36
	ENST00000315707	0.543172	0.118468	0.462963	0.809205	0.524882	0.65308	1.13863	0.481614	0.573478	1.78384	1.45346	0.292934	0.589571	0.910271	0.725023	0.348581	2.07993	ENST00000315707
	WDR20	0.680728	0.290491	0.412972	1.04101	0.724204	0.801297	1.06233	0.514933	0.730306	1.85879	1.45346	0.439402	0.805625	0.920285	0.831965	0.491966	1.6911	WDR20
	PPIL2	0.652511	0.23856	0.426013	0.85978	0.634509	0.824456	1.26775	0.611862	0.575818	1.52901	1.45346	0.45238	0.662809	0.908843	0.783763	0.488221	1.60535	PPIL2
	RCE1	1.12514	0.381371	0.743349	1.63527	1.07634	1.71376	1.70208	1.22372	1.17973	2.59331	1.45346	0.637781	1.20844	0.922294	1.2826	0.876602	1.46315	RCE1
	ENST00000374334	0.603132	0.120091	0.378195	1.22224	0.418577	0.833719	1.07994	0.430121	0.507937	1.85879	1.44873	0.352263	0.684781	0.907814	0.764501	0.265729	2.87699	ENST00000374334
	ANK2	0.465576	0.111977	0.308642	1.03679	0.451797	0.643817	1.01538	0.505846	0.379198	1.60396	1.44873	0.26327	0.6445	0.900571	0.683037	0.33776	2.02225	ANK2
	IL9R	0.663093	0.191497	0.573813	0.809205	0.564747	0.805929	1.49665	0.660326	0.505597	1.74636	1.44873	0.437548	0.717738	0.919245	0.817018	0.441107	1.8522	IL9R
	FAM53B	0.708945	0.175268	0.484698	0.910355	0.564747	0.815192	1.41449	0.681529	0.505597	1.40908	1.44873	0.387489	0.783653	0.909186	0.791521	0.440512	1.79682	FAM53B
	AB016902	0.613713	0.163908	0.604243	0.965145	0.611255	0.954145	1.76077	0.951112	0.751373	2.09864	1.44873	0.394905	0.805625	0.924519	0.932581	0.550128	1.69521	AB016902
	GPR146	0.670147	0.236937	0.499913	1.2981	0.671052	0.995831	1.2208	0.663355	0.664766	1.89627	1.44873	0.304058	0.798301	0.92594	0.874481	0.531182	1.64629	GPR146
	C21orf87	0.560807	0.199611	0.586854	0.960931	0.611255	1.02825	1.30884	0.799661	0.566456	1.75386	1.44873	0.326307	0.659148	0.911939	0.831593	0.568099	1.46382	C21orf87
	BC013077	1.07929	0.150926	0.780299	0.817634	0.478374	1.11163	1.29123	0.842067	0.795847	2.38345	1.44873	0.478336	1.05464	0.9212	0.97788	0.980747	0.997077	BC013077
	STAC3	0.613713	0.168777	0.382542	0.893497	0.564747	0.805929	1.12689	0.681529	0.599226	1.60396	1.44399	0.344847	0.615204	0.907563	0.757296	0.426844	1.77418	STAC3
	C1orf71	0.536117	0.206103	0.352113	1.03679	0.498306	0.787402	0.892123	0.502817	0.475167	1.61895	1.44399	0.311474	0.878863	0.919722	0.733863	0.413766	1.77362	C1orf71
	GATA2	0.691309	0.309965	0.525995	1.23067	1.0398	1.00973	1.39101	0.666384	0.93629	2.1586	1.43926	0.446818	1.18647	0.96103	1.00248	0.416505	2.40689	GATA2
	PITPNM2	0.61724	0.183383	0.482525	1.34025	0.797289	1.04678	1.00951	0.642152	0.671788	1.8438	1.43926	0.344847	0.820272	0.900159	0.864545	0.450725	1.91812	PITPNM2
	THC2281182	0.634876	0.257223	0.447748	0.918785	0.71756	1.00973	1.11515	0.763313	0.479849	2.14361	1.43926	0.374511	0.809287	0.927799	0.854684	0.561035	1.52341	THC2281182
	CCDC106	0.624295	0.240183	0.423839	1.07894	0.571391	0.870774	1.11515	0.769371	0.585181	1.45405	1.43452	0.459796	0.83492	0.91048	0.804802	0.413653	1.9456	CCDC106
	THEM4	0.627822	0.15336	0.395583	0.724913	0.571391	0.736452	1.11515	0.593688	0.599226	2.0012	1.43452	0.339285	0.684781	0.923508	0.76749	0.470773	1.63028	THEM4
	ENST00000329536	0.81123	0.202045	0.521648	0.910355	0.730848	1.10236	1.16211	0.633065	0.552411	2.06866	1.43452	0.365241	0.659148	0.914683	0.857972	0.60238	1.4243	ENST00000329536
	RBPMS2	0.536117	0.118468	0.352113	1.25595	0.50495	0.926355	1.21493	0.520991	0.826276	1.46905	1.42979	0.361533	0.871539	0.901532	0.799082	0.274052	2.91581	RBPMS2
	ENST00000377444	0.599605	0.14768	0.426013	0.893497	0.528204	0.805929	1.20906	0.536136	0.5805	1.58897	1.42979	0.406029	0.717738	0.934625	0.759165	0.346548	2.19065	ENST00000377444
	BC035666	0.543172	0.19312	0.347766	1.01151	0.591323	0.805929	1.10929	0.702732	0.482189	1.70889	1.42979	0.333723	0.915483	0.94719	0.782685	0.382661	2.04538	BC035666
	SLC32A1	0.564334	0.134697	0.434707	0.838707	0.561424	0.875405	1.39101	0.720906	0.435375	1.81382	1.42979	0.278102	0.692105	0.935066	0.782337	0.384194	2.03631	SLC32A1
	LGALS12	0.529063	0.13632	0.460789	0.817634	0.544814	0.796665	1.30297	0.563397	0.536026	1.43906	1.42979	0.355971	0.83492	0.938309	0.749802	0.435534	1.72157	LGALS12
	H1FNT	0.673674	0.231257	0.57816	1.12109	0.707594	0.981936	1.45557	0.705761	0.622633	1.58147	1.42979	0.363387	0.681119	0.902431	0.856418	0.503985	1.69929	H1FNT
	ASB7	0.740688	0.353782	0.495566	1.20538	0.817221	0.944882	1.24428	0.605804	0.699877	2.20357	1.42979	0.381927	0.805625	0.922864	0.917568	0.603193	1.52118	ASB7
	TFDP2	0.72658	0.29536	0.523822	1.03679	0.617899	0.907828	1.11515	0.599746	0.763076	1.64143	1.42979	0.393051	0.666471	0.901986	0.824385	0.622276	1.32479	TFDP2
	ATP8A2	0.550226	0.108731	0.297774	1.34867	0.411933	0.954145	1.42035	0.527049	0.512619	1.79883	1.42505	0.330015	0.911821	0.936561	0.815171	0.291202	2.79934	ATP8A2
	ENST00000335571	0.578442	0.144434	0.35646	0.855565	0.478374	0.768874	1.09168	0.587629	0.552411	1.34163	1.42505	0.322599	0.710415	0.910292	0.708736	0.356326	1.98901	ENST00000335571
	BE165955	0.656038	0.293737	0.739002	1.43297	0.877018	1.21816	1.61991	0.702732	0.688173	2.27852	1.42505	0.441256	0.915483	0.932608	1.02216	0.63913	1.59929	BE165955
	RNF38	0.606659	0.236937	0.417319	0.956716	0.531526	0.833719	1.00951	0.5846	0.692855	1.67891	1.42505	0.355971	0.820272	0.934745	0.780773	0.508704	1.53483	RNF38
	SKP2	1.07576	0.407337	0.765084	0.973574	0.710916	1.08384	1.12689	0.642152	0.955016	2.08365	1.42505	0.800934	1.53801	0.920822	1.04525	0.997575	1.04779	SKP2
	PGM5	0.779486	0.137943	0.465136	0.986218	0.68434	1.03752	1.56122	0.672442	0.48453	1.55899	1.42032	0.419007	0.845906	0.930811	0.850235	0.408551	2.0811	PGM5
	THC2341944	0.719526	0.284	0.647713	1.27281	1.14943	1.18573	1.37927	0.793603	0.955016	2.16609	1.42032	0.571037	0.849568	0.907823	1.03032	0.675301	1.52571	THC2341944
	AK000901	0.550226	0.231257	0.402104	1.10423	0.485018	0.805929	1.16211	0.623978	0.655403	1.49903	1.42032	0.404175	0.842244	0.921241	0.78354	0.514778	1.52209	AK000901
	ANKRD28	0.599605	0.165531	0.419492	0.741771	0.528204	0.685503	1.02125	0.581571	0.500915	1.63394	1.42032	0.335577	0.761682	0.930466	0.72272	0.479871	1.50607	ANKRD28
	A_23_P75192	0.705418	0.193931	0.569466	1.03679	0.71756	0.972673	1.45557	0.699703	0.526663	1.49903	1.42032	0.393051	0.732386	0.908021	0.840197	0.560626	1.49868	A_23_P75192
	THADA	0.599605	0.189063	0.434707	0.982004	0.571391	0.815192	1.04472	0.484643	0.61327	1.76136	1.42032	0.341139	0.695767	0.925252	0.765629	0.552133	1.38667	THADA
	PDE1A	0.458521	0.0989942	0.284733	1.1843	0.451797	0.634553	1.15037	0.496759	0.496234	1.61895	1.41559	0.278102	0.776329	0.914979	0.718864	0.282119	2.54809	PDE1A
	KLRF1	0.465576	0.192308	0.312989	0.64062	0.458441	0.620658	1.12102	0.408917	0.760736	2.11363	1.41559	0.30035	0.681119	0.904409	0.73015	0.312114	2.33937	KLRF1
	SYT3	0.634876	0.146868	0.408625	1.26438	0.50495	1.20426	1.19732	0.681529	0.463464	1.97122	1.41559	0.311474	0.820272	0.929338	0.848064	0.407554	2.08086	SYT3
	A_32_P212958	0.444413	0.110354	0.43036	0.598474	0.594645	0.634553	0.868647	0.581571	0.55007	1.52901	1.41559	0.337431	1.19013	0.913229	0.714249	0.358228	1.99384	A_32_P212958
	LOC256021	0.465576	0.0989942	0.397757	0.826063	0.485018	0.694766	1.02712	0.611862	0.489212	1.8438	1.41085	0.376365	0.651824	0.917024	0.721477	0.282224	2.5564	LOC256021
	ENST00000358396	0.634876	0.142811	0.565119	1.04944	0.66773	0.972673	1.57295	0.630036	0.711581	1.73137	1.41085	0.419007	0.878863	0.953194	0.875947	0.420904	2.08111	ENST00000358396
	C17orf67	0.571388	0.120091	0.347766	0.901926	0.591323	0.792033	0.99777	0.714848	0.519641	2.33098	1.41085	0.261416	0.717738	0.911555	0.790598	0.415165	1.9043	C17orf67
	C3orf59	0.514955	0.105486	0.330377	0.699625	0.431865	0.662344	0.99777	0.517962	0.552411	1.89627	1.41085	0.266978	0.596895	0.913352	0.69106	0.377755	1.82939	C3orf59
	ERVK6	0.691309	0.165531	0.462963	0.826063	0.68434	0.824456	1.47905	0.711819	0.692855	2.24854	1.41085	0.330015	0.827596	0.947304	0.873491	0.47874	1.82456	ERVK6
	ZNF2	0.564334	0.188251	0.35646	0.91457	0.571391	0.778138	1.18559	0.605804	0.538367	1.88128	1.41085	0.352263	0.615204	0.921809	0.766346	0.421667	1.81742	ZNF2
	D2HGDH	0.754797	0.230445	0.586854	1.02415	0.664408	0.94025	1.39688	0.769371	0.538367	1.42407	1.41085	0.500584	0.878863	0.920272	0.855376	0.471691	1.81343	D2HGDH
	DFNB31	0.606659	0.188251	0.417319	0.990433	0.657764	0.86151	1.09168	0.690616	0.529004	1.43906	1.41085	0.359679	0.725062	0.911227	0.766761	0.440704	1.73985	DFNB31
	ENST00000260257	0.47263	0.129828	0.495566	0.885068	0.425221	0.70403	1.10342	0.478585	0.634337	1.64893	1.41085	0.342993	0.703091	0.922817	0.725734	0.43235	1.67858	ENST00000260257
	CR619760	0.567861	0.195554	0.373848	0.830278	0.604611	0.768874	1.15037	0.55431	0.557093	1.88877	1.41085	0.359679	0.571261	0.912122	0.756413	0.45191	1.67381	CR619760
	PTGFRN	0.677201	0.305097	0.460789	1.03679	0.564747	0.842983	1.11515	0.684558	0.543048	1.63394	1.41085	0.426423	0.790977	0.926993	0.80712	0.495826	1.62783	PTGFRN
	A_24_P323795	0.800649	0.324571	0.554251	0.889282	0.641153	0.981936	1.69621	0.823893	0.557093	1.76136	1.41085	0.508	0.747034	0.903724	0.899714	0.590561	1.52349	A_24_P323795
	KRTAP2-1	0.698363	0.241805	0.673796	1.09158	0.690984	1.02825	1.64339	0.781487	0.498574	1.6939	1.40612	0.454234	0.754358	0.905365	0.89668	0.526632	1.70267	KRTAP2-1
	PPOX	0.705418	0.207725	0.465136	1.0663	0.737493	1.02825	1.32645	0.826922	0.5805	1.52901	1.40612	0.441256	0.703091	0.902702	0.847974	0.593539	1.42867	PPOX
	A_32_P191141	0.648984	0.118468	0.339071	0.897711	0.455119	0.9912	1.05646	0.517962	1.05333	1.85879	1.40138	0.415299	0.820272	0.91023	0.813389	0.372712	2.18235	A_32_P191141
	CSF2RB	0.574915	0.146057	0.556425	0.868209	0.604611	0.778138	1.10342	0.575513	0.454101	1.39409	1.40138	0.363387	0.743372	0.915553	0.735663	0.356369	2.06433	CSF2RB
	ZNF329	0.620767	0.209348	0.334724	1.0663	0.637831	0.981936	1.03299	0.478585	0.486871	1.58897	1.40138	0.311474	0.732386	0.918692	0.760273	0.402481	1.88897	ZNF329
	ENST00000300458	0.673674	0.269394	0.604243	1.14637	0.681018	1.00046	1.47318	0.733022	0.636677	1.61895	1.40138	0.389343	0.7214	0.910961	0.873009	0.469857	1.85803	ENST00000300458
	THC2334047	0.627822	0.149303	0.473831	0.733342	0.551458	0.86151	1.04472	0.766342	0.571137	1.73887	1.40138	0.278102	0.688443	0.919037	0.760482	0.41274	1.84252	THC2334047
	FLJ31875	0.585497	0.217463	0.439054	0.918785	0.571391	0.86151	1.08581	0.533107	0.571137	2.04617	1.40138	0.393051	0.651824	0.918045	0.790475	0.46268	1.70847	FLJ31875
	BX092067	0.687782	0.210971	0.595549	1.07894	0.883662	1.02825	1.59643	0.942025	0.702218	1.79883	1.40138	0.645197	0.754358	0.90291	0.948123	0.599843	1.58062	BX092067
	A_24_P499215	0.733634	0.210971	0.521648	1.08737	0.730848	0.944882	1.18559	0.681529	0.603907	1.49903	1.40138	0.374511	0.710415	0.90849	0.821978	0.536465	1.53221	A_24_P499215
	CCDC15	0.705418	0.239371	0.639019	0.96936	0.677696	1.21816	1.24428	0.645181	0.957357	1.86629	1.40138	0.600701	0.732386	0.905797	0.915122	0.636037	1.43879	CCDC15
	A_24_P903378	0.867664	0.384617	0.589028	1.31074	1.04312	1.19963	1.52013	0.811777	0.791165	1.86629	1.40138	0.622949	0.783653	0.901127	1.01478	0.737431	1.3761	A_24_P903378
	AK125176	0.504374	0.120091	0.312989	1.34867	0.458441	1.05604	1.19732	0.587629	0.571137	2.21856	1.39665	0.289226	0.761682	0.923806	0.832524	0.340631	2.44407	AK125176
	LOC643355	0.522009	0.107108	0.317336	1.00729	0.405289	0.815192	1.04472	0.430121	0.35579	1.46905	1.39665	0.218774	0.604219	0.904255	0.668734	0.277379	2.4109	LOC643355
	CD1D	0.47263	0.116846	0.39993	0.741771	0.465085	0.583604	1.03885	0.514933	0.519641	1.61895	1.39665	0.294788	0.6445	0.916253	0.677552	0.289868	2.33745	CD1D
	UNC13D	0.772432	0.223954	0.656408	1.02415	0.654442	0.972673	1.45557	0.829951	0.615611	1.6939	1.39665	0.522832	0.717738	0.912685	0.887408	0.518542	1.71135	UNC13D
	TXNDC3	0.677201	0.107108	0.469484	1.25595	0.511594	0.796665	1.43796	0.508875	0.627314	2.16609	1.39191	0.315183	0.706753	0.927934	0.844008	0.283908	2.97282	TXNDC3
	ADAMTS16	0.592551	0.1136	0.267345	1.13794	0.425221	1.13015	2.14814	0.748167	0.393242	2.66827	1.39191	0.248438	0.552952	0.901272	0.909072	0.316255	2.87449	ADAMTS16
	GNAL	0.550226	0.138754	0.365154	1.0958	0.578035	0.86151	1.18559	0.61792	0.559433	1.64893	1.39191	0.278102	0.878863	0.953773	0.780786	0.333546	2.34086	GNAL
	RFPL3S	0.902935	0.146057	0.482525	0.716483	0.65112	0.787402	1.13276	0.605804	0.781802	1.88877	1.39191	0.415299	0.743372	0.914195	0.818942	0.361557	2.26504	RFPL3S
	THC2401081	0.458521	0.103863	0.295601	0.691196	0.445153	0.597499	1.09168	0.811777	0.559433	1.72388	1.39191	0.239168	0.732386	0.912979	0.703236	0.37653	1.86768	THC2401081
	THC2283658	0.585497	0.18176	0.543384	1.2686	0.71756	0.981936	1.42035	1.0541	0.566456	1.63394	1.39191	0.537664	0.974074	0.904508	0.912095	0.502833	1.81391	THC2283658
	MALT1	0.493792	0.172023	0.426013	0.80499	0.468407	0.741084	0.962554	0.448295	0.552411	1.91875	1.39191	0.318891	0.615204	0.909375	0.716487	0.407969	1.75623	MALT1
	PJCG6	0.585497	0.150926	0.412972	0.771273	0.531526	0.935618	1.51426	0.587629	0.557093	1.95623	1.39191	0.407883	0.695767	0.94024	0.807584	0.46104	1.75165	PJCG6
	THC2436745	0.656038	0.206103	0.562946	0.952501	0.973357	0.907828	1.27949	0.633065	0.5805	1.72388	1.39191	0.563621	0.959426	0.947591	0.876205	0.500736	1.74984	THC2436745
	A_24_P170365	0.648984	0.212594	0.604243	0.986218	0.71756	1.05604	1.66686	0.92688	0.67647	2.09864	1.39191	0.431985	0.706753	0.917589	0.932703	0.580814	1.60586	A_24_P170365
	LOC554206	0.567861	0.160663	0.419492	0.817634	0.614577	0.829088	1.09168	0.639123	0.763076	1.62644	1.39191	0.307766	0.714076	0.929029	0.764876	0.541783	1.41178	LOC554206
	ENST00000367233	0.620767	0.224765	0.565119	0.893497	0.458441	0.787402	1.00951	0.496759	0.795847	1.62644	1.39191	0.400467	0.783653	0.915282	0.773429	0.5602	1.38063	ENST00000367233
	KLHDC4	0.740688	0.321325	0.834637	1.0958	1.01654	1.08847	1.30884	0.745138	0.917564	1.78384	1.39191	0.571037	0.849568	0.914097	0.974258	0.828611	1.17577	KLHDC4
	THC2455681	0.867664	0.100617	0.53469	1.83757	0.564747	1.38953	2.38291	0.636094	1.46295	4.63199	1.38718	0.611825	2.47547	0.922278	1.45256	0.331829	4.37742	THC2455681
	AF161369	0.648984	0.271017	0.50426	1.16745	0.750781	0.926355	1.10342	0.587629	0.987786	1.76885	1.38718	0.476482	0.875201	0.916468	0.881184	0.445633	1.97737	AF161369
	ENST00000358396	0.663093	0.158228	0.525995	1.01151	0.677696	0.949514	1.50252	0.769371	0.763076	2.03867	1.38718	0.422715	0.970412	0.972831	0.910768	0.462426	1.96954	ENST00000358396
	CHRNA1	0.740688	0.13632	0.35646	0.7502	0.451797	0.768874	1.32645	0.61792	0.505597	1.93374	1.38718	0.30035	0.541966	0.912004	0.755196	0.414018	1.82406	CHRNA1
	FLJ32549	0.656038	0.199611	0.506434	0.729127	0.641153	0.787402	1.15037	0.633065	0.67881	1.98621	1.38718	0.411591	0.633514	0.908651	0.800039	0.684506	1.16878	FLJ32549
	AU185665	0.775959	0.134697	0.434707	1.16323	0.485018	1.04215	1.12689	0.593688	0.667107	1.28916	1.38244	0.44311	1.12787	0.904518	0.820465	0.278703	2.94386	AU185665
	LOC400707	0.564334	0.118468	0.304295	1.21381	0.461763	0.935618	1.04472	0.654268	0.482189	2.09864	1.38244	0.311474	0.659148	0.908415	0.787013	0.319727	2.46152	LOC400707
	THC2312468	0.522009	0.142811	0.349939	0.935643	0.421899	0.968041	1.03299	0.508875	0.341746	1.9937	1.38244	0.28181	0.552952	0.908507	0.725758	0.311764	2.32791	THC2312468
	KIF17	0.712472	0.160663	0.458616	0.994647	0.528204	0.889301	1.27949	0.593688	0.608589	1.48404	1.38244	0.381927	1.06562	0.964943	0.810746	0.358054	2.26431	KIF17
	KL	0.543172	0.139566	0.32603	0.96936	0.438509	0.745716	0.968424	0.496759	0.543048	1.94873	1.38244	0.27254	0.743372	0.931505	0.732129	0.340905	2.1476	KL
	FAM80B	0.818284	0.146057	0.36298	1.22224	0.568069	0.907828	1.05646	0.630036	0.594544	1.544	1.38244	0.313329	0.769005	0.901111	0.793482	0.394005	2.01389	FAM80B
	MBNL1	0.585497	0.167965	0.456442	1.03258	0.617899	0.842983	1.0682	0.675471	0.552411	1.75386	1.38244	0.330015	0.673795	0.921016	0.779966	0.404514	1.92816	MBNL1
	RASD2	0.687782	0.189874	0.434707	1.10001	0.631187	0.842983	1.15624	0.623978	0.648381	1.56648	1.38244	0.47092	0.849568	0.940654	0.814197	0.432446	1.88277	RASD2
	PANX3	0.500847	0.183383	0.43036	0.851351	0.498306	0.787402	1.28536	0.599746	0.477508	1.46905	1.38244	0.311474	0.622528	0.911218	0.723058	0.39953	1.80977	PANX3
	PSPN	0.779486	0.262091	0.625978	1.20959	0.88034	1.20889	1.45557	0.842067	0.650722	1.55899	1.38244	0.439402	0.878863	0.914778	0.936495	0.561149	1.66889	PSPN
	THC2444791	0.543172	0.175268	0.447748	0.716483	0.571391	0.690134	0.856908	0.614891	0.54773	1.6939	1.38244	0.265124	0.681119	0.903533	0.706639	0.47665	1.48251	THC2444791
	MINK1	0.775959	0.246674	0.53469	1.01151	0.671052	0.824456	1.07994	0.845096	0.720943	1.85879	1.38244	0.361533	0.765343	0.914946	0.852187	0.643517	1.32426	MINK1
	SEPHS1	0.627822	0.339177	0.539037	0.800775	0.571391	0.842983	1.00951	0.763313	0.795847	1.72388	1.38244	0.467212	0.73971	0.900104	0.815623	0.61856	1.31858	SEPHS1
	BCL2L11	0.522009	0.157417	0.491219	1.06208	0.471729	0.824456	1.23254	0.636094	0.545389	1.51402	1.37771	0.381927	0.849568	0.937012	0.77432	0.460283	1.68227	BCL2L11
	UBXD5	0.719526	0.217463	0.452095	0.868209	0.611255	0.824456	1.07994	0.80269	0.531345	1.55899	1.37771	0.48946	0.75802	0.917801	0.791627	0.496645	1.59395	UBXD5
	A_24_P928689	0.733634	0.274262	0.60859	0.986218	0.707594	0.958777	1.54361	0.711819	0.585181	1.55899	1.37771	0.459796	0.812949	0.926422	0.870702	0.584393	1.48993	A_24_P928689
	THC2380750	0.656038	0.121714	0.53469	1.77856	0.827188	0.995831	2.32422	0.70879	1.35528	4.41463	1.37298	0.411591	2.16786	0.919334	1.35918	0.363838	3.73568	THC2380750
	ENST00000360934	0.66662	0.107108	0.339071	1.01151	0.485018	1.10699	0.99777	0.672442	0.538367	1.64893	1.37298	0.322599	0.747034	0.922091	0.770495	0.310773	2.47929	ENST00000360934
	A_32_P117908	0.578442	0.15336	0.365154	1.11687	0.481696	0.824456	1.17972	0.530078	0.608589	1.48404	1.37298	0.326307	0.805625	0.930342	0.755946	0.338141	2.23559	A_32_P117908
	C9orf38	0.589024	0.179325	0.652061	1.07051	0.657764	0.935618	1.31471	0.70879	0.650722	1.544	1.37298	0.344847	0.725062	0.915456	0.82657	0.411234	2.00998	C9orf38
	TGFBR3	0.656038	0.665371	0.380369	1.47933	0.681018	0.944882	1.49665	0.52402	0.669447	2.13611	1.37298	0.274394	1.29632	0.914829	0.967456	0.496097	1.95014	TGFBR3
	PLAGL1	0.931151	0.344857	0.856373	1.24331	0.71756	1.06531	1.30297	0.720906	0.943312	2.51087	1.37298	0.467212	1.01069	0.918343	1.0375	0.581296	1.7848	PLAGL1
	VPS37D	0.740688	0.146057	0.419492	0.952501	0.524882	1.05141	1.25602	0.627007	0.397923	1.64143	1.37298	0.426423	0.666471	0.919637	0.786406	0.469053	1.67658	VPS37D
	ELP3	0.578442	0.207725	0.339071	0.758629	0.541492	0.745716	0.927339	0.496759	0.571137	1.57398	1.37298	0.378219	0.622528	0.907127	0.701078	0.445347	1.57423	ELP3
	USP12	0.645457	0.317268	0.536863	0.960931	0.574713	0.912459	1.34992	0.593688	0.669447	3.02803	1.37298	0.365241	0.955764	0.907514	0.944828	0.67993	1.3896	USP12
	A_24_P367326	0.733634	0.392731	0.552078	1.18852	0.657764	0.926355	1.23841	0.61792	0.720943	1.79883	1.37298	0.322599	0.798301	0.927191	0.870851	0.632046	1.37783	A_24_P367326
	AK128413	0.712472	0.18744	0.46731	0.965145	0.710916	1.08847	1.3734	0.748167	0.716262	1.98621	1.37298	0.311474	0.563937	0.910834	0.86186	0.653757	1.31832	AK128413
	C7orf13	0.64193	0.226388	0.484698	0.906141	0.750781	0.842983	1.526	0.733022	0.589863	2.83316	1.37298	0.259562	0.695767	0.903251	0.912559	0.846125	1.07852	C7orf13
	SPAG8	0.522009	0.151737	0.378195	0.901926	0.644475	1.01899	1.07994	0.630036	0.627314	1.98621	1.36824	0.330015	0.681119	0.930988	0.793862	0.380559	2.08604	SPAG8
	KRT31	0.75127	0.19312	0.547731	0.977789	0.637831	0.972673	1.49079	0.839038	0.578159	1.82881	1.36824	0.393051	0.695767	0.92535	0.867251	0.508153	1.70667	KRT31
	LSM14B	1.34735	0.296982	0.808555	1.5004	1.176	1.47754	1.77251	1.10559	1.23122	1.90376	1.36824	0.708234	1.30365	0.901932	1.23077	1.06448	1.15622	LSM14B
	NLGN4X	0.578442	0.118468	0.343419	1.00308	0.451797	0.926355	1.17385	0.636094	0.538367	1.61145	1.36351	0.348555	0.790977	0.948487	0.760335	0.303322	2.50669	NLGN4X
	ADAMTS8	0.733634	0.110354	0.365154	0.826063	0.431865	0.796665	1.08581	0.542194	0.622633	1.81382	1.36351	0.396759	1.02168	0.967127	0.777703	0.311686	2.49515	ADAMTS8
	ADAMTS8	0.733634	0.110354	0.365154	0.826063	0.431865	0.796665	1.08581	0.542194	0.622633	1.81382	1.36351	0.396759	1.02168	0.967127	0.777703	0.311686	2.49515	ADAMTS8
	THC2285720	0.546699	0.129828	0.330377	0.847136	0.564747	0.778138	1.09755	0.466469	0.421331	2.1586	1.36351	0.255854	0.505346	0.906878	0.728121	0.35381	2.05794	THC2285720
	TTC7B	0.592551	0.111977	0.321683	0.986218	0.471729	0.759611	0.980162	0.514933	0.716262	1.8438	1.36351	0.30035	0.659148	0.917685	0.740149	0.36235	2.04264	TTC7B
	CATSPER1	0.493792	0.105486	0.673796	0.935643	0.478374	0.768874	1.03299	0.508875	0.533685	1.42407	1.36351	0.289226	0.717738	0.901811	0.717389	0.366643	1.95664	CATSPER1
	ZNF175	0.543172	0.241805	0.521648	1.26438	0.697628	1.01436	1.32645	0.596717	0.660085	1.73887	1.36351	0.383781	0.728724	0.916742	0.852394	0.469252	1.8165	ZNF175
	KIAA1328	0.497319	0.1704	0.382542	0.889282	0.485018	0.787402	1.11515	0.475556	0.482189	1.43906	1.36351	0.289226	0.563937	0.906051	0.687738	0.389142	1.76732	KIAA1328
	AI264747	0.917043	0.1704	0.512954	1.06208	0.597967	1.00509	1.45557	0.805719	0.716262	2.05367	1.36351	0.355971	0.629852	0.913075	0.895853	0.631293	1.41908	AI264747
	SEMA6A	0.754797	0.205291	0.50426	1.11266	0.657764	1.13015	1.07994	1.00563	0.716262	2.06116	1.36351	0.467212	1.16449	0.946617	0.940241	0.685447	1.37172	SEMA6A
	ZNF597	0.631349	0.241805	0.491219	1.01994	0.55478	0.847615	1.20319	0.590659	0.716262	1.3791	1.36351	0.385635	0.820272	0.927331	0.788103	0.598773	1.3162	ZNF597
	A_32_P164061	0.842974	0.331062	0.74987	1.23067	0.827188	1.16721	1.38514	0.793603	1.19143	1.60396	1.36351	0.55435	0.970412	0.903199	1.00087	0.768152	1.30296	A_32_P164061
	AK001829	0.917043	0.264525	0.778126	1.20538	1.18929	1.08384	1.27949	0.808748	0.997149	2.12862	1.36351	0.472774	1.03266	0.921344	1.04009	0.800473	1.29934	AK001829
	ENST00000356506	0.592551	0.111977	0.35646	0.716483	0.468407	0.713293	1.11515	0.502817	0.430693	1.58897	1.35877	0.252146	0.571261	0.923118	0.675306	0.295632	2.28428	ENST00000356506
	AMPH	0.514955	0.0981827	0.312989	0.834492	0.425221	0.842983	0.939077	0.49373	0.416649	1.41658	1.35877	0.259562	0.615204	0.914182	0.656031	0.327823	2.00117	AMPH
	MYLK2	0.874718	0.212594	0.521648	0.998862	0.71756	1.21352	1.49079	1.08742	0.814572	1.85879	1.35877	0.530248	0.959426	0.93933	0.972225	0.543513	1.78878	MYLK2
	ADAL	0.571388	0.305097	0.471657	0.952501	0.584679	0.842983	1.09168	0.557339	0.594544	1.58897	1.35877	0.383781	0.629852	0.910305	0.764095	0.455986	1.6757	ADAL
	DPP9	0.705418	0.194743	0.473831	0.977789	0.694306	0.842983	0.974293	0.733022	0.608589	2.20357	1.35877	0.422715	0.725062	0.900255	0.839622	0.519907	1.61495	DPP9
	ATG3	0.500847	0.205291	0.371674	0.834492	0.485018	0.70403	0.950816	0.484643	0.543048	1.81382	1.35877	0.311474	0.659148	0.918471	0.709467	0.446504	1.58894	ATG3
	BC038749	0.596078	0.116846	0.330377	0.826063	0.458441	0.893932	1.18559	0.684558	0.472827	1.64893	1.35404	0.26327	0.659148	0.936718	0.730007	0.341876	2.13529	BC038749
	COTL1	0.719526	0.143623	0.510781	1.01994	0.65112	1.06531	1.40862	0.963228	0.756054	2.08365	1.35404	0.393051	0.688443	0.919341	0.904413	0.429265	2.10689	COTL1
	THC2448349	0.592551	0.154171	0.489045	1.3276	0.524882	1.41732	1.20906	0.636094	0.819254	2.00869	1.35404	0.385635	0.798301	0.904764	0.901281	0.44653	2.01841	THC2448349
	A_32_P234543	0.715999	0.180948	0.678143	1.05365	0.697628	1.10236	1.88989	0.714848	0.978423	1.95623	1.35404	0.439402	0.955764	0.936921	0.978256	0.521545	1.87569	A_32_P234543
	ZNF419	0.55728	0.177703	0.304295	0.817634	0.541492	0.750347	0.939077	0.469498	0.498574	1.93374	1.35404	0.259562	0.54929	0.90473	0.704041	0.375943	1.87273	ZNF419
	THC2444653	0.656038	0.165531	0.508607	0.800775	0.571391	0.815192	1.59056	0.848125	0.505597	1.61145	1.35404	0.389343	0.747034	0.907677	0.812591	0.443196	1.83348	THC2444653
	BX460543	0.500847	0.131451	0.395583	0.809205	0.551458	0.750347	1.09168	0.533107	0.601566	2.12862	1.35404	0.27254	0.585909	0.914943	0.746642	0.420823	1.77424	BX460543
	MUC8	0.733634	0.230445	0.599896	1.06208	0.730848	1.07457	1.3734	0.820864	0.617951	1.60396	1.35404	0.44311	0.915483	0.953832	0.889252	0.553926	1.60536	MUC8
	NBR2	0.705418	0.246674	0.582507	0.838707	0.697628	0.889301	1.24428	0.696674	0.449419	1.3791	1.35404	0.415299	0.717738	0.903431	0.785907	0.526294	1.49328	NBR2
	AK092378	0.522009	0.13632	0.384716	1.18852	0.677696	0.86151	1.12689	0.575513	0.606248	2.17359	1.35404	0.270686	0.567599	0.900233	0.803487	0.550316	1.46005	AK092378
	AFMID	0.691309	0.232068	0.482525	1.25174	0.750781	1.03289	1.40275	0.860241	0.67647	1.8438	1.35404	0.428277	0.684781	0.908469	0.899359	0.624219	1.44078	AFMID
	PRKAR2A	0.768905	0.303474	0.554251	1.02836	0.820543	0.852246	1.13276	0.70879	0.87075	1.67891	1.35404	0.437548	0.710415	0.902928	0.863154	0.606536	1.42309	PRKAR2A
	RNF152	0.656038	0.121714	0.317336	1.42875	0.471729	1.00973	1.09168	0.508875	0.578159	1.61145	1.3493	0.355971	1.15717	0.915844	0.819839	0.306384	2.67585	RNF152
	OBSCN	0.645457	0.134697	0.421666	0.897711	0.518238	0.972673	1.47905	0.6785	0.571137	1.72388	1.3493	0.330015	0.812949	0.958245	0.810406	0.352624	2.29822	OBSCN
	ENST00000380304	0.691309	0.168777	0.391236	0.994647	0.564747	0.9912	1.03299	0.569455	0.496234	2.08365	1.3493	0.28181	0.695767	0.927418	0.793163	0.394567	2.01021	ENST00000380304
	LOC645431	0.550226	0.137943	0.482525	0.716483	0.511594	0.722557	1.21493	0.593688	0.491552	1.45405	1.3493	0.363387	0.589571	0.906325	0.705986	0.3856	1.83087	LOC645431
	THC2411421	0.906462	0.142811	0.821596	1.53412	0.989967	1.6767	1.72555	0.726964	0.950334	3.16294	1.34457	0.426423	0.963088	0.90737	1.18243	0.46743	2.52963	THC2411421
	THC2445939	0.507901	0.0989942	0.280386	0.708054	0.405289	0.870774	0.980162	0.442237	0.461123	1.49903	1.34457	0.292934	0.648162	0.932816	0.656893	0.282156	2.32812	THC2445939
	BC018675	0.437359	0.116034	0.349939	0.745986	0.438509	0.796665	0.956685	0.472527	0.444738	1.91126	1.34457	0.24473	0.563937	0.917702	0.678687	0.297873	2.27845	BC018675
	TGFBR1	0.585497	0.133074	0.347766	1.16745	0.445153	1.13015	1.17385	0.502817	0.365153	1.58897	1.34457	0.304058	0.688443	0.906437	0.752073	0.345271	2.17821	TGFBR1
	THC2252536	0.620767	0.175268	0.469484	0.834492	0.624543	0.866142	1.57295	0.623978	0.706899	1.61145	1.34457	0.374511	0.681119	0.918341	0.808168	0.406101	1.99006	THC2252536
	SNAP29	0.606659	0.311588	0.547731	0.863995	0.471729	0.842983	1.17385	0.672442	0.669447	1.49903	1.34457	0.406029	0.681119	0.912182	0.776243	0.433383	1.79112	SNAP29
	AF086375	0.691309	0.355405	0.530343	1.23067	0.601289	1.00973	1.79599	0.557339	0.681151	3.14795	1.34457	0.292934	0.812949	0.905642	1.00397	0.576582	1.74125	AF086375
	LPPR2	0.550226	0.154983	0.562946	0.952501	0.657764	0.907828	1.42622	0.848125	0.617951	1.79883	1.34457	0.357825	0.688443	0.923585	0.836017	0.490517	1.70436	LPPR2
	OTUD7A	0.55728	0.207725	0.591202	1.01151	0.737493	1.00509	1.13276	0.636094	0.725625	1.90376	1.34457	0.396759	0.732386	0.929797	0.844789	0.500441	1.68809	OTUD7A
	SCRN3	0.55728	0.18176	0.36298	0.826063	0.697628	0.741084	0.962554	0.517962	0.444738	1.61895	1.34457	0.315183	0.615204	0.910757	0.706612	0.430571	1.6411	SCRN3
	WDR78	0.592551	0.29536	0.486872	1.23067	0.707594	0.954145	1.49665	0.611862	0.463464	1.78384	1.34457	0.648905	0.776329	0.906428	0.87637	0.558673	1.56866	WDR78
	THC2378276	0.737161	0.266148	0.480351	1.01151	0.807255	1.06531	1.46731	0.745138	0.510278	1.43906	1.34457	0.467212	1.22308	0.947291	0.889568	0.606366	1.46705	THC2378276
	RSBN1	0.58197	0.304285	0.454269	0.851351	0.451797	0.736452	1.02125	0.502817	0.510278	1.91875	1.34457	0.420861	0.699429	0.91139	0.753698	0.527598	1.42855	RSBN1
	TRPC4	0.529063	0.101428	0.369501	0.927214	0.50495	0.690134	0.99777	0.472527	0.723284	1.90376	1.3351	0.348555	1.45745	0.945867	0.79698	0.277139	2.87574	TRPC4
	ENST00000262494	0.451467	0.0973713	0.299948	0.826063	0.435187	0.620658	0.886254	0.39983	0.426012	1.78384	1.3351	0.24473	0.541966	0.907476	0.642187	0.256324	2.50537	ENST00000262494
	ADARB2	0.500847	0.0989942	0.304295	0.80499	0.425221	1.05604	0.962554	0.502817	0.38856	1.91875	1.3351	0.296642	0.62619	0.922953	0.709308	0.296529	2.39204	ADARB2
	A_32_P163594	0.663093	0.120091	0.565119	1.21381	0.710916	1.03752	1.17385	0.599746	0.585181	1.66392	1.3351	0.552496	0.736048	0.911795	0.842837	0.35347	2.38446	A_32_P163594
	C9orf50	0.624295	0.149303	0.391236	1.02415	0.564747	0.852246	1.2971	0.793603	0.561774	1.75386	1.3351	0.344847	0.790977	0.948113	0.806403	0.383419	2.10319	C9orf50
	ENST00000317656	0.465576	0.173645	0.39993	0.965145	0.631187	0.787402	0.950816	0.508875	0.437716	1.70889	1.3351	0.270686	0.585909	0.905118	0.709298	0.360465	1.96773	ENST00000317656
	THC2339926	0.645457	0.178514	0.539037	0.96936	0.631187	0.824456	1.07407	0.690616	0.543048	1.90376	1.3351	0.45238	0.725062	0.926332	0.808619	0.422418	1.91426	THC2339926
	A_24_P333077	0.578442	0.159851	0.473831	1.06208	0.664408	0.889301	1.39688	0.563397	0.554752	1.3791	1.3351	0.344847	0.747034	0.913652	0.780694	0.412812	1.89116	A_24_P333077
	KRTAP4-12	0.518482	0.172023	0.530343	0.85978	0.551458	0.787402	1.43209	0.593688	0.51496	1.39409	1.3351	0.355971	0.666471	0.902306	0.747066	0.409763	1.82317	KRTAP4-12
	AK091836	0.648984	0.15904	0.49774	0.893497	0.88034	0.852246	1.29123	0.566426	0.594544	1.97871	1.3351	0.330015	0.585909	0.9111	0.816445	0.459551	1.77661	AK091836
	BX379032	0.673674	0.139566	0.421666	0.973574	0.498306	0.935618	1.39688	0.778458	0.835639	1.51402	1.3351	0.361533	0.710415	0.909185	0.813419	0.464299	1.75193	BX379032
	AI022288	0.648984	0.197988	0.595549	1.17166	0.637831	0.963409	1.4497	0.899618	0.660085	1.52901	1.3351	0.404175	0.812949	0.908953	0.869697	0.540492	1.60908	AI022288
	BQ674642	0.560807	0.19312	0.549904	0.817634	0.657764	0.954145	1.3734	0.702732	0.627314	1.91875	1.3351	0.396759	0.666471	0.931581	0.827223	0.519884	1.59117	BQ674642
	ANGEL2	0.592551	0.241805	0.39993	1.07051	0.588001	0.893932	0.956685	0.533107	0.662425	1.544	1.3351	0.326307	0.73971	0.916499	0.760312	0.480745	1.58153	ANGEL2
	DST	0.698363	0.23856	0.391236	1.5299	0.747459	1.11163	1.18559	0.593688	0.557093	1.9937	1.3351	0.307766	0.900835	0.909904	0.891609	0.635082	1.40393	DST
	TRIM14	0.832393	0.337554	0.660755	0.982004	0.837154	0.880037	1.17385	0.793603	0.641359	1.5365	1.3351	0.571037	0.878863	0.937929	0.881554	0.631129	1.39679	TRIM14
	SLC12A9	0.857082	0.23288	0.891149	1.25595	1.02319	1.25521	1.53774	1.03592	0.819254	1.64893	1.3351	0.563621	0.996045	0.902423	1.03478	0.817586	1.26565	SLC12A9
	THC2268956	1.03696	0.637782	0.821596	1.0663	0.873696	1.32469	1.50252	1.02381	1.00651	2.87063	1.3351	0.584015	1.34759	0.915362	1.18702	0.941141	1.26125	THC2268956
	NT5E	0.599605	0.327005	0.552078	0.977789	0.544814	0.880037	0.939077	0.517962	0.568796	1.24419	1.3351	0.307766	0.915483	0.903009	0.7469	0.671377	1.11249	NT5E
	FLJ38725	0.680728	0.21584	0.60859	1.52569	0.657764	1.26447	1.41449	0.6785	0.983105	1.9937	1.33037	0.354117	1.14252	0.936789	0.988453	0.528268	1.87112	FLJ38725
	PAPPA	0.514955	0.14768	0.391236	1.23067	0.531526	0.898564	1.54948	0.533107	0.454101	1.85879	1.32563	0.28181	1.03633	0.961905	0.827221	0.322747	2.56307	PAPPA
	PAPPA	0.514955	0.14768	0.391236	1.23067	0.531526	0.898564	1.54948	0.533107	0.454101	1.85879	1.32563	0.28181	1.03633	0.961905	0.827221	0.322747	2.56307	PAPPA
	CHRNA6	0.53259	0.1136	0.412972	0.809205	0.498306	0.754979	1.69621	0.448295	0.503256	1.88877	1.32563	0.285518	0.60788	0.919918	0.759786	0.305675	2.4856	CHRNA6
	AY343891	0.465576	0.111977	0.339071	0.661693	0.531526	0.722557	1.07994	0.569455	0.38856	1.67891	1.32563	0.26327	0.556613	0.92106	0.668829	0.323311	2.06869	AY343891
	ICAM4	0.627822	0.176891	0.50426	0.800775	0.624543	0.787402	1.15037	0.581571	0.461123	1.67891	1.32563	0.370803	0.681119	0.936438	0.751632	0.383824	1.95827	ICAM4
	RAI1	0.772432	0.157417	0.391236	1.11266	0.631187	0.917091	1.07994	0.666384	0.599226	1.43906	1.32563	0.426423	0.842244	0.926229	0.796995	0.448029	1.77889	RAI1
	HILS1	0.924097	0.14768	0.345592	1.14637	0.564747	1.00973	1.23254	0.814806	0.641359	1.97122	1.32563	0.283664	0.633514	0.90405	0.849304	0.480792	1.76647	HILS1
	SLC22A4	0.680728	0.196365	0.586854	1.18009	0.528204	1.11626	1.03299	0.61792	0.664766	2.42842	1.32563	0.435693	0.952102	0.921531	0.90354	0.525977	1.71783	SLC22A4
	TMCC3	0.603132	0.262903	0.452095	1.23067	0.511594	0.81056	1.07407	0.61792	0.51496	1.47654	1.32563	0.278102	0.83492	0.905915	0.768699	0.452996	1.69692	TMCC3
	USP15	0.514955	0.155794	0.382542	0.80499	0.53817	0.685503	1.07994	0.581571	0.788824	1.66392	1.32563	0.322599	0.600557	0.907194	0.726538	0.435826	1.66704	USP15
	GAB1	0.511428	0.206914	0.386889	0.762844	0.531526	0.741084	0.939077	0.557339	0.500915	1.67891	1.32563	0.292934	0.563937	0.906634	0.692264	0.417468	1.65824	GAB1
	TRIOBP	0.564334	0.17608	0.60859	0.927214	0.644475	0.880037	1.25602	0.61792	0.557093	1.64143	1.32563	0.326307	0.659148	0.928101	0.783406	0.472484	1.65806	TRIOBP
	SPATA5	0.613713	0.271017	0.452095	0.897711	0.518238	0.796665	1.12689	0.478585	0.477508	1.34912	1.32563	0.422715	0.717738	0.917932	0.726741	0.481265	1.51007	SPATA5
	TIRAP	0.670147	0.152548	0.530343	0.977789	0.624543	0.898564	1.07994	0.70879	0.744351	1.67891	1.32563	0.350409	0.681119	0.92308	0.801776	0.544109	1.47356	TIRAP
	CACYBP	0.733634	0.256411	0.482525	0.973574	0.810577	0.907828	1.15624	0.599746	0.634337	2.14361	1.32563	0.411591	0.812949	0.936715	0.865281	0.645544	1.34039	CACYBP
	THC2286419	0.790068	0.220708	0.665102	0.842922	0.744137	0.9912	1.54948	0.887502	0.788824	2.51087	1.32563	0.596993	1.04365	0.940159	0.996699	0.936854	1.06388	THC2286419
	CR593784	0.486738	0.0989942	0.273865	0.691196	0.398645	0.560445	0.968424	0.402859	0.341746	1.60396	1.3209	0.241022	0.560275	0.917726	0.611466	0.268986	2.27323	CR593784
	ADAMTSL5	0.670147	0.167965	0.402104	0.813419	0.631187	0.866142	1.05646	0.496759	0.496234	1.39409	1.3209	0.328161	0.688443	0.929568	0.717847	0.379228	1.89292	ADAMTSL5
	IGF1R	0.522009	0.131451	0.345592	1.1548	0.53817	0.796665	0.903862	0.49373	0.468145	1.8513	1.3209	0.252146	0.725062	0.915605	0.731064	0.387111	1.88851	IGF1R
	AF402619	0.620767	0.264525	0.456442	1.05365	0.578035	0.884669	1.00951	0.55431	0.617951	1.50652	1.3209	0.387489	0.772667	0.928983	0.771341	0.409978	1.88142	AF402619
	KRTAP19-1	0.804176	0.344045	0.773778	1.41611	1.05641	1.37101	1.59056	0.942025	0.575818	2.01619	1.3209	0.463504	0.926468	0.90284	1.04623	0.604708	1.73014	KRTAP19-1
	CREB1	0.603132	0.230445	0.43036	0.918785	0.578035	0.759611	1.03299	0.49373	0.566456	1.51402	1.3209	0.396759	0.699429	0.929665	0.734203	0.466119	1.57514	CREB1
	THC2432515	0.571388	0.120091	0.495566	1.03258	0.571391	0.917091	1.04472	0.699703	0.486871	1.51402	1.31616	0.266978	1.05464	0.954665	0.776246	0.313212	2.47834	THC2432515
	AK022168	0.807703	0.139566	0.641193	1.39925	1.08963	1.19037	1.89576	0.684558	0.852024	3.55269	1.31616	0.569183	1.5966	0.941333	1.21036	0.52339	2.31254	AK022168
	OSAP	0.627822	0.139566	0.360807	1.18009	0.508272	1.05141	1.16211	0.472527	0.67647	2.24104	1.31616	0.315183	1.05464	0.962883	0.854315	0.373609	2.28665	OSAP
	SOX7	0.486738	0.0989942	0.28908	0.682766	0.431865	0.662344	0.821693	0.457382	0.397923	1.56648	1.31616	0.237314	0.659148	0.925931	0.623684	0.273425	2.28101	SOX7
	THC2437039	0.634876	0.202045	0.423839	1.23909	0.784001	1.03752	1.19732	0.572484	0.671788	2.03867	1.31616	0.372657	0.754358	0.928999	0.864986	0.413015	2.09432	THC2437039
	CR620892	0.585497	0.146868	0.543384	0.817634	0.544814	0.824456	1.33819	0.778458	0.889476	1.87378	1.31616	0.355971	0.761682	0.929456	0.828951	0.42502	1.95038	CR620892
	SSH1	0.592551	0.131451	0.382542	1.04522	0.571391	0.852246	1.05646	0.623978	0.578159	1.70139	1.31616	0.348555	0.725062	0.939023	0.763475	0.397938	1.91858	SSH1
	BQ064481	0.564334	0.202857	0.347766	0.893497	0.544814	0.639185	0.974293	0.502817	0.365153	1.28167	1.31616	0.305912	0.761682	0.909729	0.669242	0.349521	1.91474	BQ064481
	ARSG	0.539644	0.143623	0.469484	0.986218	0.524882	0.759611	1.17385	0.651239	0.536026	1.40908	1.31616	0.344847	0.681119	0.91662	0.733522	0.383312	1.91364	ARSG
	BTN2A1	0.599605	0.1704	0.458616	0.817634	0.588001	0.815192	1.15037	0.702732	0.692855	2.33848	1.31616	0.485752	0.831258	0.923844	0.84362	0.462621	1.82356	BTN2A1
	ZNF496	0.881772	0.2272	0.573813	1.0958	0.704272	0.995831	1.30884	0.726964	0.5173	1.49153	1.31616	0.415299	0.827596	0.924397	0.852491	0.490631	1.73754	ZNF496
	KCNK4	0.680728	0.21584	0.665102	1.15059	0.827188	1.0792	1.47905	0.845096	0.622633	1.66392	1.31616	0.396759	0.747034	0.910929	0.899177	0.528564	1.70117	KCNK4
	AK000815	0.663093	0.183383	0.49774	0.85978	0.581357	0.847615	1.32645	0.61792	0.908201	1.43906	1.31616	0.378219	0.7214	0.909379	0.795414	0.488316	1.62889	AK000815
	AK074558	0.677201	0.199611	0.478178	0.96936	0.597967	0.805929	1.16798	0.666384	0.48453	1.3791	1.31616	0.426423	0.812949	0.933821	0.767829	0.477633	1.60757	AK074558
	PER2	0.779486	0.258034	0.639019	1.44983	0.813899	1.13478	1.4497	0.890531	0.80521	1.64893	1.31616	0.433839	0.922807	0.905547	0.964787	0.680687	1.41737	PER2
	STX6	0.684255	0.262903	0.478178	0.956716	1.02983	0.842983	1.25602	0.587629	0.606248	1.81382	1.31616	0.385635	1.1059	0.958816	0.871252	0.651372	1.33757	STX6
	EMID1	0.790068	0.13632	0.441228	0.956716	0.584679	1.00509	1.35579	0.754225	0.856705	1.56648	1.31143	0.630365	1.77237	0.909151	0.935498	0.413117	2.26449	EMID1
	AI911302	0.656038	0.155794	0.593375	0.885068	0.637831	1.03289	1.71382	0.781487	0.561774	1.85879	1.31143	0.424569	0.681119	0.914384	0.868768	0.525393	1.65356	AI911302
	C9orf68	0.511428	0.305097	0.525995	0.7502	0.777357	0.778138	1.13276	0.487672	0.536026	2.14361	1.31143	0.28181	0.666471	0.901641	0.78523	0.531748	1.4767	C9orf68
	ENST00000282169	0.670147	0.23856	0.482525	1.01572	0.697628	0.824456	1.04472	0.660326	0.608589	1.45405	1.31143	0.359679	0.681119	0.910095	0.772997	0.572245	1.35081	ENST00000282169
	AK127374	0.465576	0.0973713	0.617284	0.632191	0.485018	0.583604	0.9156	0.418004	0.540708	1.87378	1.30669	0.359679	0.747034	0.903488	0.69558	0.252115	2.75898	AK127374
	BX091616	0.514955	0.126583	0.543384	0.758629	0.548136	0.70403	1.19145	0.536136	0.503256	1.42407	1.30669	0.504292	0.659148	0.910362	0.716982	0.389899	1.83889	BX091616
	THC2318860	0.55728	0.149303	0.447748	0.834492	0.657764	0.815192	1.26775	0.630036	0.636677	1.60396	1.30669	0.344847	0.571261	0.917386	0.755616	0.429291	1.76015	THC2318860
	SLC6A18	0.680728	0.210971	0.602069	0.982004	0.857086	0.912459	1.36166	0.951112	0.536026	1.88128	1.30669	0.346701	0.703091	0.906746	0.871683	0.508003	1.7159	SLC6A18
	CIB3	0.72658	0.189874	0.53469	1.01994	0.627865	0.898564	1.46731	0.826922	0.688173	1.6939	1.30669	0.381927	0.779991	0.93849	0.85711	0.503045	1.70384	CIB3
	ZNF510	0.490265	0.155794	0.373848	0.809205	0.574713	0.694766	0.956685	0.436179	0.493893	1.61895	1.30669	0.292934	0.541966	0.909795	0.672761	0.398615	1.68775	ZNF510
	BCL2L11	0.536117	0.144434	0.460789	0.851351	0.471729	0.722557	1.09168	0.575513	0.521982	1.46155	1.30669	0.361533	0.75802	0.944524	0.712611	0.434231	1.64109	BCL2L11
	ARL8A	0.648984	0.219897	0.456442	1.08737	0.558102	0.833719	1.04472	0.633065	0.589863	1.79883	1.30669	0.352263	0.725062	0.928225	0.788847	0.481325	1.63891	ARL8A
	MGC22014	0.511428	0.228011	0.354286	0.691196	0.617899	0.639185	1.12102	0.490701	0.585181	1.8513	1.30669	0.278102	0.534642	0.902322	0.708434	0.435237	1.6277	MGC22014
	CNGB1	0.578442	0.150926	0.447748	0.91457	0.637831	0.78277	1.07994	0.690616	0.566456	1.61145	1.30669	0.337431	0.593233	0.913656	0.746008	0.467863	1.5945	CNGB1
	CACNG3	0.507901	0.17608	0.39993	0.792346	0.491662	0.778138	1.05646	0.690616	0.442397	1.58897	1.30669	0.28181	0.54929	0.906864	0.6971	0.447936	1.55625	CACNG3
	IL10	0.592551	0.121714	0.360807	0.800775	0.471729	0.768874	0.950816	0.508875	0.426012	1.27417	1.30669	0.292934	0.688443	0.92034	0.6588	0.423659	1.55502	IL10
	A_23_P21862	0.761851	0.222331	0.573813	1.01994	0.690984	1.03289	1.26775	0.763313	0.531345	1.6939	1.30669	0.420861	0.871539	0.958772	0.858247	0.554659	1.54734	A_23_P21862
	ZNF395	0.75127	0.280754	0.512954	0.944072	0.750781	0.944882	1.526	0.790574	0.631996	1.45405	1.30669	0.465358	0.849568	0.925481	0.862228	0.566453	1.52215	ZNF395
	PHIP	0.507901	0.154171	0.352113	0.733342	0.614577	0.699398	0.986031	0.418004	0.458782	1.63394	1.30669	0.289226	0.519994	0.908168	0.667244	0.460703	1.44832	PHIP
	MLSTD2	0.58197	0.305097	0.521648	0.758629	0.501628	0.694766	1.12689	0.572484	0.674129	1.60396	1.30669	0.372657	0.695767	0.921794	0.747409	0.52284	1.42952	MLSTD2
	ZFX	0.585497	0.172834	0.465136	0.977789	0.541492	0.884669	0.927339	0.545223	0.564115	1.85879	1.30196	0.30035	0.60788	0.909267	0.748698	0.417425	1.79361	ZFX
	ZNF619	0.754797	0.314834	0.502087	1.22224	0.584679	0.912459	1.09755	0.6785	0.608589	1.63394	1.30196	0.467212	0.769005	0.910953	0.834449	0.472486	1.76608	ZNF619
	PKNOX1	0.613713	0.237748	0.441228	0.931428	0.584679	0.856878	1.19145	0.95717	0.739669	1.59646	1.30196	0.398613	0.728724	0.906675	0.813825	0.518152	1.57063	PKNOX1
	GAPDHS	0.571388	0.258034	0.495566	0.792346	0.903594	0.9912	1.16211	0.693645	0.723284	1.51402	1.30196	0.355971	0.703091	0.907433	0.805093	0.564143	1.42711	GAPDHS
	LOC441066	0.705418	0.319702	0.61511	0.918785	0.604611	0.981936	1.26189	0.687587	0.608589	1.70139	1.30196	0.400467	0.73971	0.941143	0.834396	0.653697	1.27643	LOC441066
	PIK3R3	0.497319	0.311588	0.412972	0.767059	0.471729	0.73182	0.956685	0.763313	0.505597	1.52151	1.29723	0.357825	0.805625	0.918809	0.723098	0.312308	2.31534	PIK3R3
	AK097371	0.550226	0.285622	0.382542	1.10423	0.644475	0.819824	1.13863	0.472527	0.653062	2.12112	1.29723	0.30035	0.922807	0.945834	0.822511	0.363161	2.26486	AK097371
	IL10	0.64193	0.146057	0.382542	0.851351	0.455119	0.852246	0.950816	0.684558	0.472827	1.6939	1.29723	0.289226	0.750696	0.938678	0.728346	0.346298	2.10323	IL10
	THC2285720	0.55728	0.131451	0.347766	0.85978	0.661086	0.898564	1.04472	0.496759	0.51496	2.12862	1.29723	0.279956	0.519994	0.906545	0.749089	0.36741	2.03884	THC2285720
	CYP21A2	0.670147	0.14768	0.373848	0.775488	0.53817	0.657712	1.12689	0.587629	0.529004	1.67891	1.29723	0.374511	0.732386	0.94455	0.729969	0.359786	2.0289	CYP21A2
	LOC284600	0.574915	0.13632	0.369501	0.741771	0.511594	0.759611	0.974293	0.696674	0.533685	1.42407	1.29723	0.311474	0.567599	0.901062	0.684518	0.364843	1.8762	LOC284600
	PLGLA1	0.458521	0.108731	0.347766	0.678552	0.511594	0.778138	0.950816	0.472527	0.61327	1.76885	1.29723	0.326307	0.51267	0.906018	0.678844	0.370847	1.83052	PLGLA1
	ENST00000374224	0.493792	0.20448	0.382542	0.885068	0.644475	0.833719	1.05059	0.499788	0.524322	1.72388	1.29723	0.359679	0.593233	0.920967	0.730215	0.419955	1.73879	ENST00000374224
	PACRG	0.571388	0.175268	0.473831	0.948287	0.631187	0.833719	1.34992	0.533107	0.435375	1.67141	1.29723	0.333723	0.615204	0.92629	0.759204	0.44448	1.70807	PACRG
	A_24_P152345	0.592551	0.386239	0.57816	0.935643	0.654442	0.81056	1.36166	0.696674	0.664766	1.28916	1.29723	0.502438	0.908159	0.918209	0.82136	0.555641	1.47822	A_24_P152345
	SULT1C1	0.931151	0.420319	0.410798	0.998862	0.906916	0.870774	1.79012	0.714848	0.688173	3.03553	1.29723	0.346701	1.12055	0.918333	1.04092	0.732295	1.42145	SULT1C1
	ALKBH6	0.839447	0.454399	0.821596	1.22645	0.867052	1.05604	1.30297	0.836009	0.681151	1.75386	1.29723	0.467212	0.893511	0.925215	0.961302	0.684576	1.40423	ALKBH6
	CRSP6	0.578442	0.148491	0.443401	1.23488	0.597967	0.842983	1.05059	0.61792	0.650722	1.93374	1.29249	0.400467	0.666471	0.904248	0.804506	0.461938	1.74159	CRSP6
	CXorf36	0.500847	0.10224	0.297774	0.885068	0.441831	0.722557	0.868647	0.36954	0.491552	1.36411	1.28776	0.276248	0.73971	0.930003	0.642145	0.255993	2.50845	CXorf36
	CHST1	0.578442	0.10224	0.308642	0.918785	0.485018	0.778138	0.851039	0.454353	0.411968	1.30415	1.28776	0.270686	0.681119	0.909971	0.648641	0.271595	2.38826	CHST1
	LHX6	0.663093	0.103051	0.345592	0.733342	0.584679	0.657712	1.05646	0.551281	0.945653	2.48838	1.28776	0.439402	1.18647	0.915341	0.849452	0.398954	2.12919	LHX6
	CR600312	0.55728	0.16472	0.406451	0.779702	0.511594	0.815192	1.04472	0.64821	0.486871	1.31914	1.28776	0.298496	0.585909	0.905078	0.685081	0.385282	1.77813	CR600312
	RGS14	0.514955	0.155794	0.491219	0.665908	0.551458	0.792033	1.03885	0.611862	0.468145	1.28916	1.28776	0.365241	0.6445	0.909133	0.682838	0.387171	1.76366	RGS14
	THC2283359	0.712472	0.139566	0.460789	0.998862	0.584679	0.824456	1.16211	0.605804	0.634337	1.9937	1.28776	0.45238	0.593233	0.913255	0.803857	0.460869	1.74422	THC2283359
	NUDCD3	0.592551	0.165531	0.454269	0.817634	0.571391	0.796665	1.39688	0.757254	0.617951	1.67141	1.28776	0.335577	0.633514	0.922666	0.776799	0.510317	1.52219	NUDCD3
	EHBP1	0.656038	0.185005	0.412972	1.18009	0.704272	0.917091	1.07407	0.563397	0.536026	1.40159	1.28776	0.406029	0.893511	0.924546	0.785988	0.519963	1.51162	EHBP1
	THAP5	0.514955	0.242617	0.439054	0.876638	0.50495	0.787402	1.09168	0.508875	0.491552	1.58897	1.28776	0.376365	0.688443	0.938346	0.723019	0.490143	1.47512	THAP5
	AK001814	0.712472	0.177703	0.599896	1.08737	0.787323	1.01436	1.2208	0.811777	0.894157	1.72388	1.28776	0.424569	0.725062	0.915362	0.882086	0.692385	1.27398	AK001814
	BQ772694	0.648984	0.32944	0.78682	1.03258	0.720882	1.04678	1.51426	0.784516	0.93629	1.73887	1.28776	0.596993	0.827596	0.91983	0.942444	0.829552	1.13609	BQ772694
	COL23A1	0.634876	0.122526	0.523822	0.783917	0.584679	0.852246	1.34405	0.605804	0.877772	1.50652	1.28302	0.615533	1.26703	0.946865	0.846292	0.316801	2.67137	COL23A1
	THC2312346	0.486738	0.121714	0.334724	0.809205	0.441831	0.676239	0.868647	0.502817	0.444738	1.36411	1.28302	0.266978	0.62619	0.916724	0.632843	0.29292	2.16046	THC2312346
	UGT2A1	0.553753	0.149303	0.395583	0.754415	0.524882	0.778138	1.31471	0.693645	0.524322	1.66392	1.28302	0.326307	0.6445	0.93477	0.738961	0.406166	1.81936	UGT2A1
	CK430712	0.55728	0.14768	0.408625	0.783917	0.531526	0.842983	1.00951	0.508875	0.496234	1.73887	1.28302	0.29108	0.534642	0.918842	0.702634	0.392363	1.79078	CK430712
	THC2268343	0.578442	0.242617	0.408625	1.05365	0.654442	1.03752	1.59643	0.520991	0.734988	2.23355	1.28302	0.380073	0.688443	0.931254	0.877907	0.53321	1.64646	THC2268343
	AF086551	0.592551	0.160663	0.465136	0.868209	0.770713	0.935618	1.2208	0.669413	0.585181	1.43906	1.28302	0.307766	0.593233	0.904204	0.760875	0.476687	1.59617	AF086551
	IQCG	0.490265	0.167154	0.334724	0.775488	0.485018	0.70403	0.892123	0.469498	0.470486	1.58897	1.28302	0.400467	0.651824	0.923633	0.670236	0.446214	1.50205	IQCG
	AK092681	0.529063	0.115223	0.71944	1.13794	0.604611	0.694766	1.40862	0.587629	0.985445	2.17359	1.27829	0.500584	0.864216	0.906759	0.892263	0.278969	3.19842	AK092681
	MDAC1	0.694836	0.120091	0.482525	0.956716	0.551458	1.04678	1.22667	0.720906	0.477508	1.51402	1.27829	0.322599	0.864216	0.953441	0.78897	0.358728	2.19935	MDAC1
	KA21	0.423251	0.0989942	0.312989	0.733342	0.458441	0.57434	0.927339	0.466469	0.409627	1.6939	1.27829	0.215066	0.54929	0.917524	0.626256	0.287814	2.17591	KA21
	THC2448349	0.585497	0.144434	0.460789	1.15902	0.498306	1.26911	1.15037	0.575513	0.772439	1.82132	1.27829	0.346701	0.769005	0.92219	0.833137	0.400396	2.08078	THC2448349
	SYT15	0.740688	0.23288	0.549904	1.41611	0.803933	1.195	1.36166	0.684558	0.629655	1.91875	1.27829	0.600701	0.827596	0.914337	0.941517	0.492191	1.91291	SYT15
	INSL3	0.603132	0.259657	0.625978	1.07894	0.697628	0.935618	1.20319	0.684558	0.491552	1.51402	1.27829	0.385635	0.681119	0.906253	0.803024	0.441781	1.8177	INSL3
	IGF1R	0.514955	0.118468	0.328204	0.973574	0.508272	0.713293	0.880385	0.505846	0.435375	1.42407	1.27829	0.237314	0.615204	0.907184	0.656404	0.371482	1.76699	IGF1R
	MAP4	0.522009	0.179325	0.369501	0.851351	0.445153	0.750347	0.909731	0.514933	0.538367	1.28916	1.27829	0.322599	0.615204	0.90431	0.660459	0.390716	1.69038	MAP4
	AW028759	0.553753	0.152548	0.439054	0.842922	0.571391	0.750347	1.27949	0.896589	0.636677	1.8513	1.27829	0.324453	0.622528	0.908147	0.784565	0.487952	1.60787	AW028759
	ZNF342	0.705418	0.174457	0.562946	0.830278	0.671052	1.34321	1.19732	0.866299	0.711581	1.81382	1.27829	0.393051	0.703091	0.901527	0.865448	0.54095	1.59987	ZNF342
	ZSCAN2	1.02638	0.387862	0.665102	1.00308	0.737493	0.944882	1.13863	0.823893	0.683492	1.57398	1.27829	0.415299	0.856892	0.917807	0.887328	0.56246	1.57759	ZSCAN2
	DYNLRB2	0.599605	0.108731	0.317336	0.686981	0.518238	0.930987	1.12689	0.454353	0.360472	1.70889	1.27829	0.209504	0.640838	0.946735	0.687778	0.438019	1.5702	DYNLRB2
	ENST00000382378	0.493792	0.123337	0.339071	0.720698	0.551458	0.666975	0.956685	0.496759	0.505597	1.51402	1.27829	0.304058	0.490699	0.902882	0.649341	0.434502	1.49445	ENST00000382378
	LMBRD2	0.698363	0.256411	0.610763	1.04944	0.631187	0.842983	1.36166	0.581571	0.566456	1.32664	1.27829	0.456088	0.922807	0.929214	0.81405	0.590093	1.37953	LMBRD2
	C13orf1	0.613713	0.486045	0.856373	1.21381	0.70095	1.23205	1.49665	0.860241	1.03928	1.81382	1.27829	0.500584	0.941116	0.905666	1.00253	0.978131	1.02495	C13orf1
	PKN3	0.775959	0.407337	0.495566	1.12109	0.820543	1.00509	1.58469	0.781487	0.552411	1.58897	1.27355	0.474628	1.25238	0.95375	0.933362	0.493124	1.89275	PKN3
	RAPGEF2	0.860609	0.199611	0.60859	1.45825	0.890306	1.30616	1.19145	0.61792	0.655403	1.81382	1.27355	0.504292	1.38421	0.930646	0.98186	0.535389	1.83392	RAPGEF2
	A_32_P125056	0.596078	0.191497	0.432533	0.885068	0.627865	0.759611	0.9156	0.551281	0.702218	1.70889	1.27355	0.322599	0.600557	0.904404	0.73595	0.441567	1.66668	A_32_P125056
	BM989484	0.599605	0.137943	0.395583	0.796561	0.564747	0.805929	1.15037	0.702732	0.557093	1.39409	1.27355	0.304058	0.593233	0.913379	0.7135	0.437056	1.63251	BM989484
	RGS9	0.606659	0.1136	0.469484	1.83757	0.677696	1.11163	1.78425	0.805719	0.734988	3.01304	1.26882	0.342993	0.893511	0.900261	1.05077	0.312939	3.35774	RGS9
	C18orf4	0.486738	0.10792	0.321683	0.998862	0.411933	1.03289	1.00951	0.563397	0.344087	1.39409	1.26882	0.270686	0.681119	0.90816	0.683979	0.289727	2.36077	C18orf4
	JAKMIP2	0.47263	0.0957484	0.304295	0.7502	0.418577	0.611394	0.980162	0.424063	0.491552	1.55899	1.26882	0.241022	0.461403	0.907293	0.62145	0.27372	2.27039	JAKMIP2
	THC2272949	0.486738	0.107108	0.369501	0.741771	0.415255	0.685503	1.03299	0.43315	0.496234	1.61145	1.26882	0.265124	0.651824	0.946271	0.658882	0.293671	2.24361	THC2272949
	LILRA4	0.648984	0.194743	0.539037	1.20538	0.568069	0.926355	1.30297	0.684558	0.582841	1.43906	1.26882	0.370803	0.798301	0.91699	0.809994	0.361743	2.23914	LILRA4
	SAMHD1	0.613713	0.214217	0.452095	0.952501	0.471729	0.86151	1.04472	0.496759	0.608589	1.45405	1.26882	0.363387	0.714076	0.93588	0.732013	0.364789	2.00668	SAMHD1
	C1orf51	0.465576	0.103863	0.299948	0.834492	0.398645	0.713293	0.950816	0.466469	0.505597	1.43906	1.26882	0.252146	0.651824	0.936513	0.64235	0.326678	1.96631	C1orf51
	BI523298	0.564334	0.210971	0.408625	1.0958	0.544814	0.907828	1.07994	0.502817	0.688173	1.31165	1.26882	0.348555	0.761682	0.910202	0.745692	0.393002	1.89743	BI523298
	THC2342112	1.02286	0.15336	0.665102	1.56362	1.24909	1.60259	1.64339	0.817835	0.800528	2.39844	1.26882	0.411591	1.05464	0.90965	1.12707	0.598712	1.88248	THC2342112
	TFAP2E	0.694836	0.188251	0.46731	0.817634	0.604611	0.750347	1.09755	0.64821	0.440056	1.43906	1.26882	0.298496	0.578585	0.904684	0.714905	0.38262	1.86844	TFAP2E
	AF318328	0.55728	0.14768	0.345592	1.01994	0.50495	0.768874	1.00364	0.484643	0.458782	1.57398	1.26882	0.278102	0.552952	0.909392	0.689633	0.37659	1.83126	AF318328
	PCDHGA7	0.507901	0.154171	0.426013	0.830278	0.594645	0.759611	1.11515	0.666384	0.486871	1.21421	1.26882	0.304058	0.765343	0.921221	0.699497	0.394589	1.77272	PCDHGA7
	SECTM1	0.768905	0.214217	0.499913	1.08737	0.634509	0.949514	1.3734	0.630036	0.571137	1.40908	1.26882	0.441256	0.882525	0.939861	0.825437	0.48226	1.7116	SECTM1
	SLC2A9	0.596078	0.137943	0.426013	0.800775	0.617899	0.805929	1.02125	0.623978	0.51496	1.40908	1.26882	0.330015	0.574923	0.912396	0.702128	0.412526	1.70202	SLC2A9
	A_32_P141211	0.550226	0.139566	0.454269	0.792346	0.50495	0.778138	1.35579	0.605804	0.636677	1.73137	1.26882	0.396759	0.772667	0.956732	0.768261	0.457169	1.68048	A_32_P141211
	A_32_P121483	0.550226	0.1704	0.421666	0.729127	0.591323	0.741084	1.38514	0.572484	0.636677	1.60396	1.26882	0.400467	0.684781	0.934894	0.750473	0.465874	1.61089	A_32_P121483
	THC2383225	0.737161	0.195554	0.365154	1.11266	0.68434	1.01899	1.15037	0.751196	0.964379	1.49903	1.26882	0.348555	0.842244	0.910044	0.841419	0.541912	1.55269	THC2383225
	G6PC3	0.804176	0.288868	0.630325	1.01994	0.597967	0.870774	1.41449	0.720906	0.617951	1.5365	1.26882	0.567329	0.849568	0.93665	0.860585	0.59783	1.43952	G6PC3
	43557	1.16041	0.284	0.484698	1.31917	0.850442	1.08847	1.54948	0.720906	0.868409	1.91875	1.26882	0.352263	0.864216	0.910548	0.979233	0.732117	1.33754	43557
	C12orf49	0.973476	0.423565	0.730308	1.0958	0.817221	1.03752	1.23254	0.860241	0.926927	1.52901	1.26882	0.409737	0.904497	0.919496	0.939204	0.726649	1.29251	C12orf49
	AF086041	0.514955	0.120903	0.478178	0.7502	0.465085	0.73182	1.11515	0.478585	0.395583	1.3791	1.26408	0.30035	0.571261	0.916852	0.658866	0.276622	2.38183	AF086041
	FLJ25791	0.419723	0.118468	0.321683	0.514182	0.431865	0.592867	0.903862	0.39983	0.400264	1.59646	1.26408	0.239168	0.490699	0.903054	0.591781	0.314695	1.88049	FLJ25791
	APOA4	0.536117	0.152548	0.469484	0.817634	0.55478	0.815192	1.26775	0.73908	0.552411	1.55899	1.26408	0.326307	0.615204	0.922763	0.743814	0.410651	1.81131	APOA4
	OR6W1P	0.55728	0.157417	0.493392	0.842922	0.551458	0.787402	1.46731	0.817835	0.636677	1.79883	1.26408	0.330015	0.571261	0.903417	0.790453	0.443143	1.78374	OR6W1P
	KALRN	0.677201	0.23856	0.643366	1.17588	0.551458	1.14868	1.34992	0.866299	0.54773	1.72388	1.26408	0.315183	0.783653	0.916061	0.868146	0.502452	1.72782	KALRN
	ENST00000376087	0.500847	0.162285	0.304295	0.670123	0.425221	0.685503	0.868647	0.424063	0.38856	1.65642	1.26408	0.292934	0.534642	0.909682	0.629048	0.36516	1.72267	ENST00000376087
	UBXD5	0.603132	0.152548	0.386889	0.720698	0.471729	0.759611	1.0682	0.654268	0.486871	1.28916	1.26408	0.400467	0.688443	0.922229	0.688162	0.433804	1.58634	UBXD5
	THC2447037	0.627822	0.212594	0.419492	1.04522	0.617899	0.778138	1.15624	0.563397	0.617951	1.57398	1.26408	0.456088	0.747034	0.940835	0.77538	0.584068	1.32755	THC2447037
	UNC5A	0.603132	0.180137	0.486872	0.944072	0.644475	0.963409	1.13863	0.593688	0.430693	1.44656	1.26408	0.330015	0.62619	0.915739	0.742458	0.594859	1.24813	UNC5A
	MGC40579	0.627822	0.464137	0.486872	0.973574	0.68434	0.963409	1.27362	0.854183	0.531345	1.42407	1.26408	0.422715	0.776329	0.903914	0.826655	0.690117	1.19785	MGC40579
	HSPB7	0.444413	0.089257	0.306468	1.25595	0.438509	0.787402	1.23841	0.49373	0.327702	2.12862	1.25935	0.237314	0.622528	0.915883	0.740742	0.255962	2.89395	HSPB7
	NRCAM	0.564334	0.120903	0.402104	1.00308	0.461763	0.805929	1.05646	0.475556	0.650722	1.33413	1.25935	0.315183	1.04731	0.949546	0.730525	0.268653	2.71922	NRCAM
	BDNF	0.514955	0.103051	0.334724	1.03679	0.362102	0.926355	0.84517	0.496759	0.365153	1.66392	1.25935	0.274394	0.820272	0.930052	0.692538	0.259939	2.66423	BDNF
	GABRA3	0.560807	0.134697	0.482525	0.775488	0.551458	0.842983	1.40862	0.672442	0.383879	1.43906	1.25935	0.30962	0.659148	0.915105	0.729237	0.360681	2.02184	GABRA3
	HUS1B	0.518482	0.13632	0.299948	0.85978	0.425221	0.759611	0.897993	0.514933	0.397923	1.55899	1.25935	0.30035	0.688443	0.93681	0.662872	0.344044	1.92671	HUS1B
	BI710972	0.564334	0.201234	0.380369	0.872424	0.611255	0.875405	1.76077	0.799661	0.653062	1.51402	1.25935	0.378219	0.911821	0.91205	0.829378	0.433837	1.91173	BI710972
	A_24_P911612	0.55728	0.142811	0.369501	0.758629	0.508272	0.717925	0.986031	0.542194	0.5173	1.40159	1.25935	0.45238	0.637176	0.924612	0.680803	0.383826	1.77373	A_24_P911612
	A_24_P937734	0.585497	0.26128	0.552078	0.918785	0.873696	0.86151	1.32645	0.70879	0.557093	1.6939	1.25935	0.348555	0.6445	0.910852	0.814729	0.459701	1.7723	A_24_P937734
	THC2414210	0.476157	0.139566	0.391236	0.69541	0.475051	0.713293	1.17972	0.545223	0.461123	1.27417	1.25935	0.28181	0.541966	0.901394	0.648775	0.376875	1.72146	THC2414210
	THC2433786	0.902935	0.309965	0.64554	1.08315	0.677696	1.03289	1.09168	0.599746	0.603907	1.76885	1.25935	0.378219	0.688443	0.903003	0.849413	0.505795	1.67936	THC2433786
	THC2377297	0.66662	0.157417	0.545557	1.02836	0.478374	1.01899	1.27949	0.61792	0.596885	1.66392	1.25935	0.391197	0.754358	0.947547	0.804496	0.483363	1.66437	THC2377297
	ENST00000375521	0.754797	0.214217	0.625978	1.16745	0.714238	1.12552	1.46731	0.714848	0.639018	1.93374	1.25935	0.415299	0.681119	0.922451	0.900991	0.552081	1.63199	ENST00000375521
	DPP4	0.55728	0.507954	0.439054	0.682766	0.418577	0.722557	1.07407	0.575513	0.5173	1.61895	1.25935	0.26327	1.05097	0.92785	0.745201	0.479677	1.55355	DPP4
	KIAA1797	0.603132	0.236937	0.456442	0.863995	0.624543	0.778138	0.950816	0.666384	0.669447	1.41658	1.25935	0.348555	0.681119	0.918813	0.735034	0.474737	1.5483	KIAA1797
	ZNF613	0.574915	0.206103	0.373848	0.906141	0.485018	0.768874	1.07994	0.502817	0.486871	1.49153	1.25935	0.355971	0.622528	0.929008	0.70107	0.47179	1.48598	ZNF613
	FKBP8	0.634876	0.298605	0.491219	1.02836	0.574713	0.852246	1.2208	0.70879	0.543048	1.67891	1.25935	0.437548	0.798301	0.94881	0.809752	0.560869	1.44374	FKBP8
	MAN2C1	0.737161	0.254788	0.417319	0.834492	0.946781	0.829088	1.18559	0.490701	0.561774	1.544	1.25935	0.422715	0.798301	0.928051	0.790927	0.549713	1.4388	MAN2C1
	BX114143	0.437359	0.103051	0.299948	0.889282	0.411933	0.606762	1.15037	0.424063	0.421331	1.39409	1.25462	0.241022	0.527318	0.909387	0.627781	0.297951	2.10699	BX114143
	DMXL2	0.536117	0.228823	0.369501	0.889282	0.584679	0.722557	0.927339	0.39983	0.603907	1.73887	1.25462	0.27254	0.578585	0.907618	0.700511	0.355917	1.96819	DMXL2
	ENST00000312785	0.606659	0.121714	0.445575	0.96936	0.541492	0.917091	1.34992	0.702732	0.519641	1.74636	1.25462	0.326307	0.629852	0.934905	0.779333	0.402071	1.9383	ENST00000312785
	AK024147	0.543172	0.1988	0.447748	0.944072	0.571391	0.944882	1.04472	0.520991	0.636677	1.35662	1.25462	0.374511	0.633514	0.912141	0.728593	0.37871	1.92388	AK024147
	AI133203	0.888826	0.20448	0.473831	1.39925	0.870374	1.0792	1.18559	0.73908	0.856705	1.89627	1.25462	0.402321	0.96675	0.925045	0.939791	0.520797	1.80453	AI133203
	FAIM2	0.797122	0.222331	0.469484	0.956716	0.617899	0.935618	1.19732	0.605804	0.519641	2.09864	1.25462	0.367095	0.820272	0.950058	0.835581	0.483968	1.72652	FAIM2
	SETD1A	0.775959	0.226388	0.665102	0.973574	0.810577	0.986568	1.10342	0.70879	0.739669	1.33413	1.25462	0.532102	0.856892	0.928502	0.843676	0.596923	1.41338	SETD1A
	ENST00000378266	0.924097	0.168777	0.436881	1.13794	0.657764	0.907828	1.28536	0.799661	0.681151	1.75386	1.25462	0.318891	0.717738	0.918356	0.849582	0.652569	1.3019	ENST00000378266
	L12234	0.89588	0.126583	0.417319	1.31496	0.644475	0.917091	1.34992	0.496759	0.760736	1.62644	1.24988	0.446818	1.05464	0.939119	0.869346	0.346884	2.50616	L12234
	TREM1	0.514955	0.18744	0.471657	1.07051	0.455119	1.03752	0.944947	0.726964	0.346427	1.43906	1.24988	0.24473	1.01435	0.913054	0.746428	0.299035	2.49612	TREM1
	TREM1	0.514955	0.18744	0.471657	1.07051	0.455119	1.03752	0.944947	0.726964	0.346427	1.43906	1.24988	0.24473	1.01435	0.913054	0.746428	0.299035	2.49612	TREM1
	BC013657	0.507901	0.108731	0.308642	0.800775	0.451797	0.73182	1.02125	0.52402	0.641359	2.07615	1.24988	0.292934	0.611542	0.921334	0.717446	0.30706	2.3365	BC013657
	BM692484	0.451467	0.108731	0.360807	0.661693	0.415255	0.611394	0.798216	0.393772	0.379198	1.35662	1.24988	0.30035	0.593233	0.910787	0.590817	0.253676	2.32902	BM692484
	FLJ30707	0.479684	0.0998056	0.308642	0.775488	0.455119	0.694766	0.880385	0.484643	0.393242	1.544	1.24988	0.287372	0.622528	0.932675	0.636581	0.293724	2.16728	FLJ30707
	P53AIP1	0.578442	0.180948	0.452095	1.02415	0.627865	0.852246	1.1445	0.61792	0.599226	1.82881	1.24988	0.344847	0.62619	0.928368	0.779009	0.419213	1.85827	P53AIP1
	OCM	0.55728	0.13064	0.406451	0.674337	0.514916	0.694766	1.13863	0.490701	0.409627	1.41658	1.24988	0.266978	0.519994	0.91355	0.651599	0.3568	1.82623	OCM
	SPG7	0.529063	0.134697	0.321683	0.665908	0.481696	0.680871	1.07994	0.64821	0.536026	1.25918	1.24988	0.305912	0.651824	0.916731	0.657299	0.360233	1.82465	SPG7
	FXYD2	0.761851	0.142	0.378195	1.00308	0.481696	0.819824	1.10929	0.581571	0.655403	1.21421	1.24988	0.378219	0.754358	0.90136	0.733044	0.427729	1.7138	FXYD2
	SEC61A2	0.627822	0.183383	0.610763	1.14637	0.644475	1.05141	1.03885	0.733022	0.80521	1.96372	1.24988	0.420861	0.695767	0.900971	0.85935	0.50967	1.68609	SEC61A2
	KCNMA1	0.514955	0.171211	0.539037	0.842922	0.571391	0.824456	1.27949	0.563397	0.477508	1.28916	1.24988	0.322599	0.622528	0.902828	0.712965	0.424736	1.67861	KCNMA1
	PRH2	0.913516	0.188251	0.465136	0.918785	0.70095	1.05604	1.43796	0.702732	0.533685	1.67891	1.24988	0.344847	0.922807	0.961051	0.854885	0.519365	1.64602	PRH2
	BC009800	0.694836	0.189874	0.402104	0.842922	0.760747	0.866142	1.17385	0.672442	0.51496	1.58897	1.24988	0.337431	0.622528	0.923885	0.762822	0.468717	1.62747	BC009800
	SLC35E1	0.744216	0.214217	0.545557	1.02836	0.644475	0.852246	1.26775	0.781487	0.585181	1.42407	1.24988	0.444964	0.765343	0.925245	0.811366	0.515114	1.57512	SLC35E1
	CD176148	0.783014	0.210971	0.662928	1.12951	0.697628	1.0931	1.23254	0.73908	0.538367	1.30415	1.24988	0.448672	0.922807	0.907687	0.847127	0.604896	1.40045	CD176148
	ZNF121	0.761851	0.324571	0.458616	1.11687	0.664408	0.833719	1.16211	0.757254	0.692855	1.62644	1.24988	0.352263	0.794639	0.932468	0.830422	0.624521	1.32969	ZNF121
	MBTPS2	0.648984	0.191497	0.447748	0.708054	0.571391	0.880037	1.00951	0.690616	0.55007	1.25918	1.24988	0.376365	0.629852	0.901044	0.708707	0.535951	1.32234	MBTPS2
	LOC116349	0.846501	0.201234	0.384716	1.35289	0.73417	1.00046	1.46731	0.70879	0.536026	1.78384	1.24988	0.407883	0.783653	0.915624	0.881335	0.733585	1.20141	LOC116349
	TOM1L1	0.638403	0.241805	0.454269	0.602689	0.485018	0.666975	0.986031	0.611862	0.622633	1.82881	1.24988	0.322599	0.629852	0.901042	0.718525	0.762633	0.942164	TOM1L1
	TTL	0.694836	0.24992	0.404278	1.0958	0.597967	0.875405	1.07994	0.917792	0.739669	1.67891	1.24515	0.404175	0.769005	0.910777	0.827142	0.452946	1.82614	TTL
	ADAMTS13	0.606659	0.141188	0.35646	0.767059	0.564747	0.768874	0.99777	0.536136	0.461123	1.30415	1.24515	0.289226	0.534642	0.904946	0.659476	0.410131	1.60796	ADAMTS13
	RABL3	0.864137	0.412205	0.760737	1.24752	0.727526	1.14405	1.36166	0.751196	0.681151	1.43157	1.24515	0.533956	0.915483	0.907698	0.928949	0.577977	1.60724	RABL3
	A_32_P73717	0.507901	0.143623	0.439054	0.632191	0.53817	0.713293	1.00364	0.508875	0.426012	1.34912	1.24515	0.337431	0.541966	0.907413	0.64511	0.406378	1.58746	A_32_P73717
	CLCC1	0.691309	0.184194	0.53469	0.986218	0.68434	0.86151	1.19145	0.654268	0.51496	1.31914	1.24515	0.394905	0.666471	0.90506	0.763739	0.486991	1.56828	CLCC1
	MGC33556	0.522009	0.183383	0.547731	0.965145	0.737493	0.787402	1.39688	0.623978	0.608589	1.39409	1.24041	0.374511	0.717738	0.911717	0.776874	0.311075	2.49739	MGC33556
	AK098479	0.44794	0.104674	0.273865	0.741771	0.438509	0.759611	0.874516	0.490701	0.440056	1.75386	1.24041	0.248438	0.593233	0.929493	0.646737	0.275159	2.35041	AK098479
	TMOD2	0.497319	0.134697	0.360807	0.893497	0.392001	0.792033	0.944947	0.448295	0.411968	1.36411	1.24041	0.248438	0.552952	0.909893	0.637037	0.306294	2.07982	TMOD2
	IL10	0.64193	0.128206	0.410798	0.800775	0.478374	0.819824	1.05646	0.627007	0.463464	1.5365	1.24041	0.296642	0.747034	0.957055	0.711341	0.353368	2.01303	IL10
	SYCP2	0.687782	0.149303	0.499913	0.960931	0.710916	0.870774	1.03885	0.614891	0.681151	2.06116	1.24041	0.346701	0.897173	0.951732	0.827689	0.414061	1.99895	SYCP2
	MBNL3	0.514955	0.167154	0.32603	0.813419	0.597967	0.833719	0.99777	0.424063	0.407286	1.83631	1.24041	0.330015	0.6445	0.93539	0.702584	0.389391	1.80431	MBNL3
	PHYHIPL	0.536117	0.121714	0.265171	0.758629	0.398645	0.634553	0.986031	0.466469	0.313657	1.40908	1.24041	0.22619	0.556613	0.921251	0.608714	0.340736	1.78647	PHYHIPL
	SCGB3A1	0.627822	0.180948	0.382542	0.956716	0.750781	0.912459	1.07994	0.733022	0.615611	1.43906	1.24041	0.322599	0.754358	0.933422	0.768944	0.430797	1.78493	SCGB3A1
	AK022364	0.634876	0.133074	0.530343	0.977789	0.810577	0.880037	1.28536	0.563397	0.856705	1.67891	1.24041	0.433839	0.831258	0.950639	0.835122	0.472169	1.76869	AK022364
	AK090442	0.684255	0.243428	0.595549	1.01151	0.777357	0.981936	1.54948	0.6785	0.536026	1.3791	1.24041	0.478336	0.838582	0.908257	0.845728	0.484632	1.74509	AK090442
	VCY	0.663093	0.220708	0.491219	0.960931	0.677696	0.870774	1.38514	0.557339	0.524322	1.45405	1.24041	0.355971	0.600557	0.90563	0.769401	0.465632	1.65238	VCY
	FBXL13	0.507901	0.160663	0.35646	0.889282	0.491662	0.722557	0.950816	0.508875	0.458782	1.3791	1.24041	0.283664	0.585909	0.916604	0.656622	0.467546	1.4044	FBXL13
	CXorf56	0.825339	0.330251	0.730308	1.05365	0.657764	1.00973	1.26775	0.611862	0.575818	1.6939	1.24041	0.396759	0.73971	0.923643	0.856404	0.623692	1.37312	CXorf56
	AK054756	0.610186	0.1704	0.458616	0.977789	0.644475	0.880037	1.23254	0.614891	0.468145	1.31165	1.23568	0.385635	0.736048	0.925472	0.748161	0.39873	1.87636	AK054756
	PSG6	0.529063	0.123337	0.365154	0.59426	0.491662	0.685503	1.07407	0.599746	0.458782	1.24419	1.23568	0.274394	0.54929	0.900396	0.632702	0.349062	1.81258	PSG6
	PIGG	0.687782	0.13632	0.408625	0.771273	0.561424	0.912459	1.07994	0.684558	0.444738	1.36411	1.23568	0.359679	0.732386	0.936955	0.72146	0.428802	1.6825	PIGG
	CN391963	0.486738	0.251543	0.378195	0.767059	0.461763	0.805929	0.927339	0.578542	0.529004	1.78384	1.23568	0.322599	0.589571	0.911301	0.701369	0.429257	1.63392	CN391963
	SAMD14	0.691309	0.118468	0.365154	0.944072	0.591323	0.750347	1.16211	0.602775	0.819254	1.28167	1.23568	0.472774	0.845906	0.919788	0.760064	0.59615	1.27495	SAMD14
	AF052141	0.493792	0.100617	0.286907	0.893497	0.458441	0.750347	1.02125	0.502817	0.433034	1.76136	1.23094	0.254	0.732386	0.957652	0.686107	0.276489	2.4815	AF052141
	A_23_P124177	0.55728	0.116846	0.352113	1.00308	0.50495	1.00509	1.07994	0.636094	0.458782	1.43906	1.23094	0.304058	0.681119	0.925747	0.72072	0.319513	2.25569	A_23_P124177
	ZNF471	0.514955	0.128206	0.269518	0.729127	0.445153	0.648448	0.980162	0.457382	0.365153	2.03867	1.23094	0.229898	0.468727	0.901629	0.654334	0.302954	2.15985	ZNF471
	SLC16A7	0.490265	0.10792	0.35646	0.741771	0.425221	0.648448	0.880385	0.49373	0.440056	1.43906	1.23094	0.24473	0.585909	0.926161	0.621916	0.303646	2.04816	SLC16A7
	IL10	0.708945	0.129017	0.365154	0.935643	0.471729	0.889301	0.9156	0.548252	0.521982	1.24419	1.23094	0.289226	0.725062	0.910752	0.690388	0.35336	1.95378	IL10
	ENST00000306515	0.606659	0.160663	0.458616	0.868209	0.581357	0.926355	1.34992	0.711819	0.561774	1.82881	1.23094	0.363387	0.637176	0.937773	0.791207	0.433788	1.82395	ENST00000306515
	BX110500	0.479684	0.116846	0.286907	0.611118	0.494984	0.648448	1.02125	0.484643	0.538367	1.57398	1.23094	0.252146	0.461403	0.909135	0.630824	0.355635	1.7738	BX110500
	THC2440839	0.761851	0.222331	0.656408	1.32339	1.47831	1.18573	2.17162	0.899618	0.93629	2.78819	1.23094	0.459796	1.27435	0.915844	1.18376	0.667797	1.77263	THC2440839
	MAD1L1	0.543172	0.144434	0.404278	0.733342	0.53817	0.713293	1.00951	0.5846	0.463464	1.27417	1.23094	0.30035	0.622528	0.922965	0.658635	0.372355	1.76883	MAD1L1
	DOCK5	0.687782	0.186628	0.519475	0.927214	0.710916	0.824456	1.09755	0.557339	0.800528	1.12427	1.23094	0.426423	0.944778	0.908036	0.772177	0.441453	1.74917	DOCK5
	A_24_P229304	0.712472	0.21584	0.560772	0.990433	0.694306	0.944882	1.47905	0.726964	0.519641	1.39409	1.23094	0.415299	0.7214	0.902854	0.815853	0.468108	1.74287	A_24_P229304
	AF161340	0.715999	0.189874	0.512954	1.07894	0.66773	1.08384	1.36753	0.829951	0.545389	1.42407	1.23094	0.385635	0.761682	0.908681	0.830349	0.489276	1.6971	AF161340
	E1A_r60_3	0.458521	0.0998056	0.308642	0.564757	0.405289	0.546549	1.11515	0.445266	0.458782	1.31914	1.23094	0.24473	0.611542	0.924352	0.600702	0.357553	1.68004	E1A_r60_3
	THC2438642	0.574915	0.133074	0.68249	0.767059	0.68434	0.805929	1.11515	0.520991	0.568796	1.3791	1.23094	0.437548	0.725062	0.923874	0.740416	0.444485	1.66578	THC2438642
	A_24_P717609	0.81123	0.348102	0.656408	1.31496	1.06305	1.35711	1.20906	0.839038	0.67881	1.83631	1.23094	0.558058	0.944778	0.901006	0.988297	0.593558	1.66504	A_24_P717609
	AK094796	0.550226	0.287245	0.365154	0.708054	0.641153	0.73182	0.939077	0.672442	0.477508	1.62644	1.23094	0.385635	0.659148	0.91313	0.71345	0.443113	1.61009	AK094796
	SSBP3	0.747743	0.317268	0.499913	0.977789	0.597967	0.926355	1.09168	0.572484	0.543048	1.78384	1.23094	0.508	0.842244	0.952252	0.818406	0.539648	1.51655	SSBP3
	BC012753	0.571388	0.129017	0.39993	0.771273	0.71756	0.880037	1.80185	0.593688	0.667107	1.58897	1.23094	0.352263	0.717738	0.900139	0.801674	0.570846	1.40436	BC012753
	MAP3K7IP3	0.719526	0.256411	0.373848	0.800775	0.611255	0.796665	0.944947	0.61792	0.67881	2.14361	1.23094	0.270686	0.732386	0.908764	0.782906	0.603813	1.2966	MAP3K7IP3
	BC047708	0.761851	0.311588	0.510781	1.06208	0.790645	1.11163	1.39688	0.811777	0.5173	2.05367	1.23094	0.378219	0.761682	0.931207	0.899926	0.71987	1.25012	BC047708
	COLQ	0.543172	0.131451	0.334724	0.842922	0.498306	0.778138	1.13863	0.551281	0.454101	1.45405	1.22621	0.30962	0.527318	0.920348	0.676148	0.332366	2.03435	COLQ
	HIF3A	0.567861	0.186628	0.60859	0.948287	0.73417	1.06531	1.19145	0.551281	0.608589	1.3791	1.22621	0.322599	0.648162	0.901357	0.772172	0.41821	1.84638	HIF3A
	SIRPB1	0.578442	0.127394	0.426013	0.952501	0.491662	0.801297	1.00364	0.533107	0.641359	1.48404	1.22621	0.333723	0.571261	0.913971	0.705434	0.39863	1.76965	SIRPB1
	CA419778	0.638403	0.173645	0.478178	0.935643	0.774035	0.907828	1.47905	0.963228	0.791165	1.58897	1.22621	0.365241	0.886187	0.929541	0.862137	0.740653	1.16402	CA419778
	ENST00000292357	0.610186	0.0989942	0.369501	0.994647	0.548136	0.824456	1.11515	0.551281	0.763076	1.62644	1.22148	0.378219	0.85323	0.963249	0.765754	0.287271	2.66561	ENST00000292357
	AK023947	0.479684	0.0908799	0.273865	0.674337	0.425221	0.648448	0.880385	0.472527	0.533685	1.57398	1.22148	0.261416	0.545628	0.923162	0.621656	0.281393	2.20921	AK023947
	MGC16291	0.663093	0.121714	0.32603	0.674337	0.438509	0.722557	1.25602	0.545223	0.407286	1.24419	1.22148	0.363387	0.893511	0.938121	0.682872	0.323224	2.11269	MGC16291
	C20orf117	0.64193	0.168777	0.517301	1.01151	0.677696	0.880037	1.38514	0.642152	0.505597	1.58147	1.22148	0.424569	0.798301	0.95166	0.804304	0.426401	1.88626	C20orf117
	IGF1R	0.507901	0.129828	0.339071	1.00729	0.541492	0.759611	0.868647	0.442237	0.426012	1.29666	1.22148	0.237314	0.648162	0.903511	0.648131	0.350101	1.85126	IGF1R
	KLK2	0.64193	0.150114	0.465136	0.842922	0.631187	0.880037	1.30297	0.642152	0.51496	1.34912	1.22148	0.381927	0.706753	0.932046	0.748514	0.407316	1.83767	KLK2
	LOC51336	0.518482	0.144434	0.315163	0.670123	0.498306	0.592867	0.798216	0.451324	0.409627	1.43157	1.22148	0.298496	0.545628	0.904188	0.607362	0.337307	1.80062	LOC51336
	SLC22A11	0.578442	0.176891	0.417319	0.821849	0.55478	0.815192	0.980162	0.475556	0.390901	1.46905	1.22148	0.330015	0.585909	0.92435	0.678272	0.377851	1.79508	SLC22A11
	AF085968	0.659565	0.2272	0.512954	0.851351	0.754103	0.833719	1.10342	0.757254	0.524322	1.52901	1.22148	0.344847	0.637176	0.914617	0.765876	0.437757	1.74955	AF085968
	MAGI1	0.634876	0.15904	0.421666	0.817634	0.541492	0.815192	0.9156	0.520991	0.594544	1.94873	1.22148	0.296642	0.673795	0.925727	0.735514	0.444531	1.65459	MAGI1
	SLC11A2	0.511428	0.175268	0.426013	0.821849	0.55478	0.824456	1.04472	0.551281	0.505597	1.3866	1.22148	0.311474	0.519994	0.909022	0.681149	0.416561	1.63517	SLC11A2
	PCF11	0.592551	0.184194	0.460789	1.0958	0.597967	1.05604	1.13863	0.587629	0.533685	1.8513	1.22148	0.367095	0.842244	0.957712	0.809954	0.506442	1.5993	PCF11
	RASD2	0.507901	0.121714	0.391236	0.699625	0.498306	0.662344	1.10342	0.557339	0.468145	1.28916	1.22148	0.287372	0.582247	0.919525	0.645406	0.419915	1.53699	RASD2
	PCYOX1	0.567861	0.222331	0.408625	0.826063	0.518238	0.912459	0.833431	0.487672	0.540708	1.33413	1.22148	0.324453	0.6445	0.911231	0.68015	0.443693	1.53293	PCYOX1
	DPY19L1	0.656038	0.223954	0.469484	0.788132	0.71756	0.847615	1.18559	0.645181	0.617951	1.62644	1.22148	0.368949	0.864216	0.975588	0.787122	0.529848	1.48556	DPY19L1
	COMMD6	0.451467	0.149303	0.417319	0.817634	0.445153	0.773506	0.892123	0.490701	0.472827	1.25169	1.22148	0.289226	0.604219	0.911852	0.636665	0.436067	1.46001	COMMD6
	TAF1L	0.917043	0.249108	0.595549	1.08315	0.780679	1.01436	1.18559	0.690616	0.543048	1.64893	1.22148	0.396759	0.688443	0.906682	0.847288	0.592893	1.42907	TAF1L
	A_24_P255965	0.596078	0.189874	0.547731	0.783917	0.637831	0.81056	0.986031	0.627007	0.571137	1.36411	1.22148	0.350409	0.615204	0.914618	0.71549	0.565258	1.26578	A_24_P255965
	THC2407189	0.790068	0.281565	0.412972	0.986218	0.770713	0.852246	1.16211	0.811777	0.631996	1.36411	1.22148	0.506146	0.820272	0.924268	0.816282	0.685653	1.19052	THC2407189
	FGD2	0.663093	0.154983	0.556425	1.02415	0.621221	0.935618	1.37927	0.645181	0.615611	1.58897	1.21674	0.419007	0.629852	0.921005	0.803855	0.359062	2.23877	FGD2
	LECT1	0.543172	0.132263	0.386889	0.817634	0.578035	0.778138	1.15037	0.630036	0.491552	1.25918	1.21674	0.259562	0.563937	0.904282	0.677501	0.349882	1.93637	LECT1
	IGF1R	0.507901	0.126583	0.347766	1.0663	0.571391	0.824456	0.9156	0.533107	0.426012	1.46905	1.21674	0.237314	0.62619	0.908803	0.682185	0.367128	1.85816	IGF1R
	BG196763	0.620767	0.15904	0.536863	0.851351	0.617899	0.9912	1.2208	0.754225	0.510278	1.31914	1.21674	0.333723	0.83492	0.938081	0.766688	0.422686	1.81385	BG196763
	RND1	0.648984	0.133074	0.376022	0.708054	0.478374	0.685503	0.833431	0.436179	0.360472	1.2292	1.21674	0.255854	0.695767	0.919395	0.61982	0.353309	1.75433	RND1
	C1orf121	0.493792	0.185005	0.32603	0.724913	0.431865	0.648448	0.84517	0.472527	0.468145	1.19922	1.21674	0.270686	0.585909	0.904975	0.605266	0.354609	1.70686	C1orf121
	PPIG	0.546699	0.243428	0.460789	1.03679	0.591323	0.972673	1.03299	0.551281	0.80755	1.544	1.21674	0.374511	0.856892	0.94536	0.787359	0.47581	1.65478	PPIG
	UGCGL1	0.790068	0.236937	0.508607	0.960931	0.65112	0.880037	1.19732	0.717877	0.830957	1.61145	1.21674	0.376365	0.651824	0.915889	0.817711	0.522257	1.56572	UGCGL1
	NANOS1	0.701891	0.202857	0.462963	1.11266	0.624543	0.815192	1.23254	0.73908	0.730306	2.29351	1.21674	0.355971	1.02534	0.951632	0.885661	0.621421	1.42522	NANOS1
	FSD1L	0.634876	0.242617	0.432533	0.952501	0.690984	1.15794	0.892123	0.605804	0.594544	1.86629	1.21674	0.339285	0.73971	0.913266	0.797381	0.572454	1.39292	FSD1L
	HOOK3	0.613713	0.152548	0.415145	1.13794	0.53817	0.995831	1.02712	0.481614	0.407286	1.48404	1.21201	0.266978	0.629852	0.901213	0.720172	0.373387	1.92876	HOOK3
	PROK2	0.444413	0.100617	0.586854	0.724913	0.378712	0.768874	0.745393	0.381656	0.493893	1.20672	1.21201	0.22619	1.03266	0.90079	0.638685	0.33205	1.92346	PROK2
	HRH2	0.585497	0.172023	0.478178	0.885068	0.604611	0.898564	1.18559	0.611862	0.447079	1.544	1.21201	0.341139	0.578585	0.924194	0.734169	0.405734	1.80948	HRH2
	LOC646564	0.574915	0.152548	0.439054	0.85978	0.720882	0.629921	1.19732	0.726964	0.503256	1.544	1.21201	0.333723	0.593233	0.903649	0.729816	0.405672	1.79903	LOC646564
	SOX7	0.663093	0.21584	0.50426	0.944072	0.611255	0.963409	1.24428	0.645181	0.477508	1.27417	1.21201	0.352263	0.695767	0.910505	0.754085	0.425085	1.77396	SOX7
	ZIC5	0.55728	0.197988	0.54121	0.918785	0.641153	0.889301	1.3734	0.766342	0.521982	1.49903	1.21201	0.352263	0.637176	0.911103	0.777532	0.444339	1.74986	ZIC5
	AL080233	0.592551	0.180948	0.480351	0.948287	0.644475	0.842983	1.34992	0.630036	0.545389	1.33413	1.21201	0.359679	0.688443	0.917855	0.754554	0.441244	1.71006	AL080233
	A_24_P920081	0.585497	0.20448	0.499913	0.872424	0.584679	0.787402	1.28536	0.654268	0.5173	1.42407	1.21201	0.344847	0.593233	0.912687	0.735806	0.434726	1.69258	A_24_P920081
	RGPD2	0.691309	0.301851	0.50426	1.20959	0.793967	1.04678	1.12689	0.569455	0.681151	1.55899	1.21201	0.341139	0.842244	0.927998	0.836895	0.526325	1.59007	RGPD2
	FREQ	0.522009	0.137943	0.334724	0.783917	0.637831	0.657712	0.892123	0.575513	0.440056	1.39409	1.21201	0.283664	0.556613	0.905538	0.648324	0.417048	1.55455	FREQ
	BX105253	0.684255	0.219897	0.643366	0.973574	0.707594	0.875405	1.31471	0.805719	0.529004	1.39409	1.21201	0.47092	0.754358	0.912615	0.814223	0.569651	1.42934	BX105253
	SLC2A13	0.733634	0.225577	0.486872	1.05365	0.677696	0.898564	1.29123	0.717877	0.847343	1.28916	1.21201	0.374511	1.17914	0.936713	0.845174	0.618938	1.36552	SLC2A13
	ENST00000357802	0.458521	0.127394	0.315163	0.653264	0.624543	0.70403	1.10342	0.466469	0.444738	1.27417	1.21201	0.289226	0.527318	0.907268	0.630789	0.47583	1.32566	ENST00000357802
	BM981574	0.536117	0.152548	0.367327	0.691196	0.498306	0.741084	0.868647	0.587629	0.592204	1.544	1.21201	0.317037	0.54929	0.909641	0.665953	0.506174	1.31566	BM981574
	FLJ22374	1.10045	0.220708	0.647713	1.17166	1.0697	1.14868	1.28536	0.845096	0.90352	1.64893	1.21201	0.487606	1.09858	0.923251	0.987693	0.821278	1.20263	FLJ22374
	A_32_P47166	0.670147	0.1136	0.408625	0.762844	0.511594	0.884669	1.03299	0.533107	0.688173	1.58897	1.20727	0.318891	1.70646	0.915297	0.802103	0.384265	2.08737	A_32_P47166
	C2orf38	0.733634	0.175268	0.343419	0.927214	0.53817	0.759611	0.9156	0.587629	0.505597	1.67891	1.20727	0.30035	0.582247	0.907936	0.711917	0.360635	1.97407	C2orf38
	EBI3	0.599605	0.157417	0.656408	0.927214	0.634509	0.852246	1.64339	0.80269	0.814572	1.66392	1.20727	0.363387	0.717738	0.900306	0.849259	0.433638	1.95845	EBI3
	MTMR8	0.684255	0.210971	0.634672	1.0958	0.754103	1.03752	1.20906	0.605804	0.674129	2.96807	1.20727	0.400467	1.00703	0.905279	0.960704	0.628743	1.52797	MTMR8
	NUP43	0.476157	0.196365	0.404278	0.7502	0.48834	0.778138	0.974293	0.502817	0.61327	1.40908	1.20727	0.307766	0.541966	0.914963	0.66538	0.458853	1.45009	NUP43
	ADCY1	0.599605	0.112788	0.308642	0.927214	0.445153	0.754979	1.04472	0.466469	0.543048	1.73137	1.20254	0.268832	0.593233	0.936432	0.6922	0.355692	1.94606	ADCY1
	F8	0.620767	0.120091	0.382542	0.783917	0.740815	0.685503	1.25602	0.672442	0.603907	1.67891	1.20254	0.292934	0.54929	0.91076	0.737667	0.395229	1.86643	F8
	RAB4B	0.624295	0.180948	0.434707	1.06208	0.52156	0.884669	1.04472	0.64821	0.594544	1.48404	1.20254	0.335577	0.732386	0.935828	0.750021	0.409714	1.8306	RAB4B
	CLEC10A	0.656038	0.141188	0.386889	0.7502	0.531526	0.648448	1.13863	0.569455	0.48453	1.63394	1.20254	0.337431	0.798301	0.963795	0.713778	0.392611	1.81803	CLEC10A
	CD244	0.522009	0.150926	0.439054	0.775488	0.508272	0.741084	1.00364	0.696674	0.479849	1.49903	1.20254	0.326307	0.563937	0.914601	0.685292	0.388213	1.76525	CD244
	PCGF2	0.514955	0.188251	0.386889	0.863995	0.478374	0.70403	1.13863	0.545223	0.421331	1.31165	1.20254	0.313329	0.571261	0.911504	0.66465	0.381154	1.74378	PCGF2
	NUDT9P1	0.553753	0.15904	0.378195	0.754415	0.71756	0.78277	1.21493	0.557339	0.5173	1.49903	1.20254	0.285518	0.578585	0.926446	0.707767	0.410397	1.72459	NUDT9P1
	THC2440435	0.539644	0.123337	0.39993	0.724913	0.744137	0.717925	1.0682	0.560368	0.575818	1.46905	1.20254	0.261416	0.585909	0.921263	0.690245	0.400351	1.7241	THC2440435
	LOC196394	0.493792	0.215028	0.382542	0.939858	0.485018	0.805929	0.950816	0.478585	0.529004	1.55899	1.20254	0.331869	0.571261	0.915859	0.688094	0.41134	1.67281	LOC196394
	THC2320434	0.585497	0.362708	0.43036	0.889282	0.784001	0.768874	1.16211	0.539165	0.802869	1.52151	1.20254	0.467212	0.754358	0.927475	0.790037	0.551786	1.43178	THC2320434
	ADCK1	0.680728	0.20448	0.421666	0.927214	0.671052	0.856878	1.20906	0.711819	0.732647	1.52901	1.20254	0.493168	0.622528	0.916458	0.789445	0.565786	1.39531	ADCK1
	FLJ20097	0.543172	0.163908	0.495566	0.847136	0.491662	0.815192	0.974293	0.530078	0.559433	1.46905	1.20254	0.307766	0.681119	0.945002	0.698531	0.50531	1.38238	FLJ20097
	AVPR2	0.476157	0.155794	0.421666	0.775488	0.53817	0.805929	1.05646	0.508875	0.48453	1.27417	1.20254	0.30035	0.747034	0.9526	0.672859	0.549695	1.22406	AVPR2
	A_24_P513764	0.775959	0.179325	0.482525	1.10423	0.637831	0.981936	1.17385	0.61792	0.594544	1.3791	1.20254	0.352263	0.673795	0.905025	0.781216	0.680728	1.14762	A_24_P513764
	COLEC11	0.638403	0.114411	0.512954	0.800775	0.740815	0.815192	1.17385	0.542194	0.449419	1.39409	1.1978	0.274394	0.688443	0.934581	0.718673	0.375183	1.91552	COLEC11
	ENST00000339700	0.592551	0.162285	0.417319	0.817634	0.564747	0.819824	1.24428	0.666384	0.468145	1.28167	1.1978	0.348555	0.6445	0.91718	0.709669	0.380271	1.86622	ENST00000339700
	A_24_P798431	0.589024	0.19312	0.417319	0.85978	0.617899	0.815192	0.950816	0.514933	0.379198	1.42407	1.1978	0.311474	0.582247	0.915076	0.680991	0.387289	1.75835	A_24_P798431
	FLJ32206	0.493792	0.13632	0.410798	0.699625	0.485018	0.690134	0.956685	0.590659	0.477508	1.39409	1.1978	0.315183	0.571261	0.923033	0.647606	0.383193	1.69003	FLJ32206
	BX377179	0.648984	0.301851	0.378195	0.834492	0.544814	0.796665	1.31471	0.878415	0.660085	1.76885	1.1978	0.315183	0.637176	0.907649	0.790556	0.475495	1.66259	BX377179
	NPHP1	0.525536	0.144434	0.354286	0.619547	0.50495	0.685503	0.809954	0.460411	0.426012	1.34912	1.1978	0.259562	0.498023	0.900868	0.602703	0.372689	1.61718	NPHP1
	LOC641522	0.500847	0.12496	0.358633	0.682766	0.485018	0.666975	0.874516	0.487672	0.463464	1.24419	1.1978	0.276248	0.51267	0.904398	0.605828	0.376612	1.60863	LOC641522
	THC2379148	0.465576	0.116846	0.378195	0.598474	0.431865	0.629921	1.03299	0.496759	0.465804	1.21421	1.1978	0.266978	0.523656	0.90552	0.601467	0.383195	1.56961	THC2379148
	BE540788	0.867664	0.317268	0.669449	1.16323	0.833832	0.9912	1.34992	0.872357	0.821595	1.94873	1.1978	0.530248	1.03266	0.966072	0.968921	0.766457	1.26416	BE540788
	Gcom1	0.567861	0.233691	0.617284	0.986218	0.790645	0.889301	1.33819	0.533107	0.536026	1.46905	1.1978	0.24473	0.688443	0.912231	0.776334	0.621102	1.24993	Gcom1
	PYGO1	0.634876	0.0957484	0.293427	1.00308	0.398645	0.81056	1.20906	0.466469	0.496234	1.64893	1.19307	0.24473	0.688443	0.951711	0.706405	0.313429	2.25379	PYGO1
	PKNOX2	0.511428	0.107108	0.347766	0.724913	0.518238	0.629921	0.99777	0.502817	0.720943	1.49153	1.19307	0.352263	0.556613	0.911945	0.665721	0.318352	2.09115	PKNOX2
	SYNGR1	0.514955	0.128206	0.417319	0.830278	0.514916	0.713293	1.2208	0.593688	0.456441	1.49903	1.19307	0.311474	0.60788	0.935618	0.692411	0.353425	1.95915	SYNGR1
	THC2376828	0.804176	0.245863	0.50426	1.1548	1.11953	1.03752	1.24428	0.605804	0.566456	1.86629	1.19307	0.459796	1.06196	0.940131	0.9126	0.486912	1.87426	THC2376828
	THC2343771	0.747743	0.275885	0.549904	1.11266	0.780679	1.11163	1.29123	0.663355	0.463464	1.42407	1.19307	0.378219	0.783653	0.908708	0.828889	0.449448	1.84424	THC2343771
	TM6SF2	0.592551	0.142811	0.365154	0.944072	0.617899	0.852246	1.20906	0.854183	0.426012	1.47654	1.19307	0.315183	0.615204	0.901777	0.738768	0.404306	1.82725	TM6SF2
	NOS1	0.55728	0.155794	0.471657	0.813419	0.581357	0.824456	1.27949	0.684558	0.440056	1.30415	1.19307	0.324453	0.673795	0.919465	0.715657	0.396766	1.80373	NOS1
	OPN4	0.768905	0.22152	0.734655	1.14637	0.903594	1.11163	1.30884	0.787545	0.730306	1.70889	1.19307	0.407883	0.790977	0.921657	0.908783	0.518876	1.75145	OPN4
	KRTAP19-1	0.663093	0.236937	0.625978	1.02836	0.740815	1.12552	1.44383	0.630036	0.589863	1.55899	1.19307	0.341139	0.827596	0.940715	0.846556	0.484546	1.74711	KRTAP19-1
	FOXN1	0.571388	0.14768	0.421666	0.724913	0.511594	0.741084	1.3734	0.639123	0.463464	1.52901	1.19307	0.285518	0.541966	0.912159	0.703375	0.436535	1.61127	FOXN1
	A_24_P524519	0.567861	0.165531	0.508607	0.7502	0.591323	0.833719	1.30297	0.630036	0.489212	1.27417	1.19307	0.355971	0.600557	0.900307	0.712556	0.442609	1.6099	A_24_P524519
	FOXE3	0.730107	0.275074	0.630325	1.12109	0.724204	1.04215	1.42035	0.751196	0.561774	1.46905	1.19307	0.563621	0.801963	0.916252	0.867998	0.546135	1.58935	FOXE3
	BCL2L11	0.47263	0.125771	0.347766	0.729127	0.441831	0.583604	0.868647	0.460411	0.48453	1.45405	1.19307	0.29108	0.534642	0.914805	0.614397	0.391247	1.57036	BCL2L11
	RB1	0.656038	0.237748	0.721614	1.16323	0.730848	1.03752	1.27949	0.763313	0.545389	2.24854	1.19307	0.441256	0.922807	0.935241	0.918528	0.591571	1.55269	RB1
	RAC3	0.733634	0.185005	0.489045	0.868209	0.704272	0.889301	1.15037	0.932938	0.702218	1.70139	1.19307	0.348555	0.651824	0.905173	0.811526	0.574825	1.41178	RAC3
	KIAA0907	0.64193	0.224765	0.486872	1.13794	0.976679	1.06068	1.18559	0.766342	0.564115	1.46155	1.19307	0.441256	0.871539	0.910495	0.847102	0.604781	1.40068	KIAA0907
	LYPLA2	0.842974	0.279942	0.602069	1.04522	0.690984	0.963409	1.0682	0.854183	0.620292	1.77635	1.19307	0.467212	0.864216	0.938379	0.866778	0.619728	1.39864	LYPLA2
	RYR1	0.578442	0.110354	0.391236	0.817634	0.664408	0.935618	1.08581	0.575513	0.529004	2.3085	1.18833	0.285518	0.563937	0.907361	0.77187	0.339233	2.27534	RYR1
	ENST00000316577	0.490265	0.112788	0.358633	0.682766	0.445153	0.629921	0.886254	0.436179	0.510278	1.40908	1.18833	0.266978	0.534642	0.922105	0.611637	0.270122	2.2643	ENST00000316577
	ENST00000380946	0.648984	0.186628	0.569466	1.00729	0.617899	1.15794	0.933208	0.726964	0.987786	2.06866	1.18833	0.355971	1.20844	0.929517	0.896736	0.509251	1.76089	ENST00000380946
	LOC150159	0.578442	0.13632	0.415145	0.944072	0.551458	1.04215	1.60817	0.557339	0.819254	1.57398	1.18833	0.389343	0.790977	0.929578	0.814999	0.472457	1.72502	LOC150159
	ENST00000221899	0.698363	0.236937	0.515128	0.868209	0.548136	0.833719	1.34992	0.811777	0.489212	1.40908	1.18833	0.495022	0.717738	0.909677	0.78166	0.53099	1.47208	ENST00000221899
	BU618765	0.677201	0.20448	0.443401	0.960931	0.551458	0.856878	1.13276	0.605804	0.510278	1.43906	1.18833	0.367095	0.666471	0.936317	0.738781	0.505266	1.46216	BU618765
	THC2281244	0.592551	0.179325	0.858546	1.21381	0.740815	1.00046	1.17972	0.914763	0.561774	1.57398	1.18833	0.446818	1.10224	0.909558	0.888702	0.757806	1.17273	THC2281244
	MYL4	0.585497	0.10224	0.317336	0.80499	0.465085	0.842983	0.99777	0.478585	0.615611	1.46905	1.1836	0.363387	0.666471	0.949812	0.684046	0.266242	2.56926	MYL4
	BQ130701	0.64193	0.110354	0.310816	0.927214	0.425221	0.954145	1.30884	0.545223	0.519641	1.27417	1.1836	0.266978	0.900835	0.943366	0.72069	0.301308	2.39187	BQ130701
	SLC6A1	0.546699	0.0989942	0.271692	0.758629	0.471729	0.597499	0.868647	0.418004	0.669447	1.33413	1.1836	0.239168	0.611542	0.917074	0.620753	0.261906	2.37013	SLC6A1
	PRKG1	0.529063	0.142811	0.343419	1.01994	0.501628	0.866142	0.927339	0.533107	0.64604	1.75386	1.1836	0.311474	0.615204	0.918292	0.721048	0.340913	2.11505	PRKG1
	TEX11	0.493792	0.16472	0.384716	0.70384	0.481696	0.620658	0.986031	0.605804	0.744351	1.43157	1.1836	0.337431	0.637176	0.915149	0.675029	0.32954	2.0484	TEX11
	LGALS8	0.444413	0.162285	0.352113	0.741771	0.458441	0.657712	0.903862	0.43315	0.428353	1.81382	1.1836	0.229898	0.545628	0.91713	0.642696	0.339288	1.89425	LGALS8
	AF390550	0.825339	0.111977	0.315163	0.851351	0.445153	1.19037	1.42035	0.563397	1.05801	1.6939	1.1836	0.394905	0.776329	0.90296	0.833065	0.442052	1.88454	AF390550
	PARP11	0.670147	0.1704	0.512954	1.01994	0.690984	0.926355	1.13863	0.563397	0.683492	1.61895	1.1836	0.348555	0.681119	0.939287	0.785271	0.435913	1.80144	PARP11
	DKFZP434P211	0.620767	0.146057	0.439054	0.821849	0.584679	0.9912	1.54948	0.95717	0.571137	1.71638	1.1836	0.344847	0.725062	0.916373	0.819329	0.456317	1.79553	DKFZP434P211
	GPR144	0.634876	0.180137	0.530343	0.944072	0.66773	0.907828	1.10929	0.70879	0.538367	1.40908	1.1836	0.341139	0.677457	0.928307	0.756362	0.429503	1.76102	GPR144
	THC2441537	0.543172	0.155794	0.417319	0.910355	0.597967	0.824456	0.939077	0.466469	0.606248	1.61895	1.1836	0.335577	0.681119	0.942227	0.713854	0.407845	1.75031	THC2441537
	EEF2K	0.536117	0.213405	0.406451	0.906141	0.578035	0.833719	1.01538	0.502817	0.524322	1.34912	1.1836	0.296642	0.578585	0.918274	0.686487	0.397916	1.72521	EEF2K
	THC2411839	0.585497	0.150926	0.415145	0.817634	0.89695	0.768874	1.0682	0.484643	0.421331	1.76885	1.1836	0.30035	0.574923	0.903391	0.725917	0.438204	1.65658	THC2411839
	H2AFB2	0.560807	0.137943	0.391236	0.682766	0.50495	0.685503	1.07994	0.514933	0.458782	1.21421	1.1836	0.311474	0.519994	0.903605	0.634318	0.382917	1.65654	H2AFB2
	USP34	0.64193	0.243428	0.656408	1.04101	0.627865	0.972673	1.19732	0.502817	0.67881	1.45405	1.1836	0.435693	0.922807	0.959455	0.812186	0.493584	1.64549	USP34
	FLJ38377	0.536117	0.176891	0.552078	0.851351	0.591323	0.81056	1.20319	0.611862	0.458782	1.32664	1.1836	0.337431	0.585909	0.906758	0.709672	0.439772	1.61373	FLJ38377
	THC2361983	0.493792	0.123337	0.391236	0.7502	0.518238	0.764243	1.3734	0.563397	0.510278	1.21421	1.1836	0.311474	0.666471	0.908951	0.681837	0.429367	1.588	THC2361983
	VAV2	0.553753	0.178514	0.369501	0.644835	0.491662	0.824456	0.809954	0.533107	0.430693	1.46155	1.1836	0.285518	0.541966	0.907785	0.639162	0.406219	1.57344	VAV2
	NAP1L5	0.493792	0.146868	0.339071	0.783917	0.498306	0.680871	0.939077	0.460411	0.407286	1.46905	1.1836	0.276248	0.655486	0.948094	0.641075	0.440128	1.45657	NAP1L5
	C9orf98	0.648984	0.131451	0.310816	0.691196	0.465085	0.759611	0.880385	0.581571	0.383879	1.39409	1.1836	0.374511	0.523656	0.900297	0.64068	0.442155	1.44899	C9orf98
	A_23_P75129	0.486738	0.163908	0.35646	0.813419	0.498306	0.690134	0.903862	0.466469	0.479849	1.58897	1.1836	0.26327	0.571261	0.92752	0.65125	0.451231	1.44327	A_23_P75129
	RBP5	0.486738	0.13064	0.452095	0.876638	0.664408	0.676239	1.43209	0.6785	0.589863	1.91126	1.17887	0.278102	0.769005	0.945733	0.778803	0.338841	2.29843	RBP5
	AK096317	0.578442	0.146057	0.469484	0.834492	0.544814	0.754979	1.24428	0.672442	0.61327	1.52901	1.17887	0.376365	0.600557	0.927335	0.734081	0.356806	2.05737	AK096317
	THC2445830	0.592551	0.157417	0.584681	0.767059	0.604611	0.926355	1.32645	0.684558	0.512619	1.40908	1.17887	0.344847	0.703091	0.929849	0.753245	0.454381	1.65774	THC2445830
	KCNMB2	0.486738	0.10792	0.486872	0.606904	0.408611	0.657712	1.33819	0.52402	0.397923	1.2292	1.17413	0.274394	0.666471	0.903638	0.643006	0.269477	2.38613	KCNMB2
	THC2283783	0.670147	0.183383	0.343419	0.960931	0.647797	0.981936	1.42035	0.687587	0.639018	1.64893	1.17413	0.342993	0.585909	0.91815	0.791272	0.336927	2.3485	THC2283783
	ENST00000382216	0.451467	0.109543	0.278212	0.64062	0.378712	0.602131	0.809954	0.411946	0.444738	1.86629	1.17413	0.248438	0.498023	0.900962	0.608785	0.284322	2.14118	ENST00000382216
	KIAA1754L	0.656038	0.143623	0.569466	0.800775	0.478374	0.86151	1.03299	0.605804	0.543048	1.41658	1.17413	0.406029	0.666471	0.935045	0.719603	0.367193	1.95974	KIAA1754L
	KCNE1L	0.684255	0.157417	0.71944	0.851351	0.571391	0.842983	1.50839	0.557339	0.543048	1.40908	1.17413	0.400467	1.27435	0.935621	0.822589	0.419983	1.95862	KCNE1L
	AK022016	0.500847	0.166343	0.347766	1.05787	0.564747	0.778138	1.01538	0.763313	0.669447	1.85879	1.17413	0.28181	0.6445	0.908399	0.755621	0.387732	1.94882	AK022016
	LOC145757	0.479684	0.137943	0.519475	0.847136	0.528204	0.713293	0.927339	0.542194	0.397923	1.40908	1.17413	0.278102	0.567599	0.911468	0.655547	0.339234	1.93243	LOC145757
	THC2290449	0.53259	0.146868	0.421666	1.04101	0.777357	0.944882	1.0682	0.46344	0.374516	1.79883	1.17413	0.307766	0.717738	0.932216	0.751461	0.389189	1.93084	THC2290449
	MEFV	0.627822	0.174457	0.460789	0.935643	0.564747	0.870774	1.21493	0.581571	0.444738	1.18423	1.17413	0.365241	0.717738	0.912732	0.716678	0.387844	1.84785	MEFV
	RASGRP4	0.719526	0.230445	0.643366	0.960931	0.68434	1.01436	1.34992	0.684558	0.543048	1.46155	1.17413	0.467212	0.904497	0.958361	0.833684	0.457386	1.82271	RASGRP4
	TIGD6	0.529063	0.159851	0.386889	0.762844	0.617899	0.842983	1.03299	0.575513	0.596885	1.544	1.17413	0.318891	0.545628	0.925619	0.699043	0.387712	1.80299	TIGD6
	CNOT2	0.486738	0.1704	0.32603	0.821849	0.478374	0.778138	0.897993	0.484643	0.421331	1.33413	1.17413	0.270686	0.637176	0.936572	0.637048	0.357245	1.78322	CNOT2
	NCOA2	0.479684	0.129828	0.312989	0.58583	0.438509	0.57434	1.05059	0.533107	0.397923	1.73137	1.17413	0.252146	0.432108	0.900108	0.622505	0.350501	1.77604	NCOA2
	ATXN3	0.465576	0.16472	0.31951	0.842922	0.531526	0.685503	0.880385	0.436179	0.430693	1.34912	1.17413	0.285518	0.519994	0.907871	0.621983	0.35936	1.73081	ATXN3
	FAM116B	0.543172	0.206103	0.447748	0.868209	0.607933	0.842983	1.10342	0.569455	0.458782	1.21421	1.17413	0.361533	0.593233	0.904016	0.691608	0.400803	1.72556	FAM116B
	THC2426677	0.462049	0.115223	0.278212	0.724913	0.438509	0.602131	0.833431	0.454353	0.482189	1.3866	1.17413	0.24473	0.534642	0.919653	0.594701	0.350783	1.69535	THC2426677
	C14orf10	0.536117	0.158228	0.360807	0.830278	0.574713	0.796665	1.13863	0.502817	0.594544	1.6939	1.17413	0.292934	0.51267	0.925395	0.70511	0.41655	1.69274	C14orf10
	THC2355927	0.599605	0.202045	0.506434	0.918785	0.70095	0.884669	1.10929	0.587629	0.664766	1.61895	1.17413	0.350409	0.585909	0.922575	0.761813	0.454805	1.67503	THC2355927
	BF364571	0.571388	0.13632	0.373848	0.809205	0.594645	0.805929	1.13863	0.64821	0.594544	1.30415	1.17413	0.30035	0.53098	0.90387	0.690949	0.413094	1.67262	BF364571
	RCBTB1	0.543172	0.125771	0.382542	0.885068	0.478374	0.685503	1.09168	0.587629	0.5173	1.25918	1.17413	0.307766	0.54929	0.904218	0.66057	0.403696	1.63631	RCBTB1
	TAS2R44	0.793595	0.201234	0.584681	1.00729	0.827188	0.870774	1.53774	0.696674	0.683492	1.45405	1.17413	0.467212	0.823934	0.918233	0.855538	0.540564	1.58268	TAS2R44
	C6orf134	0.55728	0.154171	0.395583	0.910355	0.594645	0.898564	1.05059	0.623978	0.688173	1.96372	1.17413	0.318891	0.51267	0.902628	0.757135	0.479248	1.57984	C6orf134
	CTAGE3	0.514955	0.371634	0.49774	0.85978	0.757425	0.838351	1.05646	0.587629	0.664766	1.57398	1.17413	0.28181	0.60788	0.904474	0.752811	0.49623	1.51706	CTAGE3
	AK091784	0.631349	0.214217	0.478178	1.10001	0.764069	1.00046	1.26189	0.781487	0.641359	1.58897	1.17413	0.424569	0.717738	0.926918	0.82911	0.553822	1.49707	AK091784
	ASAH2	0.64193	0.177703	0.391236	0.758629	0.518238	0.73182	1.05059	0.545223	0.533685	1.2292	1.17413	0.333723	0.600557	0.921321	0.668205	0.447372	1.49362	ASAH2
	AK024171	0.719526	0.214217	0.630325	1.01151	0.784001	1.15794	1.51426	0.690616	0.634337	1.46905	1.17413	0.413445	0.754358	0.907562	0.859055	0.582863	1.47385	AK024171
	ENST00000335932	0.500847	0.139566	0.373848	0.691196	0.491662	0.685503	1.11515	0.502817	0.529004	1.28916	1.17413	0.311474	0.53098	0.91709	0.64118	0.435523	1.47221	ENST00000335932
	ATAD2	1.06165	0.21584	0.586854	0.851351	0.757425	0.903196	1.18559	0.778458	0.589863	1.90376	1.17413	0.44311	0.769005	0.909348	0.863095	0.739717	1.16679	ATAD2
	PRG1	0.698363	0.123337	0.53469	0.632191	0.478374	1.13015	0.962554	0.639123	0.51496	1.22171	1.1694	0.330015	1.06928	0.907524	0.731088	0.314786	2.3225	PRG1
	LRRC38	0.493792	0.110354	0.321683	1.01994	0.421899	0.754979	0.986031	0.454353	0.404945	1.64893	1.1694	0.233606	0.692105	0.943961	0.670154	0.308892	2.16954	LRRC38
	BM683477	0.500847	0.10224	0.334724	0.826063	0.411933	0.657712	0.880385	0.430121	0.426012	1.45405	1.1694	0.239168	0.563937	0.929792	0.615123	0.286599	2.14628	BM683477
	GPR176	0.553753	0.150926	0.395583	0.834492	0.448475	0.954145	0.927339	0.581571	0.477508	1.18423	1.1694	0.289226	0.6445	0.906402	0.662396	0.323354	2.04851	GPR176
	ENST00000372604	0.536117	0.131451	0.360807	1.18852	0.498306	1.03752	1.2208	0.49373	0.545389	2.02368	1.1694	0.278102	0.60788	0.922221	0.776285	0.386611	2.00792	ENST00000372604
	BF207040	0.592551	0.194743	0.32603	0.70384	0.485018	0.639185	0.798216	0.496759	0.48453	1.70139	1.1694	0.296642	0.688443	0.924473	0.65975	0.382087	1.7267	BF207040
	MAPK8	0.529063	0.145246	0.352113	0.817634	0.501628	0.778138	0.962554	0.508875	0.416649	1.45405	1.1694	0.315183	0.706753	0.95821	0.665945	0.389632	1.70917	MAPK8
	MAPK15	0.465576	0.12496	0.360807	0.708054	0.494984	0.787402	0.99777	0.487672	0.491552	1.31914	1.1694	0.289226	0.483375	0.913808	0.629224	0.370248	1.69947	MAPK15
	A_32_P233569	0.55728	0.392731	0.54121	1.04522	0.671052	0.972673	1.20906	0.593688	0.55007	1.5365	1.1694	0.339285	0.6445	0.908578	0.786359	0.463735	1.69571	A_32_P233569
	THC2308938	0.479684	0.13064	0.352113	0.598474	0.518238	0.662344	0.962554	0.545223	0.601566	1.42407	1.1694	0.278102	0.541966	0.919374	0.635721	0.390034	1.62991	THC2308938
	C14orf108	0.497319	0.212594	0.376022	0.724913	0.524882	0.611394	0.950816	0.430121	0.5805	1.39409	1.1694	0.330015	0.498023	0.901037	0.638468	0.407341	1.56741	C14orf108
	BC048283	0.479684	0.138754	0.32603	0.64905	0.491662	0.639185	0.880385	0.466469	0.402605	1.24419	1.1694	0.289226	0.556613	0.920763	0.594865	0.428095	1.38957	BC048283
	CENPN	0.765378	0.542845	0.782473	0.948287	0.624543	0.926355	1.19732	0.769371	0.849683	1.60396	1.1694	0.591431	1.14618	0.968234	0.91671	0.67149	1.36519	CENPN
	BC079833	0.606659	0.277508	0.473831	0.834492	0.757425	0.870774	1.19732	0.808748	0.772439	1.70889	1.1694	0.476482	0.728724	0.93146	0.821745	0.641471	1.28103	BC079833
	PRKCA	0.656038	0.152548	0.39993	0.901926	0.531526	0.778138	1.12689	0.717877	0.683492	1.75386	1.1694	0.298496	0.556613	0.914028	0.74821	0.730306	1.02452	PRKCA
	PDE1B	0.599605	0.1136	0.434707	0.944072	0.531526	0.722557	1.43209	0.508875	0.557093	1.36411	1.16466	0.331869	0.666471	0.91603	0.720865	0.296884	2.4281	PDE1B
	THC2397713	0.493792	0.104674	0.382542	0.615333	0.451797	0.73182	0.892123	0.508875	0.449419	1.11677	1.16466	0.266978	0.534642	0.90193	0.593341	0.275737	2.15184	THC2397713
	LIPC	0.507901	0.107108	0.328204	0.623762	0.425221	0.796665	0.84517	0.460411	0.374516	1.12427	1.16466	0.274394	0.563937	0.906941	0.584325	0.273641	2.13537	LIPC
	C6orf65	0.486738	0.0989942	0.28256	0.69541	0.398645	0.685503	0.856908	0.442237	0.561774	1.27417	1.16466	0.22619	0.498023	0.910831	0.59014	0.290251	2.0332	C6orf65
	THC2316936	0.514955	0.107108	0.495566	0.64905	0.584679	0.829088	0.980162	0.442237	0.435375	1.87378	1.16466	0.333723	0.494361	0.902733	0.68498	0.351316	1.94976	THC2316936
	THC2338749	0.500847	0.14768	0.291254	0.64062	0.398645	0.759611	0.809954	0.411946	0.318339	1.34912	1.16466	0.26327	0.498023	0.908993	0.581075	0.305709	1.90075	THC2338749
	A_23_P213468	0.645457	0.173645	0.489045	0.944072	0.604611	0.824456	1.30884	0.672442	0.540708	1.63394	1.16466	0.400467	0.710415	0.949363	0.777904	0.431888	1.80117	A_23_P213468
	A_32_P198601	0.627822	0.228823	0.489045	0.893497	0.611255	0.898564	1.28536	0.666384	0.55007	1.42407	1.16466	0.365241	0.688443	0.939012	0.761019	0.428665	1.77532	A_32_P198601
	A_24_P674118	0.701891	0.209348	0.53469	1.01994	0.790645	1.02825	1.25602	0.654268	0.543048	1.46905	1.16466	0.333723	0.666471	0.914834	0.797846	0.449946	1.77321	A_24_P674118
	AK091357	0.507901	0.138754	0.428186	0.986218	0.65112	1.03289	1.25602	0.551281	0.758395	1.8438	1.16466	0.322599	0.805625	0.961876	0.80365	0.462868	1.73624	AK091357
	FLJ40176	0.599605	0.186628	0.525995	0.771273	0.591323	0.880037	1.10342	0.726964	0.468145	1.40908	1.16466	0.370803	0.62619	0.922303	0.724933	0.428288	1.69263	FLJ40176
	KCND1	0.47263	0.10224	0.339071	0.64905	0.438509	0.657712	0.950816	0.448295	0.397923	1.33413	1.16466	0.250292	0.454079	0.912793	0.589186	0.348292	1.69164	KCND1
	C8orf53	0.444413	0.105486	0.343419	0.767059	0.534848	0.750347	0.903862	0.454353	0.498574	1.87378	1.16466	0.233606	0.490699	0.910905	0.658855	0.389663	1.69083	C8orf53
	ENST00000345365	0.574915	0.138754	0.391236	0.918785	0.531526	0.833719	1.00364	0.539165	0.702218	1.43906	1.16466	0.344847	0.615204	0.927637	0.707518	0.419769	1.68549	ENST00000345365
	MIPOL1	0.578442	0.162285	0.286907	0.741771	0.611255	0.815192	1.20319	0.539165	0.440056	1.9937	1.16466	0.559912	0.710415	0.931962	0.754382	0.452874	1.66577	MIPOL1
	PLEKHM1	0.638403	0.163908	0.50426	1.01994	0.564747	0.903196	1.16211	0.702732	0.643699	2.23355	1.16466	0.337431	0.776329	0.933848	0.83192	0.503222	1.65319	PLEKHM1
	DBF4B	0.507901	0.137943	0.358633	0.691196	0.498306	0.694766	1.29123	0.654268	0.554752	1.46905	1.16466	0.381927	0.578585	0.918092	0.691017	0.432389	1.59814	DBF4B
	FLJ13195	0.476157	0.13632	0.347766	0.716483	0.448475	0.694766	0.856908	0.427092	0.449419	1.25918	1.16466	0.270686	0.527318	0.917117	0.598095	0.386826	1.54616	FLJ13195
	METT5D1	0.571388	0.180137	0.369501	0.716483	0.534848	0.713293	0.892123	0.502817	0.479849	1.48404	1.16466	0.335577	0.563937	0.9252	0.654512	0.423717	1.54469	METT5D1
	THC2280373	0.656038	0.174457	0.426013	0.792346	0.558102	0.819824	1.12689	0.6785	0.568796	1.26668	1.16466	0.381927	0.692105	0.935798	0.715872	0.475736	1.50477	THC2280373
	CDC2L5	0.529063	0.13632	0.352113	0.741771	0.511594	0.935618	0.974293	0.517962	0.468145	1.51402	1.16466	0.278102	0.545628	0.929261	0.666868	0.449998	1.48194	CDC2L5
	ENST00000328270	0.599605	0.172834	0.395583	0.796561	0.624543	0.819824	1.26775	0.654268	0.510278	1.30415	1.16466	0.359679	0.604219	0.913504	0.713382	0.494952	1.44132	ENST00000328270
	AK056973	0.571388	0.149303	0.426013	0.800775	0.66773	0.778138	1.19145	0.630036	0.512619	1.43906	1.16466	0.359679	0.60788	0.931784	0.715288	0.500412	1.4294	AK056973
	C6orf134	0.546699	0.196365	0.35646	0.885068	0.71756	1.03752	1.02125	0.587629	0.756054	1.64893	1.16466	0.367095	0.596895	0.909572	0.760168	0.533597	1.42461	C6orf134
	THC2407148	0.659565	0.358651	0.532516	0.842922	0.877018	0.787402	1.13863	0.623978	0.662425	1.33413	1.16466	0.500584	1.0583	0.960726	0.81083	0.578619	1.40132	THC2407148
	INADL	0.599605	0.287245	0.547731	0.809205	0.923527	1.00509	1.38514	0.805719	0.61327	2.16609	1.16466	0.322599	0.681119	0.903916	0.870078	0.640658	1.3581	INADL
	ANKS6	0.613713	0.159851	0.447748	0.876638	0.690984	0.824456	1.24428	0.796632	0.507937	1.91875	1.16466	0.415299	0.560275	0.905585	0.786248	0.597386	1.31615	ANKS6
	SBK1	0.543172	0.163908	0.382542	0.741771	0.53817	0.722557	1.11515	0.611862	0.54773	1.45405	1.16466	0.304058	0.541966	0.925025	0.679354	0.520073	1.30627	SBK1
	ENST00000375732	0.627822	0.507954	0.439054	0.96936	0.518238	0.921723	1.13276	0.805719	0.845002	1.64893	1.16466	0.506146	0.922807	0.932273	0.846937	0.695713	1.21737	ENST00000375732
	DB376160	0.691309	0.195554	0.499913	1.01994	0.71756	0.921723	1.46731	0.872357	0.725625	1.43906	1.16466	0.459796	0.900835	0.933161	0.851973	0.725546	1.17425	DB376160
	TMEM144	0.55728	0.337554	0.441228	0.762844	0.671052	0.833719	0.974293	0.560368	0.620292	1.72388	1.16466	0.355971	0.651824	0.921946	0.74269	0.637965	1.16415	TMEM144
	ZNF471	0.444413	0.118468	0.273865	0.809205	0.382034	0.713293	0.892123	0.387714	0.341746	1.88128	1.15993	0.218774	0.483375	0.911505	0.623555	0.264147	2.36063	ZNF471
	THC2316043	0.522009	0.142811	0.35646	0.885068	0.551458	0.778138	1.05646	0.530078	0.552411	1.78384	1.15993	0.372657	0.545628	0.924065	0.710535	0.346853	2.04852	THC2316043
	FLJ90013	0.578442	0.232068	0.460789	1.03679	0.594645	0.86151	1.13863	0.551281	0.603907	1.80633	1.15993	0.365241	0.73971	0.949758	0.779175	0.486468	1.6017	FLJ90013
	THC2316768	0.599605	0.165531	0.439054	0.792346	0.813899	0.852246	1.31471	0.64821	0.472827	1.32664	1.15993	0.359679	0.754358	0.925637	0.746079	0.466934	1.59783	THC2316768
	OXR1	0.613713	0.308342	0.443401	1.22224	0.518238	0.796665	1.00951	0.478585	0.608589	1.40908	1.15993	0.407883	1.12055	0.919981	0.776671	0.58233	1.33373	OXR1
	THC2279436	0.543172	0.129828	0.428186	0.85978	0.50495	0.759611	1.03299	0.533107	0.690514	1.66392	1.15993	0.304058	0.571261	0.926993	0.706254	0.578275	1.22131	THC2279436
	CD80	0.546699	0.122526	0.36298	0.775488	0.451797	0.73182	1.05059	0.496759	0.662425	1.57398	1.15519	0.315183	0.651824	0.9509	0.684405	0.285565	2.39667	CD80
	TTLL7	0.529063	0.150926	0.421666	1.01994	0.445153	0.694766	0.986031	0.418004	0.510278	2.08365	1.15519	0.270686	0.556613	0.900008	0.71092	0.296911	2.39439	TTLL7
	C6orf148	0.571388	0.156606	0.46731	0.783917	0.50495	0.792033	1.23254	0.539165	0.48453	1.34912	1.15519	0.359679	0.629852	0.935127	0.69433	0.304403	2.28095	C6orf148
	THC2315129	0.55728	0.156606	0.369501	1.13794	0.511594	0.972673	1.19732	0.530078	0.430693	1.91126	1.15519	0.274394	0.83492	0.957344	0.772266	0.349258	2.21116	THC2315129
	TCTEX1D1	0.451467	0.120091	0.293427	0.85978	0.465085	0.648448	0.821693	0.520991	0.482189	1.46905	1.15519	0.24473	0.54929	0.914713	0.621649	0.310222	2.00388	TCTEX1D1
	IL10	0.55728	0.126583	0.39993	0.758629	0.438509	0.694766	0.809954	0.587629	0.379198	1.30415	1.15519	0.274394	0.73971	0.937185	0.632764	0.318729	1.98527	IL10
	SFTPC	0.486738	0.159851	0.539037	0.952501	0.564747	0.842983	0.986031	0.563397	0.468145	1.3791	1.15519	0.289226	0.552952	0.900657	0.687685	0.357622	1.92294	SFTPC
	THC2447383	0.451467	0.125771	0.317336	0.821849	0.50495	0.694766	0.821693	0.411946	0.416649	1.33413	1.15519	0.268832	0.501684	0.906755	0.602021	0.317136	1.8983	THC2447383
	A_24_P187365	0.673674	0.308342	0.562946	0.96936	0.694306	0.907828	1.30297	0.593688	0.533685	1.44656	1.15519	0.437548	0.878863	0.963942	0.804997	0.43176	1.86446	A_24_P187365
	SNX26	0.599605	0.348914	0.50426	1.05365	0.617899	0.801297	1.36753	0.745138	0.765417	1.72388	1.15519	0.424569	0.776329	0.933429	0.837207	0.462017	1.81207	SNX26
	CX3CL1	0.613713	0.223143	0.406451	1.04101	0.531526	0.847615	1.17385	0.636094	0.426012	1.33413	1.15519	0.320745	0.673795	0.91462	0.72179	0.419646	1.72	CX3CL1
	SLC39A3	0.627822	0.202857	0.491219	0.918785	0.574713	0.880037	1.10342	0.663355	0.671788	1.18423	1.15519	0.467212	0.827596	0.938471	0.751402	0.442103	1.69961	SLC39A3
	RABIF	0.53259	0.154171	0.332551	0.682766	0.50495	0.620658	0.84517	0.466469	0.477508	1.42407	1.15519	0.255854	0.498023	0.910711	0.611537	0.36127	1.69274	RABIF
	MFAP3	0.507901	0.201234	0.456442	1.04522	0.541492	0.717925	1.0682	0.527049	0.711581	1.39409	1.15519	0.307766	0.710415	0.922712	0.718809	0.429474	1.6737	MFAP3
	TNFAIP8L3	0.518482	0.157417	0.482525	0.838707	0.53817	0.690134	1.24428	0.514933	0.477508	1.42407	1.15519	0.354117	0.523656	0.908525	0.686092	0.417782	1.64222	TNFAIP8L3
	KIAA1432	0.511428	0.133074	0.426013	0.800775	0.458441	0.685503	0.892123	0.490701	0.667107	1.49903	1.15519	0.335577	0.732386	0.946818	0.67595	0.424402	1.59271	KIAA1432
	RBBP5	0.553753	0.20448	0.412972	0.863995	0.445153	0.713293	0.868647	0.599746	0.55007	1.49903	1.15519	0.333723	0.563937	0.907441	0.674153	0.42489	1.58665	RBBP5
	TRIM65	0.64193	0.324571	0.378195	0.85978	0.524882	0.741084	0.99777	0.720906	0.444738	1.34163	1.15519	0.292934	0.622528	0.902327	0.695857	0.441065	1.57768	TRIM65
	SENP8	0.564334	0.253977	0.447748	0.708054	0.664408	0.70403	0.9919	0.466469	0.519641	1.61895	1.15519	0.330015	0.589571	0.921276	0.693407	0.458354	1.51282	SENP8
	SLA/LP	0.522009	0.176891	0.447748	0.716483	0.551458	0.754979	1.07994	0.460411	0.716262	1.52901	1.15519	0.322599	0.527318	0.914823	0.689254	0.461207	1.49446	SLA/LP
	FLJ10769	0.529063	0.139566	0.412972	0.716483	0.478374	0.768874	0.927339	0.520991	0.421331	1.34163	1.15519	0.259562	0.578585	0.933606	0.634612	0.426117	1.48929	FLJ10769
	OR5A1	0.599605	0.180137	0.447748	0.842922	0.611255	0.819824	1.09168	0.557339	0.603907	1.13926	1.15519	0.317037	0.615204	0.903756	0.690855	0.471117	1.46642	OR5A1
	LOC113179	0.754797	0.247485	0.604243	1.01994	1.05641	1.13015	1.32058	0.98746	0.702218	1.47654	1.15519	0.487606	0.93013	0.900369	0.913288	0.668848	1.36547	LOC113179
	LCE3B	0.684255	0.331062	0.669449	0.927214	0.89695	1.02825	1.25602	0.875386	0.697536	1.544	1.15519	0.407883	0.725062	0.906352	0.861404	0.651898	1.32138	LCE3B
	MAPK12	0.522009	0.108731	0.352113	0.817634	0.544814	0.842983	0.892123	0.484643	0.430693	1.09429	1.15046	0.266978	0.688443	0.917084	0.630455	0.286729	2.19878	MAPK12
	ENST00000326678	0.465576	0.108731	0.299948	0.657479	0.431865	0.657712	0.763	0.411946	0.395583	1.24419	1.15046	0.237314	0.534642	0.917335	0.566034	0.274856	2.05939	ENST00000326678
	KIAA0960	0.47263	0.108731	0.308642	0.741771	0.425221	0.588235	0.792347	0.418004	0.369835	1.48404	1.15046	0.265124	0.505346	0.911968	0.586952	0.297989	1.96971	KIAA0960
	IGF1R	0.504374	0.12496	0.330377	0.990433	0.52156	0.745716	0.903862	0.448295	0.444738	1.28916	1.15046	0.233606	0.593233	0.909809	0.636983	0.337468	1.88753	IGF1R
	AK021467	0.504374	0.114411	0.334724	0.893497	0.893628	0.870774	1.31471	0.608833	0.48453	2.03867	1.15046	0.274394	0.560275	0.911948	0.77256	0.424967	1.81793	AK021467
	AK125173	0.465576	0.133886	0.382542	0.670123	0.491662	0.620658	0.821693	0.424063	0.421331	1.42407	1.15046	0.23546	0.454079	0.901641	0.59197	0.33588	1.76244	AK125173
	THC2300959	0.64193	0.185005	0.473831	0.939858	0.661086	0.898564	1.29123	0.702732	0.566456	1.45405	1.15046	0.381927	0.725062	0.945236	0.774784	0.45317	1.7097	THC2300959
	HSPB6	0.571388	0.208537	0.536863	0.817634	0.574713	0.768874	1.17385	0.533107	0.543048	1.2292	1.15046	0.367095	0.578585	0.904109	0.696412	0.4533	1.53631	HSPB6
	RQCD1	0.539644	0.344045	0.536863	0.944072	0.48834	0.727189	0.927339	0.563397	0.669447	1.25918	1.15046	0.400467	0.699429	0.904332	0.711529	0.480412	1.48108	RQCD1
	A_32_P83174	0.768905	0.180137	0.54121	0.85978	0.813899	0.968041	1.526	0.963228	1.00183	1.6939	1.15046	0.441256	0.878863	0.913741	0.906731	0.807595	1.12275	A_32_P83174
	LOC642730	0.444413	0.0965599	0.339071	0.889282	0.398645	0.852246	0.909731	0.402859	0.367494	1.3866	1.14572	0.248438	0.710415	0.94746	0.630114	0.256436	2.4572	LOC642730
	PDE2A	0.592551	0.0989942	0.304295	0.906141	0.551458	0.750347	1.07994	0.530078	0.543048	1.21421	1.14572	0.30962	0.83492	0.952266	0.681641	0.286704	2.3775	PDE2A
	ECRG4	0.395034	0.0957484	0.297774	0.665908	0.438509	0.694766	1.05059	0.418004	0.318339	1.36411	1.14572	0.22619	0.490699	0.928651	0.584723	0.265676	2.20089	ECRG4
	HEY2	0.465576	0.0981827	0.306468	0.674337	0.385356	0.583604	0.751262	0.39983	0.472827	1.35662	1.14572	0.270686	0.505346	0.908997	0.570448	0.259726	2.19634	HEY2
	ENST00000308092	0.469103	0.1136	0.295601	0.855565	0.398645	0.722557	1.08581	0.418004	0.374516	1.31914	1.14572	0.241022	0.498023	0.917245	0.610562	0.278034	2.196	ENST00000308092
	PTGFR	0.479684	0.0908799	0.302121	0.556328	0.378712	0.666975	0.868647	0.484643	0.365153	1.0793	1.14572	0.218774	0.54929	0.908242	0.552787	0.263588	2.09716	PTGFR
	THC2314566	0.444413	0.0981827	0.258651	0.70384	0.392001	0.592867	0.833431	0.387714	0.337064	1.25918	1.14572	0.233606	0.54929	0.926678	0.556613	0.268193	2.07542	THC2314566
	LOC646676	0.493792	0.131451	0.321683	0.986218	0.438509	0.676239	0.939077	0.43315	0.585181	1.88877	1.14572	0.268832	0.534642	0.905552	0.680252	0.328899	2.06827	LOC646676
	THC2315244	0.440886	0.0981827	0.273865	0.64905	0.425221	0.606762	0.962554	0.448295	0.381538	1.2292	1.14572	0.241022	0.446756	0.907676	0.565312	0.278297	2.03133	THC2315244
	THC2319114	0.543172	0.15904	0.439054	0.800775	0.677696	0.773506	1.04472	0.487672	0.456441	1.2292	1.14572	0.326307	0.585909	0.915072	0.666863	0.331903	2.00921	THC2319114
	A_32_P169243	0.560807	0.159851	0.484698	1.33182	0.534848	0.944882	1.31471	0.514933	0.758395	1.57398	1.14572	0.422715	0.754358	0.901755	0.807824	0.417833	1.93337	A_32_P169243
	INPP5B	0.47263	0.155794	0.367327	0.788132	0.511594	0.694766	0.821693	0.46344	0.430693	1.35662	1.14572	0.274394	0.505346	0.907757	0.614473	0.325419	1.88826	INPP5B
	ENST00000327928	0.444413	0.107108	0.276039	0.514182	0.438509	0.546549	0.774739	0.551281	0.458782	1.31914	1.14572	0.248438	0.809287	0.936749	0.587246	0.320324	1.83329	ENST00000327928
	RAPGEF1	0.500847	0.135508	0.378195	0.783917	0.491662	0.708661	0.962554	0.520991	0.444738	1.13176	1.14572	0.266978	0.571261	0.912041	0.618677	0.337712	1.83197	RAPGEF1
	KCNAB3	0.564334	0.129017	0.358633	0.758629	0.604611	0.741084	0.980162	0.539165	0.507937	1.49903	1.14572	0.261416	0.538304	0.929741	0.663696	0.363942	1.82363	KCNAB3
	ENST00000308436	0.47263	0.13632	0.291254	0.670123	0.418577	0.597499	0.821693	0.484643	0.38856	1.15425	1.14572	0.246584	0.523656	0.905309	0.565501	0.312238	1.81112	ENST00000308436
	CR748243	0.44794	0.128206	0.32603	0.615333	0.498306	0.666975	1.04472	0.587629	0.414308	1.40908	1.14572	0.255854	0.501684	0.919274	0.6186	0.345273	1.79163	CR748243
	ENST00000369572	0.493792	0.154171	0.386889	0.952501	0.478374	0.870774	1.26775	0.569455	0.456441	1.51402	1.14572	0.270686	0.527318	0.916905	0.699069	0.393124	1.77824	ENST00000369572
	TMEM142B	0.677201	0.161474	0.539037	0.986218	0.508272	0.842983	1.07994	0.636094	0.444738	1.20672	1.14572	0.363387	0.714076	0.906745	0.715835	0.407215	1.75788	TMEM142B
	MEF2D	0.599605	0.180948	0.502087	1.12109	0.551458	0.86151	1.25602	0.651239	0.510278	1.44656	1.14572	0.355971	0.688443	0.919176	0.759302	0.434578	1.74722	MEF2D
	BC029580	0.55728	0.134697	0.386889	0.724913	0.611255	0.995831	1.04472	0.563397	0.634337	1.28916	1.14572	0.326307	0.769005	0.950203	0.706425	0.405098	1.74384	BC029580
	MMPL1	0.599605	0.194743	0.556425	0.965145	0.674374	0.968041	1.20319	0.70879	0.531345	1.82881	1.14572	0.330015	0.659148	0.932997	0.797335	0.46117	1.72894	MMPL1
	TMEM81	0.529063	0.142811	0.386889	0.783917	0.494984	0.750347	0.856908	0.587629	0.559433	1.52901	1.14572	0.292934	0.509008	0.907653	0.659127	0.394143	1.6723	TMEM81
	FAM20B	0.66662	0.21584	0.384716	0.872424	0.604611	0.70403	1.13863	0.666384	0.543048	1.2292	1.14572	0.357825	0.662809	0.915555	0.707066	0.426597	1.65746	FAM20B
	BC106900	0.656038	0.185817	0.426013	0.893497	0.631187	0.870774	1.43796	0.751196	0.524322	1.35662	1.14572	0.385635	0.659148	0.902263	0.763379	0.486508	1.5691	BC106900
	MTRF1	0.529063	0.165531	0.539037	0.800775	0.55478	0.764243	1.07994	0.563397	0.641359	1.49903	1.14572	0.315183	0.615204	0.936344	0.708712	0.508464	1.39383	MTRF1
	THC2279548	0.571388	0.202857	0.369501	0.792346	0.498306	0.741084	0.962554	0.496759	0.529004	1.43157	1.14572	0.30035	0.538304	0.925431	0.659981	0.53578	1.23181	THC2279548
	ENST00000381802	0.656038	0.120903	0.343419	1.41611	0.431865	1.0792	1.34992	0.642152	0.369835	2.00869	1.14099	0.252146	1.51238	0.945422	0.87105	0.311621	2.79522	ENST00000381802
	THC2376823	0.451467	0.121714	0.304295	0.581616	0.431865	0.620658	0.886254	0.427092	0.35579	1.43906	1.14099	0.237314	0.498023	0.924517	0.576626	0.274443	2.10108	THC2376823
	AK001007	0.444413	0.103051	0.271692	0.775488	0.458441	0.643817	0.856908	0.427092	0.407286	1.3791	1.14099	0.211358	0.461403	0.913355	0.583157	0.284339	2.05092	AK001007
	THC2279840	0.536117	0.127394	0.376022	1.00729	0.551458	0.78277	1.05646	0.405888	0.641359	1.70889	1.14099	0.354117	0.574923	0.922624	0.712591	0.36764	1.93828	THC2279840
	THC2283810	0.514955	0.178514	0.469484	0.939858	0.597967	0.833719	1.12102	0.608833	0.468145	1.79134	1.14099	0.322599	0.604219	0.930386	0.737819	0.397251	1.85731	THC2283810
	DCST2	0.656038	0.189874	0.521648	0.910355	0.694306	0.94025	1.54948	0.766342	0.554752	1.39409	1.14099	0.378219	0.754358	0.907682	0.8039	0.458058	1.75502	DCST2
	KIAA1109	0.507901	0.155794	0.391236	0.809205	0.541492	0.708661	0.974293	0.454353	0.458782	1.41658	1.14099	0.28181	0.578585	0.938021	0.647668	0.376837	1.71869	KIAA1109
	THC2269888	0.536117	0.13632	0.371674	0.70384	0.451797	0.666975	1.16211	0.451324	0.397923	1.30415	1.14099	0.311474	0.563937	0.92779	0.630664	0.373867	1.68687	THC2269888
	BC043279	0.578442	0.154171	0.382542	0.716483	0.511594	0.722557	0.986031	0.508875	0.496234	1.31914	1.14099	0.311474	0.615204	0.945455	0.649519	0.400421	1.62209	BC043279
	SDC1	0.624295	0.408148	0.630325	0.910355	0.604611	0.833719	1.20906	0.6785	0.739669	1.24419	1.14099	0.463504	0.747034	0.916874	0.787262	0.603728	1.304	SDC1
	FZD4	0.550226	0.106297	0.35646	0.910355	0.445153	0.713293	0.962554	0.490701	0.411968	1.34163	1.13626	0.266978	0.6445	0.939604	0.641259	0.269929	2.37566	FZD4
	M31157	0.409142	0.0973713	0.273865	0.809205	0.405289	0.847615	0.927339	0.393772	0.313657	1.42407	1.13626	0.20765	0.585909	0.939685	0.602396	0.254781	2.36437	M31157
	FLJ35700	0.546699	0.118468	0.369501	0.632191	0.491662	0.634553	0.956685	0.660326	0.444738	1.29666	1.13626	0.348555	0.684781	0.93699	0.640082	0.3231	1.98107	FLJ35700
	ERN1	0.500847	0.129017	0.312989	0.796561	0.451797	0.842983	0.939077	0.702732	0.578159	1.3866	1.13626	0.285518	0.585909	0.918452	0.665265	0.340038	1.95644	ERN1
	PUNC	0.627822	0.142811	0.373848	0.901926	0.564747	0.9912	1.18559	0.6785	0.594544	1.21421	1.13626	0.330015	0.662809	0.90711	0.723406	0.379272	1.90735	PUNC
	LOC654780	0.620767	0.184194	0.530343	0.918785	0.611255	0.787402	1.12689	0.569455	0.568796	1.39409	1.13626	0.383781	0.6445	0.936095	0.728963	0.396888	1.8367	LOC654780
	C21orf86	0.585497	0.14768	0.395583	0.809205	0.578035	0.852246	1.27949	0.769371	0.496234	1.43906	1.13626	0.341139	0.60788	0.919507	0.725976	0.402648	1.803	C21orf86
	PPM1F	0.747743	0.189063	0.495566	1.15059	0.690984	1.04678	1.12689	0.763313	0.70924	1.36411	1.13626	0.689694	1.029	0.925835	0.856864	0.480105	1.78474	PPM1F
	AK021427	0.507901	0.101428	0.302121	0.606904	0.485018	0.713293	0.986031	0.508875	0.631996	1.28167	1.13626	0.241022	0.541966	0.922615	0.618806	0.348649	1.77487	AK021427
	AL110130	0.490265	0.128206	0.391236	0.615333	0.558102	0.713293	1.10342	0.557339	0.407286	1.36411	1.13626	0.283664	0.51267	0.918683	0.635475	0.364174	1.74498	AL110130
	BC012036	0.458521	0.110354	0.317336	0.708054	0.471729	0.643817	0.99777	0.496759	0.463464	1.37161	1.13626	0.304058	0.465065	0.916107	0.611138	0.35068	1.74272	BC012036
	PPP1R9B	0.634876	0.151737	0.447748	1.08737	0.524882	0.796665	1.08581	0.799661	0.594544	1.64893	1.13626	0.344847	0.670133	0.915999	0.763343	0.442591	1.72471	PPP1R9B
	MUSK	0.567861	0.151737	0.378195	0.720698	0.564747	0.713293	1.3734	0.720906	0.486871	1.48404	1.13626	0.304058	0.659148	0.927342	0.7124	0.413743	1.72184	MUSK
	CRIM1	0.585497	0.155794	0.391236	1.03679	0.498306	0.754979	0.974293	0.527049	0.477508	1.33413	1.13626	0.283664	0.710415	0.930357	0.681994	0.400641	1.70226	CRIM1
	TSPAN14	0.550226	0.168777	0.373848	0.767059	0.471729	0.727189	0.892123	0.454353	0.463464	1.10178	1.13626	0.333723	0.600557	0.913816	0.618545	0.368108	1.68034	TSPAN14
	THC2413765	0.885299	0.206103	0.447748	1.14637	1.09627	1.18573	1.16211	0.484643	0.692855	2.06866	1.13626	0.448672	0.981397	0.920231	0.918624	0.550756	1.66793	THC2413765
	DOPEY1	0.462049	0.143623	0.345592	0.665908	0.498306	0.648448	0.903862	0.402859	0.463464	1.52901	1.13626	0.246584	0.454079	0.91284	0.607695	0.375255	1.61942	DOPEY1
	TAF6L	0.730107	0.209348	0.456442	0.935643	0.624543	1.00973	1.17385	0.999576	0.674129	1.43906	1.13626	0.45238	0.783653	0.907294	0.817286	0.514805	1.58756	TAF6L
	A_24_P739785	0.507901	0.180137	0.349939	0.69541	0.601289	0.713293	0.986031	0.466469	0.557093	1.13926	1.13626	0.268832	0.556613	0.909032	0.627579	0.402984	1.55733	A_24_P739785
	ZMYM6	0.543172	0.156606	0.380369	0.952501	0.544814	0.778138	0.909731	0.539165	0.543048	1.3791	1.13626	0.278102	0.552952	0.910169	0.668766	0.441494	1.51478	ZMYM6
	CR610404	0.585497	0.207725	0.347766	0.927214	0.604611	0.880037	0.903862	0.490701	0.437716	1.3791	1.13626	0.326307	0.651824	0.92697	0.682971	0.460959	1.48163	CR610404
	KIF27	0.670147	0.223143	0.376022	0.70384	0.591323	0.73182	0.92147	0.505846	0.491552	1.36411	1.13626	0.322599	0.560275	0.918889	0.661416	0.447922	1.47663	KIF27
	CA438288	0.529063	0.142811	0.395583	0.851351	0.531526	0.764243	1.02125	0.636094	0.657744	1.36411	1.13626	0.317037	0.54929	0.91339	0.684335	0.464751	1.47248	CA438288
	ORAOV1	0.592551	0.127394	0.404278	0.855565	0.591323	0.833719	0.99777	0.608833	0.571137	1.66392	1.13626	0.348555	0.60788	0.937306	0.718398	0.49124	1.46242	ORAOV1
	FIBCD1	0.465576	0.178514	0.517301	0.674337	0.55478	0.648448	1.36166	0.593688	0.440056	1.52901	1.13626	0.30035	0.556613	0.903815	0.688968	0.513212	1.34246	FIBCD1
	BQ632351	0.705418	0.260468	0.595549	1.0663	0.747459	0.935618	1.47905	0.963228	0.952675	1.61895	1.13626	0.500584	0.944778	0.928541	0.915871	0.686198	1.3347	BQ632351
	SOX5	0.574915	0.108731	0.378195	1.40346	0.491662	0.963409	1.1445	0.490701	0.477508	1.43906	1.13152	0.341139	1.029	0.904797	0.767216	0.285775	2.68469	SOX5
	PGM5	0.490265	0.107108	0.347766	0.7502	0.508272	0.70403	0.833431	0.472527	0.578159	1.49903	1.13152	0.259562	0.585909	0.933295	0.635983	0.315346	2.01678	PGM5
	EP400NL	0.606659	0.183383	0.478178	0.960931	0.508272	0.9912	1.07994	0.587629	0.681151	1.60396	1.13152	0.441256	1.06196	0.98346	0.793541	0.426431	1.86089	EP400NL
	LOC440104	0.571388	0.154171	0.386889	0.85978	0.584679	0.86151	1.07407	0.690616	0.477508	1.3791	1.13152	0.344847	0.673795	0.942754	0.706914	0.392106	1.80286	LOC440104
	THC2311764	0.64193	0.245051	0.597722	0.796561	0.784001	0.870774	1.26775	0.563397	0.500915	1.24419	1.13152	0.469066	0.783653	0.922285	0.761272	0.446173	1.70622	THC2311764
	SOX12	0.47263	0.120091	0.343419	0.674337	0.524882	0.750347	0.792347	0.451324	0.468145	1.27417	1.13152	0.344847	0.498023	0.90477	0.603545	0.386989	1.55959	SOX12
	DDX31	0.571388	0.165531	0.347766	0.64062	0.501628	0.629921	0.880385	0.508875	0.519641	1.34163	1.13152	0.307766	0.479713	0.903097	0.617414	0.466659	1.32305	DDX31
	C10orf95	0.740688	0.27832	0.469484	0.771273	0.823866	0.880037	1.16211	0.666384	0.463464	1.52901	1.13152	0.515416	0.633514	0.906566	0.774237	0.670834	1.15414	C10orf95
	SARDH	0.571388	0.108731	0.330377	1.0958	0.458441	1.17647	1.05059	0.681529	0.458782	1.47654	1.12679	0.29108	0.688443	0.900967	0.73192	0.319948	2.28763	SARDH
	CREB5	0.620767	0.305097	0.408625	0.994647	0.594645	1.43122	1.10342	0.630036	0.828617	1.97871	1.12679	0.396759	1.20111	0.938632	0.89388	0.397694	2.24766	CREB5
	C9orf47	0.522009	0.149303	0.347766	1.00308	0.458441	0.815192	0.962554	0.508875	0.376857	1.25918	1.12679	0.304058	0.695767	0.922492	0.656144	0.297125	2.20831	C9orf47
	PCDHB18	0.444413	0.100617	0.278212	0.70384	0.382034	0.648448	0.880385	0.411946	0.318339	1.20672	1.12679	0.222482	0.476051	0.913738	0.553867	0.26813	2.06567	PCDHB18
	FGF10	0.444413	0.107108	0.280386	0.733342	0.392001	0.657712	0.903862	0.557339	0.374516	1.26668	1.12679	0.229898	0.62619	0.939689	0.592325	0.290957	2.03578	FGF10
	MGC50559	0.458521	0.129017	0.304295	0.699625	0.418577	0.639185	0.939077	0.387714	0.426012	1.33413	1.12679	0.278102	0.519994	0.931967	0.589311	0.299749	1.96602	MGC50559
	IL10	0.550226	0.114411	0.369501	0.733342	0.418577	0.717925	0.786477	0.508875	0.369835	1.28167	1.12679	0.270686	0.637176	0.932256	0.606576	0.311819	1.94528	IL10
	ICA1L	0.465576	0.105486	0.28256	0.712269	0.438509	0.629921	0.927339	0.478585	0.367494	1.31914	1.12679	0.233606	0.51267	0.92864	0.584611	0.311941	1.87411	ICA1L
	AK021432	0.564334	0.150926	0.725961	0.767059	0.657764	0.750347	1.12102	0.502817	0.507937	1.40908	1.12679	0.294788	0.593233	0.900822	0.705543	0.380559	1.85396	AK021432
	ICA1L	0.479684	0.108731	0.291254	0.682766	0.445153	0.639185	0.798216	0.472527	0.346427	1.33413	1.12679	0.24473	0.476051	0.911021	0.572742	0.312743	1.83135	ICA1L
	DDHD1	0.772432	0.154171	0.443401	1.1548	0.597967	0.917091	1.76077	0.757254	0.610929	2.03867	1.12679	0.463504	0.75802	0.92138	0.888908	0.50991	1.74326	DDHD1
	BF083139	0.592551	0.178514	0.434707	0.809205	0.564747	0.773506	0.950816	0.533107	0.543048	1.63394	1.12679	0.317037	0.666471	0.949009	0.70188	0.407916	1.72065	BF083139
	RPL3L	0.733634	0.193931	0.586854	1.03679	0.697628	1.01899	1.30297	0.705761	0.463464	1.28916	1.12679	0.441256	0.805625	0.909405	0.80022	0.465627	1.71858	RPL3L
	AFF4	0.585497	0.235314	0.373848	1.05365	0.458441	0.796665	0.9156	0.690616	0.54773	1.47654	1.12679	0.294788	0.714076	0.917122	0.713043	0.416878	1.71043	AFF4
	PIP5K1A	0.536117	0.13632	0.360807	0.720698	0.451797	0.694766	0.84517	0.496759	0.491552	1.52151	1.12679	0.30035	0.593233	0.935844	0.636605	0.383673	1.65924	PIP5K1A
	AA465699	0.620767	0.20448	0.478178	0.800775	0.597967	0.796665	1.12689	0.599746	0.449419	1.28167	1.12679	0.307766	0.571261	0.914471	0.689413	0.415822	1.65795	AA465699
	CCDC66	0.500847	0.134697	0.317336	0.64905	0.465085	0.685503	0.856908	0.508875	0.482189	1.3866	1.12679	0.311474	0.476051	0.911894	0.6078	0.382544	1.58884	CCDC66
	HDAC6	0.599605	0.163908	0.495566	1.01994	0.578035	0.926355	1.00951	0.726964	0.482189	1.59646	1.12679	0.422715	0.684781	0.925181	0.75637	0.476393	1.5877	HDAC6
	PSORS1C2	0.486738	0.13064	0.406451	0.665908	0.448475	0.662344	1.05646	0.548252	0.411968	1.17674	1.12679	0.285518	0.505346	0.903441	0.608587	0.385793	1.57749	PSORS1C2
	LTB4R2	0.673674	0.179325	0.484698	0.85978	0.770713	0.884669	1.39101	0.857212	0.641359	1.49903	1.12679	0.411591	0.651824	0.903771	0.802436	0.518152	1.54865	LTB4R2
	C20orf112	0.599605	0.13632	0.43036	0.85978	0.621221	0.796665	1.09168	0.557339	0.641359	1.25918	1.12679	0.311474	0.615204	0.92518	0.695921	0.456261	1.52527	C20orf112
	RBBP5	0.624295	0.2272	0.482525	1.05787	0.604611	0.792033	1.05646	0.593688	0.732647	1.48404	1.12679	0.383781	0.699429	0.928897	0.758874	0.500508	1.51621	RBBP5
	TTC26	0.585497	0.186628	0.343419	0.733342	0.511594	0.801297	0.92147	0.611862	0.70924	1.80633	1.12679	0.411591	0.651824	0.919281	0.723144	0.501695	1.4414	TTC26
	LOC645287	0.613713	0.124148	0.382542	0.691196	0.571391	0.78277	1.47318	0.690616	0.529004	1.3791	1.12679	0.330015	0.673795	0.913747	0.720635	0.50223	1.43487	LOC645287
	VAC14	0.701891	0.240994	0.378195	0.918785	0.508272	0.778138	1.00951	0.817835	0.641359	1.29666	1.12679	0.550642	0.805625	0.915655	0.751899	0.54059	1.39089	VAC14
	RAD51L1	0.772432	0.296982	0.560772	1.19695	0.916883	1.12089	1.26775	0.763313	0.940972	1.88877	1.12679	0.548788	0.871539	0.929131	0.944064	0.693343	1.36161	RAD51L1
	THC2320632	0.691309	0.223954	0.406451	1.07051	0.627865	0.921723	0.927339	0.502817	0.500915	1.3791	1.12679	0.389343	0.673795	0.905789	0.726301	0.539562	1.34609	THC2320632
	PLLP	0.603132	0.155794	0.465136	0.809205	0.657764	1.10236	1.15037	0.666384	0.587522	1.49153	1.12679	0.482044	0.629852	0.920036	0.763683	0.581485	1.31333	PLLP
	ZNF660	0.670147	0.126583	0.321683	1.03258	0.438509	0.842983	1.02125	0.414975	0.348768	1.34912	1.12205	0.233606	0.622528	0.912606	0.657291	0.323538	2.03157	ZNF660
	A_24_P256073	0.462049	0.167154	0.460789	0.720698	0.551458	0.620658	0.903862	0.511904	0.479849	1.19922	1.12205	0.274394	0.54929	0.909385	0.617183	0.380812	1.6207	A_24_P256073
	NR1D1	0.680728	0.194743	0.532516	1.05787	0.694306	0.981936	1.36166	0.748167	0.898839	1.32664	1.12205	0.474628	1.26337	0.934915	0.872111	0.543358	1.60504	NR1D1
	DDEF2	0.560807	0.236937	0.478178	0.994647	0.730848	0.838351	0.933208	0.663355	0.575818	1.46905	1.12205	0.348555	0.703091	0.924325	0.742684	0.465553	1.59527	DDEF2
	A_24_P678056	0.483211	0.162285	0.491219	0.741771	0.524882	0.824456	1.26189	0.551281	0.470486	1.37161	1.12205	0.315183	0.54929	0.916973	0.682278	0.443085	1.53983	A_24_P678056
	LDLRAP1	0.754797	0.241805	0.75639	0.851351	0.637831	0.824456	1.23254	0.70879	0.538367	1.55899	1.12205	0.422715	0.710415	0.920124	0.796961	0.548237	1.45368	LDLRAP1
	FLJ90723	0.458521	0.126583	0.304295	0.64062	0.511594	0.750347	0.974293	0.448295	0.414308	1.25918	1.12205	0.270686	0.483375	0.91983	0.597242	0.513447	1.1632	FLJ90723
	HDAC9	0.430305	0.100617	0.354286	0.868209	0.428543	0.921723	1.01538	0.411946	0.38856	1.91875	1.11732	0.241022	0.53098	0.925621	0.671357	0.27954	2.40165	HDAC9
	BC048201	0.529063	0.115223	0.349939	0.64062	0.418577	0.917091	0.868647	0.39983	0.379198	1.33413	1.11732	0.255854	0.556613	0.925555	0.606316	0.28624	2.11821	BC048201
	IL10	0.536117	0.1136	0.349939	0.708054	0.465085	0.741084	0.833431	0.454353	0.397923	1.0793	1.11732	0.259562	0.637176	0.924504	0.591765	0.294987	2.00607	IL10
	WBSCR16	0.691309	0.234503	0.508607	1.30231	0.936815	0.907828	1.15037	0.581571	0.80521	1.64893	1.11732	0.478336	0.981397	0.921788	0.872654	0.473855	1.84161	WBSCR16
	ENST00000298858	0.55728	0.199611	0.439054	0.901926	0.617899	0.805929	1.00951	0.517962	0.585181	1.13926	1.11732	0.48946	0.670133	0.91252	0.696194	0.384359	1.81131	ENST00000298858
	AK092134	0.733634	0.174457	0.530343	1.05787	0.657764	0.926355	1.19145	0.620949	0.468145	1.31914	1.11732	0.393051	0.878863	0.941557	0.774565	0.429447	1.80363	AK092134
	FLJ42875	0.663093	0.240183	0.347766	0.788132	0.578035	0.694766	1.25602	0.64821	0.454101	1.6939	1.11732	0.318891	0.593233	0.924414	0.722588	0.402514	1.79519	FLJ42875
	APC2	0.486738	0.13632	0.386889	0.931428	0.53817	0.805929	0.962554	0.511904	0.379198	1.32664	1.11732	0.28181	0.527318	0.907729	0.645555	0.361823	1.78417	APC2
	THC2316420	0.55728	0.1988	0.410798	1.02836	0.757425	0.926355	1.17385	0.733022	0.524322	1.42407	1.11732	0.315183	0.666471	0.914058	0.756405	0.433524	1.74478	THC2316420
	THC2442442	0.543172	0.154171	0.360807	0.977789	0.744137	0.73182	1.0682	0.593688	0.617951	1.57398	1.11732	0.344847	0.717738	0.942666	0.734278	0.424726	1.72883	THC2442442
	LOC646652	0.589024	0.157417	0.465136	0.800775	0.631187	0.930987	1.51426	0.61792	0.5805	1.33413	1.11732	0.370803	0.849568	0.933605	0.766079	0.444485	1.72352	LOC646652
	RAB6IP2	0.733634	0.155794	0.510781	1.16745	0.657764	0.935618	1.11515	0.578542	0.552411	1.31165	1.11732	0.474628	0.937454	0.929717	0.788323	0.465751	1.69258	RAB6IP2
	AF351612	0.744216	0.19312	0.543384	0.817634	0.687662	0.935618	0.903862	0.666384	0.498574	1.88877	1.11732	0.482044	0.922807	0.937902	0.800107	0.474961	1.68457	AF351612
	LOC388397	0.599605	0.168777	0.480351	0.96936	0.591323	0.833719	1.08581	0.466469	0.440056	1.48404	1.11732	0.30035	0.615204	0.932835	0.704029	0.42253	1.66622	LOC388397
	GDF5	0.677201	0.284811	0.630325	1.05787	0.877018	1.04215	1.19145	0.64821	0.526663	1.48404	1.11732	0.430131	0.717738	0.90788	0.821917	0.539915	1.52231	GDF5
	C9orf126	0.493792	0.1704	0.347766	0.733342	0.438509	0.699398	0.968424	0.514933	0.55007	1.43157	1.11732	0.322599	0.585909	0.94168	0.644156	0.424963	1.51579	C9orf126
	A_32_P33434	0.507901	0.175268	0.352113	0.842922	0.52156	0.657712	0.974293	0.557339	0.592204	1.39409	1.11732	0.259562	0.519994	0.913826	0.651714	0.442532	1.47269	A_32_P33434
	MVK	0.807703	0.548525	0.610763	0.842922	0.65112	0.912459	1.03885	0.70879	0.617951	1.30415	1.11732	0.656321	0.816611	0.934984	0.817961	0.682823	1.19791	MVK
	A_32_P139311	0.465576	0.134697	0.352113	0.935643	0.677696	0.741084	1.04472	0.460411	0.489212	1.6939	1.11258	0.307766	0.53098	0.918437	0.688183	0.329479	2.0887	A_32_P139311
	A_32_P63734	0.606659	0.128206	0.334724	1.06208	0.597967	0.875405	1.03299	0.566426	0.739669	1.27417	1.11258	0.311474	0.699429	0.907798	0.718599	0.358331	2.00541	A_32_P63734
	CTAGE5	0.479684	0.11928	0.304295	0.716483	0.445153	0.694766	1.07994	0.460411	0.622633	1.544	1.11258	0.259562	0.479713	0.924409	0.639885	0.323638	1.97716	CTAGE5
	A_24_P458252	0.458521	0.190685	0.35646	0.779702	0.438509	0.657712	0.84517	0.502817	0.402605	1.544	1.11258	0.278102	0.651824	0.938739	0.632207	0.326057	1.93895	A_24_P458252
	GPR109A	0.613713	0.168777	0.478178	0.893497	0.621221	0.889301	1.10929	0.654268	0.510278	1.20672	1.11258	0.330015	0.6445	0.91472	0.710179	0.395927	1.79371	GPR109A
	DA438590	0.55728	0.165531	0.386889	0.809205	0.661086	0.796665	1.00951	0.563397	0.519641	1.43906	1.11258	0.393051	0.6445	0.948021	0.6968	0.446683	1.55994	DA438590
	FLJ31356	0.585497	0.126583	0.382542	0.653264	0.780679	0.694766	1.23254	0.608833	0.411968	1.27417	1.11258	0.28181	0.633514	0.904085	0.675288	0.450173	1.50006	FLJ31356
	ELOVL7	0.458521	0.217463	0.35646	0.556328	0.468407	0.666975	0.980162	0.551281	0.507937	1.27417	1.11258	0.266978	0.541966	0.918409	0.612249	0.623445	0.982041	ELOVL7
	TMEM100	0.47263	0.104674	0.352113	0.918785	0.471729	0.666975	1.17385	0.46344	0.622633	2.53335	1.10785	0.318891	1.00337	0.935846	0.785407	0.286722	2.73926	TMEM100
	DOCK4	0.504374	0.116846	0.299948	0.863995	0.431865	0.73182	0.833431	0.466469	0.664766	1.8438	1.10785	0.26327	0.666471	0.92519	0.676531	0.282211	2.39726	DOCK4
	LILRA2	0.522009	0.124148	0.349939	0.851351	0.445153	0.768874	0.99777	0.61792	0.491552	1.46905	1.10785	0.259562	0.637176	0.948707	0.664796	0.303312	2.19179	LILRA2
	LGI1	0.437359	0.111977	0.28256	0.771273	0.411933	0.86151	1.00951	0.405888	0.440056	2.0012	1.10785	0.229898	0.432108	0.90932	0.654086	0.306781	2.13209	LGI1
	THC2313300	0.514955	0.197988	0.360807	0.741771	0.611255	0.86151	1.10342	0.445266	0.585181	1.42407	1.10785	0.276248	0.571261	0.937156	0.677045	0.352522	1.92057	THC2313300
	CCDC69	0.507901	0.120091	0.384716	0.657479	0.508272	0.666975	1.02125	0.569455	0.416649	1.24419	1.10785	0.28181	0.54929	0.926251	0.618148	0.326916	1.89085	CCDC69
	A_32_P100206	0.627822	0.162285	0.621631	0.699625	0.524882	0.796665	1.3734	0.545223	0.531345	1.29666	1.10785	0.530248	0.812949	0.920505	0.740814	0.392004	1.88981	A_32_P100206
	TNF	0.610186	0.146868	0.417319	0.80499	0.478374	0.870774	0.939077	0.61792	0.468145	1.45405	1.10785	0.298496	0.600557	0.934389	0.678047	0.368155	1.84174	TNF
	DKFZP586P0123	0.514955	0.122526	0.360807	0.767059	0.494984	0.666975	1.02125	0.520991	0.636677	1.58897	1.10785	0.318891	0.541966	0.928862	0.666453	0.367666	1.81266	DKFZP586P0123
	MLLT10	0.47263	0.160663	0.343419	0.653264	0.471729	0.611394	0.809954	0.418004	0.407286	1.51402	1.10785	0.231752	0.457741	0.905971	0.589208	0.326033	1.8072	MLLT10
	A_32_P229447	0.444413	0.100617	0.32603	0.800775	0.431865	0.73182	1.07994	0.411946	0.575818	1.21421	1.10785	0.29108	0.578585	0.928606	0.622689	0.346087	1.79922	A_32_P229447
	MYOG	0.465576	0.158228	0.491219	0.817634	0.491662	0.759611	1.18559	0.527049	0.428353	1.24419	1.10785	0.324453	0.54929	0.906749	0.657746	0.366038	1.79693	MYOG
	BC019907	0.511428	0.128206	0.482525	0.775488	0.551458	0.759611	1.02125	0.566426	0.440056	1.21421	1.10785	0.311474	0.545628	0.912969	0.647354	0.360648	1.79498	BC019907
	THC2340715	0.514955	0.149303	0.341245	0.842922	0.501628	0.685503	0.84517	0.451324	0.440056	1.15425	1.10785	0.26327	0.571261	0.912065	0.605287	0.337348	1.79425	THC2340715
	AF086527	0.571388	0.202857	0.508607	0.910355	0.611255	0.852246	1.09168	0.61792	0.400264	1.17674	1.10785	0.361533	0.673795	0.909906	0.69896	0.393017	1.77845	AF086527
	ENST00000375587	0.543172	0.210971	0.347766	0.944072	0.544814	0.801297	1.12689	0.61792	0.615611	1.43906	1.10785	0.389343	0.637176	0.93613	0.717381	0.408506	1.75611	ENST00000375587
	A_24_P552677	0.571388	0.142811	0.445575	0.733342	0.534848	0.741084	1.40275	0.599746	0.496234	1.40908	1.10785	0.307766	0.629852	0.924666	0.701717	0.408482	1.71787	A_24_P552677
	PRLHR	0.486738	0.126583	0.35646	0.788132	0.494984	0.685503	1.00951	0.514933	0.421331	1.27417	1.10785	0.276248	0.505346	0.919917	0.61906	0.363169	1.70461	PRLHR
	CDH23	0.536117	0.14768	0.415145	1.04944	0.707594	0.870774	0.99777	0.623978	0.589863	1.58897	1.10785	0.292934	0.574923	0.907036	0.731002	0.430535	1.69789	CDH23
	THC2374814	0.514955	0.144434	0.395583	0.699625	0.558102	0.787402	1.33819	0.575513	0.685833	1.36411	1.10785	0.292934	0.54929	0.906474	0.693371	0.412065	1.68267	THC2374814
	LOC286272	0.606659	0.140377	0.360807	0.691196	0.677696	0.778138	1.03885	0.520991	0.496234	1.90376	1.10785	0.274394	0.534642	0.916281	0.702431	0.425529	1.65073	LOC286272
	THC2280109	0.592551	0.165531	0.436881	0.838707	0.644475	0.852246	1.36166	0.817835	0.671788	1.45405	1.10785	0.330015	0.622528	0.907584	0.76124	0.474167	1.60543	THC2280109
	AA428090	0.500847	0.104674	0.334724	0.906141	0.418577	0.824456	0.856908	0.466469	0.465804	1.544	1.10785	0.255854	0.563937	0.927178	0.642326	0.401053	1.6016	AA428090
	ENST00000310492	0.55728	0.139566	0.49774	0.758629	0.564747	0.73182	0.99777	0.639123	0.449419	1.31914	1.10785	0.30035	0.593233	0.927135	0.665898	0.43156	1.543	ENST00000310492
	GTF3C2	0.511428	0.149303	0.404278	0.670123	0.465085	0.722557	0.92147	0.448295	0.486871	1.25918	1.10785	0.311474	0.501684	0.92001	0.612277	0.411832	1.48672	GTF3C2
	FABP3	0.567861	0.138754	0.369501	0.826063	0.571391	0.926355	0.903862	0.639123	0.67881	1.61145	1.10785	0.370803	0.560275	0.910297	0.713238	0.479889	1.48626	FABP3
	AL037389	0.486738	0.120091	0.343419	0.716483	0.431865	0.639185	1.08581	0.454353	0.470486	1.40159	1.10785	0.270686	0.501684	0.93086	0.617711	0.416002	1.48487	AL037389
	ENST00000380769	0.585497	0.236937	0.552078	0.868209	0.687662	0.792033	1.13863	0.745138	0.51496	1.34912	1.10785	0.357825	0.637176	0.914767	0.736394	0.500809	1.47041	ENST00000380769
	A_24_P626812	0.592551	0.157417	0.352113	0.657479	0.485018	0.73182	1.00364	0.64821	0.54773	1.25918	1.10785	0.376365	0.563937	0.917747	0.652562	0.451342	1.44583	A_24_P626812
	AL514561	0.850028	0.248297	0.554251	0.994647	0.764069	1.01899	1.46731	0.878415	0.655403	1.44656	1.10785	0.476482	0.93013	0.935088	0.876341	0.612008	1.43191	AL514561
	BCMO1	0.610186	0.267771	0.428186	0.716483	0.551458	0.805929	0.986031	0.605804	0.629655	1.63394	1.10785	0.422715	0.519994	0.902069	0.714308	0.529621	1.34872	BCMO1
	MAPK14	0.606659	0.273451	0.495566	0.885068	0.571391	0.713293	0.880385	0.527049	0.454101	1.31914	1.10785	0.330015	0.604219	0.910956	0.674476	0.500434	1.34778	MAPK14
	TPMT	0.497319	0.160663	0.354286	0.741771	0.524882	0.685503	0.84517	0.654268	0.402605	1.31914	1.10785	0.28181	0.53098	0.904791	0.623558	0.467025	1.33517	TPMT
	WWOX	0.47263	0.154171	0.408625	0.691196	0.498306	0.73182	0.868647	0.451324	0.552411	1.42407	1.10785	0.357825	0.622528	0.943675	0.641647	0.484526	1.32428	WWOX
	C1orf74	0.645457	0.296171	0.478178	0.767059	0.544814	0.819824	1.19145	0.64821	0.655403	1.58147	1.10785	0.496876	0.670133	0.9395	0.761762	0.659375	1.15528	C1orf74
	KCNK13	0.507901	0.125771	0.360807	0.826063	0.438509	0.666975	1.0682	0.466469	0.510278	1.43157	1.10312	0.292934	0.585909	0.945079	0.644962	0.284103	2.27017	KCNK13
	ENST00000341955	0.47263	0.128206	0.317336	0.720698	0.455119	0.764243	0.856908	0.448295	0.393242	1.24419	1.10312	0.259562	0.487037	0.916407	0.588506	0.264887	2.22173	ENST00000341955
	NR2E3	0.543172	0.133074	0.343419	0.796561	0.458441	0.768874	0.856908	0.460411	0.538367	1.49903	1.10312	0.27254	0.600557	0.941431	0.64419	0.314643	2.04737	NR2E3
	CRHBP	0.451467	0.100617	0.260824	0.573187	0.392001	0.528022	0.903862	0.436179	0.428353	1.21421	1.10312	0.241022	0.432108	0.904593	0.543459	0.289439	1.87763	CRHBP
	ANKRD2	0.55728	0.16472	0.452095	0.885068	0.581357	0.889301	1.12689	0.605804	0.440056	1.42407	1.10312	0.296642	0.750696	0.962876	0.713623	0.400476	1.78194	ANKRD2
	PCDHGA12	0.58197	0.220708	0.456442	0.876638	0.83051	1.05141	1.07994	0.636094	0.622633	1.31914	1.10312	0.313329	0.790977	0.930996	0.760224	0.444098	1.71184	PCDHGA12
	BQ186660	0.578442	0.186628	0.454269	0.935643	0.803933	0.787402	1.17385	0.64821	0.468145	1.46155	1.10312	0.348555	0.706753	0.934538	0.742807	0.445408	1.6677	BQ186660
	LOC285382	0.507901	0.210971	0.380369	0.935643	0.465085	0.73182	0.862777	0.587629	0.631996	1.78384	1.10312	0.363387	0.651824	0.911395	0.708951	0.425401	1.66655	LOC285382
	CHM	0.613713	0.18744	0.421666	0.901926	0.574713	0.847615	1.03885	0.478585	0.426012	1.42407	1.10312	0.296642	0.688443	0.953286	0.692523	0.444407	1.55831	CHM
	PCDHGB4	0.723053	0.142811	0.352113	0.851351	0.627865	0.722557	1.12102	0.669413	0.512619	1.3791	1.10312	0.311474	0.593233	0.919044	0.700749	0.465398	1.5057	PCDHGB4
	F10881	0.606659	0.162285	0.432533	0.872424	0.657764	1.05604	1.40275	0.884473	0.648381	1.61895	1.10312	0.378219	0.849568	0.948475	0.821012	0.548191	1.49768	F10881
	POLR1A	0.585497	0.191497	0.452095	0.775488	0.601289	0.722557	0.92147	0.5846	0.575818	1.15425	1.10312	0.400467	0.600557	0.914684	0.666823	0.445735	1.49601	POLR1A
	METT10D	0.645457	0.16472	0.373848	0.868209	0.524882	0.759611	0.950816	0.61792	0.48453	1.27417	1.10312	0.456088	0.556613	0.902257	0.675383	0.495046	1.36428	METT10D
	LIMD2	0.493792	0.128206	0.449922	0.842922	0.511594	0.70403	0.950816	0.539165	0.529004	1.10178	1.09838	0.304058	0.622528	0.914836	0.636631	0.298116	2.13551	LIMD2
	RAB12	0.571388	0.126583	0.391236	1.14216	0.611255	0.917091	1.16798	0.630036	0.533685	1.3791	1.09838	0.355971	0.747034	0.926375	0.743992	0.382199	1.94661	RAB12
	KIAA1729	0.550226	0.139566	0.304295	0.889282	0.494984	0.805929	1.02125	0.539165	0.372175	1.61895	1.09838	0.268832	0.600557	0.942718	0.669507	0.345608	1.93718	KIAA1729
	ANTXR2	0.53259	0.163908	0.43036	0.906141	0.551458	0.713293	0.821693	0.52402	0.393242	1.2292	1.09838	0.242876	0.589571	0.902521	0.630518	0.326033	1.93391	ANTXR2
	CD209	0.578442	0.168777	0.434707	0.927214	0.671052	0.875405	1.2971	0.902647	0.685833	1.46905	1.09838	0.318891	0.703091	0.913579	0.779276	0.422783	1.8432	CD209
	ATP12A	0.514955	0.183383	0.295601	0.632191	0.498306	0.666975	0.815823	0.457382	0.603907	1.01184	1.09838	0.333723	0.677457	0.911863	0.599225	0.334593	1.79091	ATP12A
	A_24_P927553	0.504374	0.13632	0.382542	0.699625	0.518238	0.666975	1.05646	0.490701	0.430693	1.09429	1.09838	0.289226	0.567599	0.915097	0.610417	0.342362	1.78296	A_24_P927553
	HFE	0.525536	0.196365	0.358633	0.800775	0.514916	0.722557	1.02125	0.623978	0.505597	1.28167	1.09838	0.341139	0.541966	0.917538	0.656366	0.370465	1.77174	HFE
	ITIH5	0.454994	0.124148	0.293427	0.809205	0.398645	0.643817	0.909731	0.545223	0.332383	1.2292	1.09838	0.257708	0.585909	0.924822	0.590982	0.340036	1.738	ITIH5
	THC2281706	0.525536	0.126583	0.43036	0.771273	0.588001	0.70403	1.23841	0.657297	1.07673	1.8513	1.09838	0.296642	1.07661	0.933595	0.803165	0.47634	1.68612	THC2281706
	GPR62	0.550226	0.155794	0.417319	0.716483	0.568069	0.73182	1.11515	0.502817	0.463464	1.25169	1.09838	0.317037	0.615204	0.941356	0.654112	0.39885	1.64	GPR62
	ZCCHC6	0.55728	0.218274	0.415145	1.00308	0.690984	0.768874	1.07994	0.49373	0.482189	1.28916	1.09838	0.318891	0.732386	0.933665	0.703716	0.430243	1.63562	ZCCHC6
	A_32_P30339	0.486738	0.108731	0.304295	0.568972	0.451797	0.634553	0.927339	0.539165	0.383879	1.20672	1.09838	0.224336	0.505346	0.919291	0.572327	0.353109	1.62082	A_32_P30339
	ANKRD40	0.585497	0.21016	0.382542	0.783917	0.448475	0.73182	0.99777	0.55431	0.529004	1.39409	1.09838	0.341139	0.600557	0.941811	0.665974	0.412204	1.61564	ANKRD40
	A_32_P7105	0.564334	0.173645	0.447748	0.809205	0.544814	0.768874	1.10342	0.587629	0.486871	1.28916	1.09838	0.420861	0.563937	0.920894	0.681452	0.429954	1.58494	A_32_P7105
	AF130105	0.493792	0.15904	0.386889	0.771273	0.531526	0.778138	1.19732	0.527049	0.477508	1.19922	1.09838	0.30035	0.545628	0.910966	0.65124	0.411678	1.58192	AF130105
	FAM27E2	0.550226	0.271017	0.345592	0.7502	0.485018	0.86151	0.927339	0.569455	0.491552	1.64893	1.09838	0.474628	0.60788	0.918828	0.698594	0.4459	1.56671	FAM27E2
	LOC439990	0.507901	0.133074	0.417319	0.615333	0.425221	0.750347	0.84517	0.502817	0.454101	1.25169	1.09838	0.26327	0.498023	0.913396	0.597126	0.383664	1.55638	LOC439990
	AK094415	0.476157	0.226388	0.365154	0.665908	0.697628	0.713293	0.909731	0.563397	0.472827	1.64893	1.09838	0.302204	0.527318	0.901945	0.666717	0.433348	1.53853	AK094415
	AY358681	0.656038	0.15904	0.443401	1.06208	0.631187	1.02825	1.23254	0.545223	0.786484	1.85879	1.09838	0.374511	0.666471	0.932175	0.810954	0.54011	1.50146	AY358681
	BM982349	0.564334	0.209348	0.465136	1.04944	0.558102	0.94025	1.30297	0.714848	0.697536	1.52151	1.09838	0.348555	0.703091	0.93145	0.782577	0.577942	1.35408	BM982349
	TTLL11	0.613713	0.13632	0.465136	0.863995	0.597967	0.833719	1.00364	0.660326	0.543048	1.42407	1.09838	0.352263	0.589571	0.928324	0.706319	0.52658	1.34133	TTLL11
	A_32_P205522	0.673674	0.173645	0.521648	1.14637	0.714238	1.13015	1.50252	0.642152	0.571137	1.45405	1.09838	0.407883	1.06928	0.943404	0.854242	0.641436	1.33176	A_32_P205522
	BC032755	0.522009	0.18176	0.471657	0.834492	0.498306	0.73182	0.868647	0.520991	0.629655	1.63394	1.09838	0.285518	0.563937	0.913189	0.680085	0.51619	1.31751	BC032755
	BI035281	0.744216	0.279131	0.508607	0.927214	0.591323	0.954145	0.974293	0.666384	0.732647	1.33413	1.09838	0.370803	0.673795	0.915157	0.758082	0.596953	1.26992	BI035281
	POLR1E	0.58197	0.185005	0.471657	0.708054	0.528204	0.870774	1.05059	0.623978	0.655403	1.40908	1.09838	0.313329	0.589571	0.931548	0.698923	0.603366	1.15837	POLR1E
	FAM112B	0.518482	0.1136	0.452095	0.636406	0.478374	0.629921	0.933208	0.605804	0.575818	1.74636	1.09365	0.344847	0.695767	0.933237	0.678795	0.315451	2.15182	FAM112B
	PRR3	0.578442	0.150114	0.343419	0.783917	0.465085	0.713293	1.04472	0.478585	0.414308	1.34912	1.09365	0.313329	0.622528	0.951696	0.642347	0.378189	1.69848	PRR3
	MAPK8IP1	0.592551	0.172023	0.458616	0.901926	0.548136	0.73182	1.15624	0.693645	0.521982	1.3791	1.09365	0.315183	0.648162	0.933446	0.708695	0.421224	1.68247	MAPK8IP1
	THC2338716	0.550226	0.285622	0.441228	0.800775	0.671052	0.773506	0.99777	0.460411	0.500915	1.44656	1.09365	0.496876	0.54929	0.906417	0.697529	0.423612	1.64662	THC2338716
	A_24_P640261	0.458521	0.107108	0.312989	0.547899	0.491662	0.546549	0.897993	0.466469	0.341746	1.43906	1.09365	0.22619	0.424784	0.905324	0.56574	0.350421	1.61446	A_24_P640261
	THC2450504	0.454994	0.152548	0.369501	0.619547	0.451797	0.560445	0.856908	0.460411	0.486871	1.50652	1.09365	0.333723	0.534642	0.917613	0.606273	0.389713	1.55569	THC2450504
	C2orf18	0.663093	0.254788	0.632499	1.15902	0.624543	1.00046	1.16798	0.651239	0.636677	1.34912	1.09365	0.448672	0.809287	0.919469	0.807002	0.527699	1.52928	C2orf18
	C20orf177	0.543172	0.146057	0.395583	0.70384	0.478374	0.722557	0.809954	0.460411	0.442397	1.30415	1.09365	0.252146	0.483375	0.910946	0.602743	0.438167	1.3756	C20orf177
	KCNMA1	0.437359	0.111977	0.317336	0.935643	0.431865	0.611394	1.07994	0.442237	0.426012	1.19173	1.08891	0.24473	0.552952	0.906151	0.605545	0.269731	2.24499	KCNMA1
	A_32_P173955	0.522009	0.126583	0.334724	0.842922	0.451797	0.713293	0.99777	0.454353	0.449419	1.77635	1.08891	0.289226	0.527318	0.928104	0.65959	0.316565	2.08359	A_32_P173955
	BC104430	0.747743	0.248297	0.484698	1.10423	1.10956	1.00046	1.16211	0.657297	0.674129	1.8438	1.08891	0.431985	0.83492	0.910349	0.876011	0.431582	2.02977	BC104430
	WDFY2	0.550226	0.163908	0.421666	0.935643	0.564747	0.870774	1.09755	0.575513	0.571137	1.3791	1.08891	0.307766	0.571261	0.925479	0.699862	0.374226	1.87016	WDFY2
	TOR2A	0.61724	0.165531	0.482525	0.893497	0.631187	0.824456	1.19145	0.611862	0.536026	1.15425	1.08891	0.352263	0.659148	0.910662	0.708335	0.381227	1.85804	TOR2A
	RAPSN	0.560807	0.172023	0.484698	0.868209	0.611255	0.833719	1.15037	0.726964	0.64604	1.34912	1.08891	0.313329	0.600557	0.916764	0.723539	0.391054	1.85023	RAPSN
	THC2376757	0.490265	0.137943	0.360807	0.758629	0.50495	0.70403	0.974293	0.527049	0.536026	1.18423	1.08891	0.28181	0.54929	0.92505	0.622941	0.338552	1.84002	THC2376757
	TNF	0.603132	0.132263	0.376022	0.830278	0.508272	0.824456	0.927339	0.496759	0.426012	1.16924	1.08891	0.318891	0.596895	0.92146	0.638344	0.350123	1.8232	TNF
	ENST00000358378	0.599605	0.162285	0.53469	0.817634	0.664408	0.829088	1.27362	0.61792	0.458782	1.2292	1.08891	0.344847	0.695767	0.920356	0.716674	0.395026	1.81425	ENST00000358378
	A_24_P670475	0.511428	0.117657	0.32603	0.779702	0.571391	0.778138	0.84517	0.542194	0.472827	1.45405	1.08891	0.26327	0.461403	0.906268	0.631706	0.353509	1.78696	A_24_P670475
	THC2337124	0.47263	0.144434	0.367327	0.712269	0.551458	0.787402	0.892123	0.666384	0.458782	1.52901	1.08891	0.344847	0.60788	0.931301	0.663343	0.376071	1.76388	THC2337124
	A_24_P931817	0.423251	0.10224	0.269518	0.560543	0.385356	0.57434	0.798216	0.578542	0.454101	1.25169	1.08891	0.218774	0.490699	0.906543	0.553552	0.321989	1.71916	A_24_P931817
	ENST00000321130	0.479684	0.151737	0.328204	0.674337	0.471729	0.625289	0.92147	0.436179	0.411968	1.33413	1.08891	0.30962	0.541966	0.936949	0.598094	0.349947	1.7091	ENST00000321130
	PPY	0.543172	0.160663	0.417319	0.868209	0.551458	0.778138	1.12689	0.736051	0.463464	1.35662	1.08891	0.320745	0.604219	0.921352	0.693528	0.406383	1.70659	PPY
	ENST00000291567	0.620767	0.196365	0.484698	0.935643	0.571391	0.880037	1.20906	0.623978	0.442397	1.27417	1.08891	0.370803	0.688443	0.927037	0.722051	0.424279	1.70183	ENST00000291567
	UCN3	0.500847	0.143623	0.445575	0.758629	0.48834	0.796665	1.08581	0.496759	0.477508	1.26668	1.08891	0.296642	0.534642	0.925854	0.644664	0.379142	1.70032	UCN3
	ZFYVE20	0.529063	0.160663	0.373848	0.775488	0.518238	0.73182	0.927339	0.666384	0.51496	1.39409	1.08891	0.307766	0.556613	0.923684	0.657322	0.388135	1.69354	ZFYVE20
	THC2333719	0.529063	0.133074	0.443401	0.70384	0.558102	0.736452	1.05646	0.52402	0.449419	1.10928	1.08891	0.304058	0.585909	0.918218	0.632461	0.378892	1.66924	THC2333719
	PRDM11	0.507901	0.141188	0.386889	0.741771	0.524882	0.768874	0.986031	0.484643	0.435375	1.16174	1.08891	0.289226	0.563937	0.927905	0.621644	0.383139	1.6225	PRDM11
	ING5	0.656038	0.156606	0.395583	0.868209	0.564747	0.870774	1.09168	0.714848	0.458782	1.2292	1.08891	0.307766	0.60788	0.906768	0.693156	0.428958	1.6159	ING5
	TNRC5	0.507901	0.137943	0.404278	0.737556	0.631187	0.768874	0.892123	0.593688	0.631996	1.42407	1.08891	0.28181	0.556613	0.920184	0.66592	0.421107	1.58136	TNRC5
	RBAK	0.522009	0.1704	0.376022	0.758629	0.50495	0.699398	0.856908	0.466469	0.411968	1.21421	1.08891	0.248438	0.490699	0.908426	0.600693	0.381665	1.57387	RBAK
	AL583429	0.797122	0.311588	0.539037	1.05365	0.724204	1.13015	1.40862	0.966257	1.10014	1.544	1.08891	0.685986	1.33294	0.921623	0.975585	0.625734	1.55911	AL583429
	A_23_P88554	0.712472	0.209348	0.569466	0.834492	0.681018	0.963409	1.29123	0.745138	0.538367	1.28916	1.08891	0.444964	0.73971	0.921369	0.777515	0.519154	1.49766	A_23_P88554
	THC2369020	0.479684	0.163908	0.360807	0.762844	0.501628	0.787402	0.939077	0.436179	0.360472	1.14675	1.08891	0.296642	0.688443	0.9442	0.616366	0.416904	1.47844	THC2369020
	EXOC4	0.754797	0.182571	0.539037	1.1843	0.923527	1.17184	1.13863	0.720906	0.772439	1.79883	1.08891	0.46165	0.769005	0.907545	0.885112	0.600083	1.47498	EXOC4
	A_24_P384422	0.511428	0.251543	0.439054	0.792346	0.548136	0.801297	0.868647	0.427092	0.557093	1.20672	1.08891	0.307766	0.556613	0.910238	0.642819	0.440221	1.46022	A_24_P384422
	C12orf30	0.571388	0.18744	0.365154	0.64905	0.53817	0.727189	0.821693	0.454353	0.622633	1.28916	1.08891	0.307766	0.534642	0.912692	0.627504	0.437283	1.43501	C12orf30
	MTMR12	0.55728	0.169588	0.378195	0.691196	0.431865	0.629921	0.827562	0.484643	0.468145	1.19922	1.08891	0.274394	0.571261	0.926471	0.59786	0.434354	1.37644	MTMR12
	2'-PDE	0.754797	0.254788	0.50426	1.05365	0.704272	1.09773	1.03885	0.73908	0.749032	1.6864	1.08891	0.478336	0.710415	0.915005	0.835426	0.610967	1.36738	2'-PDE
	ACACA	0.624295	0.179325	0.371674	0.699625	0.438509	0.666975	0.962554	0.527049	0.477508	1.19922	1.08891	0.315183	0.534642	0.916491	0.621959	0.457944	1.35816	ACACA
	C21orf66	0.691309	0.21584	0.415145	1.18009	0.823866	0.907828	1.26189	0.636094	0.704558	1.6939	1.08891	0.441256	0.864216	0.948224	0.840377	0.647281	1.29832	C21orf66
	AF091089	0.775959	0.176891	0.60859	0.986218	0.823866	0.972673	1.29123	0.866299	0.688173	1.46905	1.08891	0.433839	0.783653	0.923228	0.843488	0.654537	1.28868	AF091089
	A_24_P315754	0.81123	0.234503	0.482525	0.918785	0.581357	0.833719	1.30884	0.672442	0.603907	1.30415	1.08891	0.45238	0.673795	0.908054	0.766657	0.607161	1.26269	A_24_P315754
	HFE	0.486738	0.160663	0.367327	0.762844	0.531526	0.629921	1.03885	0.654268	0.524322	1.60396	1.08891	0.296642	0.541966	0.920752	0.668303	0.53256	1.25489	HFE
	LOC158402	0.536117	0.205291	0.360807	0.691196	0.664408	0.690134	0.9156	0.514933	0.557093	1.6939	1.08891	0.326307	0.578585	0.917945	0.678714	0.548496	1.23741	LOC158402
	LOC440888	0.698363	0.236125	0.517301	0.906141	0.534848	0.972673	1.05646	0.496759	0.437716	1.48404	1.08891	0.376365	0.673795	0.936188	0.729192	0.617223	1.18141	LOC440888
	AF075112	0.479684	0.125771	0.417319	0.758629	0.558102	0.713293	0.974293	0.517962	0.454101	1.6939	1.08418	0.278102	0.681119	0.955372	0.672035	0.358519	1.87447	AF075112
	THC2287287	0.592551	0.139566	0.495566	0.809205	0.558102	0.778138	1.03299	0.590659	0.407286	1.09429	1.08418	0.315183	0.900835	0.941831	0.676811	0.364996	1.8543	THC2287287
	BX116163	0.497319	0.141188	0.421666	0.644835	0.498306	0.690134	1.12102	0.593688	0.397923	1.44656	1.08418	0.305912	0.585909	0.938734	0.648357	0.365602	1.7734	BX116163
	RGS12	0.476157	0.150926	0.32603	0.708054	0.445153	0.676239	0.862777	0.454353	0.402605	1.18423	1.08418	0.289226	0.545628	0.929607	0.585043	0.33046	1.77039	RGS12
	GAL3ST3	0.529063	0.154171	0.417319	0.809205	0.551458	0.805929	1.12689	0.590659	0.54773	1.58897	1.08418	0.285518	0.556613	0.938309	0.695977	0.403487	1.72491	GAL3ST3
	THC2448556	0.553753	0.139566	0.369501	0.876638	0.664408	0.750347	0.856908	0.421034	0.411968	1.544	1.08418	0.28181	0.490699	0.900634	0.6496	0.384857	1.6879	THC2448556
	NKX6-2	0.469103	0.12496	0.302121	0.598474	0.458441	0.592867	0.950816	0.545223	0.606248	1.2292	1.08418	0.255854	0.490699	0.905967	0.592937	0.354557	1.67233	NKX6-2
	NP285481	0.613713	0.162285	0.486872	0.910355	0.65112	0.893932	1.26775	0.723935	0.608589	1.34912	1.08418	0.367095	0.600557	0.908551	0.747654	0.45324	1.64958	NP285481
	AI933337	0.507901	0.162285	0.360807	0.821849	0.498306	0.893932	0.851039	0.496759	0.454101	1.72388	1.08418	0.307766	0.476051	0.900278	0.664527	0.414758	1.6022	AI933337
	CNKSR1	0.677201	0.271828	0.647713	0.944072	0.790645	0.787402	1.28536	0.866299	0.589863	2.05367	1.08418	0.415299	0.761682	0.909047	0.859631	0.567505	1.51476	CNKSR1
	CNTD2	0.839447	0.128206	0.382542	0.686981	0.498306	0.685503	0.99777	0.605804	0.458782	1.52151	1.08418	0.322599	0.637176	0.923941	0.680677	0.483267	1.40849	CNTD2
	WDR90	0.564334	0.167154	0.460789	0.708054	0.528204	0.787402	1.10342	0.757254	0.533685	1.33413	1.08418	0.426423	0.60788	0.918696	0.697147	0.507854	1.37273	WDR90
	GSTCD	0.719526	0.210971	0.530343	0.7502	0.578035	0.815192	1.16798	0.61792	0.599226	1.42407	1.08418	0.450526	0.651824	0.940573	0.738461	0.628501	1.17495	GSTCD
	MCCD1	0.546699	0.231257	0.512954	0.775488	0.511594	0.815192	1.17385	0.517962	0.411968	1.13926	1.08418	0.318891	0.600557	0.901989	0.664603	0.56864	1.16876	MCCD1
	DMD	0.663093	0.157417	0.458616	1.48354	0.654442	0.889301	2.10705	0.596717	0.61327	2.68326	1.07944	0.411591	1.08393	0.922101	0.990898	0.360751	2.74677	DMD
	TDRD9	0.47263	0.108731	0.404278	1.0958	0.461763	0.648448	0.909731	0.520991	0.411968	1.6939	1.07944	0.274394	0.699429	0.920952	0.6755	0.274911	2.45716	TDRD9
	CD80	0.61724	0.111166	0.373848	0.762844	0.458441	0.741084	0.962554	0.502817	0.594544	1.22171	1.07944	0.28181	0.963088	0.972097	0.666968	0.271802	2.45387	CD80
	ENST00000369303	0.451467	0.105486	0.28256	0.581616	0.431865	0.824456	0.974293	0.430121	0.51496	2.39844	1.07944	0.266978	0.747034	0.917163	0.699132	0.285209	2.4513	ENST00000369303
	THC2408432	0.592551	0.13632	0.508607	0.897711	0.65112	0.787402	1.10342	0.563397	0.608589	1.55899	1.07944	0.363387	0.629852	0.942748	0.729291	0.342292	2.13061	THC2408432
	THC2302184	0.507901	0.146057	0.491219	0.944072	0.631187	0.949514	1.00951	0.487672	0.529004	1.58897	1.07944	0.307766	0.710415	0.951005	0.721748	0.344385	2.09576	THC2302184
	AK024584	0.490265	0.223143	0.330377	0.708054	0.491662	0.944882	1.01538	0.508875	0.683492	1.55899	1.07944	0.378219	0.574923	0.924443	0.691361	0.353821	1.95398	AK024584
	ENST00000354417	0.462049	0.108731	0.299948	0.708054	0.418577	0.676239	0.892123	0.539165	0.390901	1.19922	1.07944	0.241022	0.490699	0.9175	0.577398	0.295604	1.95328	ENST00000354417
	ALPI	0.553753	0.133074	0.528169	0.682766	0.498306	0.70403	1.00951	0.642152	0.540708	1.3791	1.07944	0.305912	0.556613	0.921474	0.66258	0.342163	1.93644	ALPI
	AK054580	0.458521	0.118468	0.317336	0.653264	0.471729	0.643817	0.92147	0.478585	0.468145	1.544	1.07944	0.274394	0.476051	0.924597	0.608094	0.315199	1.92924	AK054580
	HCG27	0.479684	0.155794	0.417319	0.581616	0.418577	0.620658	0.84517	0.46344	0.365153	1.66392	1.07944	0.289226	0.585909	0.921165	0.612762	0.318804	1.92207	HCG27
	LOC643903	0.437359	0.1136	0.304295	0.691196	0.425221	0.676239	0.786477	0.424063	0.332383	1.13926	1.07944	0.239168	0.494361	0.912603	0.549466	0.293222	1.87389	LOC643903
	SRGAP2	0.514955	0.12496	0.347766	0.939858	0.465085	0.805929	0.892123	0.627007	0.566456	1.17674	1.07944	0.313329	0.699429	0.919239	0.657929	0.357484	1.84044	SRGAP2
	AK098257	0.536117	0.137943	0.347766	0.64905	0.591323	0.648448	0.892123	0.587629	0.421331	1.31165	1.07944	0.292934	0.516332	0.915001	0.616314	0.337942	1.82373	AK098257
	CR609588	0.599605	0.196365	0.460789	0.906141	0.637831	0.94025	1.17972	0.517962	0.477508	1.17674	1.07944	0.311474	0.622528	0.902664	0.700488	0.390504	1.7938	CR609588
	PRO2900	0.814757	0.217463	0.60859	0.944072	0.704272	1.26447	1.47905	0.799661	0.842661	1.48404	1.07944	0.367095	0.878863	0.91293	0.883418	0.493516	1.79005	PRO2900
	ACPT	0.479684	0.129828	0.35646	0.70384	0.481696	0.657712	1.13863	0.593688	0.435375	1.21421	1.07944	0.296642	0.556613	0.919932	0.624909	0.35334	1.76858	ACPT
	PRM1	0.522009	0.137943	0.373848	0.606904	0.571391	0.699398	0.99777	0.551281	0.414308	1.28167	1.07944	0.30035	0.51267	0.921196	0.619152	0.357428	1.73225	PRM1
	C14orf68	0.613713	0.155794	0.439054	0.796561	0.571391	0.796665	1.30297	0.611862	0.41899	1.19922	1.07944	0.352263	0.688443	0.917796	0.694336	0.400837	1.73222	C14orf68
	TNF	0.536117	0.131451	0.334724	0.745986	0.465085	0.787402	0.909731	0.478585	0.416649	1.21421	1.07944	0.296642	0.578585	0.937646	0.613432	0.357207	1.7173	TNF
	DSU	0.585497	0.250731	0.434707	0.80499	0.528204	0.676239	0.933208	0.490701	0.575818	1.13926	1.07944	0.370803	0.633514	0.928058	0.654086	0.394286	1.65891	DSU
	THC2343426	0.47263	0.129828	0.334724	0.708054	0.465085	0.592867	0.927339	0.466469	0.510278	1.45405	1.07944	0.304058	0.494361	0.923954	0.610707	0.369234	1.65398	THC2343426
	A_24_P877411	0.522009	0.13064	0.389063	0.691196	0.465085	0.694766	1.17385	0.596717	0.491552	1.34912	1.07944	0.330015	0.556613	0.929743	0.651544	0.397685	1.63834	A_24_P877411
	ATP2B3	0.610186	0.154171	0.491219	0.986218	0.68434	0.903196	1.29123	0.520991	0.702218	1.45405	1.07944	0.352263	0.622528	0.921765	0.757851	0.466837	1.62337	ATP2B3
	U85992	0.479684	0.230445	0.299948	0.686981	0.800611	0.833719	1.10342	0.499788	0.671788	1.72388	1.07944	0.287372	0.545628	0.905897	0.710977	0.438794	1.6203	U85992
	ENST00000372127	0.458521	0.110354	0.291254	0.547899	0.428543	0.565076	1.05059	0.642152	0.51496	1.36411	1.07944	0.252146	0.468727	0.900992	0.597983	0.373041	1.603	ENST00000372127
	CCNT1	0.543172	0.139566	0.402104	0.775488	0.53817	0.713293	1.02125	0.587629	0.571137	1.24419	1.07944	0.344847	0.556613	0.925109	0.655146	0.417264	1.5701	CCNT1
	METTL2B	0.553753	0.180137	0.441228	0.783917	0.584679	0.935618	0.880385	0.575513	0.407286	1.28916	1.07944	0.270686	0.563937	0.90791	0.657365	0.436563	1.50577	METTL2B
	LOC92345	0.596078	0.162285	0.369501	0.708054	0.531526	0.70403	0.939077	0.642152	0.61327	1.64893	1.07944	0.346701	0.622528	0.931344	0.689506	0.462073	1.4922	LOC92345
	TAL1	0.507901	0.0965599	0.317336	0.851351	0.471729	0.676239	0.880385	0.472527	0.61327	1.65642	1.07471	0.28181	0.637176	0.939731	0.656724	0.283276	2.31832	TAL1
	DOCK5	0.500847	0.152548	0.365154	0.678552	0.528204	0.676239	0.868647	0.593688	0.791165	2.06866	1.07471	0.304058	0.747034	0.901077	0.719192	0.348325	2.06472	DOCK5
	IL10	0.507901	0.105486	0.35646	0.741771	0.438509	0.73182	0.84517	0.460411	0.402605	1.27417	1.07471	0.259562	0.637176	0.953364	0.60275	0.306766	1.96486	IL10
	A_24_P903715	0.564334	0.13632	0.378195	0.657479	0.481696	0.676239	1.26775	0.587629	0.416649	1.19922	1.07471	0.283664	0.593233	0.910355	0.639779	0.34681	1.84475	A_24_P903715
	MAFK	0.564334	0.129828	0.432533	0.893497	0.551458	0.750347	1.11515	0.666384	0.482189	1.27417	1.07471	0.28181	0.600557	0.920807	0.678229	0.38949	1.74133	MAFK
	AK074162	0.656038	0.167154	0.508607	0.851351	0.68434	0.866142	1.1445	0.775429	0.594544	1.39409	1.07471	0.328161	0.666471	0.930105	0.747042	0.430519	1.73521	AK074162
	RHOF	0.705418	0.128206	0.575987	0.948287	0.774035	0.870774	1.00951	0.714848	0.786484	1.2292	1.07471	0.419007	0.783653	0.906448	0.770778	0.449014	1.7166	RHOF
	C1orf204	0.462049	0.121714	0.308642	0.729127	0.50495	0.722557	0.968424	0.478585	0.402605	1.55899	1.07471	0.27254	0.446756	0.921369	0.619357	0.371419	1.66754	C1orf204
	BF338081	0.465576	0.13632	0.330377	0.674337	0.425221	0.629921	0.698439	0.430121	0.369835	1.30415	1.07471	0.254	0.479713	0.90504	0.55944	0.338725	1.6516	BF338081
	KIAA1008	0.490265	0.123337	0.408625	0.817634	0.418577	0.708661	0.886254	0.49373	0.416649	1.40908	1.07471	0.252146	0.483375	0.916627	0.61408	0.383198	1.60251	KIAA1008
	SERAC1	0.465576	0.166343	0.336898	0.64062	0.411933	0.657712	0.786477	0.439208	0.402605	1.43906	1.07471	0.270686	0.505346	0.920616	0.584398	0.365548	1.59869	SERAC1
	ZNF286	0.493792	0.115223	0.269518	0.665908	0.405289	0.657712	0.716046	0.411946	0.330042	1.13926	1.07471	0.233606	0.468727	0.900221	0.53706	0.344737	1.55788	ZNF286
	PRKCA	0.550226	0.150926	0.369501	0.716483	0.445153	0.73182	1.03299	0.654268	0.51496	1.25169	1.07471	0.246584	0.54929	0.921385	0.637584	0.456394	1.397	PRKCA
	BM806490	0.522009	0.216651	0.434707	0.615333	0.607933	0.78277	0.986031	0.430121	0.421331	1.18423	1.07471	0.259562	0.54929	0.916416	0.621898	0.49181	1.26451	BM806490
	XLKD1	0.493792	0.105486	0.621631	0.788132	0.498306	0.815192	1.26775	0.593688	0.463464	1.24419	1.06997	0.289226	1.01802	0.945358	0.712989	0.287607	2.47903	XLKD1
	GUCY1A2	0.522009	0.168777	0.28256	0.990433	0.448475	0.713293	0.950816	0.43315	0.510278	1.21421	1.06997	0.30035	0.842244	0.942592	0.649736	0.273481	2.3758	GUCY1A2
	ANKDD1A	0.61724	0.0989942	0.32603	0.779702	0.458441	0.880037	1.25015	0.630036	0.435375	1.58897	1.06997	0.259562	0.585909	0.942252	0.690801	0.298134	2.31708	ANKDD1A
	THC2406165	0.451467	0.0981827	0.369501	0.7502	0.53817	0.597499	0.880385	0.424063	0.641359	1.78384	1.06997	0.24473	0.60788	0.922786	0.650558	0.296103	2.19707	THC2406165
	RIC3	0.444413	0.107108	0.478178	0.636406	0.524882	0.602131	1.02125	0.502817	0.468145	1.25169	1.06997	0.266978	0.527318	0.920102	0.607791	0.280906	2.16368	RIC3
	THC2344984	0.444413	0.118468	0.304295	0.863995	0.405289	0.634553	0.880385	0.411946	0.330042	1.36411	1.06997	0.229898	0.498023	0.918745	0.581184	0.277778	2.09226	THC2344984
	LOC647353	0.550226	0.145246	0.569466	0.792346	0.541492	0.852246	1.18559	0.569455	0.395583	1.3791	1.06997	0.367095	0.692105	0.944775	0.700763	0.343806	2.03825	LOC647353
	FLJ10847	0.631349	0.139566	0.395583	0.800775	0.465085	0.685503	0.868647	0.508875	0.594544	1.29666	1.06997	0.292934	0.51267	0.908174	0.635551	0.318307	1.99666	FLJ10847
	MYH10	0.518482	0.100617	0.299948	0.851351	0.418577	0.741084	0.892123	0.448295	0.311316	1.33413	1.06997	0.241022	0.571261	0.934535	0.59986	0.308153	1.94663	MYH10
	C8orf42	0.444413	0.163908	0.299948	0.682766	0.415255	0.565076	0.804085	0.436179	0.38856	1.27417	1.06997	0.233606	0.519994	0.924826	0.56138	0.293719	1.91128	C8orf42
	FCHSD2	0.539644	0.116846	0.408625	0.842922	0.425221	0.685503	0.939077	0.502817	0.463464	1.2292	1.06997	0.296642	0.60788	0.936637	0.625217	0.331706	1.88485	FCHSD2
	AI890644	0.698363	0.152548	0.343419	0.96936	0.53817	0.880037	1.18559	0.73908	0.472827	1.31914	1.06997	0.337431	0.673795	0.916967	0.721518	0.397373	1.81572	AI890644
	BF692226	0.409142	0.103863	0.291254	0.644835	0.405289	0.602131	0.786477	0.424063	0.351109	1.36411	1.06997	0.248438	0.446756	0.915835	0.549803	0.306243	1.79532	BF692226
	GPX5	0.55728	0.150926	0.458616	0.775488	0.52156	0.759611	1.13863	0.575513	0.430693	1.30415	1.06997	0.348555	0.666471	0.950996	0.673652	0.376594	1.7888	GPX5
	B4GALNT1	0.571388	0.12496	0.36298	0.775488	0.548136	0.713293	1.07994	0.61792	0.54773	1.43906	1.06997	0.313329	0.622528	0.951422	0.675902	0.378149	1.78739	B4GALNT1
	CD177	0.476157	0.110354	0.352113	0.682766	0.445153	0.662344	0.927339	0.52402	0.416649	1.21421	1.06997	0.276248	0.534642	0.933146	0.59169	0.33506	1.76592	CD177
	AI942297	0.64193	0.182571	0.469484	0.910355	0.617899	0.86151	1.16798	0.611862	0.463464	1.28916	1.06997	0.367095	0.703091	0.94135	0.719721	0.413275	1.74151	AI942297
	ENST00000321662	0.500847	0.21584	0.299948	0.842922	0.485018	0.741084	0.962554	0.448295	0.566456	1.3791	1.06997	0.326307	0.54929	0.929222	0.645203	0.372976	1.72988	ENST00000321662
	THC2271717	0.522009	0.202857	0.456442	0.729127	0.578035	0.824456	0.868647	0.448295	0.458782	1.3791	1.06997	0.296642	0.534642	0.921102	0.64377	0.383289	1.67959	THC2271717
	ZNF658	0.479684	0.177703	0.339071	0.809205	0.50495	0.741084	1.11515	0.502817	0.498574	1.33413	1.06997	0.270686	0.505346	0.924006	0.642183	0.386498	1.66154	ZNF658
	BX115064	0.525536	0.107108	0.297774	0.531041	0.425221	0.537286	0.986031	0.454353	0.32302	1.55899	1.06997	0.248438	0.461403	0.915652	0.578936	0.350732	1.65065	BX115064
	CPA5	0.476157	0.129828	0.408625	0.636406	0.53817	0.690134	0.986031	0.511904	0.395583	1.18423	1.06997	0.28181	0.498023	0.914984	0.600529	0.367727	1.63308	CPA5
	N50366	0.599605	0.21016	0.35646	0.615333	0.657764	0.759611	0.903862	0.527049	0.491552	1.21421	1.06997	0.30035	0.571261	0.919692	0.636707	0.400951	1.58799	N50366
	FBXL4	0.55728	0.149303	0.347766	0.691196	0.491662	0.657712	0.9156	0.436179	0.440056	1.30415	1.06997	0.259562	0.498023	0.928091	0.60142	0.381964	1.57455	FBXL4
	RAB3A	0.507901	0.162285	0.343419	0.775488	0.511594	0.662344	0.99777	0.517962	0.596885	1.43906	1.06997	0.266978	0.596895	0.946435	0.649889	0.426789	1.52274	RAB3A
	FLJ10661	0.578442	0.168777	0.376022	0.64062	0.511594	0.889301	1.13863	0.569455	0.477508	1.25918	1.06997	0.313329	0.585909	0.928899	0.659903	0.445019	1.48287	FLJ10661
	PTCD2	0.47263	0.163908	0.32603	0.573187	0.431865	0.602131	0.798216	0.418004	0.486871	1.31165	1.06997	0.259562	0.457741	0.909051	0.567059	0.386908	1.46562	PTCD2
	N-PAC	0.529063	0.14768	0.439054	0.686981	0.48834	0.685503	0.986031	0.605804	0.442397	1.27417	1.06997	0.313329	0.60788	0.941524	0.636631	0.448634	1.41904	N-PAC
	MALL	0.705418	0.293737	0.521648	0.85978	0.810577	1.13478	0.950816	0.6785	0.730306	1.43906	1.06997	0.363387	0.776329	0.915884	0.794948	0.564533	1.40815	MALL
	TCF19	0.670147	0.222331	0.649887	0.69541	0.617899	0.680871	0.986031	0.696674	0.566456	1.3791	1.06997	0.400467	0.714076	0.927992	0.719179	0.534081	1.34657	TCF19
	NFKBIB	0.571388	0.284	0.573813	1.00308	0.661086	0.805929	0.974293	0.866299	0.650722	1.27417	1.06997	0.393051	0.878863	0.917345	0.769744	0.583075	1.32014	NFKBIB
	NPAL3	0.701891	0.230445	0.623805	0.800775	0.687662	0.787402	1.09168	0.757254	0.669447	1.52901	1.06997	0.352263	0.6445	0.918159	0.765085	0.594778	1.28634	NPAL3
	PIK3CG	0.479684	0.0989942	0.465136	0.691196	0.441831	0.611394	1.04472	0.460411	0.470486	1.43906	1.06524	0.283664	0.578585	0.944302	0.625416	0.265571	2.35499	PIK3CG
	FLJ37440	0.507901	0.1136	0.334724	0.826063	0.445153	0.717925	1.05646	0.484643	0.365153	1.16924	1.06524	0.270686	0.571261	0.925848	0.60985	0.289595	2.10587	FLJ37440
	FLJ23861	0.47263	0.189874	0.28256	0.691196	0.468407	0.629921	0.897993	0.442237	0.381538	1.28916	1.06524	0.242876	0.465065	0.917814	0.578361	0.305273	1.89457	FLJ23861
	OTOP3	0.465576	0.109543	0.295601	0.514182	0.418577	0.560445	0.804085	0.448295	0.449419	1.06431	1.06524	0.229898	0.527318	0.915177	0.534807	0.289707	1.84603	OTOP3
	THC2287766	0.522009	0.141188	0.410798	0.69541	0.524882	0.70403	1.05646	0.575513	0.543048	1.63394	1.06524	0.311474	0.60788	0.946701	0.676298	0.368316	1.83619	THC2287766
	ENST00000299502	0.613713	0.188251	0.602069	0.885068	0.604611	0.917091	1.26189	0.672442	0.463464	1.24419	1.06524	0.317037	0.703091	0.912514	0.733704	0.401478	1.82751	ENST00000299502
	UPB1	0.592551	0.141188	0.447748	0.733342	0.524882	0.741084	1.05646	0.539165	0.510278	1.10178	1.06524	0.318891	0.534642	0.903617	0.63902	0.357033	1.78981	UPB1
	OTOS	0.684255	0.176891	0.50426	0.80499	0.578035	0.815192	1.24428	0.660326	0.440056	1.34912	1.06524	0.333723	0.60788	0.919088	0.712635	0.41337	1.72396	OTOS
	LRCH3	0.61724	0.165531	0.452095	0.910355	0.607933	0.86151	1.27949	0.593688	0.442397	1.36411	1.06524	0.354117	0.747034	0.950223	0.72775	0.42262	1.72199	LRCH3
	NTRK3	0.525536	0.108731	0.308642	0.982004	0.518238	0.662344	1.04472	0.70879	0.552411	2.04617	1.06524	0.266978	0.593233	0.906894	0.721772	0.42366	1.70366	NTRK3
	A_24_P692600	0.560807	0.129828	0.373848	0.733342	0.544814	0.708661	0.962554	0.517962	0.433034	1.16924	1.06524	0.304058	0.527318	0.920632	0.617747	0.368498	1.67639	A_24_P692600
	BF972140	0.578442	0.142811	0.347766	0.615333	0.491662	0.629921	0.956685	0.496759	0.477508	1.31165	1.06524	0.307766	0.615204	0.95173	0.618211	0.390295	1.58396	BF972140
	PDPR	0.462049	0.1136	0.273865	0.606904	0.518238	0.611394	0.821693	0.545223	0.346427	1.28916	1.06524	0.237314	0.519994	0.922698	0.570085	0.369576	1.54254	PDPR
	DUSP16	0.564334	0.144434	0.321683	0.691196	0.518238	0.741084	0.939077	0.490701	0.447079	1.18423	1.06524	0.304058	0.571261	0.938202	0.614047	0.409509	1.49947	DUSP16
	GPR126	0.483211	0.314834	0.443401	0.615333	0.431865	0.537286	0.950816	0.405888	0.440056	1.85879	1.06524	0.268832	0.651824	0.90169	0.651337	0.44871	1.45158	GPR126
	KIAA0090	0.589024	0.251543	0.439054	0.7502	0.528204	0.629921	1.02125	0.466469	0.456441	1.0793	1.06524	0.320745	0.622528	0.917361	0.632301	0.43617	1.44967	KIAA0090
	BX115350	0.613713	0.175268	0.549904	0.826063	0.704272	0.926355	1.46731	0.539165	0.753714	1.45405	1.06524	0.394905	0.747034	0.929529	0.785923	0.569479	1.38007	BX115350
	PIK3R2	0.560807	0.208537	0.465136	0.910355	0.694306	0.824456	0.974293	0.605804	0.566456	1.13926	1.06524	0.363387	0.655486	0.91116	0.694886	0.504943	1.37617	PIK3R2
	RXFP1	0.47263	0.111166	0.295601	0.619547	0.398645	0.606762	0.780608	0.393772	0.337064	1.28916	1.06051	0.259562	0.505346	0.929006	0.54849	0.269235	2.03722	RXFP1
	GRAMD1B	0.493792	0.103863	0.352113	0.775488	0.425221	0.657712	0.833431	0.448295	0.411968	1.15425	1.06051	0.28181	0.461403	0.901989	0.573835	0.286093	2.00577	GRAMD1B
	AK024470	0.839447	0.137943	0.334724	0.952501	0.677696	0.750347	1.05646	0.611862	0.823935	1.83631	1.06051	0.296642	0.637176	0.90279	0.770427	0.384707	2.00263	AK024470
	HLA-DPB2	0.479684	0.114411	0.304295	0.665908	0.451797	0.565076	0.903862	0.46344	0.38622	1.28916	1.06051	0.255854	0.498023	0.929644	0.572172	0.295344	1.93731	HLA-DPB2
	IL12RB2	0.514955	0.137131	0.321683	0.657479	0.544814	0.676239	0.9156	0.533107	0.496234	1.19922	1.06051	0.26327	0.593233	0.943615	0.608729	0.31611	1.92569	IL12RB2
	OPRL1	0.610186	0.137943	0.380369	0.901926	0.544814	0.917091	1.12689	0.702732	0.486871	1.51402	1.06051	0.322599	0.659148	0.945587	0.720392	0.37652	1.91329	OPRL1
	C6orf35	0.507901	0.157417	0.321683	0.910355	0.564747	0.805929	0.909731	0.466469	0.400264	1.34163	1.06051	0.278102	0.483375	0.903749	0.631393	0.337177	1.87258	C6orf35
	CRYBB1	0.493792	0.127394	0.315163	0.699625	0.461763	0.639185	1.01538	0.630036	0.505597	1.28916	1.06051	0.278102	0.527318	0.923844	0.618694	0.333032	1.85776	CRYBB1
	PGBD1	0.514955	0.141188	0.330377	0.817634	0.498306	0.73182	0.774739	0.475556	0.486871	1.72388	1.06051	0.266978	0.54929	0.912625	0.644008	0.361589	1.78105	PGBD1
	NEK7	0.465576	0.154171	0.365154	0.767059	0.471729	0.602131	0.84517	0.405888	0.421331	1.15425	1.06051	0.266978	0.516332	0.914985	0.576636	0.324145	1.77895	NEK7
	A_24_P511776	0.663093	0.191497	0.395583	0.724913	0.564747	0.778138	1.18559	0.636094	0.428353	1.28167	1.06051	0.474628	0.637176	0.923693	0.693998	0.391097	1.77449	A_24_P511776
	THC2301409	0.47263	0.141188	0.384716	0.796561	0.647797	0.787402	0.939077	0.502817	0.454101	1.41658	1.06051	0.28181	0.527318	0.925857	0.647116	0.366761	1.7644	THC2301409
	TMEM76	0.500847	0.144434	0.339071	0.724913	0.438509	0.73182	0.974293	0.496759	0.421331	1.28916	1.06051	0.266978	0.541966	0.941537	0.610045	0.347428	1.75589	TMEM76
	TNF	0.564334	0.131451	0.386889	0.775488	0.50495	0.759611	0.974293	0.454353	0.426012	1.04932	1.06051	0.322599	0.578585	0.912961	0.614491	0.352427	1.7436	TNF
	ENST00000299289	0.507901	0.14768	0.373848	0.691196	0.498306	0.676239	1.13863	0.557339	0.423671	1.10178	1.06051	0.279956	0.593233	0.916591	0.619253	0.360749	1.71658	ENST00000299289
	ZNF396	0.497319	0.155794	0.304295	0.619547	0.425221	0.620658	0.868647	0.405888	0.346427	1.27417	1.06051	0.241022	0.490699	0.927993	0.562323	0.331179	1.69794	ZNF396
	BCAN	0.564334	0.14768	0.460789	0.733342	0.571391	0.778138	1.23254	0.620949	0.491552	1.19922	1.06051	0.374511	0.659148	0.926779	0.684161	0.404635	1.69081	BCAN
	EWSR1	0.737161	0.235314	0.623805	1.18009	0.840476	1.00046	1.39688	0.799661	0.756054	1.45405	1.06051	0.456088	1.029	0.940846	0.889966	0.536575	1.6586	EWSR1
	HFE	0.469103	0.160663	0.339071	0.918785	0.478374	0.643817	1.07994	0.520991	0.575818	1.19922	1.06051	0.30035	0.571261	0.908773	0.639838	0.38936	1.64331	HFE
	A_24_P153363	0.585497	0.225577	0.517301	0.927214	0.714238	1.02825	1.19732	0.611862	0.573478	1.28916	1.06051	0.320745	0.637176	0.906739	0.745256	0.454665	1.63913	A_24_P153363
	NEK10	0.775959	0.115223	0.384716	0.775488	0.578035	0.778138	1.02712	0.533107	0.589863	1.72388	1.06051	0.359679	0.571261	0.923872	0.713305	0.438101	1.62818	NEK10
	ENST00000379053	0.55728	0.123337	0.354286	0.674337	0.50495	0.666975	1.02125	0.466469	0.411968	1.19922	1.06051	0.261416	0.519994	0.928396	0.601691	0.371111	1.62132	ENST00000379053
	PTPN5	0.543172	0.121714	0.347766	0.64062	0.511594	0.657712	0.903862	0.61792	0.503256	1.12427	1.06051	0.283664	0.54929	0.913866	0.605026	0.374435	1.61584	PTPN5
	TUBB4	0.58197	0.143623	0.441228	0.741771	0.478374	0.676239	1.08581	0.520991	0.379198	1.15425	1.06051	0.370803	0.589571	0.918961	0.632641	0.392972	1.60989	TUBB4
	CA14	0.543172	0.206103	0.432533	0.775488	0.591323	0.778138	0.986031	0.52402	0.407286	1.0793	1.06051	0.344847	0.648162	0.924751	0.644377	0.407276	1.58216	CA14
	THC2374342	0.663093	0.169588	0.539037	0.758629	0.481696	0.759611	1.11515	0.563397	0.454101	1.39409	1.06051	0.266978	0.54929	0.921482	0.675013	0.42674	1.58179	THC2374342
	LOC401010	0.571388	0.155794	0.489045	0.674337	0.524882	0.694766	1.16211	0.660326	0.510278	2.17359	1.06051	0.357825	0.637176	0.905903	0.744001	0.476441	1.56158	LOC401010
	BP872463	0.585497	0.232068	0.517301	1.03679	0.548136	0.829088	1.30297	0.563397	0.554752	1.36411	1.06051	0.378219	0.618866	0.906625	0.737824	0.483405	1.52631	BP872463
	A_24_P808838	0.507901	0.172023	0.323857	0.745986	0.445153	0.629921	0.786477	0.514933	0.444738	1.12427	1.06051	0.296642	0.51267	0.90297	0.581929	0.382445	1.5216	A_24_P808838
	RNH1	0.606659	0.1704	0.447748	0.906141	0.631187	0.875405	1.31471	0.599746	0.470486	1.28916	1.06051	0.344847	0.60788	0.909286	0.717298	0.471996	1.51971	RNH1
	THC2339590	0.518482	0.152548	0.452095	0.935643	0.644475	0.768874	1.09755	0.539165	0.711581	1.40908	1.06051	0.30035	0.556613	0.912502	0.703613	0.470748	1.49467	THC2339590
	PRKCA	0.500847	0.13064	0.339071	0.691196	0.458441	0.65308	0.903862	0.542194	0.449419	1.24419	1.06051	0.241022	0.523656	0.931123	0.59524	0.412184	1.44411	PRKCA
	ITGA9	0.613713	0.116846	0.306468	0.796561	0.445153	0.722557	1.02125	0.514933	0.505597	1.21421	1.06051	0.266978	0.567599	0.931762	0.627105	0.435548	1.43981	ITGA9
	THC2280837	0.525536	0.176891	0.369501	0.724913	0.511594	0.787402	0.833431	0.475556	0.552411	1.55899	1.06051	0.298496	0.51267	0.917318	0.645223	0.448357	1.43908	THC2280837
	LRRC51	0.504374	0.141188	0.349939	0.64905	0.425221	0.611394	0.897993	0.454353	0.491552	1.05681	1.06051	0.348555	0.571261	0.922425	0.581708	0.404658	1.43753	LRRC51
	LRRC3	0.486738	0.121714	0.317336	0.623762	0.438509	0.639185	0.786477	0.605804	0.493893	1.60396	1.06051	0.241022	0.498023	0.904277	0.608994	0.42774	1.42375	LRRC3
	RNF167	0.627822	0.180948	0.434707	0.842922	0.511594	0.86151	0.821693	0.539165	0.496234	1.16924	1.06051	0.348555	0.62619	0.914365	0.655468	0.475904	1.37731	RNF167
	SLC6A20	0.451467	0.1136	0.315163	0.627977	0.451797	0.648448	0.868647	0.563397	0.54773	1.43906	1.06051	0.326307	0.560275	0.932836	0.613414	0.471562	1.30081	SLC6A20
	AK095167	0.867664	0.370822	0.445575	0.910355	0.923527	1.11163	0.986031	0.61792	0.781802	1.45405	1.06051	0.593285	1.02534	0.927152	0.857577	0.715913	1.19788	AK095167
	MFSD4	0.490265	0.154171	0.378195	0.653264	0.481696	0.944882	0.903862	0.745138	0.426012	1.28916	1.06051	0.26327	0.659148	0.916635	0.649967	0.684056	0.950166	MFSD4
	AY203928	0.670147	0.254788	0.502087	0.842922	0.611255	0.842983	1.30297	0.775429	0.622633	2.00869	1.05577	0.52654	1.35858	0.965603	0.874984	0.410596	2.13101	AY203928
	ZNF407	0.677201	0.14768	0.465136	1.01151	0.66773	0.870774	1.18559	0.502817	0.529004	1.60396	1.05577	0.389343	0.864216	0.9746	0.766978	0.384172	1.99645	ZNF407
	FLJ31659	0.529063	0.120903	0.291254	0.80499	0.418577	0.694766	0.862777	0.608833	0.45176	1.81382	1.05577	0.252146	0.490699	0.902679	0.645797	0.330076	1.95651	FLJ31659
	MIOX	0.627822	0.160663	0.417319	0.800775	0.558102	0.81056	1.15037	0.642152	0.639018	1.34163	1.05577	0.337431	0.629852	0.94137	0.705497	0.383511	1.83958	MIOX
	SEC61A2	0.486738	0.133886	0.382542	0.720698	0.65112	0.722557	0.927339	0.61792	0.606248	2.09864	1.05577	0.296642	0.695767	0.911851	0.722759	0.3953	1.82838	SEC61A2
	ETV3	0.673674	0.200423	0.636846	0.935643	0.737493	0.9912	1.32645	0.593688	0.662425	1.33413	1.05577	0.463504	1.06196	0.962917	0.821016	0.474743	1.72939	ETV3
	PAQR7	0.592551	0.129828	0.345592	0.788132	0.631187	0.759611	0.986031	0.5846	0.393242	1.18423	1.05577	0.270686	0.523656	0.903552	0.63424	0.36865	1.72044	PAQR7
	A_32_P3221	0.423251	0.107108	0.332551	0.653264	0.524882	0.676239	0.99777	0.454353	0.564115	1.59646	1.05577	0.259562	0.468727	0.923986	0.624158	0.378852	1.6475	A_32_P3221
	tcag7.1017	0.592551	0.134697	0.421666	0.901926	0.750781	0.86151	1.32645	0.6785	0.573478	1.27417	1.05577	0.389343	0.842244	0.93928	0.754083	0.459714	1.64033	tcag7.1017
	DIRAS3	0.486738	0.142811	0.267345	0.716483	0.431865	0.671607	0.956685	0.445266	0.365153	1.45405	1.05104	0.229898	0.651824	0.965922	0.605444	0.280615	2.15756	DIRAS3
	AL711212	0.423251	0.120091	0.32603	0.64905	0.405289	0.602131	0.886254	0.430121	0.318339	1.66392	1.05104	0.229898	0.439432	0.91221	0.580372	0.284613	2.03916	AL711212
	AK058117	0.571388	0.108731	0.347766	0.598474	0.631187	0.629921	0.851039	0.517962	0.414308	1.48404	1.05104	0.241022	0.454079	0.900335	0.607765	0.31089	1.95492	AK058117
	BX414807	0.462049	0.173645	0.486872	0.935643	0.431865	0.713293	0.950816	0.436179	0.599226	1.27417	1.05104	0.311474	0.563937	0.907007	0.645401	0.33092	1.95032	BX414807
	OXTR	0.564334	0.152548	0.471657	0.876638	0.551458	0.842983	1.07994	0.587629	0.421331	1.34912	1.05104	0.311474	0.648162	0.945097	0.685255	0.353471	1.93865	OXTR
	ADAMTS14	0.631349	0.146057	0.43036	0.901926	0.53817	0.796665	0.950816	0.581571	0.45176	1.34912	1.05104	0.318891	0.670133	0.946672	0.678297	0.352132	1.92626	ADAMTS14
	FNDC3A	0.444413	0.157417	0.332551	0.885068	0.458441	0.750347	0.821693	0.557339	0.734988	1.66392	1.05104	0.292934	0.651824	0.915498	0.677075	0.359935	1.8811	FNDC3A
	LRAP	0.462049	0.146057	0.376022	0.606904	0.485018	0.611394	0.833431	0.460411	0.533685	1.15425	1.05104	0.237314	0.622528	0.944261	0.583084	0.311936	1.86924	LRAP
	CC2D1B	0.444413	0.101428	0.28256	0.564757	0.398645	0.70403	0.84517	0.442237	0.341746	1.13926	1.05104	0.237314	0.446756	0.913758	0.538412	0.288492	1.8663	CC2D1B
	AF070565	0.465576	0.111166	0.297774	0.58583	0.465085	0.592867	0.716046	0.387714	0.330042	1.10928	1.05104	0.24473	0.490699	0.910021	0.526757	0.283655	1.85703	AF070565
	ST3GAL3	0.479684	0.106297	0.286907	0.560543	0.418577	0.583604	0.798216	0.411946	0.362812	1.15425	1.05104	0.252146	0.487037	0.922521	0.53485	0.288679	1.85275	ST3GAL3
	THC2287577	0.663093	0.186628	0.521648	1.01151	0.68434	1.07457	1.3734	0.720906	0.866068	1.35662	1.05104	0.378219	0.783653	0.907891	0.820899	0.443272	1.85191	THC2287577
	THC2324252	0.504374	0.133886	0.336898	0.783917	0.531526	0.676239	0.980162	0.536136	0.435375	1.55899	1.05104	0.274394	0.534642	0.935861	0.641352	0.347186	1.84728	THC2324252
	AF116668	0.511428	0.129828	0.39341	0.606904	0.445153	0.602131	0.99777	0.575513	0.409627	1.24419	1.05104	0.261416	0.527318	0.924057	0.596594	0.326175	1.82906	AF116668
	SERPINB8	0.592551	0.197988	0.499913	1.17166	0.581357	0.796665	1.17385	0.596717	0.67881	1.21421	1.05104	0.307766	0.823934	0.901386	0.745112	0.412211	1.8076	SERPINB8
	DOK3	0.536117	0.144434	0.456442	0.885068	0.531526	0.759611	1.15037	0.6785	0.496234	1.34163	1.05104	0.346701	0.600557	0.926102	0.690633	0.385311	1.7924	DOK3
	FAM41C	0.536117	0.14768	0.317336	0.657479	0.465085	0.722557	0.9156	0.448295	0.486871	1.58147	1.05104	0.289226	0.552952	0.941269	0.628593	0.350774	1.79202	FAM41C
	ZNF17	0.490265	0.157417	0.286907	0.674337	0.431865	0.592867	0.892123	0.454353	0.444738	1.52901	1.05104	0.26327	0.461403	0.918076	0.594584	0.332356	1.789	ZNF17
	ELOVL5	0.648984	0.145246	0.443401	0.944072	0.471729	0.86151	1.36166	0.611862	0.505597	1.30415	1.05104	0.350409	0.710415	0.924577	0.723852	0.409485	1.76771	ELOVL5
	A_24_P944582	0.409142	0.107108	0.269518	0.531041	0.411933	0.565076	1.02125	0.466469	0.351109	1.21421	1.05104	0.241022	0.424784	0.908441	0.543361	0.309229	1.75715	A_24_P944582
	KCNG4	0.634876	0.188251	0.486872	0.906141	0.571391	1.14868	1.02712	0.551281	0.566456	1.55899	1.05104	0.322599	0.62619	0.918778	0.741529	0.427844	1.73317	KCNG4
	A_24_P629163	0.560807	0.157417	0.417319	0.830278	0.551458	0.759611	1.12102	0.642152	0.454101	1.19922	1.05104	0.326307	0.578585	0.91517	0.665332	0.389187	1.70954	A_24_P629163
	ZNF697	0.543172	0.1704	0.345592	0.965145	0.671052	0.796665	1.01538	0.630036	0.482189	1.60396	1.05104	0.315183	0.622528	0.931149	0.708641	0.419585	1.68891	ZNF697
	TAF9B	0.55728	0.133074	0.343419	0.70384	0.458441	0.611394	1.00951	0.424063	0.430693	1.2292	1.05104	0.266978	0.54929	0.938376	0.597555	0.356972	1.67396	TAF9B
	ULBP2	0.560807	0.144434	0.321683	0.809205	0.528204	0.917091	0.939077	0.545223	0.505597	1.57398	1.05104	0.411591	0.85323	0.975489	0.704704	0.426257	1.65324	ULBP2
	AA608624	0.596078	0.168777	0.404278	0.809205	0.604611	0.796665	1.19145	0.630036	0.48453	1.21421	1.05104	0.305912	0.574923	0.912043	0.679363	0.411157	1.65232	AA608624
	GLYATL2	0.536117	0.120903	0.321683	0.564757	0.451797	0.602131	0.815823	0.536136	0.507937	1.3866	1.05104	0.433839	0.867878	0.954218	0.630511	0.383509	1.64406	GLYATL2
	OR10A5	0.589024	0.189063	0.382542	0.775488	0.548136	0.796665	1.1445	0.720906	0.491552	1.26668	1.05104	0.305912	0.578585	0.915379	0.680007	0.414019	1.64245	OR10A5
	MYST4	0.522009	0.138754	0.352113	0.813419	0.458441	0.70403	0.886254	0.475556	0.449419	1.25918	1.05104	0.28181	0.552952	0.934498	0.611152	0.37334	1.63699	MYST4
	PNPLA7	0.493792	0.118468	0.43036	0.674337	0.491662	0.662344	1.1445	0.545223	0.486871	1.5365	1.05104	0.315183	0.527318	0.932147	0.652123	0.406456	1.60441	PNPLA7
	CELSR2	0.553753	0.146057	0.347766	0.657479	0.481696	0.694766	0.892123	0.557339	0.447079	1.37161	1.05104	0.311474	0.574923	0.943558	0.622085	0.390988	1.59106	CELSR2
	LOC285513	0.451467	0.236937	0.360807	0.70384	0.425221	0.625289	0.868647	0.448295	0.38856	1.18423	1.05104	0.285518	0.487037	0.909265	0.578222	0.367703	1.57252	LOC285513
	FLJ20097	0.47263	0.152548	0.371674	0.758629	0.455119	0.73182	0.84517	0.430121	0.365153	1.48404	1.05104	0.241022	0.476051	0.918992	0.602693	0.385958	1.56155	FLJ20097
	PHF20	0.479684	0.150114	0.339071	0.657479	0.428543	0.629921	0.84517	0.442237	0.428353	1.15425	1.05104	0.266978	0.505346	0.925325	0.567553	0.370923	1.53011	PHF20
	AL041007	0.486738	0.134697	0.330377	0.623762	0.425221	0.606762	0.950816	0.520991	0.407286	1.48404	1.05104	0.257708	0.443094	0.916264	0.59404	0.402634	1.47538	AL041007
	GINS3	0.740688	0.1988	0.397757	0.665908	0.654442	0.713293	0.962554	0.530078	0.519641	1.6939	1.05104	0.422715	0.62619	0.9192	0.705923	0.483306	1.46061	GINS3
	BX104493	0.550226	0.274262	0.46731	0.800775	0.687662	0.833719	0.9156	0.623978	0.444738	1.75386	1.05104	0.51727	0.688443	0.91218	0.739145	0.511766	1.4443	BX104493
	CR604826	0.507901	0.16472	0.360807	0.699625	0.478374	0.676239	1.00951	0.448295	0.533685	1.544	1.05104	0.278102	0.596895	0.952878	0.642245	0.444736	1.4441	CR604826
	PYY	0.747743	0.196365	0.491219	0.901926	0.641153	0.912459	1.26189	0.763313	0.529004	1.28916	1.05104	0.337431	0.714076	0.917945	0.756675	0.540665	1.39953	PYY
	C3orf23	0.486738	0.184194	0.395583	0.665908	0.485018	0.639185	0.786477	0.448295	0.475167	1.43906	1.05104	0.285518	0.541966	0.924278	0.606473	0.450344	1.34669	C3orf23
	PTPRS	0.631349	0.279131	0.560772	0.855565	0.564747	1.02825	1.08581	0.6785	0.500915	1.28916	1.05104	0.370803	0.60788	0.900413	0.731071	0.609514	1.19943	PTPRS
	THC2289044	0.564334	0.111166	0.35646	1.05787	0.441831	0.907828	1.12689	0.575513	0.538367	1.39409	1.0463	0.315183	0.886187	0.959854	0.717079	0.280367	2.55764	THC2289044
	THC2377971	0.465576	0.0925027	0.639019	0.526826	0.458441	0.565076	1.07994	0.381656	0.428353	1.49903	1.0463	0.426423	0.629852	0.905912	0.633769	0.261876	2.42011	THC2377971
	MGAT5B	0.486738	0.138754	0.308642	0.661693	0.475051	0.73182	0.833431	0.502817	0.440056	1.88877	1.0463	0.257708	0.585909	0.919173	0.6429	0.300836	2.13705	MGAT5B
	MGC20983	0.525536	0.112788	0.378195	0.682766	0.478374	0.629921	0.909731	0.520991	0.477508	1.28916	1.0463	0.259562	0.563937	0.944264	0.605752	0.336811	1.79849	MGC20983
	ADAMTSL1	0.47263	0.139566	0.28256	0.665908	0.431865	0.606762	0.909731	0.484643	0.365153	1.17674	1.0463	0.30035	0.578585	0.941729	0.573907	0.321918	1.78277	ADAMTSL1
	AK027393	0.543172	0.142	0.39993	0.69541	0.694306	0.70403	0.927339	0.539165	0.456441	1.51402	1.0463	0.255854	0.53098	0.921033	0.649919	0.367399	1.76897	AK027393
	AK027082	0.465576	0.110354	0.317336	0.556328	0.458441	0.578972	0.9919	0.593688	0.449419	1.29666	1.0463	0.248438	0.519994	0.925246	0.587185	0.345655	1.69876	AK027082
	LOC221272	0.539644	0.168777	0.378195	0.830278	0.690984	0.833719	1.13863	0.502817	0.512619	1.73887	1.0463	0.328161	0.527318	0.924636	0.710486	0.45631	1.55702	LOC221272
	AK127494	0.705418	0.126583	0.360807	0.813419	0.930171	0.86151	1.05646	0.575513	0.585181	1.6939	1.0463	0.341139	0.637176	0.913131	0.748737	0.485427	1.54243	AK127494
	A_24_P496034	0.670147	0.131451	0.386889	0.691196	0.564747	0.824456	1.38514	0.639123	0.482189	1.26668	1.0463	0.304058	0.622528	0.905931	0.693454	0.514337	1.34825	A_24_P496034
	THC2345778	1.14983	0.129828	0.495566	1.30653	0.637831	1.18573	1.80772	0.672442	0.683492	2.48838	1.04157	0.656321	1.36224	0.942611	1.0475	0.338355	3.09586	THC2345778
	MEOX1	0.522009	0.107108	0.412972	0.670123	0.637831	0.685503	0.92147	0.593688	0.376857	1.61895	1.04157	0.266978	0.992383	0.968578	0.680572	0.27497	2.47508	MEOX1
	AK057923	0.525536	0.10792	0.39993	0.952501	0.498306	0.722557	1.25015	0.514933	0.510278	1.88877	1.04157	0.289226	0.959426	0.978769	0.743162	0.303354	2.44981	AK057923
	EHD2	0.536117	0.115223	0.317336	1.01994	0.438509	0.903196	1.05646	0.64821	0.444738	1.21421	1.04157	0.292934	0.805625	0.927338	0.679543	0.288255	2.35744	EHD2
	CHL1	0.430305	0.089257	0.278212	0.783917	0.405289	0.602131	0.821693	0.375598	0.421331	1.39409	1.04157	0.241022	0.593233	0.948128	0.575204	0.249629	2.30424	CHL1
	ADRA2B	0.465576	0.0989942	0.28256	0.927214	0.451797	0.565076	1.00951	0.445266	0.454101	1.544	1.04157	0.385635	0.798301	0.957153	0.651507	0.287857	2.2633	ADRA2B
	THC2410817	0.493792	0.101428	0.32603	0.935643	0.468407	0.764243	0.880385	0.49373	0.426012	1.19173	1.04157	0.270686	0.637176	0.927907	0.617756	0.282666	2.18546	THC2410817
	ALAS2	0.47263	0.105486	0.367327	0.661693	0.448475	0.676239	0.821693	0.430121	0.529004	1.19173	1.04157	0.274394	0.585909	0.945719	0.585097	0.283559	2.06341	ALAS2
	COL4A3	0.451467	0.0973713	0.439054	0.53947	0.498306	0.620658	0.880385	0.514933	0.397923	1.61145	1.04157	0.285518	0.457741	0.901686	0.602758	0.297024	2.02932	COL4A3
	FLJ33641	0.458521	0.120091	0.330377	0.598474	0.431865	0.546549	0.909731	0.466469	0.358131	1.61895	1.04157	0.254	0.461403	0.914115	0.584318	0.292428	1.99816	FLJ33641
	MGC26356	0.462049	0.251543	0.310816	0.775488	0.458441	0.741084	0.821693	0.418004	0.35579	1.25918	1.04157	0.322599	0.593233	0.929092	0.600884	0.308561	1.94738	MGC26356
	AK022297	0.444413	0.094937	0.291254	0.611118	0.425221	0.555813	0.780608	0.442237	0.38622	1.27417	1.04157	0.22619	0.439432	0.915577	0.539475	0.278255	1.93878	AK022297
	PHF21A	0.47263	0.12496	0.32603	0.733342	0.485018	0.657712	0.868647	0.478585	0.351109	1.13926	1.04157	0.248438	0.519994	0.923073	0.572869	0.299764	1.91107	PHF21A
	WDR42A	0.500847	0.161474	0.421666	0.842922	0.624543	0.73182	1.00951	0.490701	0.430693	1.2367	1.04157	0.322599	0.6445	0.943835	0.650734	0.348339	1.86811	WDR42A
	AK090407	0.634876	0.149303	0.447748	1.0958	0.627865	0.889301	0.9919	0.623978	0.561774	1.3866	1.04157	0.333723	0.637176	0.908362	0.724739	0.38981	1.85921	AK090407
	LOC642707	0.648984	0.129828	0.408625	0.64062	0.52156	0.759611	1.42035	0.575513	0.45176	1.30415	1.04157	0.317037	0.794639	0.935228	0.693404	0.375496	1.84663	LOC642707
	BDP1	0.536117	0.146057	0.378195	0.889282	0.764069	0.815192	1.01538	0.466469	0.54773	1.58897	1.04157	0.255854	0.571261	0.925261	0.693549	0.376226	1.84344	BDP1
	AK022892	0.55728	0.1704	0.317336	0.792346	0.524882	0.73182	1.04472	0.514933	0.454101	1.3791	1.04157	0.285518	0.519994	0.934166	0.641077	0.351192	1.82543	AK022892
	C21orf89	0.571388	0.155794	0.412972	0.716483	0.544814	0.750347	1.09168	0.502817	0.38856	1.25918	1.04157	0.305912	0.673795	0.958517	0.647332	0.35713	1.81259	C21orf89
	CCDC7	0.500847	0.129828	0.32603	0.708054	0.511594	0.745716	1.10342	0.587629	0.55007	1.15425	1.04157	0.289226	0.563937	0.922496	0.631705	0.349016	1.80996	CCDC7
	NPTXR	0.53259	0.129828	0.339071	0.699625	0.498306	0.70403	0.974293	0.514933	0.397923	1.13926	1.04157	0.26327	0.54929	0.931428	0.598768	0.334673	1.78912	NPTXR
	FOXR1	0.409142	0.107108	0.302121	0.573187	0.398645	0.583604	0.716046	0.375598	0.311316	1.2367	1.04157	0.228044	0.439432	0.910777	0.517116	0.28966	1.78525	FOXR1
	AFF4	0.620767	0.168777	0.404278	1.1548	0.548136	0.824456	0.897993	0.514933	0.51496	1.24419	1.04157	0.380073	0.812949	0.904581	0.702145	0.395308	1.7762	AFF4
	D89937	0.564334	0.132263	0.473831	0.952501	0.578035	0.768874	1.65512	0.548252	0.61327	1.79883	1.04157	0.378219	0.571261	0.901354	0.775105	0.436974	1.7738	D89937
	FLG	0.514955	0.120091	0.349939	0.606904	0.485018	0.666975	1.39688	0.575513	0.444738	1.33413	1.04157	0.287372	0.618866	0.917501	0.649458	0.366271	1.77316	FLG
	KPNA5	0.451467	0.172023	0.308642	0.821849	0.418577	0.639185	0.9156	0.418004	0.38856	1.30415	1.04157	0.298496	0.476051	0.915222	0.588783	0.335632	1.75425	KPNA5
	ENST00000356730	0.64193	0.183383	0.495566	0.977789	0.657764	0.944882	1.39688	0.751196	0.493893	1.33413	1.04157	0.355971	0.695767	0.903862	0.766978	0.446358	1.7183	ENST00000356730
	THC2407330	0.737161	0.233691	0.35646	0.775488	0.780679	0.842983	1.18559	0.539165	0.510278	1.47654	1.04157	0.415299	0.541966	0.902867	0.725913	0.425108	1.70759	THC2407330
	MAGEB1	0.479684	0.1136	0.349939	0.581616	0.501628	0.592867	0.868647	0.545223	0.351109	1.0793	1.04157	0.255854	0.490699	0.902505	0.557826	0.327008	1.70585	MAGEB1
	LOC90246	0.606659	0.397599	0.406451	0.758629	0.644475	0.759611	0.974293	0.496759	0.51496	1.2292	1.04157	0.328161	0.629852	0.928047	0.676017	0.403725	1.67445	LOC90246
	A_32_P205407	0.620767	0.163908	0.465136	0.910355	0.631187	0.81056	1.16798	0.61792	0.519641	1.2292	1.04157	0.335577	0.622528	0.919032	0.702794	0.4212	1.66855	A_32_P205407
	LOC162427	0.493792	0.142811	0.321683	0.699625	0.481696	0.648448	0.944947	0.551281	0.421331	1.14675	1.04157	0.285518	0.527318	0.924355	0.592829	0.3568	1.66151	LOC162427
	ZNF208	0.47263	0.14768	0.36298	0.678552	0.551458	0.680871	0.827562	0.36954	0.402605	1.13926	1.04157	0.255854	0.461403	0.905193	0.568613	0.34525	1.64696	ZNF208
	ENST00000368088	0.469103	0.134697	0.321683	0.670123	0.465085	0.592867	1.25015	0.511904	0.557093	1.544	1.04157	0.248438	0.446756	0.909266	0.634881	0.395556	1.60503	ENST00000368088
	CACNG5	0.546699	0.140377	0.369501	0.708054	0.511594	0.70403	1.10342	0.6785	0.486871	1.3791	1.04157	0.311474	0.585909	0.937114	0.659007	0.421509	1.56345	CACNG5
	CR612573	0.433832	0.107108	0.317336	0.58583	0.425221	0.528022	0.833431	0.448295	0.529004	1.19922	1.04157	0.248438	0.461403	0.910702	0.55067	0.357054	1.54226	CR612573
	LYZL2	0.599605	0.15336	0.397757	0.826063	0.541492	0.787402	1.25602	0.599746	0.622633	1.39409	1.04157	0.355971	0.629852	0.941189	0.70812	0.461979	1.5328	LYZL2
	AK123765	0.493792	0.172023	0.386889	0.623762	0.438509	0.685503	0.903862	0.563397	0.500915	1.55149	1.04157	0.346701	0.534642	0.923388	0.634081	0.414728	1.52891	AK123765
	A_23_P208752	0.486738	0.133074	0.308642	0.64905	0.471729	0.629921	0.821693	0.487672	0.393242	1.12427	1.04157	0.24473	0.527318	0.927179	0.56305	0.372175	1.51286	A_23_P208752
	C11orf65	0.61724	0.14768	0.365154	0.826063	0.524882	0.889301	1.27362	0.623978	0.54773	1.63394	1.04157	0.404175	0.593233	0.938182	0.72989	0.493205	1.47989	C11orf65
	FCMD	0.536117	0.197988	0.415145	0.661693	0.594645	0.73182	0.8393	0.527049	0.444738	1.46905	1.04157	0.318891	0.541966	0.921514	0.639997	0.444979	1.43826	FCMD
	EPR1	0.550226	0.148491	0.406451	0.623762	0.534848	0.73182	0.974293	0.70879	0.596885	1.41658	1.04157	0.339285	0.51267	0.906331	0.660436	0.471041	1.40208	EPR1
	CHRND	0.504374	0.11928	0.312989	0.627977	0.485018	0.611394	0.974293	0.6785	0.603907	1.13176	1.04157	0.28181	0.571261	0.903842	0.611087	0.447659	1.36507	CHRND
	LOC388969	0.72658	0.178514	0.532516	0.986218	0.485018	0.805929	1.29123	0.599746	0.519641	1.57398	1.04157	0.482044	0.640838	0.920987	0.758755	0.561074	1.35233	LOC388969
	AF085829	0.705418	0.151737	0.352113	0.691196	0.617899	0.805929	1.0682	0.563397	0.493893	1.36411	1.04157	0.320745	0.585909	0.936836	0.674009	0.580554	1.16098	AF085829
	MGC33926	0.514955	0.120091	0.339071	0.724913	0.558102	0.73182	1.24428	0.466469	0.435375	2.49588	1.03683	0.270686	0.556613	0.900517	0.730391	0.330701	2.20861	MGC33926
	AMAC1L2	0.670147	0.12496	0.456442	1.09158	0.740815	1.00509	1.54948	0.733022	0.767758	1.66392	1.03683	0.437548	0.710415	0.914739	0.845232	0.414051	2.04137	AMAC1L2
	AI472054	0.55728	0.111977	0.330377	0.699625	0.458441	0.657712	1.00951	0.527049	0.435375	1.3791	1.03683	0.248438	0.534642	0.9436	0.614336	0.33646	1.82588	AI472054
	THC2351769	0.514955	0.12496	0.332551	0.729127	0.485018	0.759611	0.903862	0.496759	0.456441	1.52901	1.03683	0.248438	0.519994	0.937858	0.625966	0.346846	1.80474	THC2351769
	A_32_P41203	0.507901	0.118468	0.354286	0.64062	0.485018	0.602131	1.04472	0.520991	0.538367	1.10928	1.03683	0.30035	0.571261	0.924963	0.602325	0.336673	1.78905	A_32_P41203
	BE243669	0.525536	0.137131	0.358633	0.691196	0.514916	0.666975	1.03299	0.599746	0.454101	1.25918	1.03683	0.304058	0.571261	0.939035	0.62712	0.351303	1.78512	BE243669
	RASGEF1C	0.479684	0.142811	0.43036	0.682766	0.491662	0.70403	1.23254	0.557339	0.426012	1.28916	1.03683	0.285518	0.534642	0.918167	0.637951	0.373105	1.70984	RASGEF1C
	C3orf35	0.596078	0.165531	0.456442	0.741771	0.68434	0.907828	1.29123	0.599746	0.592204	2.0012	1.03683	0.339285	0.659148	0.935995	0.774741	0.459175	1.68725	C3orf35
	ENST00000379131	0.61724	0.188251	0.539037	0.876638	0.697628	0.870774	1.20319	0.611862	0.519641	1.24419	1.03683	0.367095	0.856892	0.958302	0.740713	0.448622	1.65109	ENST00000379131
	AB030181	0.465576	0.11928	0.278212	0.615333	0.398645	0.611394	0.751262	0.448295	0.337064	1.04182	1.03683	0.26327	0.541966	0.920112	0.531458	0.322631	1.64726	AB030181
	AI675560	0.627822	0.128206	0.46731	0.868209	0.604611	0.847615	1.24428	0.842067	0.641359	1.46905	1.03683	0.426423	0.871539	0.959225	0.775024	0.498964	1.55327	AI675560
	BI496440	0.592551	0.150926	0.426013	0.935643	0.445153	0.833719	1.17972	0.733022	0.519641	1.64893	1.03683	0.304058	0.681119	0.944002	0.729794	0.472876	1.54331	BI496440
	THC2284189	0.599605	0.171211	0.373848	0.737556	0.551458	0.750347	1.06233	0.551281	0.5173	1.94873	1.03683	0.365241	0.655486	0.934302	0.717018	0.588377	1.21864	THC2284189
	THC2391454	0.924097	0.115223	0.656408	1.53412	0.764069	1.08847	1.94859	0.766342	0.826276	2.50337	1.0321	0.456088	1.12055	0.925191	1.05659	0.319971	3.30215	THC2391454
	THC2341505	0.522009	0.111977	0.330377	0.771273	0.458441	0.722557	0.986031	0.460411	0.491552	1.75386	1.0321	0.274394	0.93013	0.982637	0.680393	0.286884	2.37167	THC2341505
	NKX6-3	0.578442	0.131451	0.525995	0.851351	0.617899	0.870774	0.9919	0.527049	0.510278	1.544	1.0321	0.331869	0.593233	0.936124	0.700487	0.330507	2.11944	NKX6-3
	ENST00000382123	0.497319	0.128206	0.291254	0.775488	0.475051	0.611394	0.968424	0.5846	0.38856	1.15425	1.0321	0.259562	0.567599	0.924069	0.594908	0.314058	1.89426	ENST00000382123
	ZFYVE16	0.483211	0.158228	0.330377	0.779702	0.451797	0.694766	0.809954	0.569455	0.449419	1.24419	1.0321	0.248438	0.498023	0.911495	0.596128	0.321854	1.85217	ZFYVE16
	CBLB	0.493792	0.137131	0.365154	0.842922	0.48834	0.676239	0.8393	0.469498	0.414308	1.09429	1.0321	0.252146	0.629852	0.928332	0.595005	0.327206	1.81844	CBLB
	TA-NFKBH	0.536117	0.134697	0.39993	0.771273	0.571391	0.676239	0.868647	0.514933	0.529004	1.08679	1.0321	0.296642	0.629852	0.933265	0.619048	0.340492	1.8181	TA-NFKBH
	GRM2	0.500847	0.161474	0.395583	0.733342	0.511594	0.722557	0.986031	0.551281	0.500915	1.64893	1.0321	0.278102	0.505346	0.925113	0.656008	0.36471	1.79871	GRM2
	CR590180	0.458521	0.116846	0.352113	0.606904	0.445153	0.602131	0.950816	0.460411	0.64604	1.88877	1.0321	0.28181	0.516332	0.903024	0.642919	0.357796	1.79688	CR590180
	BCL6B	0.518482	0.111977	0.310816	0.745986	0.445153	0.639185	0.868647	0.496759	0.519641	1.43906	1.0321	0.268832	0.53098	0.935981	0.609817	0.340278	1.79211	BCL6B
	TSC22D2	0.507901	0.146057	0.341245	0.720698	0.465085	0.676239	0.798216	0.442237	0.421331	1.67891	1.0321	0.252146	0.51267	0.916126	0.614987	0.343505	1.79033	TSC22D2
	ZBTB34	0.493792	0.115223	0.343419	0.64062	0.485018	0.620658	1.01538	0.484643	0.433034	1.25918	1.0321	0.26327	0.483375	0.92907	0.589978	0.338806	1.74134	ZBTB34
	A_24_P885910	0.465576	0.131451	0.341245	0.573187	0.498306	0.620658	0.786477	0.514933	0.421331	1.47654	1.0321	0.248438	0.439432	0.902551	0.580744	0.336354	1.72659	A_24_P885910
	CTTNBP2NL	0.47263	0.13632	0.347766	0.682766	0.421899	0.602131	0.939077	0.448295	0.374516	1.14675	1.0321	0.24473	0.505346	0.927161	0.565718	0.328229	1.72355	CTTNBP2NL
	TNF	0.603132	0.143623	0.369501	0.775488	0.498306	0.815192	0.886254	0.508875	0.430693	1.19922	1.0321	0.324453	0.60788	0.939127	0.630363	0.36944	1.70627	TNF
	USP6	0.433832	0.13632	0.35646	0.623762	0.411933	0.722557	0.986031	0.411946	0.430693	1.15425	1.0321	0.259562	0.476051	0.922832	0.571961	0.336564	1.69941	USP6
	FLJ39582	0.493792	0.166343	0.373848	0.686981	0.518238	0.657712	0.927339	0.472527	0.440056	1.16924	1.0321	0.250292	0.519994	0.930327	0.592959	0.35295	1.68001	FLJ39582
	BAZ2B	0.55728	0.168777	0.421666	0.998862	0.578035	0.935618	1.0682	0.575513	0.746691	1.3791	1.0321	0.393051	0.681119	0.929792	0.73354	0.439778	1.66798	BAZ2B
	CHRNA4	0.592551	0.163908	0.436881	0.758629	0.597967	0.750347	1.16211	0.61792	0.575818	1.45405	1.0321	0.311474	0.571261	0.936337	0.694232	0.416504	1.66681	CHRNA4
	AL526449	0.525536	0.1704	0.421666	0.716483	0.551458	0.70403	0.99777	0.654268	0.699877	1.3791	1.0321	0.285518	0.54929	0.91658	0.668269	0.402139	1.66179	AL526449
	BF761218	0.571388	0.152548	0.439054	0.800775	0.53817	0.741084	1.12689	0.599746	0.458782	1.19922	1.0321	0.370803	0.651824	0.939243	0.667876	0.402583	1.65898	BF761218
	A_32_P222612	0.620767	0.210971	0.371674	0.809205	0.551458	0.722557	1.15037	0.557339	0.594544	1.24419	1.0321	0.367095	0.54929	0.915443	0.675505	0.408007	1.65562	A_32_P222612
	BG708379	0.603132	0.186628	0.465136	0.767059	0.524882	0.768874	1.16211	0.684558	0.409627	1.28916	1.0321	0.328161	0.596895	0.920794	0.678332	0.411632	1.64791	BG708379
	AFF1	0.663093	0.2272	0.489045	1.10001	0.641153	0.935618	1.11515	0.699703	0.54773	1.43157	1.0321	0.407883	0.761682	0.935763	0.773226	0.472534	1.63634	AFF1
	ZDHHC14	0.684255	0.196365	0.525995	0.842922	0.710916	0.949514	1.17385	0.763313	0.543048	1.18423	1.0321	0.404175	0.790977	0.924859	0.753974	0.463117	1.62804	ZDHHC14
	AF034176	0.529063	0.133074	0.347766	0.716483	0.485018	0.676239	0.962554	0.499788	0.496234	1.46155	1.0321	0.283664	0.541966	0.944958	0.628115	0.390988	1.60648	AF034176
	PCDH11Y	0.423251	0.110354	0.273865	0.708054	0.418577	0.509495	0.833431	0.424063	0.416649	1.20672	1.0321	0.21692	0.41746	0.904455	0.537764	0.336982	1.59583	PCDH11Y
	PFN4	0.58197	0.134697	0.317336	0.682766	0.50495	0.713293	1.02125	0.472527	0.653062	1.27417	1.0321	0.296642	0.571261	0.938718	0.635079	0.398807	1.59245	PFN4
	LOC389458	0.613713	0.160663	0.569466	0.733342	0.604611	0.694766	1.27949	0.6785	0.500915	1.33413	1.0321	0.385635	0.769005	0.939896	0.719719	0.455223	1.58102	LOC389458
	C11orf72	0.571388	0.172023	0.49774	0.813419	0.607933	0.842983	1.20906	0.599746	0.442397	1.52901	1.0321	0.333723	0.534642	0.92204	0.706628	0.4508	1.5675	C11orf72
	UEVLD	0.47263	0.186628	0.415145	0.7502	0.485018	0.676239	0.862777	0.436179	0.381538	1.2292	1.0321	0.274394	0.476051	0.9119	0.590623	0.381914	1.54648	UEVLD
	AHSG	0.613713	0.225577	0.506434	0.889282	0.624543	0.796665	1.17972	0.545223	0.407286	1.14675	1.0321	0.361533	0.666471	0.909642	0.691946	0.450167	1.53709	AHSG
	TNK1	0.648984	0.140377	0.386889	0.729127	0.611255	0.722557	0.99777	0.605804	0.468145	1.64893	1.0321	0.287372	0.556613	0.927811	0.679686	0.443774	1.5316	TNK1
	THC2403031	0.444413	0.217463	0.317336	0.682766	0.501628	0.648448	0.821693	0.472527	0.449419	1.49903	1.0321	0.233606	0.446756	0.904489	0.597475	0.396057	1.50856	THC2403031
	GOLGA1	0.514955	0.154171	0.382542	0.7502	0.604611	0.792033	0.939077	0.605804	0.725625	1.6939	1.0321	0.315183	0.556613	0.912981	0.697447	0.462531	1.50789	GOLGA1
	BC007841	0.61724	0.205291	0.419492	0.708054	0.53817	0.694766	0.809954	0.43315	0.524322	1.49153	1.0321	0.241022	0.703091	0.950442	0.647553	0.457641	1.41498	BC007841
	AF130109	0.64193	0.185005	0.495566	0.847136	0.843798	0.815192	1.11515	0.814806	0.629655	1.34912	1.0321	0.430131	0.812949	0.935771	0.770196	0.554349	1.38937	AF130109
	FKBPL	0.536117	0.243428	0.480351	0.7502	0.531526	0.759611	1.00951	0.527049	0.552411	1.39409	1.0321	0.406029	0.556613	0.932886	0.675311	0.49185	1.373	FKBPL
	FLJ20758	0.631349	0.197988	0.434707	0.767059	0.637831	0.722557	1.23254	0.623978	0.683492	1.40908	1.0321	0.374511	0.695767	0.948084	0.726382	0.58274	1.24649	FLJ20758
	LOC283278	0.592551	0.176891	0.456442	0.619547	0.551458	0.639185	0.903862	0.581571	0.393242	1.19922	1.0321	0.283664	0.541966	0.91361	0.613208	0.507161	1.2091	LOC283278
	ENST00000374717	0.61724	0.32944	0.567293	0.994647	0.883662	0.935618	1.35579	0.636094	0.48453	1.83631	1.0321	0.48019	0.772667	0.9249	0.840429	0.750583	1.1197	ENST00000374717
	KIAA1189	0.493792	0.110354	0.434707	0.615333	0.53817	0.963409	1.07994	0.530078	0.519641	1.88877	1.02736	0.292934	0.60788	0.933317	0.700183	0.30162	2.3214	KIAA1189
	AA663883	0.543172	0.108731	0.299948	0.7502	0.438509	0.815192	0.939077	0.545223	0.416649	1.25918	1.02736	0.285518	0.622528	0.952591	0.61933	0.297204	2.08386	AA663883
	ABCD2	0.47263	0.0957484	0.291254	0.543684	0.405289	0.537286	0.8393	0.442237	0.393242	1.26668	1.02736	0.239168	0.432108	0.916847	0.537384	0.273271	1.96648	ABCD2
[truncated: 11,403 more rows]
