# Supplementary material for: CAF-associated genes putatively representing distinct prognosis by in silico landscape of stromal components of colon cancer
Source: PLoS One. 2024 Apr 1;19(4):e0299827. doi: 10.1371/journal.pone.0299827 (PMC10984474; doi:10.1371/journal.pone.0299827)
Supplement: S9 Table — (XLSX) [file pone.0299827.s010.xlsx]

## Sheet: Table S9
CAFG	iMDSCG	KITA802	KITA842	NCC036	NCC037	NCC042	NCC095	NCC128	NCC173	NCC197	NCC201	NCC210	NDMC01	NDMC33	R	str average	epi average	SE ratio
	CD33	1.03344	0.374068	0.847679	3.63299	0.757425	1.79713	2.12466	0.83298	2.79014	4.09984	3.75911	1.17174	1.71378	1	1.91808	0.366313	5.23617	CD33
Yes1	IGFBP7	239.676	43.1887	108.484	1289.94	97.3025	783.327	596.557	239.022	288.226	1253.74	1443.3	197.975	603.963	0.907473	552.669	47.7967	11.5629	IGFBP7
Yes2	VIM	106.864	16.9962	65.3365	521.544	42.954	249.075	217.068	72.0967	128.856	678.419	750.063	76.7492	305.103	0.910607	248.548	14.623	16.9971	VIM
Yes3	ACTA2	38.156	2.63552	8.97235	225.009	9.70035	136.994	151.591	33.7857	58.7826	365.936	360.632	22.5356	72.3561	0.912754	114.391	5.6404	20.2807	ACTA2
Yes4	LAMA4	41.1223	3.9833	13.2564	152.383	14.5605	99.3608	96.6721	32.6498	65.4233	230.588	235.96	30.0184	105.753	0.928274	86.287	7.23479	11.9267	LAMA4
Yes5	PLAT	38.2266	3.92082	23.9393	174.124	18.3842	103.326	59.6666	20.2641	78.0468	203.433	164.435	42.138	103.065	0.947249	79.4592	6.50615	12.2129	PLAT
Yes6	MYLK	14.7291	1.70562	8.3855	114.578	6.51452	71.8296	85.0217	15.3087	26.188	152.511	161.812	11.1167	45.7302	0.911672	55.0332	3.20485	17.1718	MYLK
	PLAT	35.6236	3.52403	20.2269	145.353	15.6966	92.1723	51.7373	18.9374	68.5435	188.045	142.344	37.6643	90.0762	0.94269	69.9958	5.85512	11.9546	PLAT
	PLAT	29.0209	2.69151	15.4038	116.458	11.5374	67.3923	48.1864	16.3749	60.0302	166.272	132.506	31.1382	82.2396	0.948247	59.9424	5.29771	11.3148	PLAT
	PLAT	32.1459	3.33334	19.2684	134.45	14.1054	85.1691	49.2077	16.9049	62.0199	171.788	131.479	33.7394	83.6751	0.942647	64.4067	5.46902	11.7766	PLAT
	PLAT	29.6699	2.83026	16.1146	121.684	12.3846	70.6068	45.0992	16.2931	55.5548	165.537	130.475	31.0622	79.6836	0.943672	59.7689	5.31136	11.253	PLAT
Yes7	PLEKHO1	44.928	4.37846	23.6872	91.3558	20.7627	68.5086	62.8008	31.6381	45.7893	136.966	129.618	25.6114	64.7173	0.922602	57.7509	4.94543	11.6776	PLEKHO1
	PLAT	28.647	2.51218	14.3584	108.088	10.7435	60.6762	45.3927	14.9058	56.4677	145.435	122.782	30.5171	72.0302	0.957173	54.812	4.80027	11.4185	PLAT
	PLAT	29.2819	2.69232	15.3582	117.486	11.9527	72.3946	46.32	16.1416	57.5631	162.419	121.385	30.9695	82.5839	0.93994	58.9653	5.03977	11.7	PLAT
	PLAT	27.5889	2.83188	16.0885	115.864	11.7135	69.3469	41.3077	14.0728	51.6083	139.11	117.929	29.4139	70.375	0.947665	54.4038	4.51758	12.0427	PLAT
	PLAT	27.6594	3.21974	17.7621	128.259	13.1686	77.8416	40.2747	14.0577	50.1688	137.955	108.351	28.943	70.5141	0.931615	55.2443	4.3549	12.6855	PLAT
Yes8	FRZB	5.96078	0.652388	2.67127	125.25	4.25885	28.2631	42.4639	9.57775	28.4819	130.415	105.108	13.8124	30.914	0.94316	40.6023	2.44682	16.5939	FRZB
	PLAT	26.827	2.93412	15.6994	118.312	11.8929	71.6813	40.8733	13.3034	49.6234	136.846	104.834	27.6842	65.2812	0.942171	52.7533	4.29316	12.2878	PLAT
Yes9	MSN	17.0217	4.10258	11.648	54.5202	11.5607	36.378	39.2886	17.1412	31.8643	79.7781	100.152	13.0634	46.1293	0.907943	35.5883	3.33081	10.6846	MSN
	GPR124	11.2902	1.03376	4.05582	49.3278	4.17912	32.4178	17.7133	7.8815	15.6618	82.8511	81.0529	7.71641	21.3344	0.906078	25.8858	1.63712	15.8118	GPR124
Yes10	FZD4	10.8916	0.968844	4.60789	54.3642	7.09587	24.3446	22.0566	7.37869	15.1679	65.7473	74.5431	7.57921	20.397	0.927278	24.2418	1.86644	12.9883	FZD4
Yes11	AIF1	22.1713	4.34114	10.5851	57.4367	7.58754	36.8504	51.1093	14.9633	33.9429	74.7639	71.48	17.4389	38.7579	0.949175	33.956	3.1047	10.937	AIF1
	FOXF1	8.41563	0.735965	3.53417	38.8671	3.39512	19.2126	22.0448	7.52408	14.8168	71.6309	60.9412	7.60146	30.3794	0.911393	22.2384	1.79303	12.4027	FOXF1
	FRZB	2.92043	0.356217	1.53886	64.0283	2.26563	13.0292	15.1896	3.5076	14.4985	65.5224	55.3546	6.63923	12.3663	0.938064	19.7859	1.20132	16.4701	FRZB
	SLFN11	6.68736	0.843073	7.41828	36.9115	3.08285	15.8499	19.298	6.11559	11.5234	43.794	50.5776	6.15533	13.9446	0.932952	17.0924	1.12779	15.1557	SLFN11
	RASSF2	7.2658	0.630479	8.33333	31.8793	5.61092	13.4414	20.5364	6.79712	8.93221	37.1758	38.1403	5.2172	18.4195	0.918924	15.5677	1.16902	13.3169	RASSF2
	LMO2	8.27455	4.60079	4.43401	28.6931	5.57106	14.4975	13.5051	5.30381	9.40269	35.8117	37.7521	4.73145	20.4665	0.906217	14.8496	1.37568	10.7944	LMO2
	EHD2	6.46868	0.589096	2.84298	24.5712	2.94665	14.0528	11.7854	6.48513	8.19956	36.7336	34.7552	5.49901	19.2984	0.906426	13.4021	0.894281	14.9865	EHD2
	NR3C1	2.77229	3.62465	3.82977	22.624	1.97993	11.7091	12.1845	3.43794	6.0063	29.5008	34.7552	2.75136	11.0004	0.902334	11.2443	0.857057	13.1197	NR3C1
	OLFML2A	9.1281	0.384617	2.46914	20.5715	2.76394	15.3219	17.009	6.0853	20.5656	35.9316	34.7126	7.62742	21.9899	0.933995	14.9662	1.43655	10.4182	OLFML2A
	NR3C1	2.83578	3.54756	3.87324	23.5259	1.97329	10.8106	11.8265	3.02296	5.75818	26.1505	32.7715	2.87372	10.9968	0.90394	10.7667	0.784157	13.7302	NR3C1
	NALP1	4.24661	0.428434	7.51174	28.7942	6.30855	15.0069	14.99	7.0879	7.15794	30.9549	31.1855	3.36133	14.1167	0.910909	13.1654	0.84415	15.5961	NALP1
	FOXF2	4.76157	0.522559	2.38872	20.2765	2.38522	12.4965	13.2116	4.00133	11.919	40.3838	30.9488	5.40075	14.5452	0.93247	12.557	1.1358	11.0557	FOXF2
	NR3C1	2.5395	2.70368	2.87776	18.7381	1.47831	8.62899	10.7877	3.11686	5.44921	25.6633	30.0824	2.51404	9.9458	0.905249	9.5789	0.737553	12.9874	NR3C1
	NR3C1	2.50423	3.21974	3.39724	20.0531	1.72082	9.64335	9.41425	2.83516	4.90616	22.4554	28.1223	2.41764	9.34158	0.900657	9.23316	0.699709	13.1957	NR3C1
	LSP1	8.01707	1.38754	10.4808	18.0174	4.0994	8.57341	18.2181	7.65433	16.7619	34.2153	27.4879	13.1672	15.7609	0.90783	14.1416	1.3236	10.6842	LSP1
	RBMS3	3.24492	0.315645	1.76491	22.5734	2.07295	8.42983	14.3092	3.36221	7.09708	31.577	24.0318	3.83596	16.8156	0.918636	10.7254	0.867678	12.3611	RBMS3
	LMO2	4.64165	3.14672	2.7843	17.7646	3.67085	9.00417	9.36143	3.23802	5.75584	21.7659	23.7004	2.94788	12.7069	0.90454	9.26835	0.914308	10.137	LMO2
	SETBP1	4.59932	0.685656	3.69501	28.2421	2.8636	11.2228	16.8212	4.64348	5.63647	31.1198	23.3027	4.10664	13.5052	0.911236	11.5726	0.882519	13.1132	SETBP1
	DLC1	2.51129	0.313211	1.0759	13.4151	0.946781	7.10514	4.78929	1.2419	5.45857	28.0543	21.3427	1.73721	9.80299	0.900741	7.52264	0.632113	11.9008	DLC1
	CMKOR1	28.6752	1.562	15.8407	103.098	9.7834	51.0977	51.391	13.5942	53.42	149.318	176.375	22.415	88.4137	0.915823	58.8449	7.95807	7.39437	CMKOR1
	ARHGDIB	52.0104	36.9545	46.518	108.248	37.6719	58.5364	78.5773	38.6563	85.0994	139.027	173.137	35.8993	65.3874	0.932083	73.5172	12.8079	5.73998	ARHGDIB
	LAMB2	31.5075	4.75983	11.0763	144.253	16.5438	75.623	66.6628	34.2128	31.3634	138.667	163.308	22.2315	65.9807	0.906656	62.0147	10.8148	5.73426	LAMB2
	HLA-DPA1	33.6308	24.213	28.9254	131.513	15.0754	50.3057	63.0825	32.6892	59.7891	129.508	146.047	25.1701	37.0331	0.949045	59.7679	7.16798	8.33817	HLA-DPA1
	HLA-DRB1	44.6635	25.4667	25.5521	186.618	22.9686	58.3233	117.725	47.5556	86.2604	159.159	135.347	43.8382	56.1411	0.936028	77.6629	13.413	5.79012	HLA-DRB1
	HLA-DRB1	40.3287	23.7213	24.3871	176.11	21.849	53.849	114.72	43.6906	76.4855	145.585	127.583	40.9107	52.1605	0.925832	72.4139	12.5639	5.76364	HLA-DRB1
	HLA-DRB1	41.8736	23.3156	24.0567	171.146	20.3741	50.9125	111.879	41.6823	80.5397	144.761	127.28	40.221	53.1566	0.935601	71.6306	12.3386	5.80541	HLA-DRB1
	HLA-DRB1	40.1453	24.5927	24.5827	178.22	21.9554	54.9792	112.361	46.2955	79.2663	144.401	124.458	40.2822	51.5417	0.923876	72.5446	12.2911	5.90221	HLA-DRB1
	HLA-DRB1	41.0906	24.5976	25.0283	171.932	21.3275	52.83	109.367	41.5945	74.3438	142.198	121.74	39.9281	50.4541	0.925172	70.4947	12.2603	5.74982	HLA-DRB1
	HLA-DRB1	35.6941	19.8459	20.266	148.308	18.2779	44.7985	102.7	42.2245	73.6462	139.08	119.596	35.3857	50.8203	0.945291	65.434	11.7938	5.54819	HLA-DRB1
	HLA-DRB1	34.3186	25.2865	23.6133	159.27	20.8923	50.7596	104.097	43.3392	72.2605	134.17	118.237	35.5044	49.0772	0.929725	66.9866	11.7531	5.6995	HLA-DRB1
	HLA-DRB1	36.6394	26.7106	26.5997	174.455	23.4469	54.604	102.764	41.8307	74.8541	146.305	113.801	36.0828	52.9039	0.924233	70.0767	12.1689	5.75867	HLA-DRB1
	HLA-DRA	14.842	19.5781	22.3179	94.0068	10.3315	31.2552	86.9879	26.3222	64.7843	126.533	109.706	21.0727	22.184	0.93622	49.9939	8.06046	6.20237	HLA-DRA
	HLA-DRB1	32.3575	21.2505	20.6747	147.073	17.8227	45.6044	88.2615	34.4793	59.3725	113.439	97.6044	31.496	39.7649	0.911722	57.6308	9.57784	6.0171	HLA-DRB1
	HLA-DRB1	32.5198	20.8561	21.2854	149.88	18.4905	47.3321	89.1771	35.3305	61.0508	110.493	96.5723	31.7111	39.6477	0.904938	58.0266	9.95144	5.83098	HLA-DRB1
	SPSB1	14.9478	3.38852	7.83777	84.1994	4.84021	35.8685	26.3763	15.6631	11.596	102.331	94.5933	8.53218	29.1526	0.903972	33.7944	6.24927	5.40773	SPSB1
	BLVRA	17.0006	11.145	13.4368	72.7357	6.29194	43.3673	39.1243	21.606	29.4604	61.0403	76.5316	21.5066	37.0624	0.920967	34.6391	6.74941	5.13217	BLVRA
	HLA-DRB5	24.478	13.2709	14.2149	97.4207	10.8498	30.3196	61.9322	30.1024	48.0598	76.0156	68.9045	19.7119	31.2582	0.92151	40.5029	7.23242	5.60019	HLA-DRB5
	PPAP2A	8.53555	2.23711	3.81238	45.5641	5.08604	18.0639	31.7056	10.9832	14.2784	57.1803	60.7755	7.52359	32.6791	0.912949	22.9558	3.79543	6.04826	PPAP2A
	LAMC1	9.26919	2.37911	4.92523	38.9683	4.89004	24.3261	33.5485	7.25147	17.3658	62.2395	58.787	5.86981	25.5017	0.92825	22.7171	3.5071	6.47745	LAMC1
	CTSC	18.5736	3.40637	8.64632	58.5156	5.58102	32.7976	35.861	14.3636	31.8151	59.5038	55.2362	13.2618	47.4074	0.92642	29.613	4.14266	7.14832	CTSC
	ITGA1	8.10172	3.90621	3.35594	43.8151	3.56123	18.0037	22.3735	5.73696	11.596	39.3344	46.9274	5.18753	19.9063	0.924702	17.8312	2.56029	6.96454	ITGA1
	ATP2B4	6.93426	2.52029	6.28152	33.8222	4.74387	21.6582	18.089	6.67596	12.036	64.7279	45.6775	5.42114	18.837	0.903827	19.0327	2.56194	7.429	ATP2B4
	HLA-DQB1	13.7733	6.74296	8.82021	61.0486	6.91316	19.0088	33.9946	14.824	26.7241	42.0776	40.82	9.70391	11.2861	0.90323	22.749	3.05431	7.44818	HLA-DQB1
	CYBB	5.59043	1.44759	4.38619	26.0126	2.81709	13.673	15.7295	4.83431	11.1559	28.1367	38.3013	4.5238	8.73004	0.930672	12.7183	1.32667	9.58667	CYBB
	PXDN	10.3132	0.769233	5.50339	28.7647	4.87011	22.6031	18.0009	8.04204	17.1762	31.8243	30.6032	7.48095	23.0665	0.92608	16.0783	1.96003	8.2031	PXDN
	LZTS1	4.25014	0.361085	1.14111	18.2661	2.50482	6.31774	9.0621	2.58072	9.73508	13.8585	25.8214	4.11962	9.52102	0.906732	8.27227	0.863579	9.57905	LZTS1
	LAT2	8.59904	1.54983	10.9155	28.0356	6.68726	15.4423	18.0009	10.2532	10.2851	25.4684	25.258	6.75232	13.172	0.90489	13.8784	1.84083	7.53921	LAT2
	NOTCH4	5.73152	0.786273	2.45609	20.1121	5.32191	10.3289	13.018	4.56776	10.6128	21.1513	24.723	4.49042	12.9852	0.951749	10.4835	1.52859	6.85827	NOTCH4
	CENTA2	6.67678	1.21552	2.05616	16.5339	2.32875	8.29088	11.4333	5.74908	10.8422	20.5516	22.763	5.81419	12.7435	0.94847	9.76915	1.18319	8.25664	CENTA2
	CR593388	2.51834	0.533919	1.15632	11.8515	0.890306	3.71931	5.45252	0.981402	3.94178	21.0463	21.7735	1.39793	4.16362	0.903923	6.10975	0.736525	8.29538	CR593388
	FGL2	4.4794	1.1571	2.99296	11.0549	1.50821	3.95553	8.7569	2.56255	6.87237	21.6534	20.8456	2.032	4.24052	0.911517	7.08549	0.918805	7.71164	FGL2
	FAM26B	3.23081	0.420319	1.6997	13.8661	1.53478	7.49421	8.20519	4.54353	4.8453	14.7354	19.7803	1.55181	4.76051	0.910662	6.66677	0.818366	8.14644	FAM26B
	PLXDC2	1.9399	0.458457	0.680316	13.3687	0.677696	7.37842	5.91619	2.53226	2.17922	17.5086	19.0796	0.921445	4.14531	0.900586	5.90663	0.711103	8.3063	PLXDC2
	PXDN	2.66648	0.441417	2.5952	12.766	2.09621	9.1107	5.76946	2.06882	5.7301	18.7078	18.9565	2.02458	8.55427	0.925356	7.03751	0.869418	8.09451	PXDN
	VSIG4	7.28344	1.97664	1.4128	21.0688	1.10956	8.75868	12.8067	5.73696	12.036	15.4999	18.3221	3.81556	10.7221	0.928135	9.27303	0.964667	9.61267	VSIG4
	MYO1F	4.06321	0.632913	4.40793	9.73574	2.41844	6.36406	9.54924	5.50675	7.59097	15.3051	18.3079	3.45218	5.36107	0.908577	7.13042	1.0189	6.99813	MYO1F
	AK126405	4.57816	0.741645	2.64302	9.0024	2.14936	5.20611	8.82733	4.24668	9.10542	15.9646	17.6309	2.9108	6.68669	0.930078	6.89947	0.987299	6.98823	AK126405
	GIMAP1	3.85863	0.838205	3.66458	12.7618	3.26889	6.25289	9.12079	3.55304	7.16262	15.5524	17.5883	3.24823	5.68332	0.956408	7.11952	0.781425	9.11094	GIMAP1
	GIMAP4	3.06857	0.619931	3.24726	9.53344	2.38522	4.99768	8.93297	2.42927	5.68328	15.2751	17.2143	2.12841	5.42698	0.919777	6.22634	0.668907	9.30822	GIMAP4
	CD93	2.46191	0.275074	1.53669	8.60623	1.97993	4.92821	6.38573	1.59326	6.65234	18.7378	16.5893	1.82435	9.32694	0.909671	6.22291	0.622567	9.99556	CD93
	TMEM16A	1.8235	0.288868	0.782473	15.8891	2.25899	8.36962	4.95363	1.85376	2.5865	19.2925	16.0212	2.29156	4.78981	0.909531	6.24627	0.903584	6.91277	TMEM16A
	MS4A6A	2.86752	0.851999	1.40628	10.1867	1.20258	4.42798	13.8749	3.32586	8.27212	15.7248	15.9265	1.91334	3.98418	0.903247	6.45883	0.834689	7.73801	MS4A6A
	LOC653374	3.92212	3.02662	3.58199	10.9243	1.88692	8.26772	6.2566	2.72006	5.14023	14.1208	14.9796	2.7254	4.11601	0.914829	6.28218	1.15987	5.41627	LOC653374
	FBXL7	2.38078	0.293737	0.947661	8.93075	1.13282	6.11857	8.13476	2.69583	3.26765	16.6392	14.9228	1.34972	5.26586	0.901684	5.54463	0.611713	9.0641	FBXL7
	THC2355348	4.47587	0.678353	2.16919	12.1929	2.42177	8.91153	5.82228	2.53226	9.05393	18.7378	14.4447	3.556	7.94639	0.959632	7.14945	1.06164	6.73436	THC2355348
	LOC286334	2.81109	1.07595	0.843332	7.97404	1.04312	5.90088	5.37035	2.30205	4.115	14.1958	14.3452	1.85401	4.27713	0.914827	5.08523	0.970821	5.23807	LOC286334
	APBB1IP	3.06151	0.803313	5.52513	8.77481	2.81377	5.78972	6.10987	2.28994	6.09525	12.0372	13.9002	3.2334	4.46023	0.92356	5.7611	0.592488	9.72358	APBB1IP
	LST1	3.52356	0.618308	2.04312	10.7557	2.06299	5.39138	6.67332	2.42321	6.26378	19.5098	13.8055	3.03317	5.41966	0.941897	6.27104	0.692475	9.05598	LST1
	THC2247947	3.45302	0.29536	1.97792	10.8147	1.91682	6.16026	5.97488	2.52014	4.05414	20.4167	13.7014	1.68345	6.69035	0.902931	6.12762	0.825195	7.42566	THC2247947
	DKFZP586H2123	1.37556	0.180137	0.86072	8.68631	1.07634	3.9648	3.08722	1.2843	3.77325	17.621	12.8492	1.4554	3.7132	0.912658	4.6098	0.492977	9.35095	DKFZP586H2123
	FEZ1	1.62599	0.196365	0.865067	8.55565	0.886984	4.89115	5.55816	2.13849	3.01954	12.1721	12.8492	1.13837	3.81573	0.928783	4.43944	0.526512	8.4318	FEZ1
	ECSM2	2.51129	0.253165	1.54321	9.15413	2.01648	4.15007	5.68729	1.9204	3.80602	11.6924	12.5367	1.55552	7.6278	0.916034	4.95803	0.601611	8.24126	ECSM2
	C1orf162	5.07901	1.45083	2.36046	16.7067	2.46163	7.95739	8.97993	3.35615	8.38916	15.1477	12.3663	3.31127	7.87315	0.957877	7.34151	1.04427	7.03027	C1orf162
	KIAA1212	1.70711	0.418697	2.09529	8.02461	1.0697	4.99305	5.38796	1.35397	2.51394	10.6731	11.9307	1.16432	4.2039	0.913605	4.27202	0.45087	9.47507	KIAA1212
	LST1	3.16733	0.477119	1.7823	8.11733	1.67431	4.06207	5.66968	2.12031	5.33451	14.6005	11.5993	2.47326	4.57741	0.948202	5.05042	0.627035	8.05444	LST1
	GP1BB	4.01383	0.241805	0.921579	12.2898	1.87031	4.46503	5.57577	2.3384	4.5059	13.776	11.2584	4.24569	5.68698	0.945765	5.47612	0.638647	8.57457	GP1BB
	PLA2G4C	2.93454	0.565565	1.57799	13.4235	1.2358	2.81612	5.7988	1.41758	2.45542	16.107	11.1921	1.79469	2.92222	0.90884	4.94165	0.83005	5.95343	PLA2G4C
	HLA-DRB3	4.1408	2.76534	2.8169	20.1964	2.33872	5.30338	10.2594	4.31938	9.47994	16.5417	11.0643	3.21115	5.14867	0.911991	7.50663	1.38031	5.43835	HLA-DRB3
	POPDC2	2.30672	0.417885	1.82142	9.59245	1.6876	3.78416	5.01819	1.59629	2.38754	11.5725	10.9933	1.34972	4.32474	0.926519	4.37327	0.71455	6.12031	POPDC2
	LY86	3.08267	0.778159	2.46479	9.5503	2.79716	3.18666	8.4693	3.40462	4.93191	8.43951	10.5624	2.13026	4.27347	0.901273	4.92856	0.921191	5.3502	LY86
	SLC9A9	2.38431	0.284811	2.21049	10.0982	1.77397	4.55767	7.74739	2.10214	4.17585	10.5531	10.4962	2.22111	5.84444	0.940566	4.95767	0.532308	9.31354	SLC9A9
	CD300A	3.74929	1.96852	5.57294	11.0633	2.5779	5.57666	8.09954	2.8291	7.13921	13.094	10.0937	2.50292	4.81178	0.950436	6.083	0.824798	7.37514	CD300A
	BU685299	1.50959	0.441417	1.6671	5.67286	1.31553	4.03891	4.69539	1.52663	2.70588	10.4032	9.7718	1.49804	2.68786	0.912177	3.68725	0.565903	6.51569	BU685299
	C14orf132	1.17099	0.155794	0.649887	7.96561	0.744137	2.31126	4.02629	1.62355	1.33655	9.59376	9.70079	0.578453	2.63659	0.913504	3.26874	0.361234	9.04882	C14orf132
	PARD6G	1.34029	0.240183	0.743349	9.09512	0.70095	4.77073	4.39606	1.15103	1.97557	7.57008	9.61557	1.2014	2.72448	0.909891	3.50191	0.588297	5.95262	PARD6G
	PLEK	2.02455	0.516068	1.90184	5.04067	1.06305	2.52432	3.60371	1.29642	4.64634	7.74996	9.57296	1.49804	2.57068	0.935628	3.38528	0.535208	6.32517	PLEK
	COL13A1	2.58183	0.680788	1.37367	9.33114	2.58455	5.40065	5.08863	1.50239	4.43099	13.2514	9.47353	1.8948	3.78644	0.950156	4.7216	0.644258	7.32874	COL13A1
	AL133118	1.32619	0.141188	0.623805	5.75294	0.983323	2.81612	3.08722	0.854183	3.18105	6.82057	9.08058	1.07533	4.10136	0.932369	3.06491	0.403937	7.5876	AL133118
	SYT11	1.1851	0.188251	0.884629	6.50735	0.657764	3.47383	4.52518	1.42364	1.46529	8.6119	8.94328	0.745314	2.46082	0.911321	3.15941	0.421113	7.50253	SYT11
	PRICKLE1	1.39673	0.15904	0.630325	5.00274	0.65112	2.95507	2.87592	0.95717	1.65489	9.42887	8.88173	0.763854	2.04336	0.901857	2.87699	0.363527	7.9141	PRICKLE1
	C2orf32	1.53781	0.240994	0.991132	6.09432	1.22251	3.66836	4.21411	1.4509	3.33319	9.04662	8.8628	1.3831	4.95825	0.939247	3.6157	0.457838	7.89733	C2orf32
	CLIPR-59	1.05813	0.206103	0.582507	5.31041	0.707594	2.78833	3.14004	1.24796	1.39039	8.51447	8.84386	0.689694	1.85294	0.902156	2.7948	0.364299	7.67173	CLIPR-59
	FLJ36748	1.83761	0.27264	0.886802	5.54642	1.34875	3.51088	3.50393	1.2419	3.07103	7.8399	8.82019	1.42759	4.79713	0.922932	3.39268	0.597528	5.67785	FLJ36748
	CALD1	1.17099	0.14768	0.584681	5.87095	0.68434	4.21028	4.26106	0.914763	1.67362	8.97916	8.81545	0.830599	3.52278	0.909009	3.2051	0.35757	8.96358	CALD1
	LOC541471	1.20626	0.180137	0.702052	4.00388	0.671052	2.95507	3.2046	1.02381	2.29391	9.09909	8.51245	0.749022	2.10195	0.901385	2.82333	0.464257	6.0814	LOC541471
	EDG1	1.54486	0.189063	1.49974	5.656	1.16936	2.29736	3.45111	1.25098	2.58182	7.16534	8.40829	1.10128	5.0498	0.903392	3.18193	0.446964	7.11897	EDG1
	PTGS1	2.58183	1.94012	2.06921	6.32191	1.96	3.26077	4.12607	2.23542	5.97353	10.4332	8.31361	2.2619	6.44134	0.9265	4.4553	0.730396	6.09985	PTGS1
	SPATA18	0.909989	0.137943	0.743349	5.47478	2.34204	2.77443	4.47236	1.0541	2.26114	8.51447	8.24733	0.876949	2.49744	0.914768	3.10048	0.558753	5.54893	SPATA18
	TCF21	1.24153	0.157417	0.771605	7.51886	0.68434	4.02964	4.30802	1.34185	1.793	7.92985	8.12423	0.763854	4.21122	0.916741	3.29811	0.389307	8.47175	TCF21
	MPEG1	2.13742	0.402468	1.99531	5.82459	1.12949	2.70032	7.002	1.45393	4.42397	12.1121	7.8307	1.64637	3.63996	0.904338	4.02297	0.525018	7.66254	MPEG1
	COL13A1	2.2009	0.528239	1.11937	8.74531	1.93675	4.5484	4.07912	1.29036	2.65204	8.28961	7.77862	1.57962	2.93687	0.932679	3.66809	0.535824	6.8457	COL13A1
	CD200	1.25564	1.06216	0.967223	5.15025	0.760747	1.88976	3.22808	0.908705	1.77427	8.25963	7.51349	0.634073	2.83433	0.909663	2.78757	0.50809	5.48637	CD200
	AW977527	2.76524	0.259657	2.8256	4.57706	1.15939	3.99259	4.37845	1.68413	3.6094	8.79928	7.43774	1.40349	2.79405	0.908316	3.51431	0.578101	6.07906	AW977527
	A_32_P184039	1.73533	0.260468	1.22587	4.08817	1.35539	3.27003	4.51931	1.83861	3.19275	8.43202	7.01638	0.993752	2.93321	0.914603	3.14318	0.465587	6.75099	A_32_P184039
	KCNMA1	0.740688	0.35216	0.880282	5.14182	0.810577	1.31542	3.52154	0.757254	1.43955	7.54759	6.96904	0.48019	1.94815	0.916603	2.45417	0.414547	5.92014	KCNMA1
	CYYR1	1.15688	0.152548	0.636846	4.91423	0.843798	2.13062	2.77615	0.763313	1.44189	6.51327	6.94063	0.600701	2.69518	0.922787	2.42816	0.34443	7.04979	CYYR1
	COL13A1	1.90463	0.461702	0.986785	7.25755	1.60787	3.64057	3.70936	1.29036	2.61693	8.29711	6.62343	1.33304	3.11996	0.948928	3.2961	0.483988	6.81029	COL13A1
	HHIP	0.888826	0.131451	0.50426	6.4062	0.508272	2.63085	2.289	0.954141	1.04162	6.6107	6.41985	0.318891	1.36956	0.916024	2.31336	0.300117	7.70819	HHIP
	CR595522	0.828866	0.150926	0.547731	3.54027	0.724204	1.69523	2.24205	0.751196	1.77895	7.45016	6.41038	0.571037	2.18983	0.910672	2.2216	0.362549	6.12772	CR595522
	TCEAL7	0.645457	0.139566	0.426013	3.99545	0.518238	2.20472	2.47095	0.596717	0.997149	7.0829	6.38197	0.433839	1.90054	0.905334	2.13796	0.376122	5.68423	TCEAL7
	NRP1	1.54486	0.654011	0.599896	6.87403	0.930171	3.0616	3.052	1.58115	2.25646	5.41898	6.221	1.14578	3.74249	0.913931	2.85249	0.465681	6.12543	NRP1
	KDR	1.65068	0.172834	0.702052	4.36633	1.07302	2.23715	2.60594	0.790574	2.01302	5.68131	6.21153	1.08274	2.24476	0.943633	2.37169	0.402231	5.89634	KDR
	ABI3	3.15322	0.683222	1.98444	7.01732	2.95329	4.56693	5.22362	3.04113	4.23437	6.35587	6.00322	2.08391	4.18192	0.914299	3.96019	0.782364	5.06182	ABI3
	CYBB	2.17269	0.542845	1.31499	7.02997	0.850442	3.20519	4.40193	2.05973	2.92123	5.78624	5.918	1.29225	2.68053	0.933222	3.09046	0.530229	5.82855	CYBB
	COL13A1	2.3173	0.475497	1.07807	8.58516	1.88692	4.40945	3.78566	1.39941	2.83462	7.75746	5.89906	1.50917	2.98447	0.918594	3.45556	0.55227	6.25701	COL13A1
	LPPR4	1.11103	0.222331	0.365154	6.66751	0.524882	3.18666	2.82897	1.04804	1.02056	7.28526	5.89906	0.589577	1.88223	0.910765	2.5101	0.408576	6.14353	LPPR4
	MEIS2	0.783014	0.144434	0.536863	4.77937	0.970035	2.51969	3.18699	0.851154	0.83798	6.08604	5.86592	0.444964	1.72843	0.903439	2.21038	0.331989	6.65797	MEIS2
	GIMAP8	1.21332	0.19312	0.97157	3.51498	1.04312	1.63965	2.65876	1.00866	2.30327	6.11602	5.84225	0.863971	1.5966	0.937184	2.2281	0.376038	5.92519	GIMAP8
	COL13A1	2.28555	0.484422	1.11937	8.5978	1.96	4.58546	3.76805	1.19949	2.62161	8.07225	5.81384	1.5685	3.10898	0.909174	3.47579	0.529164	6.56846	COL13A1
	MMRN2	1.41084	0.175268	0.669449	3.90694	0.890306	2.14914	3.07548	1.01775	1.40912	5.74127	5.81384	0.849139	2.46814	0.913961	2.27513	0.441421	5.1541	MMRN2
	MYO5A	1.02638	0.287245	1.10416	4.52649	0.790645	2.77906	2.20096	1.09953	1.53318	4.18228	5.52031	0.702672	1.88223	0.910511	2.12578	0.362328	5.86701	MYO5A
	SUSD2	1.85525	0.308342	0.630325	5.28512	0.803933	3.11718	2.80549	2.08094	2.65906	4.93179	5.47297	1.26815	2.99546	0.938729	2.63185	0.439313	5.99082	SUSD2
	TNFAIP8L2	1.0934	0.230445	1.0433	2.87015	0.843798	1.68597	2.08945	0.92385	2.42499	6.83556	5.38775	0.956672	1.61857	0.910835	2.15415	0.381011	5.65376	TNFAIP8L2
	COL13A1	1.99633	0.422754	0.873761	6.67594	1.57132	3.61278	3.42763	1.14497	2.34775	7.25528	5.34987	1.34601	2.84166	0.93433	2.9897	0.462105	6.46974	COL13A1
	ROR1	0.786541	0.316457	0.517301	4.32419	0.611255	2.03798	2.38878	0.942025	1.12121	4.60201	5.34514	0.474628	1.35491	0.919348	1.90942	0.34296	5.56746	ROR1
	TMEM22	0.931151	0.158228	0.834637	3.70885	0.690984	1.78786	2.04249	0.720906	1.44189	4.90181	5.33567	0.543226	2.43152	0.926797	1.96379	0.362179	5.42214	TMEM22
	C1QC	2.21854	0.342422	0.621631	4.72458	0.611255	1.83418	2.46508	1.29036	2.68481	4.21226	5.29779	0.800934	2.27406	0.943253	2.25984	0.417717	5.40998	C1QC
	CYYR1	1.44963	0.167154	0.636846	5.09125	0.999934	1.97314	2.19509	0.884473	1.19845	5.57638	4.98532	0.609971	2.23378	0.921823	2.15395	0.406383	5.30031	CYYR1
	COL13A1	1.70006	0.395977	0.869414	6.79395	1.44841	3.53868	2.96396	1.10256	2.10197	6.1535	4.80068	1.29596	2.38025	0.917571	2.73426	0.435336	6.28081	COL13A1
	A_23_P421323	0.627822	0.264525	1.28021	3.09352	0.744137	2.42242	2.65876	0.999576	1.57297	5.90616	4.78174	0.467212	1.24872	0.900832	2.00521	0.352998	5.68052	A_23_P421323
	COL13A1	1.79176	0.429245	0.936794	6.91196	1.54143	3.36267	3.06961	0.929909	1.9943	6.53575	4.71546	1.26073	2.29969	0.912105	2.75225	0.427557	6.43717	COL13A1
	BCL6B	1.16394	0.169588	0.689011	4.67821	1.25573	2.24178	2.07771	0.963228	1.42316	3.8525	4.31304	0.75273	1.81998	0.917559	1.95389	0.362113	5.39582	BCL6B
	COL13A1	1.62951	0.335931	0.773778	5.65179	1.30224	3.0755	2.9757	0.872357	1.80938	5.65133	4.29884	1.11241	2.31434	0.922956	2.44639	0.406066	6.02461	COL13A1
	AL833309	0.663093	0.149303	0.843332	4.93952	0.837154	2.65864	3.71522	0.839038	2.05282	7.82491	4.22308	0.606263	1.79435	0.913174	2.3959	0.431925	5.54703	AL833309
	FLJ42709	0.768905	0.123337	0.404278	3.73836	0.494984	2.3622	1.91337	0.654268	0.84032	4.07735	4.17574	0.495022	1.57097	0.913436	1.66301	0.308416	5.3921	FLJ42709
	MAP1B	1.10045	0.207725	0.728134	4.86366	1.12617	2.44558	2.72919	0.829951	2.13942	5.63634	4.05265	1.00488	3.9915	0.907841	2.37351	0.45993	5.16059	MAP1B
	A_24_P346859	0.938205	0.193931	1.26065	2.92072	1.35539	1.87124	2.31835	0.908705	1.69937	3.58267	2.9448	0.656321	1.61491	0.931811	1.71271	0.316422	5.41275	A_24_P346859
	UBC	367.58	258.615	413.254	1046.28	285.034	781.311	743.957	386.859	466.437	1135.96	1146.97	275.7	762.7	0.900182	620.819	414.247	1.49867	UBC
	UBC	315.966	263.615	377.827	942.85	263.672	706.638	686.508	391.293	447.643	1158.77	1093.63	249.792	740.062	0.90213	587.559	400.638	1.46656	UBC
	UBC	307.467	244.248	353.485	937.219	233.935	680.984	684.562	331.959	419.439	1022.06	1061.25	229.596	649.388	0.906626	550.43	380.656	1.446	UBC
	MYL6	266.751	158.9	208.965	637.709	195.397	514.643	565.315	217.213	330.287	912.856	884.557	216.47	444.086	0.916819	427.165	252.558	1.69136	MYL6
	ENST00000332649	479.376	192.792	418.412	751.227	346.177	519.5	644.794	404.474	627.16	1193.66	878.73	477.416	469.33	0.932752	569.465	474.646	1.19977	ENST00000332649
	EEF1G	268.259	152.365	296.807	512.856	257.521	394.297	580.65	317.299	400.784	718.97	764.537	321.84	301.894	0.900877	406.775	372.207	1.09287	EEF1G
	HSPA8	291.77	154.224	377.252	718.71	236.453	551.339	425.354	337.842	395.497	747.371	763.315	281.016	324.428	0.916686	431.121	330.494	1.30448	HSPA8
	OAZ1	428.037	250.624	448.252	841.908	384.289	583.406	558.506	407.431	460.871	844.202	722.525	431.693	580.644	0.91186	534.03	425.092	1.25627	OAZ1
	LAMP1	218.05	105.237	298.938	715.98	224.12	530.632	470.1	298.899	408.819	655.311	657.252	180.618	416.846	0.918151	398.523	305.302	1.30534	LAMP1
	HSPA8	256.744	132.8	314.435	617.521	192.486	455.776	374.542	264.149	339.929	594.26	634.413	239.251	257.682	0.919002	359.537	290.844	1.23619	HSPA8
	FTL	133.193	79.9289	81.6467	411.212	93.243	196.484	238.816	169.795	207.97	502.722	557.486	131.079	203.379	0.93986	231.304	140.235	1.64941	FTL
	RPL37	246.462	156.803	246.438	588.811	202.464	385.914	478.569	182.584	340.581	652.031	510.963	266.624	339.474	0.941726	353.671	340.523	1.03861	RPL37
	ACTB	151.938	74.1379	114.409	342.911	100.096	272.531	266.624	153.416	164.559	460.382	456.263	96.5831	203.165	0.912376	219.77	92.2549	2.38221	ACTB
	A_24_P247175	156.943	64.8657	111.553	373.566	94.4854	293.513	290.657	177.336	173.152	419.831	448.743	100.994	194.787	0.90523	223.11	103.05	2.16505	A_24_P247175
	MRCL3	90.4063	57.9512	82.2987	292.109	86.7417	205.463	215.272	100.651	153.799	368.471	410.398	66.878	195.179	0.92964	178.894	87.9496	2.03405	MRCL3
	GNAS	311.305	104.043	108.633	410.261	122.753	293.375	267.769	138.605	257.484	441.97	395.783	151.944	244.205	0.901934	249.856	199.572	1.25196	GNAS
	ENST00000374534	97.8837	74.391	110.232	357.473	117.474	246.739	188.168	91.3097	150.958	372.646	387.418	70.9817	188.44	0.921453	188.778	98.1721	1.92293	ENST00000374534
	ACTG1	209.824	136.313	200.183	366.575	162.028	289.847	230.346	190.307	296.331	434.442	376.281	146.827	219.959	0.957327	250.713	178.589	1.40385	ACTG1
	OAZ1	173.633	126.875	216.426	380.309	188.789	276.654	224.281	158.694	195.533	409.321	359.786	177.219	238.072	0.902553	240.43	195.012	1.2329	OAZ1
	A_24_P50554	90.8014	62.0177	147.107	277.134	114.551	206.013	236.984	96.1956	181.373	275.798	344.608	110.902	145.371	0.918946	176.066	136.017	1.29444	A_24_P50554
	RPL10A	125.906	107.286	161.773	272.253	158.071	202.119	267.254	108.118	192.413	354.607	317.117	154.963	172.146	0.92482	199.54	191.844	1.04012	RPL10A
	A_24_P367063	115.456	55.0477	120.293	214.583	134.418	169.37	204.918	107.851	170.288	345.214	300.903	118.496	106.255	0.913725	166.392	137.091	1.21373	A_24_P367063
	A_24_P315654	117.949	65.3563	124.364	180.496	105.99	148.351	164.726	91.3824	202.939	331.349	299.776	89.8574	100.604	0.912691	155.626	157.733	0.986644	A_24_P315654
	MTCH1	104.772	43.8849	64.3562	237.336	83.227	148.925	144.665	105.046	102.702	255.899	292.868	72.6633	139.093	0.912298	138.111	85.8714	1.60834	MTCH1
	RPL37P6	125.906	90.7041	140.478	343.904	107.558	216	254.78	91.4945	166.725	319.72	286.524	130.953	166.976	0.920641	187.825	184.54	1.0178	RPL37P6
	CCNI	64.7644	46.1475	55.7121	179.047	44.3492	102.353	138.361	62.107	72.1599	279.583	280.226	58.3792	101.641	0.900375	114.218	63.1367	1.80906	CCNI
	DYNLL1	128.425	97.6345	118.971	319.331	130.104	221.13	165.342	117.765	149.84	349.388	276.091	121.606	156.742	0.914411	180.952	124.847	1.44939	DYNLL1
	ARPC2	128.926	68.7424	100.426	252.602	100.445	204.089	208.98	124.88	143.132	311.447	273.084	76.0984	190.365	0.907337	167.94	89.6682	1.8729	ARPC2
	RPL12	66.6549	63.0304	100.852	176.11	100.555	112.256	139.312	61.2225	122.87	269.72	260.772	96.2575	127.19	0.91641	130.523	100.767	1.29529	RPL12
	MRLC2	80.8409	50.2535	92.71	248.755	101.309	172.302	196.408	113.764	125.292	248.306	257.906	63.5408	168.116	0.901407	147.654	106.322	1.38875	MRLC2
	A_24_P93425	127.659	77.7296	137.643	227.242	95.2694	159.528	241.161	160.383	234.241	348.419	252.783	147.478	148.435	0.913765	181.382	185.356	0.978563	A_24_P93425
	YWHAQ	93.5384	102.12	114.239	197.871	73.0616	167.994	127.632	62.9793	148.256	224.217	246.721	115.748	134.232	0.918186	139.124	111.571	1.24696	YWHAQ
	YWHAQ	85.934	99.1613	104.604	170.153	66.1385	156.651	143.996	75.2893	153.38	237.228	233.657	104.665	140.856	0.929788	136.286	112.135	1.21537	YWHAQ
	A_24_P75469	90.5298	66.9069	99.4031	184.963	76.1976	107.341	146.285	97.2072	145.298	296.984	225.997	103.345	100.641	0.932526	133.931	124.861	1.07264	A_24_P75469
	SEC61B	102.779	71.1711	144.592	211.853	103.548	177.443	150.863	83.9644	138.009	250.382	213.308	136.214	152.963	0.903499	149.007	100.925	1.47642	SEC61B
	ARPC3	117.798	91.0522	114.75	257.608	137.002	171.227	178.507	93.2816	149.188	256.918	206.636	91.0507	161.984	0.912039	155.923	137.241	1.13612	ARPC3
	TBCA	63.7098	84.9605	105.073	161.838	78.6194	132.08	119.333	86.8389	123.499	222.845	199.681	60.0237	107.624	0.912904	118.933	101.766	1.16869	TBCA
	ACTG1	122.334	82.0967	117.905	226.995	91.4159	173.747	150.247	113.403	149.281	201.342	199.54	83.8908	110.978	0.906978	140.244	101.866	1.37675	ACTG1
	MRLC2	57.1494	45.2298	56.5902	198.16	63.73	135.604	103.803	52.8988	77.1737	204.752	193.478	38.328	101.794	0.913151	102.207	58.0115	1.76184	MRLC2
	RPL17	42.3639	42.5954	84.2245	136.241	58.3151	101.047	137	50.8118	123.685	150.562	192.068	59.0541	88.9117	0.914678	97.4523	81.2363	1.19961	RPL17
	NAP1L1	51.626	14.0912	47.4483	120.251	37.7849	74.3492	69.8439	40.2859	58.8973	148.404	185.077	48.5233	57.7523	0.90883	73.4103	64.89	1.1313	NAP1L1
	MGC70863	101.862	75.6093	119.227	186.121	79.7422	123.881	181.987	118.756	158.527	220.432	181.432	117.501	107.013	0.919917	136.315	150.6	0.905141	MGC70863
	CMTM6	61.5547	36.9784	72.6069	160.678	71.0451	96.0074	88.6959	55.0706	67.778	185.954	179.112	39.7167	98.3595	0.903695	93.3505	64.7842	1.44095	CMTM6
	PTTG1IP	26.3262	21.3811	21.2224	114.14	25.1611	56.0676	70.9062	28.2092	38.4932	157.892	176.385	20.4943	35.9016	0.903542	60.9677	32.3446	1.88494	PTTG1IP
	GSN	25.5326	8.19704	16.1711	116.922	22.1048	59.509	72.2033	26.8401	41.2717	160.493	169.473	19.5302	74.3811	0.922956	62.5099	12.7856	4.8891	GSN
	PCBP1	75.5643	66.3373	83.4616	160.012	89.0771	118.953	125.701	54.91	141.805	179.621	167.228	66.1772	97.4293	0.963438	109.714	79.5645	1.37893	PCBP1
	HNRPC	43.5419	53.3152	52.8473	108.012	52.269	76.1	84.3937	44.8779	70.1305	157.802	166.869	62.8048	72.4879	0.904602	80.4193	64.8095	1.24086	HNRPC
	PPT1	46.1978	27.9155	37.6304	139.799	29.028	84.7013	80.0094	37.7779	69.3908	167.546	165.515	48.3638	95.331	0.949024	79.1696	41.8853	1.89015	PPT1
	KTN1	32.2023	30.5202	26.365	114.368	37.9111	68.6614	105.411	34.3672	51.0465	167.441	162.224	34.6515	55.6833	0.909969	70.8349	53.8641	1.31507	KTN1
	ADD1	43.7747	24.9757	33.4724	122.299	49.8206	85.3636	73.1424	46.3985	61.9965	173.797	161.613	37.0043	46.9972	0.922626	73.8966	31.1906	2.36919	ADD1
	A_24_P153063	73.8361	42.5638	74.0328	137.422	56.1591	88.6336	107.137	68.0196	92.8037	177.724	160.027	75.791	73.9454	0.953721	94.4689	85.0058	1.11132	A_24_P153063
	A_24_P392436	92.3462	59.7392	119.205	175.448	76.2076	121.292	160.101	100.648	151.517	205.426	159.251	103.092	91.2114	0.915006	124.268	127.684	0.973248	A_24_P392436
	PODXL	46.3142	15.1266	22.0136	129.296	21.5135	62.0472	66.0993	17.0958	55.6671	164.361	156.112	37.3102	73.1654	0.949914	66.6247	18.2769	3.64529	PODXL
	MGC70863	53.0756	46.2345	83.6137	154.263	64.2682	104.998	121.029	77.5368	103.377	152.106	155.203	61.9612	54.8777	0.913652	94.8111	88.8423	1.06718	MGC70863
	GNAS	113.918	37.9198	37.2022	151.384	46.5285	110.542	83.6659	53.8256	105.962	171.743	152.344	55.3034	83.1624	0.913293	92.577	76.9958	1.20237	GNAS
	PSMB1	71.5223	48.3707	67.1231	102.305	45.5186	82.2094	103.838	68.4104	110.76	176.78	150.866	60.9322	74.4251	0.926094	89.4663	84.1123	1.06365	PSMB1
	DYNLL1	55.0049	59.66	57.3379	151.102	57.9496	97.0635	69.6091	46.244	66.493	169.045	148.201	56.1563	70.9389	0.903109	84.985	59.098	1.43804	DYNLL1
	RGS10	35.5954	10.0812	28.2886	107.017	14.6834	60.2409	100.323	38.0505	52.0203	152.256	147.226	38.8861	58.21	0.929252	64.8368	21.6504	2.99472	RGS10
	SEC61B	57.7384	41.3216	80.0513	108.64	56.2421	95.4331	109.285	59.4627	92.3229	166.137	142.079	82.8422	100.571	0.909003	91.7021	66.9907	1.36888	SEC61B
	ASPH	47.2383	25.6865	44.4618	119.269	43.6981	78.1936	90.8088	59.708	60.5265	111.34	141.975	43.1299	75.3113	0.903653	72.4113	51.7691	1.39874	LOC51035
	SF3B1	35.1756	27.9618	33.9984	91.0102	44.7977	56.0537	79.8803	29.5602	66.4017	170.124	138.898	34.2937	68.6942	0.918714	67.45	46.0051	1.46614	SF3B1
	SERF2	44.981	42.2234	46.1702	105.176	42.8775	73.9787	67.6488	43.7208	53.7594	128.834	135.158	35.3449	75.5493	0.906094	68.8785	44.4407	1.5499	SERF2
	PAG1	29.3877	4.39226	23.4133	94.6559	9.74354	35.8592	59.9425	21.6787	36.3304	150.757	131.247	18.4271	51.2231	0.927401	51.3121	13.1626	3.89832	PAG1
	TXNL1	28.1426	20.5892	40.5429	98.7567	24.9518	71.0514	56.7907	28.2426	45.19	114.061	131.162	29.553	59.9934	0.917072	57.6175	32.4974	1.77299	TXNL1
	ENST00000381140	30.5516	16.6862	65.4234	88.3129	47.8506	70.1621	106.832	32.9073	91.9296	151.596	126.934	41.2055	50.5676	0.90154	70.843	71.0693	0.996816	ENST00000381140
	GGA1	41.9935	34.1697	42.5709	92.1566	49.3389	67.3923	75.7601	52.8412	64.9785	159.406	125.348	53.9815	58.1331	0.909044	70.6208	44.5668	1.58461	GGA1
	PSMC1	54.0562	45.3643	42.4013	110.823	55.189	73.9833	106.48	47.8161	74.1589	185.774	124.127	49.7395	70.4848	0.900008	80.0305	53.9653	1.483	PSMC1
	RARS	36.3078	36.0051	59.281	83.601	43.0603	66.2899	102.911	43.7845	96.0872	153.74	124.013	40.5881	77.589	0.903888	74.0968	68.0508	1.08885	RARS
	KIAA0174	30.5481	25.6655	27.0953	99.1697	44.5618	66.2019	80.0681	48.8884	54.457	149.55	122.867	29.071	60.5976	0.917976	64.5186	45.9116	1.40528	KIAA0174
	ENST00000383448	54.3101	35.6097	46.9918	90.2432	61.4843	60.3242	87.2109	56.0611	89.404	134.942	120.656	54.5303	78.4093	0.939734	74.629	56.738	1.31533	ENST00000383448
	WDR6	39.2565	29.0085	27.1518	86.2098	43.7778	53.2145	61.533	35.9605	52.2778	130.715	119.397	38.2743	44.0567	0.922999	58.5256	38.2408	1.53045	WDR6
	ANAPC5	91.1823	37.1207	61.0633	121.086	75.9252	98.9393	104.954	61.7889	96.4135	165.672	118.256	65.4764	83.1881	0.906238	90.8512	66.4208	1.36781	ANAPC5
	CTDSP1	48.7338	26.6489	35.7851	108.054	47.0467	75.3312	67.5901	44.0843	45.2158	112.082	117.56	39.4034	66.9767	0.902121	64.1932	33.0135	1.94445	CTDSP1
	RPL23A	68.228	47.5875	85.9416	128.082	56.1026	90.9125	97.7932	66.4809	109.13	145.008	117.437	85.9881	74.4397	0.946113	90.2408	89.3495	1.00998	RPL23A
	PNRC1	16.7925	10.4836	20.9833	77.8607	18.8127	45.7619	42.3583	12.2312	25.0762	109.369	115.945	13.2006	39.6843	0.908374	42.1969	17.1147	2.46554	PNRC1
	NOL7	62.0203	29.1432	48.2351	89.5267	41.9274	66.8597	83.9007	52.4717	70.7789	132.154	108.191	46.6618	57.712	0.934339	68.4294	70.1484	0.975494	NOL7
	TARS	45.6123	25.8569	31.8901	100.518	27.2939	72.7605	53.6096	27.2188	65.4841	112.135	106.742	20.4924	38.4869	0.949108	56.0077	55.5911	1.00749	TARS
	AYP1	26.7142	7.90655	31.1359	67.1893	14.1718	36.9801	50.8041	26.6432	54.7262	82.7612	106.661	42.2993	60.1326	0.913759	46.7789	31.9892	1.46233	AYP1
	DDX48	64.3552	51.907	59.1245	139.874	50.99	83.8907	70.061	54.0316	82.5621	144.776	106.159	45.9684	80.123	0.924407	79.5249	68.3681	1.16319	DDX48
	ENST00000332696	64.3482	43.9086	85.4178	132.971	55.0329	88.3742	84.1061	53.0684	97.3915	124.854	106.036	75.4113	62.9889	0.910305	82.6084	80.124	1.03101	ENST00000332696
	FARP1	38.7168	17.3499	53.9211	124.002	22.5998	65.4331	65.5241	35.4213	52.0882	109.039	105.946	23.8426	54.6799	0.91843	59.1204	33.5259	1.76343	FARP1
	DDX1	53.4636	29.5506	39.7214	83.7906	47.5915	65.4192	89.9049	38.308	68.9531	133.653	105.023	49.6394	59.5283	0.923723	66.5036	62.5759	1.06277	DDX1
	HECA	16.7255	8.39665	20.4704	64.9808	14.7133	34.8495	47.6464	16.5172	24.3155	96.1775	102.452	9.99499	32.8915	0.908604	37.7024	20.9082	1.80323	HECA
	YWHAQ	29.6064	36.1476	39.2584	65.1747	23.0417	52.5058	46.7602	22.5904	60.3392	102.833	101.908	32.6918	41.1088	0.920838	50.3051	40.9806	1.22754	YWHAQ
	PIGT	39.3129	53.5842	56.8336	87.8535	49.5781	72.7744	79.4342	56.0308	92.028	134.223	101.742	58.75	71.6274	0.923401	73.3671	68.4837	1.07131	PIGT
	METAP2	44.205	28.4941	34.9765	80.5327	34.2768	60.9264	51.1738	26.3464	44.4644	117.299	101.491	35.1892	56.3132	0.913658	55.053	49.2508	1.11781	METAP2
	LMBRD1	11.0539	9.96352	17.3492	58.3302	13.0623	36.1186	40.1221	12.0282	27.9249	72.9951	98.8022	10.998	28.0504	0.906509	33.5999	21.2501	1.58116	LMBRD1
	HNRPA3	62.4788	61.8673	72.3526	129.667	63.9127	89.9954	78.2193	62.9733	91.9418	135.482	95.5639	56.0877	74.7107	0.905993	82.7117	61.9955	1.33416	HNRPA3
	AP3S1	16.7184	15.2581	28.8863	69.9498	18.6034	50.6716	53.2457	22.6237	37.6599	91.8453	95.1283	25.2813	52.9442	0.926317	44.5243	28.0085	1.58967	AP3S1
	TGOLN2	23.7937	18.2628	39.5257	68.7318	33.4662	54.4789	46.8717	18.0711	45.6488	94.7384	95.0005	19.5858	46.869	0.918715	46.5419	31.0626	1.49832	TGOLN2
	VDAC2	31.2218	38.6476	52.0953	74.666	42.9672	53.0894	61.1692	53.1381	76.3872	115.44	94.9437	55.6872	54.1087	0.913138	61.8124	60.7846	1.01691	VDAC2
	NIFUN	32.9818	17.8295	30.1882	103.646	32.6889	61.7369	55.6697	22.2633	43.2847	110.411	92.1598	25.083	50.6884	0.939114	52.2024	27.89	1.87172	NIFUN
	MAX	23.3211	8.29847	14.5996	67.4843	16.6069	34.9884	45.8328	24.3472	36.0167	92.6548	91.7669	17.8764	25.7837	0.948561	38.429	21.0048	1.82953	MAX
	TDG	38.1384	19.213	30.4121	73.8231	38.911	45.8731	38.96	22.0028	43.3526	114.908	91.4497	21.3471	40.3838	0.906762	47.598	33.1992	1.43371	TDG
	C2orf33	46.032	26.4022	48.4894	73.8652	33.1141	67.9203	64.2212	50.5422	70.0766	118.88	90.73	41.4966	62.0331	0.923127	61.0618	52.9478	1.15324	C2orf33
	HNRPA3	59.2057	51.7962	63.302	105.117	59.0127	81.3478	78.143	68.4407	84.2427	127.552	89.8163	52.5113	69.0933	0.920324	76.1216	61.3423	1.24093	HNRPA3
	RP3-377H14.5	54.8603	33.7901	58.8854	91.5455	41.1135	65.623	89.9871	57.721	82.7376	117.194	89.4991	58.6165	57.2067	0.926675	69.1369	71.1518	0.971682	RP3-377H14.5
	GSTO1	23.2365	39.771	29.9361	63.021	15.2016	40.2872	39.5528	31.7502	55.5922	97.9313	89.2624	27.254	52.2777	0.901922	46.5442	36.8926	1.26161	GSTO1
	ENST00000374534	22.1783	24.9181	28.1408	80.7182	23.2742	52.5428	53.3689	27.6337	41.8334	78.8188	89.0683	18.6477	43.826	0.932508	44.9976	28.2811	1.59108	ENST00000374534
	APLP2	27.6806	5.0982	18.3794	62.9452	17.6799	40.3798	40.439	23.2629	48.4858	96.1175	88.5617	22.5448	42.6175	0.965187	41.0917	33.4024	1.2302	APLP2
	GRB2	29.2043	17.1341	29.4557	57.365	23.4469	38.7124	43.0097	35.9666	37.255	77.4547	88.1545	18.7181	38.2452	0.901025	41.0863	27.4531	1.4966	GRB2
	VTI1B	24.739	15.2297	20.1443	86.3362	37.7051	45.8592	49.2663	20.143	42.4093	104.737	87.9178	27.686	34.1036	0.947991	45.8674	26.1825	1.75183	VTI1B
	IFNGR1	16.4045	11.4452	25.3434	72.2552	21.4404	53.497	58.3989	23.278	40.2652	92.295	87.4302	24.1078	65.5852	0.91189	45.5189	31.0589	1.46557	IFNGR1
	PDCD6	50.388	41.3137	36.5263	98.1498	48.5051	66.8458	48.0103	27.1673	63.2183	96.3424	86.0714	31.6999	49.5972	0.910242	57.2181	60.0441	0.952935	PDCD6
	COX7A2L	20.3866	18.3723	28.5776	57.1585	29.1044	53.2932	44.1014	24.9743	47.6899	79.3884	85.9341	22.2741	33.8362	0.929147	41.9301	35.7233	1.17375	COX7A2L
	SPCS2	16.7995	8.4567	33.9789	57.3777	15.8195	36.7114	40.0399	18.9344	33.5473	70.799	83.8084	19.228	28.5411	0.919286	35.6955	26.1442	1.36533	SPCS2
	LEREPO4	21.0885	18.5817	25.9868	41.6656	19.7196	31.0097	36.7414	19.8643	48.8556	67.8384	83.7799	20.1717	33.4151	0.902546	36.0553	37.2501	0.967925	LEREPO4
	PSMC6	16.9159	17.3816	16.182	46.5419	16.9756	32.6401	39.6525	13.2095	31.3587	78.0618	83.6142	18.77	25.3772	0.910865	33.5909	26.1811	1.28302	PSMC6
	SDF4	25.4444	18.0129	33.755	59.6873	23.3207	44.2288	42.4933	37.4508	36.7494	84.0803	83.4817	31.051	46.7665	0.905354	43.5786	26.3493	1.65388	SDF4
	PSCD1	20.4677	9.83126	29.5166	70.1142	23.9785	37.698	43.7845	23.5082	31.3868	105.419	83.3396	12.6629	34.4368	0.917589	40.4726	15.4847	2.61372	PSCD1
	SLC39A14	17.8718	11.506	23.7198	65.495	15.1086	58.7494	34.6872	19.7795	56.8796	69.5998	83.0982	12.8242	42.9874	0.927272	39.4082	29.2449	1.34752	SLC39A14
	NEDD8	26.8764	28.5298	23.8437	61.921	31.7653	47.3367	53.5509	29.7328	45.0917	104.475	82.8141	35.6898	42.8959	0.9184	47.271	33.5603	1.40854	NEDD8
	LOC645161	19.2085	32.5004	40.9233	75.8798	39.6452	45.5303	48.8966	21.3031	45.6793	96.6122	82.6816	23.0973	33.8289	0.902382	46.599	38.2818	1.21726	LOC645161
	DYNC1I2	20.6264	22.4822	22.5048	77.317	27.7457	55.2246	43.7727	20.7367	37.99	83.8705	80.8257	17.5909	38.6883	0.93127	42.2596	28.7696	1.4689	DYNC1I2
	OS9	19.66	11.4135	18.6359	50.4489	20.2711	33.4044	33.5955	19.1192	24.9802	74.2767	80.5795	20.0716	35.7697	0.903456	34.0174	18.8671	1.803	OS9
	GRB2	30.4881	18.0632	31.0598	60.6819	24.3871	39.9815	44.9877	37.1297	36.8851	80.5726	80.1392	20.4591	39.6404	0.916783	41.8827	26.8734	1.55852	GRB2
	DDX47	56.0701	22.2753	37.4065	78.2611	39.7648	64.7615	63.1177	19.5008	61.3738	118.745	79.3296	37.8219	57.5509	0.902293	56.6138	45.2099	1.25224	DDX47
	CLTA	35.9975	31.923	37.5717	81.0469	41.0803	54.7568	69.0691	49.3064	50.4286	91.9053	78.9225	31.1808	37.1466	0.901604	53.1027	56.488	0.94007	CLTA
	SNX2	14.8208	14.5968	17.9686	46.7442	12.2882	26.7763	46.2026	18.8768	34.4742	65.8822	78.3496	17.4797	31.0751	0.922073	32.7335	20.5778	1.59072	SNX2
	JTB	27.6383	30.2468	45.4421	70.1816	27.068	59.4257	52.6353	35.179	53.3685	81.0673	78.2596	34.1992	45.591	0.938202	49.254	43.1547	1.14134	JTB
	DNAJA1	16.6902	12.0302	16.1689	55.1945	10.1787	23.9	32.7621	20.7033	23.2902	95.8927	78.0134	16.447	22.3268	0.901828	32.5845	28.7779	1.13227	DNAJA1
	PHPT1	22.5381	15.5437	14.4453	52.2401	27.1012	39.8518	38.2557	25.0621	42.6995	64.2258	77.9756	40.1765	27.4315	0.91072	37.5036	24.7104	1.51772	PHPT1
	ADAR	17.8259	17.2704	21.3267	51.1948	16.0986	45.975	36.6005	24.6047	34.3455	72.3505	76.7068	19.0815	29.4529	0.920158	35.6026	20.0187	1.77847	ADAR
	CD97	46.3071	26.7576	32.3987	61.8452	51.0597	48.1612	55.6697	47.8221	63.5905	85.5869	76.7068	33.1275	50.6958	0.900876	52.2868	46.2119	1.13146	CD97
	GRB2	26.6084	17.2518	29.534	56.2102	23.1446	37.0588	38.1383	31.9622	32.3816	68.3256	76.2617	17.1126	36.612	0.904495	37.7386	23.9667	1.57463	GRB2
	RANBP9	17.967	8.91434	15.03	62.608	16.5072	39.296	33.977	11.4709	21.7032	78.2941	75.8356	12.8057	27.8746	0.926475	32.4834	15.7635	2.06067	RANBP9
	ENST00000237840	40.4804	29.1903	50.576	74.6829	34.8017	55.0116	69.0691	44.2146	72.8949	100.3	74.7183	49.5578	44.8257	0.934013	56.9479	58.2988	0.976828	ENST00000237840
	GANAB	26.633	15.1315	23.6611	52.6362	21.5036	42.5475	36.7179	22.8418	32.103	61.3926	74.2922	21.0764	34.2976	0.918384	35.7565	26.8292	1.33275	GANAB
	PSMC6	16.8454	16.1393	18.0382	47.9538	18.2247	32.0519	42.9041	13.0793	28.5171	70.0045	73.9608	17.5353	25.1135	0.920618	32.336	25.814	1.25265	PSMC6
	DDX50	15.2229	11.5856	17.1666	49.1086	9.45452	34.0713	34.5463	14.9331	22.0847	71.6159	73.5442	15.4662	24.5935	0.917203	30.261	21.5021	1.40735	DDX50
	ANTXR2	14.1859	9.55212	18.0969	61.8452	17.5337	40.2316	42.6048	18.2135	21.9935	88.6374	73.2696	9.31828	39.0435	0.907381	34.9635	9.6369	3.62809	ANTXR2
	RWDD1	10.3837	9.45638	14.4018	38.9177	10.2385	23.3256	34.875	15.0845	28.3275	78.2866	72.389	14.9471	25.5676	0.914607	28.9385	20.5674	1.40701	RWDD1
	C21orf33	17.4802	13.9663	12.5891	48.5312	27.9383	34.3956	37.8272	21.4636	28.4492	74.7639	72.1665	18.4771	21.5102	0.903025	33.043	25.7183	1.2848	C21orf33
	PAM	3.27314	2.91627	3.14945	44.0258	2.22577	10.5697	15.0487	3.5076	12.1062	64.0833	72.0292	2.31937	11.1762	0.90728	18.9562	3.99875	4.74053	PAM
	MCL1	13.4453	5.0341	10.8546	47.8569	4.75051	32.8115	20.9062	8.03598	16.6379	69.8696	71.9392	6.24247	21.7482	0.910403	25.3948	11.3815	2.23124	MCL1
	ARL8B	11.1315	9.95703	13.6085	51.8102	10.2385	28.8652	26.8987	11.174	17.9768	68.7228	71.693	7.72753	17.8153	0.914443	26.7399	15.4159	1.73457	ARL8B
	A_24_P144183	33.5497	16.756	25.3173	52.7837	22.6297	34.5947	47.6112	31.1989	47.0018	95.6303	71.6599	37.5623	39.2596	0.917851	42.735	39.3028	1.08733	A_24_P144183
	NDUFS4	26.1851	21.5304	24.8957	47.3258	13.9526	42.8208	43.5732	22.0028	39.7642	71.3836	71.39	27.3467	38.377	0.929688	37.7345	36.7997	1.0254	NDUFS4
	RND3	17.7765	5.93153	11.4132	57.344	7.58089	34.3585	29.6807	7.86333	16.9188	92.325	71.0065	8.40796	30.6723	0.909463	30.0984	12.7006	2.36985	RND3
	RND3	18.355	5.78061	11.611	59.5608	7.45465	35.3543	29.669	8.14806	17.0358	90.8709	70.874	9.33867	32.2909	0.912163	30.488	13.0441	2.3373	RND3
	SIDT2	15.1347	5.9145	12.6934	52.0504	14.1452	32.3205	42.8219	20.1127	25.638	66.9765	70.7319	13.2636	31.434	0.933425	31.0183	12.443	2.49283	SIDT2
	SF3B2	30.989	6.9158	20.153	46.0067	18.1948	35.7573	33.4781	22.757	32.4284	63.3413	70.6562	21.933	29.7861	0.919933	33.2613	24.4002	1.36315	SF3B2
	KLHL9	12.5564	12.0781	14.7192	44.0932	21.0717	33.2006	36.3071	15.975	24.3763	72.1931	70.339	13.3007	26.6881	0.905537	30.5307	23.2559	1.31281	KLHL9
	C3orf1	29.3313	13.9127	23.5611	51.1401	28.2274	41.7184	45.3574	26.9704	31.4266	78.8712	70.1638	18.4141	30.0535	0.90053	37.6268	29.6	1.27117	C3orf1
	CALU	9.82647	3.95814	7.38567	46.9887	4.56448	33.4368	18.2122	7.00309	13.2462	63.9334	69.643	7.63483	22.8248	0.901282	23.7429	5.69499	4.16909	CALU
	PNMA1	10.1898	3.91108	5.61207	52.1094	5.87669	23.937	23.788	10.6379	11.2448	58.8967	68.8098	9.07169	18.295	0.909679	23.26	4.82762	4.81811	PNMA1
	VCL	9.32562	7.25578	5.99896	59.6746	6.76367	32.7652	32.9968	12.5977	23.4447	87.1159	68.6772	10.2453	23.7476	0.943543	29.2776	9.15579	3.19772	VCL
	PAFAH1B2	13.5229	4.67058	12.0088	41.3706	10.6172	26.7253	23.7117	11.5527	25.7246	48.7933	68.5731	13.2377	20.1406	0.923448	24.6653	18.5821	1.32737	PAFAH1B2
	A_24_P213396	23.3775	17.212	27.9864	73.4143	15.0688	45.4701	41.6129	18.5951	32.8966	66.5867	67.7966	25.0255	33.9314	0.934508	37.6134	24.5097	1.53463	A_24_P213396
	FXR1	14.3552	8.19866	13.6541	44.9488	10.8365	25.8731	33.0907	9.75344	16.2634	65.8972	67.2095	14.0275	23.0409	0.910229	26.7038	15.087	1.76999	FXR1
	C14orf10	12.9585	6.94744	12.6848	42.871	12.0856	27.1515	26.8694	12.5704	16.9843	62.2021	67.1433	13.4268	25.0439	0.908215	26.0722	12.4286	2.09776	C14orf10
	NARS	13.2689	15.9592	17.8186	39.7395	15.7	29.0968	27.0396	10.3744	34.9868	87.6705	66.5467	13.297	27.4022	0.900687	30.6846	22.6334	1.35572	NARS
	TMED10	16.7255	20.6013	16.0668	46.6894	19.0818	28.2353	38.5961	17.2139	35.7148	58.387	66.1869	22.8637	38.0182	0.936691	32.6447	20.3408	1.60489	TMED10
	GRB2	23.2506	15.6151	25.1	49.2098	20.6166	32.3715	36.0019	28.7514	27.3326	60.3508	65.6614	15.6572	30.5661	0.903515	33.1142	21.6788	1.52749	GRB2
	A_24_P505981	19.6565	19.7745	31.551	52.7627	22.8357	32.9782	38.8308	25.8315	42.8095	75.7158	65.6188	22.7358	20.0894	0.930386	36.2454	35.3801	1.02446	A_24_P505981
	HADHB	13.932	11.5093	18.9445	41.7499	17.6201	28.5225	34.6343	17.2654	36.9601	63.1989	65.5241	14.2481	27.1935	0.951637	30.1002	21.1341	1.42425	HADHB
	UBE4A	15.2899	4.90751	14.3388	39.7564	11.5441	22.2788	34.3468	13.2005	33.6971	90.0015	64.7524	12.8539	21.3015	0.917917	29.0976	19.5172	1.49087	UBE4A
	C2orf25	15.4557	14.8426	19.7748	35.7694	11.7733	24.4697	29.129	12.5523	26.7077	62.4494	64.7477	13.7086	22.0558	0.904312	27.1874	24.1835	1.12421	C2orf25
	NFE2L2	12.7716	21.7949	14.6409	49.2941	15.6302	25.4562	22.5848	11.9889	31.3212	65.0652	64.5299	14.6096	28.8121	0.928566	29.1154	19.0523	1.52818	NFE2L2
	EIF3S6IP	19.3426	27.3224	37.5696	61.2888	23.4204	37.8509	48.5033	29.2967	48.7433	75.7083	64.4731	32.1004	29.149	0.938322	41.136	31.8163	1.29292	EIF3S6IP
	RND3	14.8244	5.07791	9.95914	48.9147	6.30523	30.931	26.8811	7.46956	14.9338	81.0448	64.3878	6.88952	28.2774	0.907431	26.6074	11.6703	2.27993	RND3
	RND3	14.5951	4.8499	9.83307	46.7316	6.27533	28.6383	25.9772	7.15454	14.1614	82.4689	63.9617	6.44085	27.2814	0.901225	26.0284	11.5297	2.25751	RND3
	GRB2	22.7638	13.6158	23.6263	44.9783	17.4739	28.3001	35.4736	26.7038	26.8013	57.5326	63.886	14.7858	28.7462	0.904465	31.1298	20.4432	1.52275	GRB2
	CPEB4	5.62218	1.77703	12.7956	43.7266	3.96651	18.3187	21.1645	5.19477	10.964	63.9484	63.2137	6.38894	15.2849	0.911851	20.9512	4.6883	4.46883	CPEB4
	GRB2	22.5945	15.0593	23.4872	47.996	18.1018	30.6299	34.4641	26.4161	27.1009	57.4801	62.9249	14.9434	28.6436	0.915646	31.5263	20.553	1.53391	GRB2
	ZCCHC14	16.3304	6.35591	12.7239	69.3177	22.065	29.5785	26.7754	12.4917	18.4941	73.0925	62.4609	12.6036	23.0042	0.912859	29.638	16.7614	1.76823	ZCCHC14
	UBE2R2	20.7675	14.1205	15.2278	45.7496	22.3274	25.2849	32.4158	13.9638	25.3781	63.064	61.8881	15.811	31.6281	0.924475	29.8174	23.4028	1.2741	UBE2R2
	CCDC28A	14.1436	6.79327	11.7001	35.0318	10.4877	18.2492	35.4091	13.5124	20.7295	56.3933	61.4146	9.41469	18.9029	0.905326	24.014	18.2181	1.31814	CCDC28A
	FER1L3	7.7737	7.38237	6.36411	50.8619	6.90984	25.924	27.8965	8.27528	13.0378	73.7521	61.1306	6.11825	25.5127	0.916005	24.6876	5.0625	4.87657	FER1L3
	ATG16L2	17.385	5.8796	26.6128	53.614	24.8621	30.616	31.1187	15.8175	29.4346	63.8285	60.3447	20.0957	29.3174	0.940345	31.4559	10.425	3.01735	ATG16L2
	BCLAF1	18.6653	18.4681	21.2007	51.6753	16.7829	36.6095	34.335	15.657	28.7301	67.2388	59.9186	18.5698	31.9979	0.942533	32.2961	27.6907	1.16631	BCLAF1
	RNASEN	31.3135	13.718	20.0009	63.7164	22.5234	40.1853	43.1271	20.6943	26.7404	77.2298	59.2747	18.9777	29.8447	0.914183	35.9497	34.4597	1.04324	RNASEN
	GABARAP	10.613	5.57451	8.80282	38.6269	10.0259	25.4609	25.6192	12.631	19.1729	59.6912	58.4036	7.0879	16.0466	0.928087	22.9043	13.2606	1.72724	GABARAP
	ATP6V1A	13.9884	11.2999	15.1582	44.7676	13.9957	25.2895	30.702	15.9629	21.7945	56.3634	57.9491	14.2463	24.4654	0.939368	26.6141	16.6852	1.59507	ATP6V1A
	RND3	14.5492	4.97405	9.4201	45.7622	5.99296	27.3228	26.7402	6.42152	13.6745	75.0412	57.7407	6.61883	24.4544	0.909207	24.5164	10.8337	2.26298	RND3
	AHCYL1	22.986	18.5476	16.6362	51.9155	21.168	31.9129	36.8764	20.0097	26.0453	78.7738	56.988	25.6577	33.5067	0.907896	33.9249	20.2814	1.67271	AHCYL1
	KIF13B	19.667	10.7352	15.6386	44.3461	23.6562	26.2668	23.3419	13.1793	30.2211	61.0478	56.9643	16.523	21.5871	0.942086	27.9365	14.0049	1.99477	KIF13B
	A_24_P367139	14.2177	13.5703	22.6721	40.7553	16.4806	29.1431	45.9033	19.3615	40.9674	45.9901	56.9264	19.571	26.3586	0.911164	30.1475	28.9053	1.04297	A_24_P367139
	ATP6V0A1	16.736	14.6893	23.7959	68.4789	25.2076	30.5697	37.745	29.745	32.4659	62.7042	56.6897	21.4361	38.2379	0.922214	35.2693	25.2206	1.39843	ATP6V0A1
	MRPL18	31.4193	25.5259	27.3735	46.7611	26.6095	33.4877	39.136	27.249	46.4681	55.1192	56.5761	24.4341	34.9275	0.969332	36.5452	36.8337	0.992166	MRPL18
	SGTA	34.7207	14.3801	23.5785	44.4599	34.0708	35.711	36.354	32.4529	46.5898	63.9484	56.5335	35.3969	36.7035	0.905515	38.0692	30.5989	1.24414	SGTA
	ENST00000303246	23.9383	21.8517	23.3938	42.302	21.2278	29.6017	37.9035	19.2343	37.2807	74.7564	56.0979	15.7035	26.051	0.910335	33.0264	28.7306	1.14952	ENST00000303246
	STATIP1	16.14	12.1844	13.7411	50.3646	18.4373	33.0384	37.0818	15.9205	19.9921	61.6924	55.8849	13.2673	27.3546	0.917701	28.8538	16.7886	1.71866	STATIP1
	RAI17	8.26044	4.81988	6.15545	40.3169	6.23214	23.0245	17.8953	7.62101	11.2612	60.5157	55.3735	7.20841	16.79	0.912085	20.4211	4.40155	4.63953	RAI17
	PSMC6	11.2796	11.6164	11.498	27.8923	10.5973	20.5465	25.2436	7.87545	22.4756	55.5539	55.2457	12.3941	17.3612	0.901895	22.2754	16.9911	1.311	PSMC6
	SERINC3	12.6129	7.78078	14.0845	39.5499	11.8929	32.7559	30.297	19.4251	22.588	50.9369	55.0279	9.63346	21.2538	0.918472	25.2184	22.5801	1.11684	SERINC3
	CNOT7	14.1648	6.87766	13.9324	27.4371	15.1651	24.3261	35.5558	10.1624	33.0651	53.0505	54.6208	18.8572	27.2118	0.908686	25.7251	21.6535	1.18803	CNOT7
	YME1L1	14.9125	15.2248	25.4325	42.8541	12.2052	32.4595	27.5326	13.5942	21.729	55.1941	54.5687	16.0521	23.473	0.902272	27.3256	17.0977	1.5982	YME1L1
	PTP4A1	23.6597	13.8998	21.7136	58.6378	29.1874	36.8597	21.7396	15.9235	42.6784	63.139	54.2468	19.4634	36.7365	0.932403	33.6835	30.6606	1.09859	PTP4A1
	LOC285148	13.2407	8.35933	11.8132	40.4392	12.9294	27.9852	32.9851	17.8349	20.5422	52.5708	54.0526	10.008	29.1197	0.918925	25.5292	17.3304	1.47309	LOC285148
	BLMH	30.2236	9.38335	21.5571	55.3378	14.4243	35.711	29.7335	19.7613	30.4201	79.5383	53.9532	21.6827	30.2622	0.921466	33.2299	18.113	1.83458	BLMH
	TEGT	22.1431	13.0591	21.3224	30.48	16.0753	30.2733	36.9057	16.5566	36.6581	52.2111	53.7544	16.2634	23.3119	0.907445	28.3857	19.1694	1.48078	TEGT
	DCTN3	14.9337	14.2422	13.9106	37.1476	13.9924	20.8754	22.0918	15.7145	22.0309	52.1211	53.4466	20.0679	28.8231	0.911877	25.3383	17.7851	1.42469	DCTN3
	A_24_P383940	18.1716	15.568	27.8343	42.2177	26.1611	31.9963	37.8272	17.12	29.4697	55.2766	53.4182	21.095	24.1834	0.913338	30.7953	28.2058	1.09181	A_24_P383940
	DC2	17.0147	15.9389	30.6773	49.7408	13.4543	36.327	35.7436	15.345	31.2768	46.185	53.1247	19.9863	23.6487	0.907557	29.8818	21.9939	1.35864	DC2
	KIAA1191	10.7365	11.0346	15.4799	42.1798	13.7997	28.2446	36.7649	17.3472	24.0907	72.0956	52.7223	12.8873	27.5341	0.91468	28.0705	20.479	1.3707	KIAA1191
	RARA	15.5333	2.30689	9.20709	47.6419	11.3846	25.3451	27.5854	14.2182	11.7692	48.9132	52.6655	9.25339	20.1186	0.903301	22.7648	11.4056	1.99593	RARA
	MAML1	10.4402	8.76017	12.2413	33.8812	12.1653	23.3627	25.4607	13.3216	16.5208	51.7314	52.4287	11.6432	18.0863	0.909279	22.3111	12.6316	1.76629	MAML1
	CR603184	12.1332	14.5846	12.8108	30.3536	12.7666	21.0468	24.0404	21.082	34.5725	48.0962	52.0784	13.2729	24.9744	0.915655	24.7548	21.2323	1.1659	CR603184
	A_24_P255303	17.1699	20.6963	26.0085	48.1393	23.2543	32.6586	32.6447	16.4597	37.6997	70.6866	51.8985	13.7883	20.2505	0.917342	31.6427	25.3947	1.24603	A_24_P255303
	CR603845	9.77709	3.55405	18.5794	41.9691	15.7664	22.881	29.3696	12.4917	17.0967	51.8813	51.4345	12.6444	17.3283	0.91766	23.4441	10.3842	2.25768	CR603845
	C6orf153	22.979	19.8029	24.9261	48.7714	22.5965	35.3497	32.6095	24.7653	32.4682	57.7425	51.1126	25.565	33.3822	0.962724	33.2362	23.1097	1.43819	C6orf153
	A_24_P92661	13.8403	15.7417	26.5671	41.2104	24.6562	31.8573	35.5206	13.4307	30.282	52.0612	51.0889	15.8314	18.8663	0.900413	28.5349	25.0435	1.13942	A_24_P92661
	TDG	19.3813	10.4642	14.391	35.3016	15.9757	19.8101	23.1717	11.9162	27.4965	65.3425	50.8759	10.4196	18.5037	0.91556	24.85	16.9554	1.46561	TDG
	PWP1	33.2604	15.1023	20.0856	45.3955	22.9885	39.9537	46.7074	23.3992	39.9421	70.0045	50.8569	20.9392	40.8159	0.903865	36.1116	32.114	1.12448	PWP1
	CBX1	19.5965	10.7693	14.2975	43.9668	12.6237	32.793	33.8655	16.072	20.7224	56.9855	50.3361	13.2247	18.6429	0.920296	26.4535	18.8697	1.40191	CBX1
	PCBP1	23.053	17.0505	21.9527	41.9817	21.281	29.9213	38.0033	18.2468	43.9401	59.3764	50.161	23.3643	31.2912	0.971625	32.2787	24.6705	1.30839	PCBP1
	HNRPUL2	16.5632	10.5161	11.498	35.5881	13.5805	26.3733	30.2794	14.5272	21.9841	57.6975	49.6923	14.1498	20.9975	0.929292	24.8805	16.519	1.50618	HNRPUL2
	FBXL15	13.156	12.1609	19.1923	42.0449	20.0718	29.6758	27.8378	20.6579	24.7579	47.2343	49.6118	21.577	21.9862	0.933409	26.9203	19.4878	1.38139	FBXL15
	SF1	28.9503	11.8614	25.789	55.7171	29.3535	44.0019	54.7717	28.6909	48.6122	60.9054	49.4508	23.9947	33.2357	0.904283	38.1027	28.0979	1.35607	SF1
	MLH1	23.2118	11.8525	22.8352	52.4213	21.0185	33.9231	32.6095	18.0954	29.2052	45.9451	49.2662	18.199	28.2262	0.940563	29.7545	17.6962	1.68141	MLH1
	ARFGAP3	10.7047	9.63327	15.5451	47.1783	7.60747	28.1149	24.6977	11.6981	13.7775	57.2778	48.4045	9.14215	26.8236	0.903382	23.8927	7.91495	3.01868	ARFGAP3
	SEC31L1	6.95542	3.48833	6.12937	30.4	5.1558	17.1792	13.6988	5.48858	10.0604	45.5779	47.9784	5.92172	11.4106	0.908318	16.1111	5.48607	2.93673	SEC31L1
	ATP2C1	13.3536	10.6646	12.3609	36.136	15.1153	24.9884	24.8386	13.4125	19.208	57.1728	47.8743	12.2068	18.4891	0.919281	23.5247	20.1163	1.16943	ATP2C1
	C11orf73	13.9884	8.76585	15.5886	47.3933	9.16218	28.8189	27.7263	15.2996	22.7331	41.7179	47.7985	18.4623	24.6375	0.941524	24.7763	20.4545	1.21129	C11orf73
	DNAJB11	16.7466	12.0732	29.6992	47.958	23.9918	30.7781	34.4641	18.2953	26.5298	53.5977	47.4955	18.4196	27.5377	0.913044	29.8144	21.2273	1.40453	DNAJB11
	AYP1	15.0042	4.2105	17.6513	40.6457	7.70049	22.5012	25.5781	12.7976	30.9023	35.5794	47.2825	21.234	32.6498	0.916389	24.1336	17.2568	1.3985	AYP1
	MRPL9	21.5576	15.2638	20.7486	32.6168	16.6633	29.9583	36.1545	23.9414	40.0685	55.3965	46.9226	22.0368	34.0633	0.916914	30.4148	29.9266	1.01631	MRPL9
	SKIP	10.5848	2.70449	8.20292	33.6157	8.79676	17.5266	21.9627	10.017	10.9874	39.3194	46.9084	6.0478	14.7429	0.907767	17.8013	7.3454	2.42346	SKIP
	ANKRD10	5.94667	2.99904	7.4987	39.4403	10.4113	22.39	25.6779	9.37481	14.0678	69.3674	46.5723	4.7574	10.6819	0.902427	20.7066	12.1254	1.70771	ANKRD10
	TMEM16F	9.40322	7.27364	8.57894	31.9172	7.18225	22.1214	19.5445	5.60368	12.7382	41.598	46.1888	5.4471	13.1097	0.911298	17.7467	8.62736	2.05702	TMEM16F
	HSPA5	6.56744	6.02079	9.67875	33.249	4.63757	10.4771	11.2513	6.35488	11.706	40.3388	45.4124	7.38454	9.03764	0.904616	15.5474	9.32883	1.6666	HSPA5
	PDCD6IP	18.2421	15.1047	23.3003	46.0277	18.2081	30.4215	25.3786	15.0906	22.382	54.2647	45.0478	16.4599	32.6791	0.906112	27.8929	20.7272	1.34571	PDCD6IP
	RND3	10.8423	4.50667	7.65302	38.1253	5.03289	24.4094	19.75	5.6885	11.1208	63.7985	45.0289	5.39518	19.4668	0.901358	20.0629	8.92073	2.24903	RND3
	BC037740	7.54797	5.61832	7.17484	26.9777	5.68733	17.7582	20.9649	9.92912	15.3458	46.4773	45.0147	6.65591	14.5818	0.923062	17.6718	10.9813	1.60926	BC037740
	ATP6V1D	10.6095	6.11005	8.20509	38.1591	9.82659	16.5447	19.9084	6.82135	13.396	53.0505	44.9957	9.18108	17.9105	0.929587	19.5937	11.1038	1.76459	ATP6V1D
	HSPC148	22.1148	7.83596	14.4584	51.4604	8.97615	22.9921	28.7827	11.4921	24.6525	47.5191	44.8726	17.5204	34.9861	0.928647	25.9741	23.7467	1.0938	HSPC148
	LIPA	6.86371	6.21067	7.81386	52.0504	5.01628	15.3682	22.0331	7.8815	15.2592	33.5032	44.5696	6.35371	17.9984	0.90087	18.5325	8.86606	2.09027	LIPA
	TNIP1	10.74	7.78159	12.4674	30.5306	11.1554	18.7865	22.7139	17.5108	19.5755	55.7413	44.3329	11.9028	20.104	0.908352	21.7956	10.7554	2.02648	TNIP1
	FAM21C	8.28866	8.75693	10.8851	38.0832	10.285	22.1399	16.3517	9.53535	15.4254	47.9613	44.1435	7.81467	16.7533	0.926862	19.7249	11.5944	1.70125	FAM21C
	ASNSD1	14.0837	10.6589	13.4151	31.0912	13.9459	20.8522	27.7967	14.5241	19.2829	47.0844	43.5186	12.7519	18.5294	0.924548	22.1181	18.9844	1.16507	ASNSD1
	RGPD5	9.50198	4.92374	6.09894	21.8317	9.8133	14.3863	18.7581	8.10565	17.0967	45.6004	43.4002	5.98105	11.3264	0.90364	16.6788	10.7693	1.54873	RGPD5
	BECN1	11.9145	12.5755	15.23	33.2195	16.7464	19.3516	13.1295	6.9728	24.8351	44.5885	43.0878	10.9721	22.1181	0.915168	21.1339	13.7548	1.53648	BECN1
	AZIN1	9.93933	7.30853	12.074	32.6969	5.63418	15.4979	16.5512	6.65172	10.6175	43.5317	42.8274	5.36923	9.75904	0.900439	16.8045	14.185	1.18467	AZIN1
	RAB1A	8.90942	7.9382	11.3024	22.8769	12.8762	17.5035	15.9174	8.18744	22.0169	47.0394	42.6475	7.97597	12.4872	0.901042	18.2829	14.6268	1.24996	RAB1A
	MAP3K3	10.8211	3.62059	7.81821	32.0605	6.88991	17.7397	24.3749	13.1581	11.4181	45.5554	42.6238	8.91225	22.5062	0.905183	19.0384	4.9064	3.88031	MAP3K3
	SHC1	14.1648	3.58813	8.3116	35.7019	8.20211	28.0686	25.9303	14.6544	16.8158	38.8622	42.6143	9.58526	22.2609	0.913811	20.6739	8.75883	2.36034	SHC1
	TANC1	7.4351	5.59723	6.06416	34.0498	9.76015	29.0783	18.0772	8.59635	14.8964	46.3948	42.5907	5.03921	16.0246	0.912356	18.7388	8.42387	2.22448	TANC1
	MAP4	11.7029	4.56347	5.96418	29.359	7.39486	19.0366	15.8939	8.79021	11.0904	35.5119	42.4581	8.5878	14.0838	0.906034	16.4952	6.46359	2.55201	MAP4
	MRPS10	11.7064	5.9007	8.42462	25.6965	13.6204	17.6378	22.9017	12.7703	16.3429	40.5037	42.0699	7.49393	14.937	0.90545	18.462	14.3217	1.28909	MRPS10
	SHC1	12.5847	3.64169	8.09424	34.0203	8.71703	28.3604	25.942	14.7877	16.7268	38.8398	42.0225	9.0958	23.2166	0.907379	20.4653	8.37931	2.44237	SHC1
	SHC1	12.4012	3.63682	8.32464	35.2004	8.41805	28.578	25.496	15.242	16.7268	39.6942	41.9752	8.71572	23.4364	0.909663	20.6035	8.36864	2.46199	SHC1
	RAPGEF2	11.7523	7.54465	10.2439	25.6922	11.9726	25.2154	17.3553	11.4679	23.8192	50.2923	41.6343	8.61375	24.1138	0.906532	20.7475	13.9306	1.48935	RAPGEF2
	RPUSD4	11.262	3.76989	10.9046	26.0041	11.1023	19.3886	19.3215	10.7167	20.795	28.519	41.426	15.3772	15.0432	0.914365	17.9715	18.1215	0.991725	RPUSD4
	CNIH	11.0398	12.5852	12.4783	41.1346	14.6734	25.5906	28.8473	11.4133	21.5862	40.5861	41.265	13.5491	20.0747	0.947024	22.6787	17.9252	1.26519	CNIH
	BIRC2	4.96614	2.53247	6.84664	21.1868	3.31539	13.1079	12.5719	4.12249	10.3273	37.2808	41.0188	4.55161	10.0557	0.903505	13.2218	6.85276	1.92942	BIRC2
	FAM104A	11.3643	12.027	13.7367	32.1195	8.8034	19.0227	23.9699	11.2377	19.9149	40.3538	40.7442	8.32823	20.8291	0.943146	20.1886	12.6186	1.5999	FAM104A
	DAB2	8.6978	2.76859	2.29091	32.5958	3.08285	13.2191	14.8668	6.0338	11.184	33.848	40.5265	3.80073	14.0179	0.935545	14.3794	6.35083	2.26418	DAB2
	MAPRE1	21.3636	9.60406	15.8907	35.3901	10.4777	27.346	18.717	17.1745	26.0593	51.2367	40.3371	13.386	20.5581	0.93043	23.657	24.1668	0.978906	MAPRE1
	RYBP	11.262	6.12871	8.62676	34.8295	7.9895	16.8041	11.1633	8.39341	16.0714	51.5515	40.2708	10.3936	15.2153	0.924197	18.3615	10.522	1.74506	RYBP
	RNF130	9.7136	8.76017	11.2893	38.787	8.1855	21.0746	26.4761	11.1286	18.4496	38.9372	39.7406	10.6458	16.6252	0.953454	19.9856	11.6284	1.71869	RNF130
	CAMLG	9.70655	5.77574	9.63528	37.9652	12.4111	23.4275	16.7625	10.2623	14.0163	38.9897	39.6932	8.6564	15.5595	0.92178	18.6816	13.3363	1.40081	CAMLG
	C11orf24	16.4045	3.47291	12.7652	35.2341	11.2351	28.4669	25.3844	19.5977	28.1332	42.4824	39.2056	14.5281	25.52	0.950249	23.2639	11.6472	1.99738	C11orf24
	MRPL3	16.4221	12.2152	19.7314	28.0861	20.9986	25.5674	26.752	18.6497	27.6299	41.8678	39.1724	18.8164	21.0231	0.92757	24.3794	31.6862	0.769402	MRPL3
	SHC1	11.8052	3.38852	7.34655	30.1471	7.66062	26.466	24.1343	14.094	15.6314	36.921	39.0919	7.73495	21.0341	0.903902	18.8812	7.80791	2.41822	SHC1
	UBE2Z	14.4928	9.57728	10.6416	29.8984	11.5275	25.7897	23.9347	13.1338	15.6641	43.1644	39.0493	8.37273	19.9832	0.901937	20.4023	12.9962	1.56987	UBE2Z
	SHC1	11.5971	3.20108	7.08572	29.2578	7.19554	24.956	23.3185	13.9577	15.4722	37.1608	38.7842	7.79428	21.3967	0.908568	18.5521	7.82268	2.37158	SHC1
	ATAD1	10.6553	9.62353	12.8369	32.5283	13.6735	21.7508	16.4573	8.71448	15.2475	41.6879	38.6706	9.37019	17.4747	0.916694	19.1301	15.805	1.21038	ATAD1
	TAOK3	13.2266	7.09837	14.6192	36.0728	19.5735	21.5192	26.0829	9.7595	22.9087	49.6477	37.9936	12.6963	20.9133	0.943544	22.4701	14.3245	1.56864	TAOK3
	C14orf32	17.1028	10.9429	16.5102	54.6719	20.8425	25.4516	33.9359	10.8802	26.0101	54.3996	37.8657	17.9877	22.909	0.923368	26.8854	16.4702	1.63236	C14orf32
	SHC1	10.8846	3.22948	6.87706	28.3053	7.0095	24.1501	23.6413	14.1879	15.0462	35.9766	37.6148	7.78315	20.3237	0.906207	18.0792	7.55011	2.39456	SHC1
	FNDC3B	9.14574	6.78191	8.82455	24.7735	7.09587	21.4636	20.824	7.24844	13.8711	35.0247	37.5627	9.44435	17.6102	0.915072	16.8978	7.89279	2.14091	FNDC3B
	CDK6	8.21459	11.4541	13.0934	32.3176	11.3547	17.6193	18.1477	7.52408	14.2035	45.0382	37.397	7.46612	17.9142	0.90769	18.5957	9.16311	2.02941	CDK6
	RNF13	10.6024	5.1477	8.79847	28.9164	10.0193	18.7494	17.7603	6.87284	14.241	32.7537	37.1556	8.65454	14.461	0.940709	16.4717	12.1721	1.35323	RNF13
	GALC	5.59749	4.7931	6.51626	35.4701	10.4777	16.2344	19.3802	6.0338	11.4859	38.9972	37.1035	8.14098	15.3142	0.934722	16.5804	9.79491	1.69275	GALC
	CR590530	9.15632	7.67773	6.61624	28.6931	9.22862	18.1936	15.6063	7.724	11.1653	39.5893	36.9709	7.20841	11.6266	0.912311	16.112	7.74018	2.08161	CR590530
	JOSD1	7.943	8.06072	9.64615	25.7513	10.3415	15.887	16.158	12.7582	15.842	36.3814	36.8147	10.1044	15.8012	0.929317	17.0377	9.37637	1.81708	JOSD1
	BRD7	19.5965	15.2102	16.6232	30.8931	20.0718	26.9152	21.9861	15.2814	23.1521	43.2244	36.6348	16.3227	23.3814	0.919671	23.7918	18.9573	1.25502	BRD7
	AMZ2	11.1103	6.83871	11.0285	29.8226	12.1719	20.0371	27.2509	12.3039	17.5133	39.6792	36.1945	5.58615	12.8607	0.92011	18.646	14.7543	1.26376	AMZ2
	GRB10	11.7099	1.98151	3.83412	28.7268	8.97283	19.3099	18.7639	6.28521	11.8417	32.0042	36.1282	5.2413	16.1894	0.919669	15.4607	5.39813	2.86408	GRB10
	RANBP2	9.57252	15.6094	17.6535	40.0219	16.4042	26.1881	24.3221	9.82916	21.9513	50.8919	36.0525	10.1897	22.0668	0.907239	23.1348	18.0412	1.28233	RANBP2
	UNC50	12.5353	9.01739	13.665	24.4026	11.6238	20.4261	20.0552	11.1528	18.6181	35.2646	36.0193	9.42581	15.2556	0.931106	18.2663	15.7653	1.15864	UNC50
	LASS2	9.06462	5.56071	9.02017	19.5389	7.97954	14.8773	16.5278	9.98364	18.9294	39.7542	35.882	7.69416	14.8455	0.920922	16.1275	15.1175	1.06681	LASS2
	CHCHD1	13.1772	16.6829	20.779	30.4927	15.9425	24.0204	28.906	20.0248	27.4708	43.1644	35.8299	17.12	21.5029	0.927566	24.2395	26.9674	0.898843	CHCHD1
	SLCO2B1	4.88502	1.73727	3.11685	23.8631	3.78712	13.2978	13.4992	4.81008	9.44249	22.8002	35.7826	3.52077	6.85513	0.902229	11.3383	3.49363	3.24541	SLCO2B1
	DYNC1I2	6.24295	5.8577	6.26848	20.0278	6.99953	13.6545	15.8	7.61798	14.0467	37.7005	35.6027	4.66099	10.605	0.914239	14.2373	10.1405	1.404	DYNC1I2
	DDB1	16.408	12.6818	14.98	31.0617	12.0656	27.3553	20.0845	12.6674	26.607	31.592	35.508	16.9513	23.5242	0.940827	21.6528	17.4438	1.24129	DDB1
	UGP2	5.79148	10.0284	11.3176	24.6892	7.56096	14.5067	13.9805	5.73696	15.5377	33.9155	35.2571	8.99197	13.1976	0.924666	15.424	10.3289	1.49328	UGP2
	ATP6V1C1	15.0078	4.15289	9.96348	35.2173	5.35513	14.9699	17.5784	6.80923	11.2636	37.9403	35.2239	5.88464	10.9235	0.919122	16.1762	14.1962	1.13947	ATP6V1C1
	MTMR4	8.32393	6.95556	13.4455	28.1578	9.73689	15.7758	24.9384	13.9395	18.253	46.0651	35.1671	8.42835	12.37	0.915399	18.5813	17.3869	1.0687	MTMR4
	BU940040	7.87951	4.69979	4.83829	27.7743	3.93329	17.0635	16.9738	9.49294	8.81517	34.6875	35.1103	5.42485	17.5626	0.907126	14.9428	4.79856	3.11401	BU940040
	HNRPL	21.5188	10.5413	14.0758	35.2299	20.8425	24.5299	25.0264	13.6488	19.8306	45.7578	35.0014	17.8023	25.6555	0.900933	23.8047	19.404	1.22679	HNRPL
	A_24_P50509	9.04345	6.67156	9.02886	29.9827	5.56109	12.126	11.1574	7.4635	9.47526	37.708	34.8547	8.11873	10.1765	0.904446	14.7206	12.1293	1.21364	A_24_P50509
	XAB1	12.5988	12.5171	18.2946	26.0884	12.2949	18.0269	19.8439	10.7167	18.1172	40.3463	34.7079	11.7545	19.6792	0.903229	19.6143	18.5089	1.05973	XAB1
	FLJ32065	9.50903	5.40492	10.3069	33.641	10.2385	18.7587	20.6362	9.02344	14.1427	38.1577	34.6937	5.37479	11.2348	0.935917	17.0094	10.5805	1.60762	FLJ32065
	TIGA1	9.85468	7.32232	9.98957	44.9446	16.8361	25.9935	28.9412	10.541	26.6328	38.6524	34.5232	14.7598	21.3784	0.942017	22.3361	21.9624	1.01701	TIGA1
	TRIM8	6.511	2.6485	5.31212	24.1497	6.5112	14.7754	12.7773	6.14285	7.93272	30.4602	34.4664	4.22715	8.6568	0.906971	12.6593	4.30533	2.94039	TRIM8
	KPNB1	23.5962	11.1198	14.6757	30.4716	12.9393	20.5373	24.9442	14.3091	25.5607	36.996	34.3954	15.0305	18.1998	0.950601	21.752	17.1038	1.27176	KPNB1
	ZCD1	10.4543	12.4019	15.2973	33.7759	11.3348	22.2696	17.772	9.25971	16.3336	36.5762	34.3623	13.2636	16.2333	0.922834	19.1796	12.94	1.4822	ZCD1
	CKLF	12.112	10.6256	11.8523	26.885	15.7631	23.2237	24.1343	16.7989	24.9428	38.9747	34.2581	13.5046	19.855	0.948476	20.9946	16.2079	1.29533	CKLF
	SIL1	10.5954	7.56737	11.3067	22.4133	10.7003	17.434	23.3185	13.6488	17.003	30.7975	34.2439	11.3225	10.572	0.901669	16.9941	10.475	1.62235	SIL1
	W27166	10.9269	1.87196	12.1109	23.0455	9.52428	17.2024	15.5183	15.4086	19.7885	41.8003	34.2297	9.55559	14.5415	0.914772	17.348	13.9092	1.24724	W27166
	METTL5	13.9884	12.8433	19.6227	27.2222	20.6166	23.1357	23.5239	16.6354	28.5381	34.7324	34.1824	15.4291	22.2755	0.931902	22.5189	26.2774	0.856968	METTL5
	AASDHPPT	9.38911	2.20221	7.38567	25.6585	5.37506	13.6174	12.9417	6.13073	9.98788	32.1241	34.1303	6.56692	10.5207	0.930492	13.5408	11.4553	1.18206	AASDHPPT
	BLOC1S2	7.28696	7.43105	8.33333	26.5015	5.96638	12.7189	15.1544	5.79148	10.6128	39.0946	34.1019	7.06009	11.4838	0.91866	14.7336	8.5869	1.71583	BLOC1S2
	ADAM17	9.68538	3.15402	7.57042	30.8678	10.1389	17.61	13.2527	6.15799	11.0506	38.1577	33.9172	7.41421	15.9807	0.925156	15.766	8.04997	1.95851	ADAM17
	TRIM26	17.1558	11.9677	14.7931	34.7537	19.4007	15.3682	26.5055	18.9071	23.7607	41.6954	33.7941	15.418	19.9063	0.931018	22.5712	16.9589	1.33094	TRIM26
	GNA13	3.89391	5.00651	5.91854	23.2478	3.38848	9.42103	12.4369	4.29818	10.6924	32.4389	33.6711	3.20003	10.019	0.932557	12.1256	5.37016	2.25796	GNA13
	FVT1	7.50212	2.89193	5.40341	28.9459	8.35825	17.1098	16.2402	6.32459	9.35354	28.1067	33.5953	3.95091	12.7289	0.912079	13.8855	7.3419	1.89127	FVT1
	DDX10	11.3925	3.05827	11.661	25.1022	4.10604	15.5164	21.9451	13.155	17.9463	34.2977	33.5622	12.5257	16.2443	0.943138	16.9625	19.5712	0.866707	DDX10
	ENST00000369291	9.33973	5.04059	6.91184	23.1719	7.6872	17.4433	17.0325	8.36918	10.2571	34.1253	33.4675	7.19729	13.0694	0.910568	14.8548	7.64513	1.94304	ENST00000369291
	FAM65A	7.51975	0.903119	4.49704	25.2371	7.31181	14.2288	16.8154	10.1472	8.81283	29.1336	33.4627	4.38845	14.2559	0.906049	13.5934	4.08491	3.3277	FAM65A
	APEX1	13.7521	11.0533	9.70918	25.9493	18.8027	18.4808	26.9633	11.062	30.0736	41.553	33.387	13.2859	11.7914	0.903871	20.451	16.1334	1.26762	APEX1
	ZNF161	12.366	8.9752	11.6632	34.9728	11.966	27.3645	27.3741	13.4488	17.9487	38.1052	33.1787	7.98339	16.9694	0.910215	20.1782	12.3314	1.63633	ZNF161
	STT3A	13.4029	6.39405	20.2095	27.1926	12.4477	24.289	23.1952	8.99921	28.3134	30.3253	33.1787	15.1992	21.4955	0.907956	20.3571	17.6502	1.15336	STT3A
	SCNM1	15.9777	8.10454	15.5017	31.2302	11.6437	21.1857	23.4124	14.3515	15.1773	35.6543	33.0887	14.5281	21.6786	0.915366	20.118	13.4075	1.50051	SCNM1
	PTGER4	8.97997	11.261	9.5679	37.6533	7.83337	13.4785	15.2307	8.45702	19.5076	26.2704	33.0603	5.92172	12.1796	0.908356	16.1078	11.5151	1.39885	PTGER4
	GOLPH3	7.54797	4.37441	4.95349	19.5642	5.9697	12.4039	10.2946	5.83692	12.1905	32.7237	32.8473	3.9231	7.25062	0.915727	12.2985	9.44598	1.30198	GOLPH3
	KIAA0376	10.0028	3.72283	6.34238	25.6922	7.76693	18.7957	16.2754	10.0563	9.47057	33.061	32.7147	6.90435	9.9458	0.903055	14.6732	6.35066	2.31049	KIAA0376
	EED	10.292	3.96869	14.5236	29.8816	8.00611	19.8425	18.0772	8.67511	17.3354	28.6314	32.317	9.91156	14.0911	0.946973	16.581	13.1748	1.25854	EED
	ITGB1BP1	8.81772	6.87928	9.88741	19.8339	7.70049	14.465	14.855	5.41588	14.8355	34.3577	32.1892	8.22812	13.8348	0.925436	14.7154	9.07702	1.62117	ITGB1BP1
	HARS	8.26044	6.13196	11.3132	23.1424	10.677	15.8499	15.665	11.6769	20.1583	40.6761	32.085	10.186	16.2736	0.936381	17.0843	10.6114	1.60999	HARS
	C4orf27	8.87415	4.42877	5.52947	20.8159	6.19892	16.3502	16.8447	10.7833	13.4451	32.0192	32.033	7.23622	10.7954	0.927269	14.258	9.15947	1.55664	C4orf27
	HEXIM1	10.1016	9.5075	8.50939	35.3606	10.8465	16.4613	13.8044	8.19652	12.0501	38.1652	31.6873	7.89069	12.7472	0.90879	16.5637	8.41337	1.96874	HEXIM1
	THYN1	5.63629	2.30851	5.13389	15.476	5.16245	8.37425	10.7055	6.30339	13.6652	31.0298	31.6353	6.51501	8.77399	0.915198	11.5938	10.315	1.12398	THYN1
	MDS025	6.28527	2.57628	8.85933	22.9991	5.18902	13.2145	15.9643	5.86721	10.8633	20.5367	31.6211	6.51872	11.7035	0.902025	12.4768	9.43657	1.32217	MDS025
	RNF10	13.1102	6.0638	9.18101	24.3857	13.1486	16.9801	17.2145	9.38996	14.9128	41.9203	31.2139	9.35351	15.8635	0.90715	17.1337	10.724	1.59769	RNF10
	SDHD	6.60271	5.66863	11.1002	22.1014	4.13926	12.4409	11.1398	5.60368	16.6894	21.9457	30.9914	8.88444	10.8686	0.925452	12.9366	11.9046	1.0867	SDHD
	SCYL2	10.6095	7.38399	9.39837	24.234	8.96286	13.1635	13.6636	6.34276	12.9161	29.6357	30.9488	9.0958	16.735	0.931209	14.8531	9.97814	1.48856	SCYL2
	FAM46A	6.6662	8.12077	6.15545	43.5538	8.6971	16.1093	20.0493	6.56691	19.0839	40.9684	30.8494	6.59658	29.0245	0.907826	18.6493	5.78547	3.22348	FAM46A
	FBXO7	15.0889	11.4476	15.2539	40.8311	15.2349	27.5174	26.8341	16.4779	23.9503	39.0196	30.6505	14.6356	19.2911	0.933833	22.7871	14.3672	1.58606	FBXO7
	PPP1R9B	13.6287	6.85656	12.6022	32.4693	11.275	18.0824	18.1125	10.7984	16.7947	30.5127	30.5274	11.1463	16.8961	0.956336	17.6694	8.14576	2.16915	PPP1R9B
	E2F3	12.1896	6.48493	8.98322	24.1455	13.6735	19.509	15.6591	5.92779	14.1848	38.6749	30.5274	11.6358	16.5885	0.902576	16.7834	12.868	1.30428	E2F3
	ENST00000379870	3.48476	3.79505	5.9381	15.6868	5.05946	9.89347	12.2784	4.57382	15.622	39.7392	30.357	4.54975	7.11147	0.901989	12.1607	5.83288	2.08486	ENST00000379870
	ZNF131	10.3943	7.34748	9.16362	32.8571	8.3516	19.773	15.2835	6.53056	14.7981	41.3881	30.2149	7.08604	13.6846	0.935232	16.6825	14.1344	1.18028	ZNF131
	PPIL1	13.5229	9.09935	12.1066	23.4248	14.1087	22.4224	21.0823	12.2251	24.2827	32.379	30.2149	16.8586	15.7317	0.95063	19.0353	17.8635	1.0656	PPIL1
	NENF	11.7875	8.65306	8.27682	23.8547	12.0058	15.8777	20.5423	13.2822	16.254	36.5762	30.2007	13.0541	19.1812	0.924013	17.6574	14.2354	1.24039	NENF
	GORASP2	13.417	8.2295	11.9892	25.0263	12.8895	19.7453	18.2416	15.3935	21.1204	38.2401	30.1297	11.2224	19.3753	0.94137	18.8477	13.9461	1.35147	GORASP2
	SRP19	5.75268	5.64916	8.18553	19.9477	6.79025	14.516	11.2631	5.11298	12.3216	30.4902	30.0587	7.12869	12.4323	0.927856	13.0499	7.2256	1.80607	SRP19
	FBXO33	7.89362	3.47453	7.93775	30.7498	7.89316	16.6651	19.568	7.43927	8.87135	31.6369	30.0256	7.00076	15.1311	0.915223	14.9452	8.97495	1.66521	FBXO33
	SHC1	8.35214	2.37424	5.27734	22.0003	5.26875	17.2117	19.3685	11.4345	11.5562	27.8369	29.9972	5.91802	15.9221	0.90511	14.0398	6.20204	2.26374	SHC1
	LHFPL2	5.46699	3.23678	4.24274	22.9275	3.57784	11.6258	9.88966	8.82959	8.50151	29.5608	29.8362	4.02136	12.5165	0.918044	11.8641	3.60321	3.29265	LHFPL2
	LEPROTL1	6.25	6.8306	7.45088	25.5195	7.27194	14.1408	16.786	5.63397	17.5133	26.5552	29.8173	6.79311	12.1027	0.973889	14.0512	7.55474	1.85992	LEPROTL1
	LYSMD3	2.57477	3.65954	5.79682	19.6991	2.81044	8.88374	8.81559	5.71273	8.49215	30.9699	29.7604	3.53561	5.39402	0.90945	10.4696	5.40444	1.93722	LYSMD3
	ZC3HAV1	6.8496	4.79635	6.70318	15.8174	7.74035	9.84252	15.037	6.00048	14.5312	30.4302	29.751	6.93772	12.9925	0.918309	12.8792	7.5475	1.70642	ZC3HAV1
	EIF5	9.43849	11.2277	9.5766	26.8681	7.66726	10.0648	22.0331	6.36094	13.2087	30.1904	29.7415	9.86707	11.9342	0.907617	15.2445	10.4667	1.45648	EIF5
	WTAP	7.0965	6.16117	7.09007	20.1711	5.8933	14.8495	9.59033	6.36094	11.8979	24.0893	29.6705	5.8179	10.0447	0.91454	12.2102	7.35867	1.6593	WTAP
	SYVN1	10.3379	4.05551	20.7703	27.9176	11.6404	20.4169	18.3942	9.82613	24.9615	33.9679	29.6515	12.8465	16.9328	0.928213	18.5938	10.1107	1.83903	SYVN1
	HNRPUL2	11.9992	7.92359	8.20292	25.0011	9.48774	18.9625	19.1278	9.78373	14.7044	42.4074	29.6137	10.8423	15.446	0.912345	17.1925	11.5206	1.49232	HNRPUL2
	SHC1	8.66253	2.98037	6.09025	24.7145	6.41818	20.2964	18.7463	10.7318	12.2279	27.7769	29.5569	6.01442	15.3581	0.912744	14.5827	6.26381	2.32808	SHC1
	SMAD2	4.99436	1.60906	6.22935	23.4416	5.70062	13.358	12.6247	4.58896	7.56054	24.3367	29.4669	4.60908	10.7734	0.918201	11.4841	5.60081	2.05044	SMAD2
	CCDC84	9.76298	1.36969	7.3422	22.4301	9.75683	14.9328	15.7061	7.0667	15.0134	34.2527	29.2728	7.38269	16.6435	0.94719	14.6871	8.03432	1.82805	CCDC84
	CCDC56	18.683	14.1083	20.5877	25.8861	15.8528	20.1667	26.1592	20.5882	28.2479	30.6401	29.1639	16.4637	18.8699	0.907112	21.9552	24.7587	0.886767	CCDC56
	SHC1	8.89179	2.35963	5.31429	21.5029	5.52787	17.0496	18.9987	10.4592	11.0763	27.7919	29.145	5.85312	15.1457	0.907898	13.7782	6.01135	2.29203	SHC1
	SLC15A4	9.07167	4.07093	6.61624	23.9516	8.72367	19.333	15.8058	7.66342	12.1788	31.9592	29.0787	6.11269	11.2128	0.929767	14.2907	8.37142	1.70708	SLC15A4
	VPS72	8.44385	6.84764	7.07268	16.2431	6.24875	12.6911	10.7055	6.54874	17.8363	26.0756	28.9414	9.18479	10.3633	0.927469	12.8617	9.36282	1.3737	VPS72
	THC2277201	13.1525	8.22301	10.7894	34.7368	19.9522	23.27	26.7168	13.8426	23.9035	46.185	28.9272	11.9287	15.9148	0.91064	21.3494	9.41616	2.26732	THC2277201
	C14orf32	7.41747	5.69541	7.76604	22.3248	8.56754	14.0019	21.0823	6.86073	13.2579	42.2875	28.823	7.00818	14.7979	0.903673	15.3762	9.6064	1.60062	C14orf32
	GOLGA5	5.16366	4.63569	5.22953	18.5274	5.47472	11.8249	14.9489	4.80402	9.22012	30.6026	28.7094	5.99588	11.7621	0.918941	12.0692	7.28702	1.65625	GOLGA5
	SGSH	9.34678	3.56054	6.8988	21.6378	11.4345	13.5711	18.4587	15.4965	18.267	30.0705	28.6479	4.99101	12.7399	0.916072	15.0093	9.46505	1.58576	SGSH
	PTS	11.1809	3.97275	10.4286	33.2364	5.02292	20.2594	19.1454	10.9772	15.5518	25.3335	28.52	8.34863	19.8623	0.902318	16.2954	14.2245	1.14559	PTS
	ACOT2	12.4788	7.66961	4.82525	31.5042	11.0225	23.5201	18.6642	9.18398	15.5939	41.9502	28.449	10.5011	14.699	0.915298	17.6971	10.6467	1.66222	ACOT2
	C1orf85	5.72446	2.59008	3.35159	20.0025	6.25872	11.9037	11.6446	6.49119	8.03571	25.2286	28.4064	4.4552	11.9342	0.917375	11.2328	5.74315	1.95587	C1orf85
	C3orf39	18.3867	5.34893	7.98774	30.6402	10.7202	19.7314	16.4573	16.4991	17.518	37.4232	28.3685	13.2581	15.5888	0.910677	18.3022	15.7652	1.16092	C3orf39
	SHC1	8.34509	2.63227	5.46209	23.7704	5.57438	18.8513	18.6055	10.1139	11.0576	27.0049	28.3591	5.70666	14.6441	0.911185	13.8559	5.85918	2.36483	SHC1
	SMAD2	4.29599	1.49708	5.55556	19.3956	4.84353	11.2598	11.8676	4.28303	6.87237	23.6246	28.1602	3.96388	9.69679	0.91542	10.4089	5.29418	1.96611	SMAD2
	MGC61571	15.4486	13.6344	19.1662	21.2079	15.2282	19.4627	19.4389	17.1806	21.9209	25.5434	28.0655	15.9186	18.6539	0.907264	19.2977	21.5358	0.896074	MGC61571
	PELO	10.5918	4.32978	4.99044	30.008	4.87343	16.554	13.9512	6.45181	11.3947	34.6275	28.0134	6.59288	16.9547	0.934889	14.5641	5.94612	2.44935	PELO
	PDCD2	12.5635	9.61379	15.5625	26.9229	11.7932	22.7559	25.6192	10.4289	25.6005	28.9462	27.9992	11.9658	11.9306	0.912034	18.5925	18.508	1.00457	PDCD2
	PPRC1	14.2142	6.92067	10.1461	27.8501	13.0025	16.6651	18.6231	12.3523	20.5609	42.3775	27.9614	13.475	19.8696	0.935969	18.7706	13.8615	1.35415	PPRC1
	SLC44A2	7.39983	4.17074	6.78143	21.0309	9.83988	13.7471	15.483	9.70497	11.0576	30.5352	27.933	6.55209	13.4246	0.922253	13.6662	8.27812	1.65088	SLC44A2
	MAP3K7	5.69977	3.82669	4.87741	17.8278	5.42157	12.793	12.208	4.06191	8.35171	26.173	27.914	3.67651	9.8213	0.915391	10.9733	6.82623	1.60752	MAP3K7
	ELL	5.84791	2.09186	6.27717	17.5538	6.53113	11.0375	13.7692	7.71794	7.99592	24.1793	27.8525	5.08	10.6489	0.900545	11.2756	5.41293	2.08309	ELL
	ARCN1	6.2888	1.97501	5.05999	15.3707	3.68414	9.92126	10.9813	5.28867	9.31375	20.709	27.5637	4.65358	7.82921	0.911984	9.89532	6.15392	1.60797	ARCN1
	GTF2F1	10.2991	4.27866	7.67693	22.5144	9.86313	14.3122	14.6907	12.5371	14.0233	27.9044	27.4927	8.37273	13.8458	0.945187	14.447	10.2973	1.40299	GTF2F1
	CIP29	8.22517	6.25935	7.10746	17.4991	5.67404	13.1913	11.2102	6.07621	10.9827	23.0475	27.2607	7.39752	11.6889	0.917609	11.9708	8.98261	1.33266	CIP29
	EXOSC3	11.7805	8.06397	12.7847	19.6822	11.7667	16.4937	16.1169	9.95335	14.9947	31.4496	27.2512	9.69279	11.6303	0.908235	15.5124	17.9585	0.863789	EXOSC3
	MAP1LC3B	6.14771	4.89372	7.2031	16.201	6.28197	11.9222	11.3687	9.56564	12.5603	25.1237	27.2039	5.60283	13.6187	0.912142	12.1303	10.074	1.20412	MAP1LC3B
	ENST00000377275	4.57111	6.26665	6.58581	27.2559	4.54123	13.4321	11.7267	5.03423	9.33949	27.657	27.1092	5.03921	10.9858	0.930193	12.2727	7.47549	1.64172	ENST00000377275
	HISPPD1	5.42113	6.82248	6.54669	20.6263	8.94293	14.8912	10.4766	5.32501	11.7645	32.0267	27.0808	4.83342	12.3004	0.913126	12.8506	8.25221	1.55723	HISPPD1
	BHLHB2	6.57802	3.85996	4.3775	28.8448	2.38522	11.862	9.34969	5.16448	6.83024	30.715	27.024	4.44037	14.0874	0.911742	11.963	4.50645	2.65463	BHLHB2
	NFKB1	8.42621	6.56201	8.15076	19.3535	7.4015	11.422	13.5051	7.14848	13.7822	31.7868	26.9103	7.21953	14.4427	0.93634	13.547	7.98423	1.69672	NFKB1
	NFKB1	8.60257	6.72349	8.10511	18.6791	7.67059	11.4683	13.2879	7.63918	14.5804	34.0279	26.7494	7.53657	15.7243	0.919903	13.9073	8.1338	1.70982	NFKB1
	CR612226	5.29769	3.36256	3.46244	21.2753	4.21899	9.1107	8.35192	3.67117	9.50569	26.0905	26.721	2.64383	4.47488	0.937543	9.86051	5.77026	1.70885	CR612226
	MGAT2	5.7033	4.56753	6.05982	17.7098	5.59099	11.459	16.516	6.63961	9.63208	24.599	26.6925	5.51384	8.59821	0.917043	11.4832	8.13102	1.41227	MGAT2
	SF3A1	9.95344	7.77185	9.7244	25.1949	6.52448	15.2756	16.7214	11.0438	11.0201	22.9051	26.6831	9.97645	9.87256	0.900634	14.0513	9.05059	1.55253	SF3A1
	LIMS1	6.44046	3.53945	4.12537	21.0478	4.55784	13.1079	11.2513	5.57339	6.50956	27.9268	26.5884	4.52194	14.3694	0.903232	11.5046	3.78131	3.04249	LIMS1
	GLG1	8.41563	3.97031	6.26195	22.919	8.98279	15.5257	18.9811	10.7833	11.3151	21.9832	26.3043	6.68187	12.868	0.900369	13.4609	7.6063	1.76971	GLG1
	C4orf14	8.39447	7.83028	9.62876	16.7994	9.91628	13.7888	13.7868	7.70885	14.2737	30.1979	26.2428	9.34794	8.73004	0.902109	13.5882	12.8399	1.05828	C4orf14
	ZNF259	9.95344	3.48508	8.6072	26.198	6.17899	15.5952	16.8564	10.2078	18.5222	22.3055	26.0297	7.01003	9.90186	0.954727	13.9116	13.8257	1.00622	ZNF259
	DHRS7	4.09848	6.82248	5.28169	17.4653	4.91662	10.264	11.8559	4.04677	9.01647	23.4747	26.0013	3.72657	6.78922	0.910486	10.2892	5.93306	1.73421	DHRS7
	ATF2	4.03499	3.52484	4.38185	17.2968	4.12597	10.1621	10.8463	5.98534	7.8625	26.6077	25.8972	3.77848	6.80021	0.919463	10.1003	5.65703	1.78545	ATF2
	EIF3S6IP	7.37514	9.22674	13.5368	21.9286	8.49777	13.7842	19.7441	11.6557	18.8967	27.5446	25.8593	12.1698	10.6709	0.936693	15.4531	12.006	1.28712	EIF3S6IP
	SMAD2	3.92918	1.3705	5.08607	18.4558	4.60435	11.0885	11.3628	3.80445	6.43934	21.0463	25.8404	3.84152	8.6568	0.91539	9.65584	4.8932	1.97332	SMAD2
	SMAD2	3.84453	1.38267	5.17953	18.2577	4.6276	10.6809	11.6211	4.10432	6.49083	21.9682	25.8167	3.67837	8.93877	0.918091	9.73778	4.89619	1.98885	SMAD2
	REEP5	7.15293	6.59609	10.5482	26.6953	10.4578	15.447	23.9817	8.77204	18.5339	27.8519	25.793	8.27447	14.9919	0.944635	15.7766	9.36699	1.68428	REEP5
	RAP2A	3.05446	3.20027	6.06416	14.3297	2.68753	11.0792	13.7986	5.22203	9.87552	19.982	25.7883	2.88114	7.47766	0.901958	9.64927	5.87126	1.64348	RAP2A
	POLD3	11.6606	4.22186	11.4089	19.8508	9.95947	16.8411	15.7295	10.2078	18.5994	39.3494	25.7788	12.7037	15.3948	0.902114	16.2851	14.2315	1.1443	POLD3
	FAM21C	6.22178	3.86402	5.90332	20.3186	6.4514	11.2182	15.0839	6.91828	7.75248	22.3954	25.7646	4.08069	8.68244	0.908701	11.1273	7.77081	1.43194	FAM21C
	AK092810	10.8387	7.67042	12.5152	21.6673	12.255	17.0727	13.3466	9.00527	12.7452	26.4878	25.5942	11.7526	13.0182	0.910695	14.9207	16.6552	0.895858	AK092810
	A_24_P594293	5.39292	4.65841	9.70701	14.5741	7.33506	10.2918	9.78988	6.26098	15.0462	22.7102	25.4616	5.99218	7.25062	0.909482	11.1132	8.2662	1.34441	A_24_P594293
	RAB5A	7.62556	7.26552	6.40758	22.8221	7.73371	13.5433	12.8654	5.65518	9.97383	31.4571	25.3574	5.54721	10.0923	0.920682	12.7959	9.17528	1.3946	RAB5A
	ATG12	5.25889	6.21959	10.546	18.165	6.43479	12.0565	13.3877	6.8577	12.7429	24.8239	25.3243	5.78638	12.1503	0.934269	12.2888	7.82233	1.57099	ATG12
	TNPO1	10.2709	7.55601	9.75917	19.6738	9.53425	13.3025	19.6267	11.8435	20.9308	33.7506	25.2817	8.35419	13.5345	0.933393	15.6476	10.7086	1.46122	TNPO1
	ZNF410	7.05418	4.92699	5.93375	21.2753	9.66713	12.2788	13.1119	6.70625	10.2617	30.9549	25.2201	5.25799	12.5311	0.923168	12.7062	7.29204	1.74247	ZNF410
	ENST00000273582	7.6432	3.20838	10.6416	22.3459	7.46794	15.2432	14.5205	6.82741	9.02584	31.0748	25.2059	7.0638	11.2714	0.909956	13.1954	4.58365	2.87879	ENST00000273582
	RSU1	4.17607	3.55892	5.24257	13.7059	3.15926	8.58731	15.0311	5.49464	12.2303	22.4254	25.1255	5.89577	11.341	0.922938	10.4595	5.11865	2.04341	RSU1
	LOC285636	4.88149	2.22331	3.53417	15.1389	3.16258	7.68874	8.83907	3.45308	7.71737	25.5884	25.1065	2.9553	5.99824	0.922736	8.94516	6.82252	1.31112	LOC285636
	CDR2	4.87091	5.49499	7.00748	19.6569	4.52462	10.6068	11.8441	5.52493	8.38916	32.3939	25.0118	3.93237	9.46975	0.907439	11.4406	7.65938	1.49367	CDR2
	ZNF403	7.14588	5.17042	7.73561	19.2734	8.73032	12.6447	14.5322	5.52493	10.861	30.775	25.0024	7.21212	12.2675	0.925725	12.8366	8.60072	1.4925	ZNF403
	TSPYL4	5.21656	3.62059	3.47983	24.5122	5.90658	15.8592	10.1186	4.68892	6.96132	26.6227	24.8982	3.70061	8.26864	0.907988	11.0657	5.85066	1.89136	TSPYL4
	BLMH	9.33267	3.36905	7.58346	21.5114	4.99967	13.1774	8.86254	5.8975	12.0126	34.5525	24.8603	6.26842	8.67145	0.921833	12.3922	6.50867	1.90396	BLMH
	MUM1	6.29938	1.73564	5.04695	18.7213	9.74686	10.1621	13.6518	7.70582	11.0295	33.7356	24.8367	4.9428	8.8399	0.909126	12.0349	7.59244	1.58512	MUM1
	SMAD2	3.97856	1.3137	5.01869	16.9764	4.57445	10.8476	11.2572	4.10432	6.7015	24.4941	24.8272	3.80815	8.92046	0.922984	9.75556	4.93927	1.9751	SMAD2
	PIAS3	5.11428	2.03181	2.9647	18.4684	3.8137	12.2927	14.3327	6.46392	6.6383	31.2397	24.8177	4.0158	9.27201	0.907002	10.882	2.9885	3.64128	PIAS3
	DOCK1	4.91676	2.40183	3.06903	15.7795	3.83363	10.9866	9.23817	4.64651	6.28251	26.173	24.8177	3.52819	7.36048	0.907072	9.46415	3.36033	2.81643	DOCK1
	NFKB1	7.99238	6.02972	7.18136	17.0186	6.59757	10.5419	12.8301	7.31811	13.4919	31.2997	24.7136	6.4427	14.3255	0.92163	12.7525	7.34745	1.73564	NFKB1
	TRIP11	7.05065	6.53524	6.40541	20.66	8.4114	15.0903	14.5557	7.71491	9.90595	25.5584	24.6662	6.38523	12.4945	0.921981	12.7257	7.19757	1.76805	TRIP11
	ZNF622	11.2937	7.75887	8.33333	22.3037	8.04598	12.8578	12.8654	8.73266	14.0163	24.9438	24.6662	5.45266	10.0703	0.947132	13.1801	15.1493	0.870012	ZNF622
	MRPL27	13.8826	9.41743	11.3046	20.3355	11.9261	15.7527	22.7609	15.448	23.234	33.908	24.5005	12.7501	15.1238	0.903995	17.7188	14.8149	1.19601	MRPL27
	ENST00000279968	5.28358	2.173	5.9381	13.8323	4.61099	10.7735	11.5976	6.10347	9.78657	20.7465	24.4106	5.08371	6.81851	0.918311	9.78142	5.87006	1.66632	ENST00000279968
	TBC1D16	9.25508	6.19444	4.01887	18.2071	6.41818	8.42983	11.4685	6.17617	10.0487	22.9201	24.3916	4.03804	8.27596	0.919849	10.7571	5.89139	1.82591	TBC1D16
	ECD	4.90971	5.33757	6.20327	18.9657	4.83689	12.3946	12.8067	8.52971	9.64847	31.9892	24.3916	6.09229	9.82862	0.911501	11.995	9.41032	1.27466	ECD
	ISOC1	5.99958	5.0698	7.86602	17.6761	5.94313	9.68504	12.2667	5.07966	14.4001	32.7762	24.3632	10.503	12.6849	0.927751	12.6395	8.87374	1.42437	ISOC1
	ACOT2	9.83705	6.0711	4.29491	27.5846	9.80666	19.648	15.8058	7.17574	12.3169	32.379	24.3443	7.97412	10.7221	0.91768	14.4585	8.8868	1.62696	ACOT2
	KATNA1	5.9114	5.21586	5.84898	19.1849	5.84679	10.3659	12.5073	4.67983	10.126	32.5963	24.3206	6.47793	8.48836	0.923175	11.6592	8.68037	1.34317	KATNA1
	MLKL	5.45641	5.63861	6.25543	17.3979	6.13913	7.83696	10.3533	6.76986	11.0248	23.0025	24.0934	4.68324	9.04497	0.937933	10.592	6.26639	1.69029	MLKL
	ETF1	5.26947	6.24475	8.63328	14.5825	5.7737	8.08708	10.4062	7.48167	19.4655	28.4515	24.0602	6.22207	8.72638	0.90729	11.8003	9.06696	1.30146	ETF1
	GOLGA4	5.64334	5.6946	9.04191	18.696	7.0095	13.3766	12.1024	4.99182	8.87603	26.8026	24.0318	5.26169	9.01933	0.907648	11.5806	8.13328	1.42385	GOLGA4
	NFKB1	7.29049	6.89551	8.41158	18.8309	7.71377	11.4683	12.4428	6.72442	13.0893	31.0973	23.9277	6.12567	13.8787	0.926609	12.9151	7.47643	1.72744	NFKB1
	SCARB2	4.1408	3.21893	4.43836	18.0554	2.89017	10.4493	7.7063	4.68892	7.83675	21.3611	23.8803	2.71057	7.52161	0.930989	9.14604	3.03543	3.0131	SCARB2
	SMAD2	3.5024	1.16034	4.20362	15.5772	3.5878	8.67068	10.6585	3.54395	5.64349	18.3781	23.8661	3.21486	8.21005	0.907523	8.47824	4.40312	1.92551	SMAD2
	WDR70	8.60609	3.40475	3.88411	16.2768	4.9299	10.6346	10.3299	5.91567	8.75431	21.9457	23.8614	6.42231	7.74132	0.924914	10.2082	9.49636	1.07496	WDR70
	NFKB1	7.80545	5.8723	6.92488	16.2178	6.34842	9.84715	12.12	6.68201	12.8927	30.5576	23.8046	6.24061	13.6004	0.91707	12.2241	7.19102	1.69992	NFKB1
	SAMM50	8.29571	8.75043	9.92001	17.6845	8.41805	14.1825	16.9034	12.11	20.891	29.3134	23.8046	10.8627	9.04497	0.916723	14.6293	13.5079	1.08302	SAMM50
	ILK	8.16874	4.21942	5.80551	28.4486	6.47133	21.9083	15.26	8.19955	12.7055	27.9268	23.53	5.68812	12.8424	0.911482	13.9365	5.54661	2.51261	ILK
	HISPPD1	4.78979	6.07029	5.92506	17.7772	7.29852	12.7003	9.09144	4.54353	10.8001	28.5714	23.5205	4.27165	11.0078	0.916142	11.259	7.33557	1.53486	HISPPD1
	ROCK1	2.4478	1.90361	3.56025	12.9178	3.55458	7.95739	8.78624	2.65039	6.53999	22.7402	23.4968	3.05542	5.69796	0.911561	8.10065	2.99437	2.70529	ROCK1
	STX12	6.0807	2.58764	4.92523	16.2852	4.69404	9.25428	11.0107	5.59157	6.14206	26.5328	23.3595	4.42739	9.25736	0.904572	10.0114	4.86093	2.05957	STX12
	SMAD2	3.52356	1.37131	4.84481	17.322	4.29872	10.3937	9.96596	3.653	5.72307	19.3149	23.227	3.24823	7.91709	0.914292	8.83103	4.29951	2.05396	SMAD2
	HISPPD1	4.98025	5.92261	5.42514	16.0155	6.82679	12.4502	9.86031	4.53747	10.7299	28.1367	23.0423	4.27165	10.2827	0.913806	10.9601	7.42773	1.47557	HISPPD1
	UBE2D3	6.70852	6.07272	7.92036	14.2791	4.17912	9.96758	10.7935	4.94639	9.61102	21.2262	22.924	5.75486	9.08525	0.912419	10.2668	7.56601	1.35697	UBE2D3
	THC2308781	6.07012	7.55277	10.3895	21.9581	7.80015	13.5201	16.9856	5.93688	9.85914	27.6046	22.8387	5.00213	9.85059	0.900337	12.7206	7.60947	1.67169	THC2308781
	SMAD2	3.43186	1.35671	4.76222	16.6435	4.1758	10.1158	10.0775	3.63785	5.85649	19.5773	22.7914	3.22969	7.88047	0.918928	8.73358	4.46313	1.95683	SMAD2
	CCDC47	7.63262	10.1258	13.4151	20.4956	9.65717	14.0157	18.2064	10.9287	18.5526	29.1336	22.7867	5.52867	14.5855	0.908485	15.0049	13.3154	1.12689	CCDC47
	TPST2	5.30827	5.66376	9.3462	18.1144	5.11262	13.9185	13.599	5.9187	10.2664	19.9595	22.763	6.43158	9.1475	0.919278	11.1961	4.37573	2.55869	TPST2
	MME	4.08437	4.99352	4.44923	14.4308	5.86672	10.1158	8.71581	4.30121	9.62506	26.2629	22.6778	3.59679	9.4844	0.912458	9.89265	6.92179	1.4292	HISPPD1
	ENST00000358293	8.44385	3.02825	9.69614	19.3029	9.56415	15.7388	15.9232	8.92955	14.9057	25.5509	22.6778	4.43851	7.09316	0.917117	12.7148	12.2726	1.03603	ENST00000358293
	RBMS1	2.39137	0.414639	1.06069	12.9009	0.983323	7.02177	6.50311	2.93815	5.41176	21.1662	22.6304	1.2459	6.0312	0.921091	6.97688	1.62303	4.29868	RBMS1
	OBFC2A	6.30643	1.22201	6.06851	13.3645	3.96984	9.59704	11.0694	6.28218	8.15041	24.0669	22.6304	3.9268	5.6467	0.904124	9.40778	5.69775	1.65114	OBFC2A
	CXX1	3.17085	1.99611	2.83646	18.4853	1.77729	13.0245	9.5375	6.0853	6.20292	19.5923	22.5831	3.91383	9.08891	0.909367	9.09957	3.03659	2.99664	CXX1
	TTC3	4.63459	1.94905	3.37333	16.3611	6.11255	11.5285	9.73119	4.96759	10.6878	34.3277	22.5547	4.1808	4.83375	0.900796	10.4033	5.80417	1.79238	TTC3
	SART1	8.76834	1.62529	5.20562	13.1791	5.22889	9.96758	11.0459	7.11213	10.0089	20.072	22.4979	6.65777	9.00835	0.915261	10.0291	6.98104	1.43661	SART1
	RIOK2	3.67523	4.74929	7.35524	20.2301	4.84353	9.9861	9.69597	3.36827	9.80296	26.3229	22.318	3.95832	7.66808	0.941978	10.3057	5.85447	1.76031	RIOK2
	NFKB1	7.24817	4.97892	6.12502	15.4845	5.75377	9.06901	11.4039	6.37305	12.0922	28.8862	22.318	5.67699	12.5677	0.92226	11.3829	6.76498	1.68262	NFKB1
	NOD9	8.09114	2.21357	3.43419	15.5182	5.11594	10.2362	11.175	5.43709	6.89578	18.6479	22.2611	4.82785	9.19145	0.905833	9.46504	3.82958	2.47156	NOD9
	SMAD2	3.44244	1.44921	4.89915	16.8289	4.35851	10.2964	9.5375	3.5076	5.65753	18.6779	22.228	3.20745	7.87681	0.914445	8.61288	4.25972	2.02194	SMAD2
	IER3IP1	4.73335	4.28028	6.1185	15.8638	5.6375	11.635	10.2712	3.61665	8.82453	22.3205	22.1665	3.94905	8.70441	0.930635	9.85548	6.22145	1.58411	IER3IP1
	ENST00000259969	5.14249	4.22186	7.09224	13.1664	6.3152	9.18481	9.6901	5.51281	12.022	22.8601	22.1002	6.54838	6.18866	0.923673	10.0035	9.12724	1.096	ENST00000259969
	HISPPD1	4.55347	5.91693	5.74031	16.8121	7.28855	12.2464	9.05036	4.49809	10.3788	28.8413	22.0718	3.96759	10.1216	0.907074	10.8836	7.37011	1.47673	HISPPD1
	FLJ31951	5.02963	3.55243	6.61624	19.0079	8.77683	12.4456	10.7172	4.071	9.04456	25.8582	21.9581	4.54975	8.70075	0.924026	10.7945	4.51317	2.39177	FLJ31951
	HMBOX1	7.03301	8.02421	8.89845	26.08	12.1852	16.4428	19.2746	6.50633	17.1833	32.259	21.9013	9.42581	18.4488	0.925883	15.6664	7.09904	2.20683	HMBOX1
	CDK7	7.31165	4.15289	7.48131	17.773	7.50116	12.251	10.0892	9.46568	13.1502	20.057	21.854	5.8624	8.40047	0.948812	11.1808	11.4308	0.97813	CDK7
	A_32_P145241	5.47051	3.49482	4.0732	13.7691	4.39838	10.4122	9.34382	6.16405	7.66588	19.2925	21.8114	4.47559	6.57683	0.912091	8.99602	5.56522	1.61647	A_32_P145241
	SLC29A1	9.31857	4.26162	7.44001	20.1711	10.4877	10.7365	9.73119	7.69673	13.0893	19.6822	21.7451	6.10342	7.90245	0.930172	11.4128	10.0622	1.13422	SLC29A1
	HISPPD1	4.31363	5.13147	4.90132	14.4645	5.95309	10.6623	8.86254	4.34058	9.91999	27.3122	21.6978	3.91939	10.1619	0.908474	10.1262	6.66085	1.52026	HISPPD1
	RNF5	7.05418	8.02421	6.72492	16.4117	6.49791	10.4678	8.96232	5.93688	9.6157	21.2337	21.693	7.04155	8.59821	0.913569	10.6355	8.67867	1.22548	RNF5
	PLEKHH3	5.25536	3.593	4.70788	23.8547	3.12272	10.2964	9.27339	5.72484	7.08303	19.3824	21.6741	4.32727	8.82525	0.915046	9.77849	4.33693	2.2547	PLEKHH3
	LTV1	8.71896	6.00537	7.63346	15.8385	7.62076	10.9588	14.6027	6.24584	16.7385	29.6507	21.5036	8.11873	13.2342	0.933067	12.8362	13.0517	0.983484	LTV1
	TIMM23	8.34509	5.91206	10.183	13.8155	7.22876	11.4173	11.7972	9.54746	11.5421	19.2325	21.3569	8.41908	10.3999	0.906622	11.4767	11.7805	0.974206	TIMM23
	THC2364880	16.542	10.4293	13.6085	22.7757	9.9794	16.6003	14.4853	14.5878	17.8059	23.6996	21.2575	11.4337	17.6432	0.909268	16.2191	11.5881	1.39963	THC2364880
	COMMD1	6.74379	5.24507	9.28099	19.168	5.46143	12.1584	12.8771	4.03465	10.7416	23.1899	21.2338	6.98964	12.7545	0.946061	11.5291	6.06217	1.90182	COMMD1
	PGM3	8.40858	5.40573	8.23335	25.0432	3.96984	14.7939	15.8235	8.28436	14.784	21.7284	21.1912	6.53169	12.9522	0.950745	12.8577	10.5775	1.21556	PGM3
	FAM21C	2.9557	3.83805	4.03843	15.573	3.95323	8.70774	6.73788	2.78064	6.25442	18.0782	21.1722	2.4028	4.99487	0.909948	7.80671	4.06905	1.91856	FAM21C
	MPPE1	3.7105	2.47323	4.04712	10.6292	5.28204	7.32747	8.70994	3.92864	7.82739	18.6329	21.0586	4.19934	8.35653	0.901469	8.16792	3.18706	2.56284	MPPE1
	NFKB1	7.2129	6.03864	7.18136	17.1619	6.82347	10.5419	11.0459	6.0338	11.4274	26.2404	20.9545	5.61767	12.2016	0.938448	11.4216	6.39645	1.78562	NFKB1
	BE671816	3.8022	2.05291	4.27534	12.1676	4.22563	8.38814	10.7818	3.93772	6.35273	19.0001	20.8787	2.94788	8.84722	0.904427	8.28138	4.67942	1.76974	BE671816
	PRR14	5.80206	3.32523	7.06834	13.2297	8.81005	10.2501	11.2396	7.28782	10.8282	24.8988	20.8645	5.60654	9.70412	0.902831	10.6858	6.25769	1.70762	PRR14
	FLJ21127	6.25705	1.83869	1.94531	12.4415	6.06272	8.46688	7.3835	4.30423	7.86484	16.954	20.784	3.67837	5.57346	0.904393	7.96574	5.62262	1.41673	FLJ21127
	NUP35	9.84763	4.21131	7.0792	13.7481	10.3847	12.4687	12.3371	9.19004	13.8384	23.7895	20.784	9.94123	10.9126	0.908957	12.1948	13.9357	0.875076	NUP35
	KCTD10	3.86569	1.96203	3.03425	12.2139	3.86021	7.22557	5.62273	2.45956	5.64817	19.4574	20.7651	1.81137	4.71657	0.901537	7.12635	2.88538	2.46981	KCTD10
	MERTK	5.52342	1.8744	5.29038	14.8818	3.32868	10.2316	7.99977	3.91349	6.02971	16.4293	20.7272	2.56225	7.34583	0.902665	8.16445	2.81083	2.90464	MERTK
	ZFYVE26	5.55164	3.04691	4.77308	18.6749	7.13906	12.4039	15.9056	7.52408	8.54131	24.659	20.6751	5.99218	8.45174	0.918802	11.026	5.44635	2.02448	ZFYVE26
	DERL2	6.28527	3.84292	8.07686	19.5136	5.1558	13.2145	9.98944	4.73436	8.27212	26.0381	20.6704	5.25428	9.98975	0.921053	10.849	6.1676	1.75904	DERL2
	FLJ22222	6.24295	7.49353	12.8021	24.2129	8.6373	15.6554	15.0722	9.76252	14.9526	20.042	20.6515	11.2205	13.7689	0.913092	13.8857	8.93864	1.55345	FLJ22222
	TPRKB	7.943	5.0844	8.35507	16.2305	7.95296	14.6827	11.8382	6.75168	12.7523	16.7141	20.6467	7.32707	11.6376	0.926968	11.3782	13.0784	0.869999	TPRKB
	RAB6A	3.54825	1.90685	3.74065	14.1779	3.04299	8.47615	6.23313	2.69583	7.91867	18.5954	20.5615	3.26307	6.2143	0.946383	7.72113	5.68967	1.35704	RAB6A
	MYO9B	5.94667	2.09673	7.13789	20.8623	6.41153	12.9643	12.8419	8.83262	9.75614	18.483	20.4715	4.19934	10.5573	0.917218	10.8124	3.85226	2.80677	MYO9B
	BAG2	2.81462	2.44402	2.13006	12.7239	1.0099	8.02223	8.6043	2.48077	4.43333	22.2905	20.4053	4.8019	5.16332	0.903079	7.48647	2.73532	2.73696	BAG2
	NFKB1	7.20231	6.21553	7.19223	16.9469	6.36503	10.0695	10.6703	5.71879	10.8376	24.8538	20.3106	5.53238	11.3154	0.940981	11.0177	6.39491	1.72289	NFKB1
	KCTD10	6.35934	3.27086	4.25143	15.3622	4.05953	10.264	9.20296	4.92215	7.33115	17.7934	20.2443	3.19261	9.78834	0.923441	8.92634	4.28856	2.08143	KCTD10
	ANKRD49	3.25198	1.55632	5.43818	12.0622	2.85695	7.0403	12.6952	4.56776	7.80866	21.7958	20.197	3.22599	5.01684	0.910887	8.27024	7.88846	1.0484	ANKRD49
	RANBP5	4.61343	2.60793	8.51591	11.8599	5.80028	9.67114	11.7619	6.62143	13.4592	26.0006	20.1307	4.95393	7.3971	0.902026	10.261	12.2498	0.837646	RANBP5
	TULP4	6.3417	4.05227	6.93358	16.3274	8.9695	13.1959	16.07	5.98837	10.3952	25.9331	20.0644	4.37733	8.3492	0.900244	11.3075	7.69808	1.46888	TULP4
	C4orf20	3.6329	4.29894	3.79934	11.8557	3.54129	8.52246	9.09731	2.85939	6.57744	19.8771	19.9744	4.73515	6.07148	0.906975	8.06484	4.51523	1.78614	C4orf20
	NFKB1	6.95542	5.47876	6.19023	15.4255	5.86008	9.35618	10.7231	5.63397	10.5403	23.8945	19.9744	5.48232	11.0224	0.942532	10.5029	6.08133	1.72707	NFKB1
	RAB35	10.3837	5.5169	8.5246	17.6171	9.83988	14.3863	11.3628	10.4501	11.8488	19.9895	19.9697	6.80053	10.7954	0.916827	12.1143	7.90712	1.53207	RAB35
	CDC42SE1	5.24478	1.6829	5.6012	12.7534	4.25885	9.38397	12.3137	4.52232	8.25808	22.5753	19.9224	3.55229	8.14413	0.922462	9.09333	4.12349	2.20525	CDC42SE1
	RIOK2	3.34368	4.8069	6.70753	18.4052	4.26882	9.37934	8.80385	3.2774	9.32311	25.1986	19.8939	3.54858	7.19203	0.937983	9.54992	5.53442	1.72555	RIOK2
	ZF	3.2943	1.58959	3.90367	9.38172	3.23567	6.41964	6.29182	2.83213	10.5988	22.1331	19.8797	3.02204	3.74249	0.908407	7.40959	6.22872	1.18959	ZF
	ZNF281	3.90801	1.5693	2.69518	14.8902	3.04963	8.98564	9.42012	2.85939	4.73295	21.8033	19.8371	2.25634	6.57317	0.920944	7.8908	3.61979	2.17991	ZNF281
	MRPS6	6.6662	4.33789	5.57946	18.5696	5.54116	12.4595	11.0811	7.88453	9.00711	24.8089	19.7519	6.55023	8.763	0.934672	10.8462	8.63654	1.25585	MRPS6
	ATP6V0D1	7.7349	5.49986	5.80986	16.5887	6.77031	11.1904	12.6189	11.4012	14.8215	21.0013	19.7472	7.86473	12.7948	0.954947	11.8341	7.84744	1.50802	ATP6V0D1
	SFRS6	3.49887	1.98637	3.87759	14.3044	7.02943	9.44882	10.4531	5.31896	10.7884	24.644	19.7235	4.88348	4.93628	0.933084	9.29948	6.27529	1.48192	SFRS6
	CDV3	6.84255	3.95814	7.27265	14.4392	8.94957	8.55952	12.4428	7.2757	9.88254	21.1513	19.662	6.66704	9.74806	0.922488	10.527	8.01757	1.31299	CDV3
	ENST00000380021	3.23081	4.3671	5.44471	14.1948	4.84353	9.83789	6.00423	3.26528	7.65651	20.4092	19.6478	3.2575	6.08979	0.910165	8.32686	4.45226	1.87025	ENST00000380021
	CBLB	4.78626	2.09997	3.75587	17.7772	6.47133	9.33766	12.7128	4.56473	8.87135	19.6073	19.5531	2.54371	11.374	0.939331	9.49655	4.13969	2.29402	CBLB
	HOMER1	5.93962	1.26339	5.15563	14.6289	3.38516	10.6809	7.92933	4.44963	9.58059	20.1094	19.5483	12.4071	10.5354	0.901164	9.66256	6.07985	1.58928	HOMER1
	RIOK2	3.43186	4.37197	6.58581	17.8025	4.06618	8.9208	9.52577	3.26528	8.69814	24.4041	19.4489	3.65612	6.65007	0.939295	9.29443	5.40111	1.72083	RIOK2
	A_24_P84112	6.37698	6.15549	10.9677	15.3749	8.04598	14.4928	9.59033	7.21512	13.8009	21.4586	19.4394	6.93772	10.4365	0.913589	11.561	8.45742	1.36696	A_24_P84112
	NFKB1	6.70499	4.97567	6.49018	14.8818	5.6973	9.37471	10.4472	5.52493	10.25	23.3848	19.411	5.20607	11.2311	0.939211	10.2754	6.06147	1.6952	NFKB1
	CHORDC1	5.17071	2.21195	5.32951	25.1191	2.54468	9.10607	6.91983	3.70752	9.12883	19.0451	19.3164	3.98242	6.21796	0.924851	9.06154	7.47754	1.21183	CHORDC1
	SLC24A6	5.79148	1.75755	4.1232	13.6764	6.00625	10.2455	8.80972	6.86375	8.17381	15.8822	19.3069	3.33166	6.10078	0.909531	8.46686	4.88685	1.73258	SLC24A6
	C2orf33	3.64701	3.02906	5.67293	12.1886	4.66414	6.70681	6.7731	3.01084	8.55769	18.1457	19.2974	3.09064	5.41233	0.92655	7.70741	5.39258	1.42926	C2orf33
	TRAF3	5.07901	1.8533	3.15597	12.3109	4.93323	6.16952	10.6996	5.04634	7.43883	20.6191	19.2879	3.57454	5.25487	0.918613	8.10947	3.74855	2.16336	TRAF3
	SDHD	5.15308	4.25513	8.1638	15.004	2.84366	8.60584	10.4942	4.91913	12.3543	14.9303	19.2879	7.23622	7.94639	0.943405	9.32262	9.53598	0.977625	SDHD
	SMAD2	3.25198	1.28368	4.40358	15.0377	3.99309	8.93006	8.93297	3.00479	5.08874	17.6885	19.2737	2.94788	7.07485	0.922736	7.76243	3.86859	2.00653	SMAD2
	ENST00000380021	3.05446	4.42877	5.486	13.7312	4.62096	9.42103	5.78119	4.61017	7.49266	20.5666	19.2548	3.15368	6.25458	0.902979	8.29662	4.25744	1.94873	ENST00000380021
	43529	4.34537	6.43868	4.61441	16.0492	4.15255	9.55072	9.36143	4.01648	6.34102	18.9927	19.2501	4.85752	6.41204	0.906795	8.79863	6.39367	1.37615	43529
	A_24_P418780	3.86569	3.50942	8.55721	15.6783	3.38848	9.87031	8.38127	4.19519	11.3619	15.32	19.2453	4.83156	4.99487	0.926043	8.70766	7.49539	1.16174	A_24_P418780
	PREPL	4.19018	3.30332	5.21866	14.9998	4.94319	11.0792	9.5375	4.11946	5.97587	17.636	19.2027	4.18266	5.66134	0.905391	8.46538	6.75917	1.25243	PREPL
	GNPTAB	3.35073	2.65986	3.81238	15.1642	4.69072	8.42057	7.79434	5.27049	5.87288	16.1295	19.1743	3.28902	5.77486	0.914209	7.8003	3.17218	2.45897	GNPTAB
	SDHA	15.6532	7.52112	9.76787	23.2141	11.7833	16.3363	13.6636	12.6886	15.7109	23.7446	19.1743	12.0122	12.1832	0.903134	14.881	15.7735	0.943419	SDHA
	FAM44B	4.74746	5.57126	7.32916	14.6078	5.85343	12.0195	10.3357	5.57945	10.4256	21.6159	19.108	5.62879	7.20668	0.932743	10.0022	6.97552	1.4339	FAM44B
	MAPRE1	4.4794	2.12269	4.29491	8.39971	3.00644	6.80408	6.57354	5.01605	10.3577	18.0483	19.0796	3.79702	6.34246	0.900203	7.56323	6.26452	1.20731	MAPRE1
	PTEN	3.86569	3.73419	4.88611	13.3519	3.07621	7.45252	6.4679	2.20513	6.17249	17.0139	19.0134	4.41626	7.45203	0.917622	7.62367	3.90064	1.95446	PTEN
	HISPPD1	4.00677	5.13309	4.66441	13.9419	6.05275	10.4215	7.89999	3.61059	8.21595	22.3805	18.9944	3.52263	8.67511	0.910949	9.03997	5.96028	1.5167	HISPPD1
	ENST00000380021	2.81462	4.35737	5.24474	12.8082	4.57112	9.10144	5.92793	3.12595	7.58863	20.1619	18.9471	2.92749	5.88838	0.905755	7.95883	4.20495	1.89273	ENST00000380021
	TUBB	6.40872	2.28904	3.34724	10.2246	6.21886	7.15609	8.49865	5.67638	8.68409	17.0889	18.9281	5.40075	6.60978	0.90156	8.19471	5.26587	1.55619	TUBB
	JOSD3	4.42297	2.34178	6.2337	22.4807	3.63099	11.987	8.97406	2.62919	8.88071	17.7035	18.7861	6.32961	6.97232	0.927338	9.33636	8.58347	1.08771	JOSD3
	MEA1	10.2074	6.44436	8.23335	18.2324	8.13899	12.6679	14.2798	8.51457	11.8628	19.4124	18.7009	8.38571	13.2086	0.957285	12.1761	9.78069	1.24491	MEA1
	RNUXA	4.67692	6.10599	6.36411	15.5519	5.45811	10.0602	9.55511	4.73133	8.19722	21.7284	18.6914	6.03667	11.4106	0.918546	9.88984	6.68032	1.48044	RNUXA
	C22orf28	6.46515	7.60226	8.17684	14.3971	6.21221	11.5563	11.9145	9.34149	10.7392	19.5023	18.6819	6.27213	7.71935	0.910887	10.6601	7.76042	1.37365	C22orf28
	BIN3	4.68397	3.0104	4.57312	9.57559	6.90984	8.35572	9.919	5.93688	12.7055	18.7978	18.6299	5.83273	10.5281	0.902655	9.18911	6.35952	1.44494	BIN3
	GDI1	7.1741	2.70692	5.92288	20.9255	6.86998	13.5155	10.2125	6.5972	8.127	23.1075	18.6157	4.37548	8.19906	0.916132	10.4884	4.88726	2.14607	GDI1
	ZCSL2	6.13008	5.37571	8.45505	20.7696	5.54116	11.9963	10.4942	7.04247	12.4199	18.5429	18.592	9.85224	12.0917	0.953169	11.331	9.907	1.14374	ZCSL2
	ARMCX6	5.81264	2.30608	3.96018	15.181	3.84692	10.5141	11.7033	5.83995	6.04141	23.3998	18.4594	3.55971	5.96162	0.905575	8.96816	6.51609	1.37631	ARMCX6
	SLC7A7	4.23251	1.06297	3.20379	16.7868	3.63431	9.22649	9.59033	4.42237	8.38448	20.012	18.2653	3.37431	4.58474	0.964097	8.21388	2.46739	3.32897	SLC7A7
	TYW3	2.57125	1.61636	3.22553	11.7335	3.27553	7.98981	9.17948	2.76549	5.09576	22.4104	18.2558	4.29946	6.6757	0.905296	7.62262	4.47828	1.70213	TYW3
	B4GALT3	6.40166	2.91789	7.68997	11.6913	7.00286	9.35618	11.4802	8.64482	11.1723	19.2925	18.218	6.04038	7.38245	0.909474	9.79157	6.9769	1.40343	B4GALT3
	ANKS1A	8.13347	4.1326	6.49018	18.1818	7.63737	11.8527	14.497	7.40898	9.47057	22.1706	18.1801	5.29136	8.44807	0.927461	10.915	8.74153	1.24864	ANKS1A
	ENST00000318251	7.54797	3.59949	7.75517	14.0936	4.52129	11.4914	8.05846	6.20343	11.177	14.0534	18.1422	8.31711	10.3926	0.912444	9.64255	7.96668	1.21036	ENST00000318251
	SLC35F2	10.6589	6.11167	6.88576	14.9534	4.13926	7.92033	9.11492	4.62228	12.0454	17.9134	18.1328	7.92406	9.21342	0.933387	9.97196	11.7791	0.84658	SLC35F2
	RIOK2	2.9557	3.77638	4.97305	14.376	3.29546	7.35526	8.2404	2.76852	8.23233	20.6416	18.0901	3.12958	6.11542	0.949529	7.99614	4.8352	1.65373	RIOK2
	C19orf42	4.70514	2.40507	5.22953	12.7492	6.31187	9.24502	7.92347	4.87672	8.16913	18.8952	17.9481	3.08508	4.25516	0.915851	8.13836	6.22375	1.30763	C19orf42
	ARRDC2	6.31349	1.46868	4.42532	15.1599	7.06265	9.53219	10.0599	5.78542	9.27395	24.554	17.9434	3.22413	6.97964	0.926189	9.3679	3.91751	2.39129	ARRDC2
	FJX1	6.32407	0.428434	3.21683	19.501	4.11268	12.3668	6.97265	3.81656	16.4296	18.7828	17.9244	5.48788	16.8449	0.904215	10.1699	2.95029	3.44709	FJX1
	RIOK2	3.33663	3.66116	5.30343	14.5741	3.3619	7.4201	9.16187	2.96844	8.57642	23.6996	17.9055	3.36689	6.5988	0.939465	8.45653	5.08109	1.66431	RIOK2
	CSNK1D	7.28696	4.87181	6.82925	22.5819	7.43804	11.1533	12.971	10.9257	12.6914	17.2388	17.896	6.20353	12.0514	0.91285	11.5492	9.1052	1.26841	CSNK1D
	HRB	8.44385	10.2256	9.8722	17.4063	6.40821	12.5104	12.6658	9.2688	14.1216	18.6779	17.8724	7.46797	11.9672	0.942344	12.0699	10.8291	1.11458	HRB
	TROVE2	6.0031	3.45181	5.9294	18.1481	7.8533	10.2964	12.3137	4.41631	6.78342	20.3568	17.8534	3.99169	9.38187	0.909792	9.75225	6.12947	1.59104	TROVE2
	LGALS8	5.02963	4.54724	5.49904	16.3232	4.01302	8.38814	11.668	5.18568	6.21229	18.6928	17.8392	3.2575	8.0416	0.917125	8.82288	5.84741	1.50885	LGALS8
	TMEM41B	5.13897	3.82101	6.92923	13.3856	5.9398	9.58314	11.2513	5.72484	8.87369	21.8258	17.8108	4.81302	7.30189	0.924854	9.41532	8.37031	1.12485	TMEM41B
	SDHD	5.78442	2.96171	6.85968	12.7197	2.72407	7.4201	14.2153	5.637	11.3338	14.5256	17.7824	6.59288	7.32386	0.910161	8.91388	9.62413	0.926201	SDHD
	TNFRSF1A	4.37712	1.9385	3.42549	14.0094	5.55445	12.1584	7.05482	4.62228	7.65885	18.438	17.7587	3.09806	7.41907	0.919258	8.27024	3.41385	2.42256	TNFRSF1A
	RC74	6.91662	5.55341	6.77926	12.9136	7.91974	11.4822	12.9651	7.2757	12.2818	18.8128	17.7256	8.06126	11.6376	0.943811	10.7942	6.32915	1.70548	RC74
	TRIO	3.27314	1.43379	2.4474	11.4427	3.20577	7.90181	4.70713	3.21379	6.05312	18.393	17.7114	1.23477	2.79039	0.909261	6.44678	2.67479	2.4102	TRIO
	PEX19	4.79684	3.15889	4.63398	11.0001	5.1558	7.60537	7.64174	4.02254	5.95481	18.0033	17.7067	4.95022	7.01992	0.900427	7.81924	6.07704	1.28669	PEX19
	CBL	8.38742	2.58764	6.77708	19.1301	5.40828	11.3201	13.1588	6.36094	12.6563	18.5579	17.6877	9.38132	15.0212	0.939026	11.2642	4.83295	2.33071	CBL
	GTF2H5	8.26044	4.58538	5.72509	14.1442	7.82008	10.8939	15.4596	4.27697	11.3525	22.9651	17.6783	6.97295	11.1542	0.91539	10.8684	9.69017	1.12159	GTF2H5
	ATP2A2	4.1408	3.81533	5.1991	20.2133	6.01289	11.9222	8.67473	3.7681	7.10176	21.3461	17.6404	2.93676	10.2388	0.911301	9.46232	4.25669	2.22293	ATP2A2
	ANAPC13	5.12839	3.74717	6.14241	10.9116	5.72719	6.41964	9.26165	4.16187	7.6214	15.1177	17.6404	4.04546	7.95371	0.904921	7.99066	6.91216	1.15603	ANAPC13
	RIOK2	3.14264	3.69768	5.3382	14.6036	3.72068	6.84576	8.75103	2.60798	7.73376	21.6159	17.6214	3.38172	5.925	0.940064	8.0758	5.03734	1.60319	RIOK2
	C10orf97	2.64179	3.53782	4.20796	11.3247	3.91336	6.63733	7.21329	3.14412	7.85781	18.5654	17.593	2.59562	6.17401	0.93205	7.33894	3.53316	2.07716	C10orf97
	PITPNA	8.19343	2.60468	5.38602	10.8526	4.41499	10.4447	8.4517	5.31896	9.07733	20.4317	17.5599	5.05961	8.29793	0.903439	8.93027	5.15849	1.73118	PITPNA
	ADIPOR1	5.83028	4.31517	5.90332	12.1844	7.73703	6.43817	9.51403	4.56776	9.71869	19.4349	17.4699	4.84269	7.92442	0.922628	8.91391	6.1179	1.45702	ADIPOR1
	LMO7	3.33663	2.99092	5.59251	10.5112	3.42834	7.09588	7.06656	2.296	6.57978	19.285	17.4557	1.64637	7.08217	0.900629	7.25901	6.08813	1.19232	LMO7
	PTD008	7.8513	5.30674	5.67945	12.3067	8.39811	8.99491	12.613	9.56867	13.3866	20.9714	17.4226	7.84619	11.5058	0.910294	10.9116	8.60826	1.26758	PTD008
	C6orf66	5.68567	4.71439	9.41575	12.627	5.20896	8.54099	9.24991	5.33713	15.7344	20.7915	17.4037	7.49207	7.90977	0.923791	10.0085	10.2275	0.978589	C6orf66
	DYRK2	6.14771	2.42779	3.50156	17.9711	5.17574	10.1436	10.8992	5.30078	5.46091	22.328	17.2995	3.28161	7.24696	0.909414	9.01418	4.64185	1.94194	DYRK2
	C12orf4	5.57985	3.2522	5.8555	15.7121	6.1657	9.22649	9.5199	4.3739	7.83675	20.3793	17.2806	4.17524	6.7819	0.941983	8.93379	4.32681	2.06475	C12orf4
	NUDT9	6.05248	3.60598	8.39419	20.4324	8.52103	13.3766	8.0878	5.20385	10.1026	22.0132	17.148	6.3945	9.07426	0.912187	10.6467	7.31401	1.45565	NUDT9
	PSEN1	3.92212	3.18404	3.06903	13.4277	4.47811	7.68411	8.00563	3.30163	6.1842	23.9095	17.1149	2.99053	4.7715	0.903999	7.84946	4.70701	1.66761	PSEN1
	HISPPD1	3.83042	5.27022	4.88176	13.7143	6.20889	10.264	7.57718	3.42279	7.80866	20.9714	17.0817	3.19632	7.99766	0.90603	8.63272	5.65635	1.5262	HISPPD1
	RAB6C	2.63826	1.03782	2.41262	9.84111	2.53472	5.71561	4.55453	2.15666	5.01852	14.6305	17.0154	2.1451	4.72389	0.916621	5.72498	3.89352	1.47039	RAB6C
	SAV1	2.92748	1.23175	2.02356	13.1749	3.79377	6.61881	6.80831	2.90786	3.39405	15.8522	16.9965	2.30825	4.67995	0.908851	6.36287	3.31014	1.92224	SAV1
	CALM1	4.04204	1.51737	2.49739	10.8653	3.74062	6.16952	6.28595	2.64433	7.20943	21.8408	16.8876	3.13143	4.99487	0.920043	7.06359	3.15454	2.23918	CALM1
	WIRE	6.61329	3.4721	4.99044	14.9239	5.8933	8.45762	13.2645	8.83262	8.92753	19.0001	16.8829	8.29857	8.46638	0.92481	9.84794	7.7318	1.27369	WIRE
	YTHDF1	7.55502	2.94061	5.95114	13.0611	5.50462	8.94859	8.10541	4.00436	10.1845	22.4854	16.8734	6.04038	8.82159	0.932599	9.26739	8.33718	1.11157	YTHDF1
	DAG1	3.841	3.11182	3.56025	11.0886	3.92665	8.49004	5.99836	5.75513	9.16628	15.5374	16.8592	3.89714	3.9915	0.925364	7.32488	5.18033	1.41398	DAG1
	IFNGR2	4.26072	3.025	6.80316	11.2951	5.92652	7.41084	10.6937	4.05283	8.04741	15.5749	16.7834	2.45101	6.02754	0.903574	7.87325	5.53379	1.42276	IFNGR2
	KIAA0323	8.92353	5.16311	5.6425	14.7848	7.58089	8.72626	13.1471	4.32241	11.0342	19.4124	16.774	6.45197	6.61345	0.935752	9.89051	7.01254	1.4104	KIAA0323
	C4orf27	3.43538	2.80429	2.62998	9.06141	2.71078	7.03566	5.37622	3.78627	5.9314	16.1295	16.7314	3.08693	5.16698	0.900698	6.45278	3.69934	1.7443	C4orf27
	C19orf42	7.90068	4.12692	6.69883	20.0784	9.08578	10.8291	10.4003	6.92434	10.1915	18.9327	16.7314	4.79448	6.80021	0.918374	10.2688	6.90682	1.48676	C19orf42
	EIF2B2	4.82506	6.13277	4.59485	15.0335	5.16245	8.50857	9.41425	6.2004	8.50854	17.9134	16.7314	4.81302	6.43767	0.941547	8.79045	6.87367	1.27886	EIF2B2
	TNFRSF1A	4.53231	2.02045	3.51461	14.5573	5.96306	13.4599	7.0783	4.94942	7.94208	18.3631	16.7077	3.06839	7.38978	0.904826	8.42664	3.42412	2.46097	TNFRSF1A
	L3MBTL2	4.92381	3.94191	5.1252	12.6185	6.60089	9.06901	9.40251	8.00267	9.44717	18.5579	16.6935	6.6281	6.89175	0.933235	9.06946	5.1454	1.76264	L3MBTL2
	KIN	3.36484	4.08797	5.04695	15.4297	3.74726	10.0695	9.50229	3.96196	7.09942	21.6909	16.6556	4.61835	7.06753	0.931737	8.64171	6.05781	1.42654	KIN
	ALG2	3.63643	3.35444	5.46427	12.0496	5.28869	9.52293	8.93297	3.51972	9.07733	23.6846	16.6367	3.41695	6.02021	0.908797	8.50806	5.08271	1.67392	ALG2
	CCDC16	4.32774	1.92957	4.16449	9.50394	4.5977	7.45716	7.8589	3.91349	7.64949	17.7784	16.6367	2.97755	3.65094	0.909442	7.11124	5.57007	1.27669	CCDC16
	HISPPD1	3.74224	5.25967	4.70788	13.9166	5.83682	10.7179	7.57131	3.40765	7.5465	20.7765	16.5799	3.14812	8.06357	0.904579	8.55959	5.6241	1.52195	HISPPD1
	BOLA1	6.76495	5.45928	6.17719	14.6753	7.06598	10.2918	9.52577	6.05804	8.93689	21.0463	16.4947	7.65708	8.5323	0.932006	9.89889	6.42253	1.54128	BOLA1
	PPP3CC	3.8022	1.43623	6.225	16.2642	3.53465	10.1806	10.3533	3.45308	6.41827	16.0696	16.4662	3.46886	8.34188	0.925887	8.15493	2.25237	3.62059	PPP3CC
	RBM4	6.64503	3.06233	5.24039	11.0549	5.69397	9.20797	10.7994	7.94209	12.0688	16.3694	16.4662	5.26911	6.58049	0.931794	8.95385	7.80161	1.14769	RBM4
	UTP11L	5.31885	5.02111	6.74665	15.3833	5.88665	12.0241	9.58446	5.22203	8.52492	21.496	16.4378	6.39635	11.1469	0.918162	9.93763	6.53469	1.52075	UTP11L
	MANBA	3.66112	1.79488	2.10398	10.4312	2.94333	8.21677	6.47376	2.99267	7.03154	23.4672	16.4	2.55669	4.76783	0.901293	7.14161	3.20991	2.22486	MANBA
	KIAA1731	5.25536	2.65499	6.68145	11.5817	3.86353	8.85595	9.05623	4.53747	8.60919	19.1875	16.381	5.30248	8.40779	0.937515	8.49036	7.02054	1.20936	KIAA1731
	ZNF438	5.12839	2.05778	3.1212	16.968	4.02299	11.0514	11.9615	4.61622	6.86301	21.8258	16.2721	3.74882	7.99033	0.93092	8.89443	3.5639	2.4957	ZNF438
	ILK	5.22714	2.84405	3.61676	17.4443	4.00638	13.4368	9.59033	4.78585	7.13219	16.8116	16.1585	3.38358	7.76329	0.908888	8.63082	3.49018	2.47289	ILK
	RIOK2	2.84989	3.92244	5.14258	14.3676	3.22902	7.08198	6.96091	2.5989	7.99826	21.2562	16.0875	2.90339	5.83712	0.937939	7.71044	4.62184	1.66826	RIOK2
	RAB6IP1	3.40717	0.868227	1.72144	11.253	1.49492	7.68874	8.55734	3.06234	4.55037	19.2625	16.007	1.46467	6.51824	0.918187	6.6043	1.71582	3.84908	RAB6IP1
	C14orf124	4.29599	2.74749	3.58199	10.2752	4.39838	5.62297	11.1163	5.24626	7.99124	15.8897	15.9407	5.02438	6.02754	0.923374	7.55063	4.35321	1.7345	C14orf124
	ANXA11	3.51298	2.42292	5.05999	13.3772	5.12923	7.29968	8.72168	5.89447	6.98004	16.5867	15.9218	3.48184	7.06753	0.940368	7.80431	5.0167	1.55567	ANXA11
	HLA-DMA	5.05432	5.8439	5.14258	16.5634	2.61777	7.38305	13.0532	6.46998	11.8534	17.9658	15.9123	5.59912	8.43709	0.956397	9.37661	2.24904	4.16915	HLA-DMA
	YY1	6.62387	7.54871	5.70118	14.6668	6.91981	9.4025	10.1186	4.42237	7.94442	19.6672	15.8886	7.47539	7.45569	0.903004	9.52578	6.74799	1.41165	YY1
	E2F6	4.44413	3.88674	4.92523	11.6745	3.79709	8.61047	10.0599	3.862	5.44687	18.5879	15.8555	4.54048	6.69767	0.901137	7.87603	5.66195	1.39105	E2F6
	UBXD8	3.09326	4.19589	5.10998	9.2047	4.17248	6.54006	7.33654	3.78627	9.45653	19.3224	15.7087	3.63016	6.92105	0.90736	7.57524	4.92904	1.53686	UBXD8
	DUSP3	5.26242	2.46025	2.94514	17.9458	4.0994	10.0926	10.6116	7.10911	7.35222	21.2262	15.6519	3.22599	6.70866	0.926584	8.82241	5.45603	1.617	DUSP3
	HSPC049	3.24492	0.89257	2.14963	10.9453	2.09288	5.01158	6.83179	3.23499	3.12487	15.5149	15.6235	2.46584	5.56247	0.90938	5.89964	1.63587	3.60642	HSPC049
	MDP-1	5.54458	4.63974	5.65554	19.345	5.6375	11.3293	13.8162	5.74605	8.67941	16.3619	15.6188	5.76969	8.64216	0.913579	9.75276	6.02373	1.61906	MDP-1
	ZNF403	4.65576	4.32329	5.83377	12.8546	5.48801	8.71237	8.6043	3.61665	7.49734	19.5848	15.5572	4.85752	7.92442	0.927868	8.42384	5.5594	1.51524	ZNF403
	ENST00000169551	5.65392	3.29683	6.16849	11.194	5.57438	7.23483	7.74739	3.51972	8.5062	18.5579	15.5572	6.17943	8.5323	0.928188	8.28636	5.74736	1.44177	ENST00000169551
	APBB3	2.18679	0.764365	2.03443	9.2047	3.6177	4.80315	8.2404	3.96196	5.27599	13.6786	15.4768	2.80698	3.17489	0.908394	5.78667	2.02111	2.86311	APBB3
	CABIN1	6.33465	3.65305	5.0752	13.9546	6.06604	11.2459	10.4355	7.24238	8.14104	16.879	15.4483	6.07931	7.18471	0.932341	9.05691	3.69583	2.45057	CABIN1
	KIAA1191	2.60299	2.80186	3.60807	9.74417	3.57119	6.30848	8.2228	3.64694	6.34337	18.5205	15.4389	2.60304	5.70529	0.913732	6.85519	4.61122	1.48663	KIAA1191
	TBCC	6.85666	2.92114	6.10546	13.2465	8.29181	8.56878	10.2301	7.01218	8.23233	16.6542	15.4341	4.74257	8.55427	0.918002	8.98847	6.52941	1.37661	TBCC
	GTF2H1	4.11611	2.74587	4.88176	9.5503	4.11933	7.22094	6.38573	2.9745	7.02218	17.1114	15.401	3.26307	5.70529	0.917728	6.96134	4.62069	1.50656	GTF2H1
	ENST00000379870	2.54656	2.06914	3.33203	10.781	3.4815	6.31774	6.93156	3.10171	4.8968	14.8703	15.3726	3.02019	4.6653	0.927049	6.26049	2.88891	2.16708	ENST00000379870
	TBPL1	4.16902	2.62416	4.47966	10.1994	2.94333	7.13756	8.92123	4.58896	6.46976	15.2526	15.3489	3.40953	6.08613	0.930797	7.04848	6.06024	1.16307	TBPL1
	B4GALT5	8.47559	3.21001	4.3775	13.7649	5.7438	13.4229	10.6996	7.54225	11.713	18.2356	15.3489	5.83273	8.69342	0.92814	9.77387	8.59453	1.13722	B4GALT5
	PRRT2	2.82167	0.644273	1.99096	12.0369	3.2556	8.66142	7.64174	3.55001	4.23203	15.7023	15.3111	2.92934	4.2039	0.918046	6.38317	1.4226	4.48699	PRRT2
	LOC147804	6.06306	4.70953	4.64702	15.3496	7.74035	8.1056	11.1163	5.33107	7.95144	19.0376	15.2921	5.06331	11.103	0.917093	9.34693	7.00709	1.33392	LOC147804
	LMO4	4.42297	2.24035	4.59485	13.5457	3.45492	8.75405	6.55006	4.71921	5.99928	20.2893	15.2353	3.40768	5.39402	0.916623	7.58521	1.8617	4.07435	LMO4
	ENST00000380021	2.32788	3.83237	4.44923	11.0928	3.77051	7.6378	4.92429	2.40504	5.72073	16.3094	15.098	2.39168	4.82642	0.902192	6.52202	3.51461	1.85569	ENST00000380021
	PSD3	1.37556	0.553394	1.20414	7.17326	1.56136	6.7346	5.51708	1.52057	5.31345	14.1658	14.9323	1.58333	3.35433	0.915878	4.99917	1.16227	4.30121	PSD3
	TMEM157	3.23434	3.52322	3.60372	14.7216	4.3718	9.37471	7.81782	3.13806	5.55454	14.7804	14.9276	2.89597	7.214	0.919473	7.31983	4.48295	1.63282	TMEM157
	MAN2A1	2.93454	3.16619	5.35994	11.0128	4.37845	6.97545	8.6982	3.49549	10.5777	15.6723	14.8755	5.90689	9.09624	0.95881	7.85767	5.59145	1.4053	MAN2A1
	HSPA4	3.68581	5.28645	5.72944	11.548	4.27214	5.86383	5.91032	4.27092	11.8932	20.2968	14.866	5.63806	8.01963	0.912244	8.25236	6.86226	1.20257	HSPA4
	MGC23909	2.72291	2.88057	6.13372	11.8346	2.78387	8.27235	9.11492	4.19822	10.0511	10.3733	14.795	2.77175	5.48557	0.90762	7.03214	4.92557	1.42768	MGC23909
	PTD008	7.15293	5.87311	5.48166	13.7143	8.49777	9.5924	10.8933	9.13249	11.9658	18.9327	14.795	7.76832	11.1982	0.937583	10.3845	7.66417	1.35494	PTD008
	ASXL2	7.49153	4.48719	7.46392	17.5876	8.25859	11.5609	15.1074	6.19131	10.126	18.9627	14.6861	6.45012	10.29	0.914644	10.6664	9.19112	1.16051	ASXL2
	RIOK2	2.9557	2.96739	4.24057	12.3024	2.8038	6.06762	7.17807	2.62313	7.1673	20.2069	14.6624	2.92934	5.60275	0.93788	7.05442	4.27212	1.65127	RIOK2
	RBM16	5.06843	4.65273	4.271	11.2024	5.94977	9.24039	6.53833	2.76246	8.15275	16.9615	14.5725	4.73515	8.37117	0.918289	7.88297	6.04257	1.30457	RBM16
	C14orf133	3.01213	1.48735	1.93662	9.6936	2.89017	5.25243	8.73342	3.22893	4.77508	15.2376	14.563	2.44359	3.51545	0.918215	5.90534	2.94684	2.00396	C14orf133
	DRG1	4.97319	4.96107	6.36846	10.3342	3.1958	7.98055	9.84857	6.08227	9.70465	14.5555	14.5488	5.02994	6.23261	0.934867	7.98582	7.03724	1.13479	DRG1
	DCTN6	3.75988	4.22105	3.91671	11.3036	2.744	7.07272	11.6387	2.79881	9.26693	13.4762	14.4778	4.9391	8.40779	0.934427	7.54025	4.61491	1.63389	DCTN6
	MSRA	4.09142	2.9755	5.07738	12.745	5.8036	8.53173	10.8933	3.83171	8.35639	14.7504	14.4731	4.60908	11.4948	0.917563	8.27949	4.55688	1.81692	MSRA
	MAPRE2	2.13742	1.34859	1.67797	7.38821	1.81383	3.31635	5.54056	1.43575	4.8968	13.9709	14.4399	1.49804	4.82642	0.916172	4.94544	1.60963	3.07241	MAPRE2
	KIAA0947	2.56772	2.06427	2.85168	8.61466	3.20577	6.17415	5.47013	2.12031	6.27783	15.2901	14.3736	2.46955	4.53347	0.930722	5.84717	4.45256	1.31322	KIAA0947
	FVT1	2.92043	0.998056	1.94749	8.05833	2.33539	4.82631	5.14145	1.90222	4.27651	11.9472	14.3547	1.27927	3.84869	0.91309	4.91047	2.95876	1.65964	FVT1
	SNX27	5.50578	2.26064	4.02539	11.5817	4.2655	8.79111	9.18535	5.16448	6.12334	19.3374	14.35	4.43851	5.17431	0.905031	7.70796	5.01221	1.53784	SNX27
	RTN3	4.11964	2.05129	5.50774	10.2752	4.0396	8.717	5.96314	3.25922	8.28149	17.2838	14.2979	4.47374	7.734	0.931131	7.3849	6.07178	1.21627	RTN3
	ZNF277	2.39137	2.42292	4.69049	12.3151	4.07946	7.15609	7.0196	2.69583	4.4661	12.7642	14.279	2.75507	4.1746	0.90572	6.24691	4.93036	1.26703	ZNF277
	VPS26B	3.73519	1.34372	3.64719	11.3373	4.0396	7.14683	8.35779	6.45181	6.55169	13.866	14.2079	2.78844	4.76783	0.927249	6.78779	5.16038	1.31537	VPS26B
	BG292169	4.37359	2.16408	4.16449	7.6748	3.01641	5.44697	5.61686	4.01042	9.39099	15.7697	14.2032	3.36318	4.47488	0.915903	6.43612	3.70226	1.73843	BG292169
	ENST00000263956	4.19723	3.09154	4.66006	9.60088	6.27865	7.43863	9.60207	4.7495	10.3554	20.2443	14.1937	3.95091	5.86641	0.902327	8.01764	7.84634	1.02183	ENST00000263956
	CYB5R1	4.22545	2.70043	3.32551	11.6492	3.39512	8.36498	8.32257	3.83474	4.90148	14.2557	14.1843	2.62714	5.03515	0.917584	6.6786	3.80154	1.75681	CYB5R1
	A_24_P475814	7.30813	3.55243	5.749	13.7902	6.66401	9.1107	10.4003	7.22724	7.58863	19.2775	14.1559	7.01559	9.10356	0.912581	9.30331	5.66208	1.64309	A_24_P475814
	ZBTB5	3.48476	2.75317	2.64737	11.076	3.70739	5.21538	8.51039	3.72266	5.81436	19.8096	14.1511	3.08508	3.70587	0.905588	6.74486	5.52681	1.22039	ZBTB5
	GBA	3.99972	1.3632	3.58633	11.3036	3.66089	7.67485	8.26975	7.05155	6.69916	11.6474	14.0801	2.68091	5.41233	0.905334	6.72537	4.87255	1.38026	GBA
	UBE2D2	4.19018	4.60404	5.51208	9.42386	4.52462	7.18388	8.10541	5.57642	7.53714	16.3544	14.0422	5.41002	6.26556	0.910304	7.5946	5.6767	1.33785	UBE2D2
	PDCL	3.92565	2.96171	4.02104	9.42808	4.28875	7.2163	8.62777	4.39813	5.70201	15.4025	13.9759	2.9998	7.0895	0.907037	6.92594	3.76961	1.83731	PDCL
	SLC3A2	6.04543	2.82539	4.31664	15.7584	3.96651	9.04122	8.19345	6.48816	8.74495	11.1228	13.957	2.89412	5.74557	0.900738	7.62305	6.8361	1.11512	SLC3A2
	MTMR2	1.84114	1.09056	1.71057	9.53766	1.21587	5.20148	4.98298	1.80832	3.51577	11.2277	13.9144	1.64266	3.44221	0.92414	4.70241	2.19038	2.14685	MTMR2
	C18orf21	4.89207	4.76146	5.22083	11.2404	5.44482	7.23946	9.10905	3.59847	8.22063	17.5536	13.8576	4.79448	8.5323	0.934435	8.03578	5.19496	1.54684	C18orf21
	LOC388272	3.25198	2.56979	4.47748	10.0982	3.11607	6.81334	7.0783	2.69583	4.58314	15.6648	13.8481	3.38914	6.63542	0.91147	6.47859	3.90704	1.65818	LOC388272
	MAN2B2	3.86922	2.22493	2.56912	11.017	3.84692	7.14683	7.75913	5.47646	4.65336	15.9796	13.815	2.34718	4.30643	0.900332	6.53932	3.30419	1.9791	MAN2B2
	CSNK2B	6.01721	6.08327	7.0053	14.1695	7.01615	9.99537	11.7385	8.1632	8.26744	15.1102	13.8055	6.61513	8.74835	0.917044	9.44116	7.93099	1.19041	CSNK2B
	GAB2	3.32604	2.44889	3.2603	13.394	3.8436	5.24317	8.9095	4.39813	5.92672	13.9559	13.7818	2.49365	7.51062	0.93813	6.80711	3.90424	1.74352	GAB2
	TNFRSF1A	3.73166	1.5693	2.6365	11.2277	4.38177	10.3844	5.76946	3.90743	6.09057	15.6498	13.7345	2.45472	6.36077	0.908909	6.76143	2.87045	2.35553	TNFRSF1A
	LONRF1	3.40011	1.03619	2.61259	9.59245	2.75397	6.65123	8.11128	2.55649	7.23284	19.6222	13.7156	2.77361	6.13373	0.931685	6.63018	4.14048	1.6013	LONRF1
	C17orf32	5.09312	2.45863	4.70353	12.0453	4.10604	8.25382	8.76863	6.9001	7.35222	13.5137	13.7014	3.62645	5.58078	0.93541	7.3926	6.15838	1.20041	C17orf32
	ARMCX5	5.30474	2.66148	5.22083	14.8438	5.68401	10.088	10.3709	4.17399	6.28251	18.8128	13.6635	2.95901	5.42698	0.902534	8.11481	6.75267	1.20172	ARMCX5
	ENST00000380021	2.03866	3.00147	3.55156	8.96026	3.03302	6.23437	4.74234	2.40504	4.95297	14.4731	13.654	2.10245	4.40164	0.905602	5.65776	3.02358	1.87122	ENST00000380021
	PAK1IP1	8.03471	4.10258	5.99026	15.299	8.58415	9.84252	11.1515	5.08269	8.57174	15.35	13.6445	6.82277	11.2641	0.903186	9.51851	9.38662	1.01405	PAK1IP1
	CUL5	3.97856	1.57985	3.59937	13.4867	3.24231	8.38351	9.33208	3.48337	6.47679	13.2964	13.5546	3.31869	7.45569	0.949356	7.01445	5.55072	1.2637	CUL5
	BC082970	2.29613	0.653199	1.64754	9.87061	1.21587	6.3409	5.48186	3.0896	3.59067	16.9165	13.5404	1.12353	4.02446	0.913892	5.36856	1.49108	3.60046	BC082970
	RIT1	3.18849	1.9312	3.72109	14.2622	2.69417	8.87448	8.17584	4.11946	4.16181	13.9709	13.5214	2.46584	6.99063	0.903939	6.7752	2.64189	2.56453	RIT1
	NAB2	3.37895	1.44028	3.52547	13.7354	2.45166	7.11904	7.78847	4.25577	3.86922	13.4163	13.512	2.08577	5.91768	0.912346	6.34584	2.77502	2.28677	NAB2
	CHES1	1.84819	0.952616	1.97792	10.4312	2.05634	6.74849	7.98216	2.65039	3.59067	18.9627	13.4741	1.28483	4.51882	0.902032	5.88295	1.8795	3.13007	CHES1
	GTPBP2	2.74055	3.51024	4.14928	8.94761	4.29207	7.89717	6.5442	4.14975	6.55871	12.9216	13.4599	3.2334	5.0022	0.915584	6.4159	3.61977	1.77246	GTPBP2
	ZW10	3.39659	1.09786	3.09511	6.92039	1.59458	6.33627	5.82228	3.58636	6.63362	13.7611	13.4552	3.28717	3.5594	0.916345	5.58045	5.12119	1.08968	ZW10
	GTL3	6.99069	3.70904	3.18206	10.8315	3.69411	7.03103	8.63364	5.40377	7.74312	18.0633	13.4078	4.9873	8.73737	0.915895	7.87806	7.10312	1.1091	GTL3
	LOC96610	4.09848	2.38884	3.62546	9.31007	2.21912	8.42983	7.58305	5.3553	5.6271	13.3413	13.3794	3.88231	4.8191	0.907072	6.46611	4.4835	1.4422	LOC96610
	CEP57	2.35609	1.0792	3.20814	6.60851	1.21587	3.82585	5.91619	2.25359	4.6955	13.5212	13.3605	2.8626	4.11235	0.904169	5.0012	4.42335	1.13064	CEP57
	RIOK2	2.58183	3.40718	4.6731	12.9178	3.0297	6.24826	6.39746	2.19907	6.19356	17.3887	13.3463	2.57337	4.91797	0.935414	6.60571	3.81587	1.73112	RIOK2
	ENST00000278505	4.86033	1.7965	5.80334	16.2473	3.33865	7.56832	8.76863	4.47083	8.7824	15.1851	13.2942	3.98242	7.43372	0.966311	7.81014	6.34704	1.23052	ENST00000278505
	LOC96610	3.63995	2.44889	3.16249	8.6568	2.05302	9.06901	6.36225	4.59199	5.95949	14.3906	13.2895	3.39099	4.35037	0.900297	6.25888	4.07414	1.53625	LOC96610
	KIAA0376	4.29599	1.84437	2.95601	11.6365	3.38848	7.89254	6.26834	3.64088	3.99328	14.4356	13.2847	3.15553	4.54079	0.911319	6.25639	2.66964	2.34353	KIAA0376
	DKFZP586P0123	4.13375	1.03051	3.06034	8.76638	3.32536	6.11394	7.00786	4.13158	5.84713	11.8573	13.2563	3.27419	5.4929	0.938478	5.94597	3.42609	1.7355	DKFZP586P0123
	KLF12	1.20626	0.368388	2.40393	7.20698	1.42183	4.36313	6.66745	1.69625	4.28353	11.1303	13.209	1.14022	3.80108	0.919355	4.53064	1.59925	2.83298	KLF12
	RIOK2	2.47602	3.58002	4.74265	12.7787	2.71743	6.45669	6.4855	2.21118	5.91735	16.3244	13.209	2.4955	4.636	0.934112	6.46388	3.76884	1.71508	RIOK2
	NAG	3.40011	1.87115	2.51695	8.11733	3.39512	5.59518	6.87874	4.52232	6.92387	17.2688	13.1806	2.87372	4.32474	0.909394	6.22066	3.76252	1.65332	NAG
	HSPA12A	2.25028	0.475497	1.32151	8.68209	2.50814	4.19639	5.31166	1.90222	3.86922	16.2794	13.0338	2.13953	6.34246	0.911738	5.25479	1.502	3.49852	HSPA12A
	SLC33A1	2.29261	1.74619	3.44288	7.05104	1.94671	4.66883	6.3153	2.55043	4.59718	12.5244	13.0007	2.48994	3.69123	0.906685	5.10134	3.35713	1.51955	SLC33A1
	KIAA0141	3.58352	3.82426	4.47314	9.87904	6.45804	7.522	9.14427	5.41286	9.22246	17.0739	12.9533	5.60283	6.39739	0.921604	7.81131	4.1065	1.90218	KIAA0141
	SPOP	3.70344	2.19735	3.41245	8.34071	2.75065	5.65076	6.60876	3.50457	4.8453	12.6143	12.9344	3.13699	4.10136	0.920579	5.677	3.78665	1.49922	SPOP
	SDHD	3.49887	3.00228	5.46861	8.95183	2.01316	5.29412	6.93743	3.54395	7.48564	8.85924	12.9344	4.8501	5.50022	0.905459	6.02614	6.28376	0.959003	SDHD
	TNFRSF1A	3.52003	1.5263	2.7017	11.371	4.31865	10.0417	5.30579	3.85897	5.50773	14.0234	12.9154	2.21369	5.82247	0.901964	6.39437	2.60995	2.45	TNFRSF1A
	A_23_P28743	6.14771	2.71098	4.99044	8.82539	5.85011	7.3182	7.2309	3.82868	7.37094	15.6948	12.887	4.65729	6.60612	0.907174	7.23989	7.52871	0.961638	A_23_P28743
	SPFH2	2.1092	2.16813	4.88176	10.7472	3.22902	3.70542	3.67414	4.30121	7.27966	16.6842	12.8492	3.24082	4.68727	0.910772	6.11978	5.66694	1.07991	SPFH2
	UBE2G1	3.29077	2.14866	3.92106	7.7043	2.13275	6.4289	4.90668	1.98098	4.81487	14.3532	12.8444	2.84777	4.74586	0.901318	5.54771	3.59976	1.54113	UBE2G1
	EIF1B	4.53584	4.38333	5.13824	15.6615	5.15248	10.0046	7.8413	4.90701	7.55118	13.6486	12.8397	3.98984	6.25458	0.919123	7.83909	5.64665	1.38827	EIF1B
	DDX18	4.82506	4.37684	5.58599	8.78324	4.75051	6.8365	5.83402	2.7867	7.56757	14.2782	12.8066	4.35693	6.23627	0.91296	6.84803	6.10784	1.12119	DDX18
	TNFRSF1A	3.52003	1.53198	2.68432	11.0338	4.31865	9.76378	5.74011	3.86503	5.82841	14.6455	12.7923	2.24892	5.98359	0.912921	6.45819	2.72969	2.36591	TNFRSF1A
	DDX18	5.14955	4.07986	5.46427	8.75796	4.55784	6.73923	5.65794	3.02902	7.55352	14.4731	12.7923	4.23457	6.04219	0.915006	6.81011	6.08094	1.11991	DDX18
	KHDRBS3	4.5958	3.07044	3.06903	9.06984	1.73078	4.55303	6.28595	5.83389	9.11947	13.2889	12.7734	4.26053	5.37571	0.938024	6.38667	5.12299	1.24667	KHDRBS3
	WDR7	2.10214	1.27556	2.48652	8.0499	1.87363	4.90968	5.58164	2.21724	3.82943	11.6174	12.6977	1.99863	4.20756	0.925816	4.83439	1.53389	3.15171	WDR7
	COPS8	3.50593	2.80105	3.82977	9.93805	2.1261	6.45206	7.26024	4.75253	5.40708	11.9922	12.6787	2.92934	5.39402	0.93358	6.08208	4.46471	1.36226	COPS8
	ARRDC2	3.97856	0.791142	2.69953	9.62195	4.36516	5.82677	7.11351	4.73436	6.02503	17.5836	12.6124	1.89851	3.78644	0.904087	6.23361	2.95555	2.10912	ARRDC2
	BSG	6.57802	3.1102	4.3775	11.2614	5.57438	8.07318	6.26834	5.70667	8.08955	14.7804	12.5935	6.94514	9.01567	0.929537	7.87492	6.94141	1.13448	BSG
	EIF2A	2.84283	2.68177	4.0493	8.00354	3.95987	4.51598	7.25437	2.59284	6.44168	13.6561	12.5604	3.5078	5.00586	0.92763	5.92864	5.45278	1.08727	EIF2A
	DDX18	5.0649	4.30706	5.48383	9.13727	4.81031	7.00787	5.90445	3.05931	7.66588	15.1851	12.5367	4.54234	6.26923	0.916182	6.99802	6.15212	1.1375	DDX18
	CR600585	2.1092	3.025	4.04495	11.8051	2.1261	6.38258	6.66745	3.78021	4.68145	17.9283	12.5178	3.81556	7.78526	0.901256	6.66685	4.34623	1.53394	CR600585
	TNFRSF1A	3.39306	1.47112	2.78647	11.43	4.60435	10.0648	5.51708	3.54092	5.74882	14.7204	12.4799	2.17661	5.66134	0.905944	6.43038	2.69403	2.3869	TNFRSF1A
	AGPAT3	5.13544	2.8684	3.46679	7.78017	4.64421	6.10931	7.88825	4.01042	6.87237	14.9603	12.4799	4.95393	5.07177	0.905959	6.63394	5.60394	1.1838	AGPAT3
	ATG5	4.34185	3.72932	6.02939	9.38593	3.83031	8.72163	9.44947	4.74647	6.41125	13.4013	12.442	4.44037	6.70866	0.900947	7.20292	6.07797	1.18509	ATG5
	COG5	2.96275	2.56898	3.5559	8.01618	2.76726	6.74386	6.19791	2.67765	4.51526	13.9259	12.4231	2.21369	4.57009	0.901703	5.62604	4.18142	1.34549	COG5
	C12orf31	6.19709	5.43088	7.04225	12.922	6.98292	10.3011	8.6043	3.85291	7.71035	14.4356	12.4136	4.90572	7.97935	0.901075	8.36754	6.6137	1.26518	C12orf31
	PHF23	5.73505	2.0732	3.71892	12.3909	4.61431	8.59657	6.05705	4.28909	5.04192	12.9966	12.3947	3.20745	4.73488	0.900287	6.60389	4.60504	1.43406	PHF23
	ATG12	2.92748	2.97956	4.54051	7.7886	2.79051	5.00232	6.75549	3.42279	5.6154	11.5575	12.3852	3.23896	5.82979	0.918443	5.75647	3.8709	1.48711	ATG12
	VAPA	3.42128	2.49108	2.65389	8.63152	4.02631	5.44697	7.57131	3.13806	5.20577	15.8447	12.3757	2.3101	6.83316	0.902074	6.14999	3.74327	1.64295	VAPA
	ZNF385	2.28908	1.04025	2.67345	7.16905	2.6078	4.77073	5.52882	2.68371	3.61408	11.0328	12.3189	2.00234	3.29574	0.902805	4.69437	1.62103	2.89592	ZNF385
	SRFBP1	2.80403	3.15158	3.97322	6.59165	3.4217	5.15053	5.55229	3.2259	7.86016	12.7567	12.2574	3.50223	4.44558	0.912641	5.74561	5.25629	1.09309	SRFBP1
	TNFRSF1A	3.35073	1.65612	2.82342	11.3542	4.48807	9.7962	5.57577	3.55607	5.32281	13.1989	12.2195	2.18959	5.06079	0.900887	6.1994	2.5933	2.39054	TNFRSF1A
	TNFRSF1A	3.32957	1.30153	2.47348	9.99705	3.72733	8.36962	5.28231	3.35009	5.11214	12.8392	12.1863	2.17105	5.45628	0.921822	5.81507	2.48527	2.33982	TNFRSF1A
	ZFP91	6.14419	3.64331	5.71205	13.1749	3.76719	10.2362	9.22644	6.11256	8.21829	17.8384	12.1674	5.11708	8.49202	0.926824	8.45	5.30553	1.59268	ZFP91
	TBRG1	3.62937	2.06508	5.31647	19.9351	7.0095	11.3478	11.5565	4.13158	9.84977	18.0408	12.1295	3.97501	8.82159	0.901732	9.06216	4.77921	1.89616	TBRG1
	C14orf130	3.71755	3.09316	3.40593	9.28057	4.65418	5.72487	8.73342	4.13158	6.50956	13.5812	12.1295	3.26677	5.06811	0.934917	6.40742	4.25331	1.50645	C14orf130
	HS1BP3	5.30474	2.27362	4.04712	9.90433	4.27879	7.57295	8.82146	5.71273	6.49317	13.3638	12.1295	3.54117	6.02754	0.929309	6.88238	6.12375	1.12388	HS1BP3
	TRIM44	3.77398	1.97258	4.3362	8.04147	3.45492	5.86383	5.28231	2.42321	6.77406	13.4313	11.997	2.89783	3.66193	0.933981	5.68543	3.89341	1.46027	TRIM44
	AK026687	2.01749	1.76242	3.30812	8.09205	4.21234	5.62297	5.6462	2.62616	5.0466	11.7074	11.9875	2.18774	3.95489	0.922282	5.24399	4.10938	1.2761	AK026687
	ACO1	3.19201	4.24052	3.22335	9.63459	5.14916	6.68828	5.30579	4.72527	6.60553	13.5887	11.9686	3.20003	5.85177	0.916656	6.41335	4.99772	1.28326	ACO1
	ADCY9	2.65942	0.689713	2.27786	9.82004	1.64109	4.88652	5.51121	2.4111	4.06818	15.9122	11.9402	1.59074	3.99883	0.932311	5.18516	1.45988	3.55177	ADCY9
	HARS	3.76693	2.46512	4.87307	9.289	4.05953	6.70681	6.55593	5.18265	6.90982	15.6648	11.8455	4.12704	7.06753	0.923414	6.80875	4.57276	1.48898	HARS
	NCOA1	2.30672	1.60176	2.01269	6.98782	2.34204	4.02964	3.7387	1.78106	3.91135	11.0628	11.8407	2.21369	3.96221	0.915219	4.44548	1.85834	2.39217	NCOA1
	C6orf64	4.87444	1.95716	1.9301	8.7706	4.27879	6.76239	5.65794	2.82304	5.78159	13.896	11.8313	1.73536	3.94024	0.915333	5.71068	4.66946	1.22299	C6orf64
	ENST00000382579	3.82336	2.05453	3.87324	9.31007	3.63099	6.79018	7.58305	4.43145	6.50254	17.9433	11.8265	4.36806	3.91094	0.900455	6.6191	5.73817	1.15352	ENST00000382579
	TLR2	3.35426	1.01104	1.32586	12.9641	1.17932	8.25382	5.86336	3.72872	3.95817	12.0522	11.7981	2.29898	5.33543	0.91076	5.62488	1.62755	3.45604	TLR2
	NPL	2.27144	1.19118	0.949835	7.11847	1.52149	2.48263	4.00282	2.2445	4.26714	8.21466	11.7981	1.95042	3.14926	0.91396	3.93554	1.6793	2.34356	NPL
	SRA1	5.38939	3.27168	5.25561	10.6967	4.74387	7.25336	7.88238	6.8577	9.09138	14.2033	11.7745	4.53121	8.9937	0.948005	7.68805	4.53499	1.69527	SRA1
	THC2314239	4.78626	1.73321	3.98626	11.4427	3.47485	5.42381	8.99167	5.27655	6.95195	11.9322	11.7508	4.07142	4.21122	0.945912	6.46407	5.95904	1.08475	THC2314239
	SLC25A17	5.07901	2.66797	5.21431	10.8821	4.34523	8.61047	8.51039	5.26443	5.62242	13.3863	11.6845	4.8501	5.15234	0.910831	7.02074	5.12919	1.36878	SLC25A17
	EXOC8	2.75818	3.26356	3.49504	10.3721	2.92339	6.36406	6.5618	2.82002	3.88092	12.292	11.6466	2.40651	3.93291	0.910188	5.59363	4.34519	1.28732	EXOC8
	TMEM14A	3.5024	4.38009	5.03391	9.12884	3.96319	8.09171	7.46566	3.50154	7.93038	13.1914	11.6466	4.09366	6.75992	0.942606	6.82226	6.31931	1.07959	TMEM14A
	SF3A1	3.2167	3.10614	3.75152	7.27441	3.05628	6.16952	7.44219	4.47689	5.73946	13.2289	11.6324	4.26794	5.55149	0.905188	6.0703	3.58209	1.69462	SF3A1
	LOC91137	1.66479	1.96528	2.48652	5.47478	2.09953	4.28439	4.60735	1.94463	6.26846	10.9879	11.6277	2.09504	4.34305	0.915054	4.6038	2.94011	1.56586	LOC91137
	RAB10	3.99972	3.45344	4.55138	9.21313	4.94984	7.29041	6.78483	2.68674	6.38082	12.4569	11.6277	2.9998	5.37205	0.931979	6.28975	4.25409	1.47852	RAB10
	ZNF580	4.50762	2.87245	3.3429	11.6155	3.93994	6.91061	6.55593	5.64609	6.334	14.3607	11.6135	6.3055	6.43767	0.939931	6.9571	3.25057	2.14027	ZNF580
	CR601694	1.73533	1.10679	3.29073	9.65567	3.44163	7.34136	6.23313	3.2259	6.31528	10.2308	11.6087	1.95784	2.71715	0.928885	5.29695	3.45608	1.53265	CR601694
	GTDC1	2.47602	1.40702	2.31916	9.83689	2.04638	6.87355	6.53833	2.7867	3.18339	11.1078	11.5898	1.96155	3.48616	0.908638	5.04713	2.11817	2.38278	GTDC1
	ENST00000265806	4.42297	1.96041	3.13858	9.71889	3.99973	6.86892	7.58892	4.65863	5.68562	11.2652	11.5898	4.49042	7.04189	0.939312	6.34077	2.76399	2.29407	ENST00000265806
	DDX52	4.4794	1.77053	3.95149	7.29127	4.2057	5.50255	5.74011	4.88278	6.1327	10.3957	11.5188	3.92866	5.05346	0.916783	5.75794	5.68461	1.0129	DDX52
	DDX18	4.56405	3.64169	4.47748	7.55679	3.99641	5.64613	5.15319	2.82304	6.91216	13.4987	11.5141	3.81556	5.47092	0.91209	6.08232	5.58126	1.08978	DDX18
	C6orf113	3.64701	3.11101	3.67327	8.29435	4.30536	5.6415	6.43268	2.79275	6.37614	15.455	11.4857	3.47442	5.36107	0.916096	6.15771	5.39599	1.14116	C6orf113
	LOXL3	4.40886	0.91529	1.99965	9.72731	2.04638	6.69291	7.20742	3.39856	4.2648	11.8873	11.4478	2.82552	5.83346	0.927829	5.58886	1.47149	3.7981	LOXL3
	AK092450	2.68059	0.850376	3.29508	8.05833	2.16265	5.13664	7.40697	2.84122	4.02839	9.8486	11.4288	2.0765	2.77574	0.906598	4.81461	1.39755	3.44505	AK092450
	MTMR3	2.58183	1.8322	2.64519	7.77174	2.69085	5.77582	5.22362	3.19864	3.6211	12.232	11.3342	1.9393	3.25546	0.901935	4.93092	2.02558	2.43432	MTMR3
	WDR41	1.48843	2.22737	2.86037	7.76331	1.39858	4.94673	4.8069	1.62355	3.93242	12.7717	11.3057	1.93559	3.59235	0.920189	4.66562	1.87261	2.49151	WDR41
	A_24_P272523	4.20429	2.17138	4.49922	11.0128	4.66414	7.38305	7.60653	4.70406	4.81721	10.9879	11.2963	3.21486	5.91036	0.906408	6.344	4.13745	1.53331	A_24_P272523
	THUMPD1	3.75988	4.08959	4.95131	11.7335	5.33187	7.53126	7.30133	2.79881	6.61021	17.6735	11.2489	3.93051	5.63571	0.903079	7.1228	5.13919	1.38598	THUMPD1
	MAN2A1	2.20796	2.19978	3.6298	7.20698	2.49153	4.41871	8.38127	2.72006	9.77487	13.896	11.2395	4.76296	7.47034	0.911234	6.18459	4.87935	1.2675	MAN2A1
	UGCGL1	7.40688	3.877	7.92906	12.4457	8.46788	9.06901	10.189	5.8036	11.3244	15.8747	11.2253	5.55463	9.05962	0.909482	9.09437	7.10219	1.2805	UGCGL1
	UBE2B	3.86569	2.9893	4.49487	13.7228	3.58116	6.58638	6.00423	3.83474	6.66639	10.9729	11.2158	3.43364	6.50359	0.937905	6.45165	4.79942	1.34426	UBE2B
	ZBTB20	2.50423	0.823599	1.64102	13.9672	3.16922	7.20704	6.98439	2.09911	3.23956	13.2064	11.1921	1.18842	5.21825	0.905686	5.57235	1.3897	4.00974	ZBTB20
	ENST00000380494	1.84819	1.76891	2.82125	8.50929	2.24902	4.6642	4.94189	2.69886	3.43618	11.3326	11.1542	1.37939	2.6549	0.915067	4.57377	2.77337	1.64917	ENST00000380494
	WDR39	5.21304	2.61604	4.71005	8.85489	4.92326	7.03103	7.47153	7.21512	7.0409	12.2246	11.0974	3.47628	6.02754	0.900271	6.76167	6.13268	1.10256	WDR39
	ATP9B	1.9399	1.4979	2.00835	6.75602	3.03967	4.64104	3.57436	1.81741	4.65336	11.1228	11.0501	2.28044	3.08335	0.923196	4.42036	1.88037	2.35079	ATP9B
	MIS12	2.29966	0.783839	2.20396	8.11733	2.60448	4.06207	4.7306	1.97492	3.47598	12.5918	11.0312	1.34787	2.0104	0.918299	4.40262	2.78567	1.58045	MIS12
	MTERFD2	3.84453	1.84681	3.39506	7.9066	2.42841	6.00278	7.26024	3.99225	5.69967	13.7011	11.0264	3.77107	5.14135	0.931277	5.84741	4.28359	1.36507	MTERFD2
	PPT2	2.90632	1.10679	2.44957	7.8181	1.8836	5.10885	4.68365	2.24147	3.90901	9.57128	10.9412	3.53375	5.20727	0.931617	4.72007	3.67295	1.28509	PPT2
	FOXO1A	1.46727	0.597211	2.23874	8.74953	1.02983	4.02964	4.47236	2.27782	3.16466	11.5575	10.927	0.923299	4.58474	0.935047	4.3092	2.06252	2.08929	FOXO1A
	OXA1L	4.44413	2.25577	3.58199	10.8147	5.08936	6.61881	10.6703	6.18525	9.36758	12.9141	10.9128	4.61093	4.85572	0.926432	7.10165	4.48311	1.58409	OXA1L
	REV3L	2.41253	2.48216	2.62563	8.75796	3.50143	5.30338	8.05259	2.55649	4.85466	13.0565	10.8891	2.06166	5.68698	0.92182	5.55701	3.02136	1.83924	REV3L
	PTPN23	3.92565	2.44402	3.36029	7.76752	3.51472	5.25706	7.52436	5.2614	5.59433	11.2277	10.8891	3.81185	6.48894	0.916202	5.92823	3.9186	1.51284	PTPN23
	INTS4	3.6329	1.83869	4.16449	9.59245	3.5878	5.88235	7.64174	3.56213	5.17066	11.3476	10.8654	3.28161	4.71657	0.945988	5.79111	3.81338	1.51863	INTS4
	DDX18	4.16902	3.75772	4.60572	7.73381	3.8735	5.9333	4.87146	2.56861	6.52828	12.6443	10.8276	3.59308	5.36107	0.91758	5.88211	5.37881	1.09357	DDX18
	JUB	2.46896	2.83513	1.741	10.1825	3.72068	6.70218	5.50534	2.07185	4.48015	10.4032	10.8086	1.45355	2.5487	0.904551	4.99399	2.95344	1.6909	JUB
	ATF7IP	3.80926	1.33318	2.27352	5.92995	2.35533	4.48356	4.92429	2.63222	4.66272	10.2308	10.785	2.61787	4.07207	0.916615	4.62383	2.35479	1.96358	ATF7IP
	METTL8	3.73519	1.31614	2.54086	6.67594	3.60109	4.33534	5.72837	3.44702	6.01098	11.4526	10.7187	3.06839	4.00615	0.935095	5.1259	3.66147	1.39996	METTL8
	C11orf74	2.28555	1.33561	1.59537	7.7886	1.48827	4.85873	3.70936	1.47513	2.78078	7.8399	10.6997	2.29156	2.79771	0.900467	3.91895	2.53186	1.54785	C11orf74
	ENST00000368192	2.94159	2.05697	3.15163	8.46293	3.36522	5.60445	6.10987	2.08396	4.48015	15.5974	10.6808	2.59562	5.39402	0.902277	5.57881	3.7069	1.50498	ENST00000368192
	EXTL3	4.73335	3.13617	2.62998	10.1741	5.49465	7.48031	8.70407	3.70752	6.28485	13.2814	10.6429	3.85264	7.85118	0.915482	6.76716	2.88906	2.34234	EXTL3
	A_23_P331087	4.03499	2.88057	6.0859	8.34492	3.12272	5.77119	7.42458	3.93772	7.88824	12.4644	10.624	3.59679	5.39769	0.941734	6.2749	5.64688	1.11122	A_23_P331087
	CDR2	2.41253	1.76161	2.71475	7.22805	2.01648	3.91385	5.85163	3.29557	3.48066	10.0585	10.6051	1.51658	3.61066	0.907623	4.49738	3.29777	1.36376	CDR2
	ABI2	2.85694	1.59446	1.89098	7.2702	1.70088	4.43724	4.84799	2.47774	3.61876	8.65687	10.5435	2.31381	4.22953	0.92725	4.34145	1.9823	2.19011	ABI2
	THAP1	4.24661	1.69507	3.87324	8.90125	2.06631	6.46596	5.53469	2.65342	3.6843	10.0735	10.5435	2.73653	4.78614	0.908085	5.17388	3.69357	1.40078	THAP1
	THC2403644	2.32082	1.48491	2.02139	7.6453	4.37845	5.17832	5.69316	3.36221	4.24374	9.52631	10.5151	2.06908	3.16391	0.90425	4.73867	2.81776	1.68172	THC2403644
	ATP5L	2.22207	2.56898	3.81238	8.89704	2.76394	5.77582	4.87146	2.74429	4.52696	10.066	10.5056	3.61904	4.18925	0.935891	5.12022	4.76108	1.07543	ATP5L
	FXC1	2.47602	3.79586	4.35142	8.12576	2.60448	5.01158	5.84576	3.18653	4.99511	9.86359	10.4678	2.97013	3.32869	0.911774	5.15559	5.2167	0.988286	FXC1
	SAP130	4.51467	3.97681	4.86002	10.9243	5.28869	6.98472	7.63587	5.07361	8.66537	17.1638	10.463	4.80746	6.70866	0.923917	7.46669	5.43179	1.37463	SAP130
	ENST00000290607	2.8252	0.844696	1.47366	9.49551	2.87024	5.63224	6.80831	2.57164	3.71239	12.5169	10.4394	1.60928	5.25853	0.929744	5.08138	1.12899	4.50081	ENST00000290607
	DSCR3	2.7088	2.83837	2.19092	6.98361	3.03967	5.48402	5.77533	3.84685	4.51994	10.0285	10.3778	2.86631	4.48953	0.915333	5.01151	3.56892	1.40421	DSCR3
	TLR2	2.86047	0.887702	1.12154	10.3721	1.14943	7.32747	5.58751	3.52881	3.72643	12.1271	10.3494	2.0079	4.88868	0.921007	5.07189	1.4295	3.54802	TLR2
	ENST00000370395	3.66112	2.70692	4.62963	11.4047	3.27221	6.82723	5.91619	4.05283	7.71503	9.89357	10.3494	5.32844	6.61345	0.962765	6.33621	5.4173	1.16962	ENST00000370395
	AARSD1	4.1796	2.23954	2.99078	7.7043	4.10604	5.1598	6.50311	4.71315	5.46793	11.6324	10.2831	3.19818	4.01348	0.922178	5.55319	4.63549	1.19797	AARSD1
	MTO1	2.64532	2.21439	2.54738	5.7403	2.22909	3.57573	6.14509	2.5989	6.50956	12.6668	10.2358	3.22969	3.58869	0.91279	4.91744	3.54267	1.38806	MTO1
	DCTN6	2.19385	2.59657	2.66041	7.63687	1.91682	5.25243	6.89048	1.8265	6.0063	8.48449	10.2074	3.04244	4.83741	0.945591	4.88861	2.81256	1.73813	DCTN6
	UBE2H	2.72291	1.60663	3.43419	9.7526	2.95329	6.90134	4.10846	2.34446	4.10563	9.93854	10.179	1.49619	3.80841	0.908833	4.8732	3.04644	1.59964	UBE2H
	ARNTL	1.44258	1.11815	3.47766	9.30164	1.80387	3.58499	3.22221	1.67202	3.40576	8.71683	10.1695	0.980774	2.36561	0.910065	3.9432	1.16334	3.38954	ARNTL
	RPS6KA5	4.03146	2.99985	4.34924	9.71889	4.87011	4.52987	10.142	4.05283	7.98421	15.8222	10.1506	5.12821	6.86612	0.901388	6.97274	6.02497	1.15731	RPS6KA5
	TBP	2.92043	1.77865	2.67997	7.18169	3.72068	5.77119	5.47013	2.34749	5.87288	10.7705	10.1411	2.56966	3.84503	0.951338	5.00534	3.2215	1.55373	TBP
	LOC133957	5.05784	1.84519	2.88211	10.5323	4.25221	7.58685	6.13922	3.6742	5.10746	12.8242	10.1411	2.46584	3.31405	0.905485	5.8325	4.46297	1.30686	LOC133957
	TMEM101	2.80051	1.82409	2.84733	6.76866	2.54468	4.77073	6.56767	3.03811	4.43099	10.2683	10.1127	2.93676	3.5594	0.926893	4.80538	3.69979	1.29883	TMEM101
	ZNF364	2.99097	1.90361	2.69084	7.36713	2.25234	5.81288	5.56403	2.9745	4.03541	9.57877	10.0701	2.22111	4.59206	0.927609	4.77336	2.4926	1.91501	ZNF364
	INCA	2.07393	1.73564	3.0386	8.01618	1.47499	3.87216	6.39746	2.18089	3.89965	7.90736	10.0417	3.14626	5.01318	0.916556	4.52292	1.65269	2.73671	INCA
	U69195	3.46713	2.60306	2.52999	9.09512	2.87024	6.18805	5.40556	2.59284	4.75167	14.1508	10.0369	2.47326	3.69855	0.9202	5.37409	2.58576	2.07834	U69195
	SP110	2.89221	2.07969	3.68197	6.7518	2.352	5.32654	5.92793	3.56213	4.05648	10.3957	10.0322	2.22853	4.80079	0.904225	4.92985	2.31231	2.132	SP110
	TLR2	2.72291	0.829279	1.13024	9.16256	0.980001	6.39648	5.00059	3.04719	3.21148	9.94604	9.95171	1.8021	4.29178	0.91934	4.49787	1.30563	3.44499	TLR2
	TIAM2	2.82872	1.32831	1.98009	7.51886	1.76732	5.54423	5.51708	2.18089	3.71239	12.4344	9.94224	1.4795	3.90362	0.923602	4.62598	1.19458	3.87247	TIAM2
	MOBKL2C	2.86047	1.45083	1.90402	10.5028	2.33872	5.09495	4.71886	3.132	2.94697	12.262	9.85702	1.96526	2.55969	0.908332	4.73797	1.90624	2.4855	MOBKL2C
	TPP1	1.64715	0.98345	1.7736	6.56214	1.44841	3.57573	3.84435	1.83256	5.07235	8.04227	9.82861	1.36455	3.20419	0.962183	3.78303	1.68589	2.24393	TPP1
	A_24_P101493	2.42664	1.48086	1.98444	6.63379	2.83038	3.77026	4.94189	2.37475	4.0635	10.3433	9.75286	2.23223	2.67321	0.93127	4.26985	2.84625	1.50017	A_24_P101493
	SEH1L	4.31716	5.17853	4.78612	9.55873	5.91655	6.37332	7.79434	4.04677	7.58863	14.1733	9.72446	6.06634	6.67204	0.909915	7.09202	6.88535	1.03002	SEH1L
	PURB	2.37726	2.36775	2.63215	8.02461	2.90678	4.6642	6.5618	2.73217	5.30174	11.1003	9.71499	2.59191	6.18134	0.94881	5.16592	4.34291	1.18951	PURB
	DDX18	3.66464	2.85622	3.67762	6.05218	3.09614	4.44187	4.63083	2.24147	5.52411	11.0703	9.70552	3.19632	4.85572	0.912044	5.001	4.70853	1.06211	DDX18
	FLJ13639	2.47249	1.68452	3.49939	10.0561	4.79702	4.98379	6.66745	2.53832	5.75818	12.8616	9.64871	1.81137	4.46756	0.937616	5.4805	3.84301	1.42609	FLJ13639
	KIAA1627	3.32252	1.30478	2.01052	7.70009	3.77384	4.40945	4.46062	1.82953	4.13372	11.2727	9.63924	2.42134	3.28841	0.928951	4.58206	2.86006	1.60209	KIAA1627
	ARFIP2	3.73166	2.03506	4.10146	6.98361	3.86685	5.48402	7.04308	5.1675	6.62425	10.793	9.6203	4.26238	6.43035	0.924813	5.85719	5.10824	1.14662	ARFIP2
	NAT12	1.86936	2.06833	1.62146	6.17862	2.67092	4.92821	5.55229	1.72957	4.54101	10.6881	9.61557	1.9393	2.18617	0.916953	4.27607	2.91834	1.46524	NAT12
	SMTN	4.50409	2.43753	2.70605	10.8147	4.43492	8.56878	8.83907	4.5617	7.45053	12.9441	9.61083	3.67466	8.13681	0.920217	6.82183	3.2922	2.07211	SMTN
	AP1S2	1.02991	0.376502	1.18458	6.44835	0.983323	3.23298	4.80103	1.41758	1.72277	7.94484	9.58243	0.769416	2.77574	0.903196	3.2515	0.930147	3.49568	AP1S2
	TLR2	2.63121	0.793576	1.01287	9.06984	0.996612	6.33627	4.81864	3.28346	3.17402	10.838	9.57296	1.83547	4.5115	0.918334	4.5288	1.29727	3.49101	TLR2
	OGFOD1	3.23081	2.10647	2.38002	7.57786	3.37519	5.13664	5.54056	4.83431	5.70201	10.006	9.49721	3.04058	5.02417	0.949769	5.1886	4.36488	1.18871	OGFOD1
	C8orf58	2.06687	0.985073	1.16284	7.23227	1.94007	4.92821	4.578	2.25359	2.54203	7.82491	9.4688	1.53327	3.20785	0.905974	3.82491	0.997642	3.83395	C8orf58
	CRSP9	1.49549	2.43266	3.10598	6.38935	2.94333	4.38166	4.94776	2.06579	4.09159	9.83361	9.45933	2.41022	3.33968	0.915061	4.37665	3.23503	1.35289	CRSP9
	C12orf5	4.47587	2.70692	6.35542	8.46293	5.19899	5.63224	5.65207	3.48337	7.13921	11.8423	9.45933	3.43734	5.57346	0.912272	6.10919	5.12003	1.19319	C12orf5
	TLR2	2.46896	0.972902	1.13893	10.0139	1.07302	6.93377	4.88907	3.13806	3.22786	10.6581	9.44039	1.70755	4.44558	0.912224	4.6237	1.31287	3.52183	TLR2
	SRP46	1.88347	0.720548	1.44975	5.29776	1.40854	2.66327	3.11069	1.40546	3.02422	7.37521	9.44039	1.2941	1.79801	0.910031	3.14396	2.75428	1.14148	SRP46
	TLR2	2.6171	0.785462	1.00852	8.81274	0.960069	6.18342	5.08276	3.10171	3.2302	10.6281	9.42146	1.70755	4.51882	0.922448	4.46599	1.28673	3.47081	TLR2
	MARK3	3.21318	1.2358	2.36481	5.95103	3.23899	4.10375	5.59925	2.94723	4.20862	9.12907	9.40725	2.53258	3.80108	0.920006	4.44097	2.53474	1.75204	MARK3
	RBM4B	1.78471	0.663748	1.45409	5.51271	1.8537	3.67763	4.09672	1.63264	3.85752	10.9354	9.38832	1.72794	2.10927	0.924137	3.74572	1.89496	1.97668	RBM4B
	PHYH	2.25028	2.52679	2.4061	8.99397	3.71404	5.8453	3.92065	2.72006	4.60655	13.5212	9.38358	1.8911	3.75348	0.903972	5.04101	3.75595	1.34214	PHYH
	ARF6	3.61527	2.4854	2.85603	9.23842	4.97641	4.94673	6.76136	3.54092	6.86769	12.4419	9.35517	2.79215	5.59543	0.952311	5.80561	4.23548	1.37071	ARF6
	TLR2	2.35609	0.789519	0.945488	8.94761	0.950103	6.03983	4.48409	3.15018	3.21616	10.5531	9.34571	1.70384	4.40896	0.924088	4.37621	1.26689	3.4543	TLR2
	TRIM32	2.53245	2.02532	2.51695	8.22691	2.82373	5.30338	5.97488	3.07748	3.72878	9.54879	9.34097	2.36201	2.59265	0.919722	4.61956	3.12766	1.477	TRIM32
	MAP4	2.00339	1.06297	1.49539	6.30505	1.59458	4.18712	3.43937	1.9204	2.33136	7.77245	9.32677	1.39607	2.52307	0.901126	3.48908	1.45454	2.39875	MAP4
	ME2	2.24323	2.0805	2.8908	5.66443	2.96326	3.50625	3.45111	1.50845	5.42112	10.718	9.32203	2.37314	2.77941	0.910917	4.22475	2.77795	1.52081	ME2
	GGA3	2.18679	2.49433	3.08207	6.58743	3.45492	4.4465	6.0277	3.52578	6.32464	10.2383	9.3031	2.04312	3.04673	0.928565	4.8278	3.12909	1.54288	GGA3
	AP2B1	2.29261	3.36905	1.86055	6.88245	1.44176	3.70542	4.74234	2.79881	4.91552	9.75866	9.23208	2.70315	3.30306	0.93626	4.38504	2.40975	1.81971	AP2B1
	SIPA1L2	4.89207	0.939633	4.00148	12.2392	2.64766	6.14173	6.73201	2.84425	5.25727	12.262	9.19421	4.30873	5.48923	0.933261	5.91919	3.11365	1.90105	SIPA1L2
	PGPEP1	2.74407	1.70319	2.78647	9.77789	5.10597	4.66883	6.93743	3.18653	6.62893	9.00165	9.14213	1.86143	2.71715	0.913951	5.09705	3.67977	1.38515	PGPEP1
	FTO	2.35609	1.16196	1.54538	7.08897	1.81383	3.73784	5.01819	2.28994	2.54905	8.09474	9.10899	2.13583	3.58503	0.91887	3.88353	1.80318	2.15371	FTO
	AK095472	3.3719	0.586662	0.956355	7.17748	1.73078	4.25197	3.5098	3.04113	2.80419	9.35392	9.08058	1.34787	2.64391	0.906885	3.83512	2.83714	1.35176	AK095472
	GUSBL2	4.01383	1.60257	2.30829	9.91697	5.11262	6.77165	4.56626	2.88363	5.74414	9.5338	9.07585	2.46955	3.78644	0.912437	5.21428	3.0344	1.71839	GUSBL2
	LOC646644	4.39475	3.08261	4.72527	8.07519	4.68407	6.84113	6.7731	2.98661	5.44453	9.90106	9.05691	3.3261	5.50754	0.91859	5.75376	4.70625	1.22258	LOC646644
	KIAA0317	2.08098	1.71373	1.83446	6.43149	3.46156	4.47429	5.56403	3.28346	4.94829	12.1796	9.0143	1.92076	3.33968	0.909332	4.63436	2.88675	1.60539	KIAA0317
	DLAT	3.24139	1.33886	3.22553	5.78244	1.57465	4.98842	4.26106	2.98661	6.20058	6.6107	9.00956	3.25936	5.01684	0.907167	4.42277	4.78857	0.923611	DLAT
	ZFYVE26	1.79881	1.26745	1.72144	6.81502	2.30549	4.18712	6.13922	2.26873	4.02137	11.8873	9.00483	2.08762	2.78673	0.924756	4.33009	2.0141	2.14989	ZFYVE26
	PTEN	2.6947	3.32198	3.3429	9.01083	2.89017	6.62344	6.24486	2.50197	4.40993	9.31644	8.99536	3.06839	5.69064	0.915294	5.23936	3.26936	1.60256	PTEN
	SASH1	3.34368	1.25447	1.9214	9.289	2.34536	4.72441	6.93743	3.22288	5.11917	8.7618	8.98589	2.1933	7.04555	0.921019	5.0111	1.56343	3.2052	SASH1
	LPIN2	2.29966	1.86953	2.01269	9.71889	2.13939	4.77073	4.01456	2.0355	2.97272	10.1709	8.94802	1.52771	3.13461	0.920653	4.27807	2.00322	2.13559	LPIN2
	MOSPD1	1.95048	0.590719	1.60407	6.86138	1.1162	4.08059	3.94412	1.27825	2.41329	10.9579	8.94328	0.919591	2.1935	0.919629	3.6041	2.62992	1.37042	MOSPD1
	USP32	1.86936	1.84681	1.86924	5.1924	1.44841	3.29782	4.33149	2.56255	4.16181	9.89357	8.93855	1.39422	3.90728	0.916377	3.90104	2.43949	1.59912	USP32
	OGFRL1	2.56067	1.40945	1.78447	7.29127	1.67431	4.66883	3.49219	1.62961	2.851	8.55944	8.91961	1.16432	3.08335	0.922975	3.77604	0.989899	3.81457	OGFRL1
	FGD3	2.15152	0.463325	3.32986	7.51886	2.2457	3.39046	5.23536	3.04719	4.33502	6.17599	8.90067	2.20442	2.38758	0.90073	3.95277	1.63108	2.4234	FGD3
	DNAJB12	2.62768	1.32344	2.5952	5.52957	2.77058	4.77073	3.94412	3.13806	4.23905	9.5338	8.87227	1.96526	3.32869	0.911314	4.20296	2.73443	1.53705	DNAJB12
	DNASE1L1	2.55361	1.24311	2.90384	7.32077	3.32204	4.74757	6.06879	3.09566	3.41278	9.72118	8.84859	1.778	3.05039	0.904947	4.46664	3.42265	1.30502	DNASE1L1
	43526	1.36146	0.832525	1.50843	6.04375	1.69092	4.41871	3.68588	2.41413	2.71992	10.2234	8.83439	1.57591	3.17856	0.910884	3.72984	1.27111	2.93432	43526
	GGA2	2.75466	1.19848	3.05599	5.86673	2.53804	4.21491	4.67191	3.17138	5.30642	10.066	8.80125	2.14324	3.82306	0.941841	4.43169	2.65644	1.66828	GGA2
	C10orf9	3.01919	1.95148	2.62346	7.11426	3.8735	4.50208	7.03721	3.77113	4.27885	9.80363	8.78705	2.31381	4.91797	0.904716	4.92259	3.75249	1.31182	C10orf9
	SLC39A6	2.04218	1.51656	1.43671	7.05947	1.32549	4.71515	3.82674	1.43273	2.56778	6.74562	8.77758	1.09016	3.07602	0.902072	3.50863	1.66361	2.10905	SLC39A6
	DNM1L	4.18665	1.63746	2.73431	6.30505	2.95661	4.97916	5.38209	3.40462	5.44687	12.352	8.7113	2.69574	3.64728	0.906197	4.95685	3.81145	1.30052	DNM1L
	RLF	3.14616	2.95846	3.32986	10.7852	2.88353	7.25336	6.867	3.35009	4.43802	11.1078	8.68289	2.32123	5.57346	0.902986	5.59208	3.90302	1.43276	RLF
	COX7A2L	4.19723	3.63925	4.70353	7.21541	3.67085	6.49838	7.01373	4.8222	9.29502	9.02413	8.66395	4.16041	5.71627	0.915693	6.04772	5.6064	1.07872	COX7A2L
	BF514513	2.5395	0.72217	1.95401	8.64838	2.19919	3.40435	5.23536	1.51148	2.98208	12.277	8.64501	1.48321	4.76783	0.921693	4.33612	1.88568	2.2995	BF514513
	TLR2	2.20796	0.671862	0.930273	7.63687	0.870374	5.25243	4.61322	2.96238	2.98208	9.54879	8.63555	1.63895	3.92193	0.927303	3.9902	1.1654	3.42391	TLR2
	MLKL	1.56955	1.83707	1.92793	5.38627	2.21912	2.60306	2.61768	1.8477	4.41929	7.6975	8.61661	1.37568	2.62927	0.922473	3.44206	1.97928	1.73905	MLKL
	MGC11102	3.05799	0.989942	3.1864	9.21735	3.70075	5.57666	5.75185	3.0896	3.82006	8.36456	8.5882	2.56225	3.90362	0.912867	4.75456	3.45598	1.37575	MGC11102
	SNN	3.0474	2.03425	3.45592	7.96561	2.67092	4.77999	4.72473	2.1082	3.07805	9.11408	8.55033	1.79469	3.91827	0.910441	4.40326	1.95626	2.25085	SNN
	AYTL1	1.49549	0.864982	0.873761	4.91423	0.936815	2.90875	3.07548	1.30248	2.49521	9.74367	8.54086	1.00117	2.28138	0.908952	3.11033	2.39436	1.29902	AYTL1
	RNF5	2.91337	3.38041	3.24291	6.86981	2.58455	4.39555	4.46062	2.79275	3.69366	7.27027	8.52192	2.81069	3.50813	0.903637	4.3419	3.81659	1.13764	RNF5
	TBP	2.83578	1.59527	2.45175	6.27134	3.32868	5.35433	5.15319	2.33234	4.82658	10.718	8.45564	2.51404	3.46785	0.930356	4.56191	2.88854	1.57931	TBP
	CENTG2	3.6329	3.23192	2.6278	5.48742	2.8038	4.70588	4.06151	3.29557	6.01566	10.0884	8.44617	2.89226	4.13066	0.909394	4.72462	3.79999	1.24332	CENTG2
	TLR2	2.13742	0.684033	0.906364	7.93189	0.817221	5.28022	4.22585	2.72612	2.58884	9.15905	8.4367	1.50175	3.69123	0.920001	3.85282	1.09537	3.51737	TLR2
	AK095242	2.45485	0.714868	2.04312	7.51886	2.67756	4.90968	3.6624	1.82347	4.48015	12.0971	8.41776	1.11982	3.11264	0.93213	4.23326	1.99385	2.12316	AK095242
	NICN1	2.89574	1.38267	2.6778	8.37443	3.23234	5.2339	6.13922	3.51972	3.86688	10.006	8.41776	2.87743	3.9439	0.932184	4.81291	2.80031	1.71871	NICN1
	SGPL1	1.90463	0.918536	1.38889	4.75829	1.41519	3.19592	3.43937	2.296	3.23488	8.27462	8.38462	1.37939	2.29237	0.918177	3.29867	1.55427	2.12233	SGPL1
	RHOG	3.30841	1.56687	3.91019	8.44607	3.12936	5.82677	5.75772	4.02254	6.76704	8.07975	8.37042	3.18891	5.76754	0.959434	5.24166	2.39928	2.18468	RHOG
	FASTKD3	4.06321	1.9174	2.69953	8.46715	2.92339	5.07642	4.20824	3.51366	5.31111	9.88607	8.32308	3.14256	3.22982	0.95534	4.82782	4.65514	1.03709	FASTKD3
	WAC	3.85158	2.72802	4.96653	8.70738	3.23567	6.54933	7.88238	3.59544	5.86118	11.1228	8.31361	3.73399	5.90303	0.925992	5.88084	4.0187	1.46337	WAC
	ERICH1	3.00508	1.26339	3.49722	5.38205	3.20909	5.09495	4.94189	1.50239	6.48849	8.28212	8.2994	3.31312	5.14135	0.920919	4.57081	3.26335	1.40065	ERICH1
	A_24_P41530	3.80926	2.80348	3.13858	5.46213	3.86685	4.17786	4.04977	2.01733	5.05129	7.92235	8.2994	3.35947	3.20419	0.900924	4.39707	4.19984	1.04696	A_24_P41530
	TRNT1	1.98222	1.48086	2.34742	5.26405	2.8337	3.66836	4.58387	2.16272	4.40525	10.5531	8.2852	1.74277	2.58532	0.909549	3.99191	2.90233	1.37542	TRNT1
	RBM23	3.28019	1.32993	2.05182	6.60851	3.06292	4.77999	5.90445	3.59242	3.52513	8.96417	8.27573	2.24707	3.03208	0.901534	4.35803	2.67237	1.63077	RBM23
	TNPO1	2.20796	1.94337	2.40393	5.13761	1.70088	2.9736	4.35497	2.6413	5.97353	8.71683	8.26626	1.70199	2.66589	0.934897	3.89909	2.95555	1.31924	TNPO1
	PTD008	4.8568	3.44776	3.54286	8.15948	5.32191	5.61371	7.2485	6.02775	7.35924	10.733	8.25679	4.97247	7.23231	0.909587	6.36712	4.90659	1.29767	PTD008
	A_24_P75708	3.35426	2.04804	4.25143	7.17326	2.26563	6.05373	3.63892	3.19864	5.92204	7.97482	8.23312	4.00096	4.65065	0.931109	4.82812	4.04069	1.19488	A_24_P75708
	SENP6	2.11273	1.59851	1.74752	8.42079	3.34861	4.86336	3.90891	2.28388	2.69886	8.43951	8.21892	2.05054	3.48616	0.901712	4.09064	2.574	1.58921	SENP6
	C14orf43	1.95401	0.976959	1.30195	7.2407	1.92346	2.69569	3.08135	1.44787	3.52513	13.124	8.20945	1.47209	2.73912	0.908383	3.82244	1.64484	2.3239	C14orf43
	C17orf71	2.148	1.33236	1.96053	4.58971	1.68095	3.21445	4.23759	2.56861	3.96519	9.96852	8.19998	1.61299	2.49011	0.901505	3.68992	3.04862	1.21036	C17orf71
	FBXO33	1.6013	0.771668	1.44757	6.13225	1.95336	3.15887	5.22362	1.75683	2.41329	9.63873	8.19051	1.27556	2.52673	0.912741	3.54541	1.96676	1.80267	FBXO33
	ATP6V0A2	2.22912	1.68777	2.48218	5.7993	2.16597	4.29829	4.43714	2.19301	3.87858	9.01664	8.19051	2.03942	2.79771	0.938154	3.93966	2.74089	1.43737	ATP6V0A2
	WDFY3	1.19921	0.542034	1.0346	4.8468	1.31553	3.13108	2.91114	1.15406	2.20028	9.67621	8.15737	0.921445	2.43152	0.904038	3.0401	1.12429	2.70402	WDFY3
	PEX13	3.3719	3.19459	4.88393	8.04147	3.7539	4.70125	4.89494	1.7538	5.90799	8.69435	8.15737	2.92749	6.17401	0.916669	5.11208	4.44735	1.14946	PEX13
	ZBTB24	2.68764	1.70887	1.97357	5.16711	2.45499	4.00185	3.38068	1.98704	3.4315	8.37955	8.15264	2.86631	2.71715	0.90988	3.76222	2.62268	1.43449	ZBTB24
	SPRY1	2.64532	1.04674	1.60407	6.19547	1.98658	3.31635	5.88684	1.62355	5.33685	8.37955	8.1479	1.65378	5.40501	0.945862	4.09446	2.15261	1.90209	SPRY1
	SUMO1	3.26256	3.04123	2.82125	5.95946	2.57126	4.97453	3.53328	2.15363	4.41461	8.63439	8.13843	2.31381	3.58869	0.915236	4.26209	3.44956	1.23555	SUMO1
	USP37	1.71064	0.860925	2.09094	5.05331	1.77729	4.11302	4.15542	2.50803	3.34958	9.44386	8.1337	1.09201	2.53772	0.908096	3.60203	1.82209	1.97687	USP37
	GLT8D3	2.6947	1.70724	2.17788	5.21768	2.15268	4.66883	3.25742	1.38123	3.74516	6.47579	8.1337	2.30269	3.74249	0.90735	3.66596	2.3646	1.55035	GLT8D3
	DDX18	3.4636	3.01364	3.62546	5.7993	2.87689	4.71978	4.18476	2.0143	4.9085	9.57877	8.12423	2.79956	4.02812	0.914708	4.54899	4.08156	1.11452	DDX18
	WBP11	4.4406	2.8546	3.61242	6.38092	4.18909	5.31264	6.24486	3.15624	7.18837	12.0222	8.11476	3.63758	5.20727	0.906662	5.56627	4.29716	1.29534	WBP11
	F25965	2.70175	1.64557	3.03425	9.18785	3.22238	4.88652	5.75185	4.30423	3.57663	9.36891	8.09582	2.15066	4.37235	0.903737	4.79221	2.48534	1.92819	F25965
	PPM1D	1.66126	1.56281	2.01269	5.58436	1.4019	3.13108	4.14955	2.296	2.91654	9.63873	8.09582	1.3145	2.48279	0.909663	3.55754	2.82611	1.25881	PPM1D
	NDST2	2.15858	0.956673	2.0779	6.03532	2.45831	4.87263	4.82451	2.66554	3.54854	7.92235	8.08636	2.18218	3.65461	0.934154	3.95719	1.57766	2.50826	NDST2
	DUSP14	3.01919	1.08894	1.53452	8.07519	1.16271	5.17832	3.83848	2.09002	4.67677	8.40953	8.06742	2.10987	6.71232	0.92121	4.30487	2.14231	2.00945	DUSP14
	PHACTR2	2.41606	2.62821	2.96035	8.366	1.81383	4.14081	5.05928	2.04762	4.43567	9.54879	8.06742	1.90964	5.50022	0.943562	4.5303	2.98033	1.52007	PHACTR2
	SNAPAP	2.93806	2.04236	2.08659	6.579	2.08292	4.27976	5.13558	2.87151	3.09444	7.26278	8.04848	2.02088	3.1456	0.912621	3.9683	2.76553	1.43492	SNAPAP
	GOSR2	2.22912	1.40539	2.00835	6.72651	1.77729	4.37239	5.59925	3.29557	3.40341	6.67816	8.03901	1.95042	2.59265	0.904285	3.85212	2.55837	1.50569	GOSR2
	FBXL11	2.41253	0.955862	1.66493	5.47056	2.19919	3.58499	3.53328	2.32931	2.61693	7.06041	8.01061	1.57406	2.81236	0.909504	3.40192	1.89007	1.79989	FBXL11
	BX648950	1.61541	1.64233	1.66058	5.45792	2.58787	3.52015	3.53328	1.20555	4.47079	10.9729	8.00114	1.93188	2.98814	0.917886	3.81445	1.51844	2.51208	BX648950
	FLJ11151	3.35779	1.54658	2.37785	5.80773	2.45166	5.78509	5.51708	1.7326	5.84713	9.83361	7.98693	2.33235	5.44895	0.9276	4.61733	3.27351	1.41051	FLJ11151
	ING1	2.68059	1.57092	3.81673	8.48822	2.76394	5.4516	5.51708	3.77416	3.81538	8.90421	7.95853	2.85147	4.65065	0.920035	4.78796	4.27283	1.12056	ING1
	RBM18	3.42833	2.50569	4.04712	7.05525	2.39187	4.92821	5.7225	3.25317	4.50356	8.86674	7.95379	3.55971	6.36444	0.917221	4.96772	3.59792	1.38072	RBM18
	ZFYVE1	1.7706	0.727039	1.10416	6.46521	1.6278	3.72395	3.83848	2.01733	2.31966	9.5338	7.93485	1.29039	2.70617	0.923669	3.46611	1.13758	3.04691	ZFYVE1
	ANKHD1	1.80587	2.17219	3.39941	4.93952	2.36529	3.01065	4.00282	2.75641	5.09342	6.59571	7.90645	3.61162	4.1746	0.902073	3.98723	3.29192	1.21122	ANKHD1
	TBP	2.70175	1.64476	2.34742	6.02689	3.22902	5.0579	4.74821	2.06579	4.75167	10.6581	7.89225	2.37499	3.09067	0.924024	4.35303	2.86374	1.52005	TBP
	RHOQ	1.48843	0.748948	1.38237	5.38205	0.976679	2.88096	2.78202	1.36306	1.71107	7.74996	7.87804	1.25517	2.92954	0.908416	2.96372	0.861684	3.43945	RHOQ
	ZNF25	0.927624	0.456022	0.804208	5.28512	1.05309	3.1774	2.61181	1.10862	1.51913	7.64503	7.84017	0.802788	1.66252	0.907835	2.68412	0.622626	4.31096	ZNF25
	SRP19	2.65942	2.13	3.47331	8.26063	3.54794	5.6415	5.22949	2.05367	3.62344	7.95983	7.83543	3.03688	5.2036	0.901724	4.66578	2.81158	1.65949	SRP19
	MBOAT1	3.23081	2.79131	2.8908	6.89088	4.30536	3.66836	5.2647	2.53529	4.90148	10.4482	7.8307	3.19447	3.53742	0.914753	4.72998	2.78449	1.69869	MBOAT1
	SMARCE1	3.40717	1.86709	2.37785	5.64757	2.15932	3.47846	3.97347	1.45999	3.3683	8.94918	7.82123	2.32864	3.4056	0.917824	3.86491	2.79194	1.38431	SMARCE1
	NUP98	5.37881	2.22818	3.96235	8.33228	2.61112	5.69708	5.84576	3.45914	6.11163	12.9441	7.79282	3.63387	4.92896	0.911508	5.6097	6.10496	0.918876	NUP98
	NUDT3	2.52892	0.71081	1.89967	7.83917	1.97661	4.52061	4.39606	1.98704	3.04294	8.25963	7.78809	1.58704	3.23715	0.943621	3.82875	2.30717	1.6595	NUDT3
	RAD51C	4.05262	2.06265	3.57764	6.96253	3.10943	5.91941	6.23313	5.08875	7.40605	10.733	7.78335	4.87791	5.90303	0.922529	5.66996	5.191	1.09227	RAD51C
	TBP	2.56067	1.45083	2.19092	5.50006	2.93668	4.53914	4.66017	2.07791	4.29757	9.02413	7.71707	2.10801	3.0687	0.937117	4.01014	2.66167	1.50663	TBP
	CNOT6L	2.38431	1.87034	3.3342	6.96253	2.61777	4.14081	5.38796	2.38687	2.96336	8.73182	7.7076	2.1692	4.07207	0.910291	4.20991	3.0146	1.39651	CNOT6L
	FLJ30596	3.65759	1.67479	2.43653	7.7886	1.97329	4.19176	3.18112	2.1506	2.81823	9.27897	7.7076	2.09318	3.24447	0.905485	4.01513	4.31508	0.93049	FLJ30596
	MAP3K8	1.77765	0.451154	1.25413	7.00468	0.989967	3.88143	3.76805	1.43878	1.68064	8.67936	7.69813	1.31264	4.77516	0.903365	3.43937	1.31056	2.62434	MAP3K8
	KLF11	2.20796	0.774102	1.37802	6.04375	1.3421	4.07133	4.60148	1.62961	2.88377	11.7224	7.66499	1.14764	3.36165	0.904277	3.75606	2.20683	1.70201	KLF11
	MTA2	4.34537	2.6128	3.68632	7.11426	4.47811	5.48402	4.55453	3.0684	5.24791	9.02413	7.65079	4.4348	6.43767	0.91058	5.24147	3.64138	1.43942	MTA2
	PIGH	2.41253	1.60176	2.19744	5.32305	2.14271	3.60815	5.59925	2.30811	4.21565	9.96852	7.64132	1.70199	2.9149	0.91651	3.97195	3.20047	1.24105	PIGH
	TRIM35	2.04924	1.29342	1.6671	4.31154	1.90685	3.56647	3.83848	1.9204	3.86922	7.15035	7.63185	1.94301	3.03574	0.934318	3.39874	1.94427	1.74808	TRIM35
	MAP3K3	2.39842	0.578548	1.65406	6.08589	1.61451	3.6591	4.22585	2.21118	2.28689	6.06356	7.62238	1.37012	3.44221	0.90125	3.32406	0.933139	3.56223	MAP3K3
	TLR2	2.15858	0.800068	0.952008	7.74223	0.86373	5.65076	4.17303	2.714	2.70822	8.01229	7.62238	1.54439	3.59602	0.908324	3.73367	1.09417	3.41233	TLR2
	DIP2C	1.15336	0.413828	0.880282	5.97631	0.724204	3.59889	3.36894	1.56297	1.65723	8.55194	7.61765	0.459796	1.38421	0.911664	2.87305	0.678927	4.23174	DIP2C
	ITPKB	2.07393	0.510388	1.33672	6.35984	1.82712	2.54748	3.93826	1.97795	3.17871	7.8474	7.60818	1.19399	3.43489	0.954965	3.37191	1.094	3.08219	ITPKB
	ZMYND15	1.81292	0.976959	1.61059	6.22919	1.78393	3.69616	4.00282	2.12637	1.8796	7.15035	7.60345	1.49619	3.66193	0.90141	3.38696	1.39531	2.42738	ZMYND15
	CRSP6	1.66479	0.75625	1.73665	5.56328	1.14943	3.83511	3.54502	1.60538	3.10614	6.73063	7.58451	1.29039	2.02871	0.945828	3.12279	2.23566	1.39681	CRSP6
	RSF1	2.28203	0.668616	1.79099	5.93417	1.8537	3.31635	3.40416	1.59023	1.92408	6.68565	7.50876	1.43501	2.43885	0.906767	3.14097	2.10555	1.49175	RSF1
	C12orf4	2.79345	1.52873	3.08642	6.1744	2.0796	3.93238	5.63446	2.18392	3.29574	8.42452	7.46141	1.92818	3.69123	0.920489	4.0165	2.51816	1.59501	C12orf4
	TRFP	2.01397	1.50033	1.95618	4.79622	1.75404	4.03891	4.20237	1.66293	3.4315	8.462	7.42827	1.47394	2.17152	0.918478	3.45325	2.73024	1.26481	TRFP
	MOBKL2A	1.79881	0.693771	1.99965	5.11653	1.69424	2.87633	2.88766	1.90222	3.6094	6.78309	7.42354	1.57962	2.53406	0.954909	3.14607	0.968583	3.24812	MOBKL2A
	ENST00000278505	2.23617	0.83577	3.22118	6.81924	1.60454	3.38583	4.39019	2.4323	3.80602	6.88053	7.41881	1.63524	2.75377	0.947698	3.64766	2.95101	1.23607	ENST00000278505
	FCGR2A	2.17269	1.26502	1.4041	5.52957	0.843798	4.52524	4.1965	1.80832	2.91186	6.32589	7.32885	1.49434	3.6363	0.91631	3.34173	0.674242	4.95627	FCGR2A
	FBXO28	1.76354	1.68371	1.59755	4.16825	1.568	2.93191	3.50393	1.87799	2.93059	6.88802	7.32885	1.58704	2.31434	0.908325	3.08798	2.99393	1.03141	FBXO28
	AK124426	1.44611	0.516068	1.98226	5.597	1.76732	2.86707	4.40193	1.55086	2.65906	7.00794	7.30045	0.849139	2.52673	0.932815	3.11323	1.29077	2.41191	AK124426
	CR611332	0.94526	0.787085	1.55842	4.67821	1.19593	2.72811	2.39465	1.10862	1.92408	8.01979	7.30045	1.2014	1.50139	0.900876	2.71872	1.53168	1.77499	CR611332
	CDC42SE1	1.65068	0.618308	2.62128	5.71501	1.66102	3.49699	3.42176	1.5236	4.7189	8.10973	7.29571	1.41091	2.43152	0.969353	3.43657	1.48526	2.31379	CDC42SE1
	RSF1	1.85172	0.538788	1.40845	4.93109	1.51817	2.87633	3.1283	1.24796	2.44372	8.18468	7.29098	1.33489	2.10195	0.92692	2.989	1.8634	1.60406	RSF1
	KLHL3	1.43905	1.94256	1.38454	7.69166	3.80373	3.14497	3.54502	1.91434	5.05363	7.95233	7.2673	0.54508	1.47576	0.905308	3.62769	1.84233	1.96908	KLHL3
	TBP	2.43369	1.52062	2.03443	5.09546	2.92339	4.15933	4.56626	2.04156	4.55973	9.93104	7.2673	2.78102	3.28841	0.920375	4.04633	2.59843	1.55722	TBP
	MRPL40	2.65942	1.98556	3.57112	6.45678	2.14604	3.81658	6.02183	3.47125	5.39771	9.75866	7.26257	3.06839	3.60334	0.93902	4.55533	3.84302	1.18535	MRPL40
	ITFG2	4.07026	1.31857	2.84298	6.24605	3.30875	5.08106	4.37845	2.64736	4.66741	6.88053	7.24363	3.40768	2.46082	0.913243	4.19643	2.73876	1.53224	ITFG2
	AK123083	2.18679	0.785462	2.29091	4.77515	1.72746	3.01992	5.83402	2.57164	5.0232	10.4632	7.24363	1.35528	2.97349	0.901053	3.8654	2.7695	1.3957	AK123083
	SRPR	1.91168	0.79601	2.46262	4.77094	1.27566	3.16813	3.46872	2.01733	3.26063	5.48643	7.22469	2.27488	2.52673	0.925528	3.1265	1.58802	1.96881	SRPR
	THC2364018	1.45316	1.93688	2.10833	6.65065	3.62102	3.77026	3.11069	1.76289	4.78444	8.06476	7.19629	1.21253	3.12729	0.932757	3.75378	1.295	2.89868	THC2364018
	RHBDD1	2.49012	0.900685	2.84298	6.4062	2.04638	4.25197	5.6462	2.73823	4.02137	6.53575	7.19155	2.04683	3.35433	0.934934	3.88251	2.71953	1.42764	RHBDD1
	NID1	1.72827	0.30672	0.565119	3.71728	0.797289	3.12645	2.80549	1.28733	2.60289	6.83556	7.14894	1.21438	3.20785	0.912902	2.71874	0.564714	4.81436	NID1
	CDC73	1.66479	1.44759	1.6758	3.68357	1.44841	2.53821	3.22808	1.45999	2.84632	6.22096	7.13474	1.57962	2.32899	0.901493	2.86593	1.92093	1.49195	CDC73
	LDOC1L	1.66479	1.53847	1.61059	5.25983	1.55471	3.673	3.08722	1.60841	2.39456	7.89987	7.12054	1.34231	1.94449	0.910333	3.13067	1.91548	1.63441	LDOC1L
	TK2	2.0704	0.913667	1.23457	7.14797	2.06299	5.05327	4.46062	2.35355	2.57948	7.89237	7.10633	1.21253	2.36195	0.90761	3.57305	1.73176	2.06324	TK2
	A_24_P144556	1.91168	1.18225	1.56277	6.04375	2.4118	3.53868	3.63306	2.45048	2.86973	7.52511	7.1016	1.64266	1.94082	0.926868	3.37034	2.10675	1.59978	A_24_P144556
	M6PR	2.66648	1.16278	1.8475	5.03224	2.59783	3.21445	2.96983	1.20252	3.59535	8.84425	7.09687	1.43501	3.16391	0.917955	3.44839	2.1406	1.61094	M6PR
	SMYD4	1.64362	0.817919	1.21066	5.28512	1.69092	3.11718	3.63306	2.28388	2.2705	7.15035	7.09213	1.29781	2.21913	0.920526	3.05479	1.68105	1.81719	SMYD4
	C9orf80	2.41253	2.73451	3.08642	6.03532	2.2756	3.49236	3.87369	2.62313	3.62344	7.33773	7.08266	3.23711	3.61799	0.93701	3.95635	3.65638	1.08204	C9orf80
	PARP8	1.80234	1.48004	1.5606	5.99317	1.24244	2.09356	3.815	0.92385	2.06452	6.10853	7.07319	0.904759	1.67716	0.90565	2.82609	1.21298	2.32987	PARP8
	EIF2AK3	1.29091	1.57255	2.88428	5.90045	1.63444	3.26077	2.87592	1.0965	3.11785	9.92355	7.07319	1.46653	2.3949	0.903138	3.42245	1.65389	2.06934	EIF2AK3
	CR603195	2.07393	0.939633	2.74517	6.27977	2.02644	4.71515	3.63892	1.9628	3.08508	8.49948	7.03058	1.46096	2.80504	0.92422	3.63561	1.58994	2.28664	CR603195
	RWDD2	1.22037	0.745702	1.45192	3.98702	1.48827	2.6679	3.94999	1.40546	3.34724	7.19532	7.03058	1.01229	1.95913	0.930403	2.88163	1.87288	1.53861	RWDD2
	PRX	1.54486	0.531485	1.10198	4.92688	1.85038	2.76517	2.75267	1.56297	1.63383	6.91051	6.98797	1.04566	2.69518	0.901036	2.79304	1.04498	2.67283	PRX
	TBP	2.3173	1.31127	1.85185	4.84258	2.51811	3.78879	4.45475	1.77198	4.14542	8.37206	6.97851	1.95784	2.7318	0.939971	3.61863	2.48724	1.45488	TBP
	SUSD1	2.55361	2.69881	1.64971	6.11118	2.98319	4.50208	4.34323	2.16878	3.55322	5.74127	6.97377	2.53629	3.347	0.90517	3.7817	2.8826	1.31191	SUSD1
	RNF41	2.60299	1.65693	1.78665	4.99431	1.97661	3.70542	2.77028	1.4721	3.90901	7.91486	6.9501	2.02458	3.2225	0.941382	3.46049	2.14019	1.61691	RNF41
	RBPMS	2.43369	0.530674	1.34107	8.68209	1.42848	5.93793	5.4936	2.4111	4.73763	8.13221	6.94537	1.28298	5.02051	0.92716	4.18287	1.15154	3.63243	RBPMS
	C11orf30	3.59763	1.1506	2.66693	8.98976	3.15594	5.62761	7.9352	3.85897	5.79564	9.77365	6.94537	2.61601	4.99487	0.913288	5.16217	2.84623	1.81368	C11orf30
	SMAP1	1.75649	1.15872	1.97357	3.72993	1.60787	2.73275	4.13194	2.18998	4.3163	8.22965	6.93116	2.06166	2.92222	0.913415	3.36479	2.56353	1.31256	SMAP1
	SPRY4	3.62232	0.968033	1.60407	6.07746	1.94007	3.13108	3.54502	1.50845	7.64481	7.40519	6.92169	3.37245	4.61403	0.918872	4.02728	1.29718	3.10464	SPRY4
	ENST00000342158	1.9399	0.636159	1.38237	5.28512	1.77729	3.10792	3.42763	1.51754	2.13942	5.71878	6.91222	1.18657	2.53406	0.918745	2.88961	1.82117	1.58668	ENST00000342158
	JRKL	1.71416	0.692959	1.65189	5.96788	1.16271	4.15933	2.54725	1.35094	1.98962	6.73063	6.91222	0.99746	1.96279	0.908947	2.91076	1.99203	1.4612	JRKL
	DUSP22	1.2627	0.463325	1.71927	4.49277	1.50821	2.41779	3.43937	1.44787	2.25178	7.55509	6.90276	1.23292	1.65519	0.915137	2.79608	1.08986	2.56554	DUSP22
	CR621244	2.80051	1.92146	1.79099	4.78779	2.28888	4.02964	4.07912	1.56903	4.37247	8.33458	6.90276	1.45355	2.7025	0.927906	3.61795	3.20005	1.13059	CR621244
	TBP	2.23617	1.33399	1.83012	4.82994	2.65763	4.08059	4.50757	1.93857	4.33268	9.6912	6.88382	2.03942	2.92954	0.915765	3.79163	2.48995	1.52278	TBP
	ENST00000295859	1.59424	1.18955	1.44757	5.54221	1.28231	3.20982	2.68811	1.06924	1.95685	7.17284	6.87908	1.30152	2.13857	0.921151	2.88245	1.47652	1.95219	ENST00000295859
	CRSP6	1.8623	0.572868	1.27369	3.95752	1.26902	2.68643	2.74093	1.55086	2.43904	7.83241	6.86488	1.15134	2.07631	0.906934	2.79058	1.74442	1.59972	CRSP6
	SURB7	2.8781	2.01559	2.62346	5.7403	1.98658	4.33534	5.98662	2.81699	4.52696	7.12037	6.86015	2.69203	3.63996	0.943134	4.09403	3.52248	1.16226	SURB7
	MIA3	1.46374	1.43785	1.82577	5.51692	1.87363	3.50162	2.98157	1.57509	2.47181	7.62255	6.84594	1.31264	2.55969	0.923488	3.15299	1.5174	2.07788	MIA3
	MSH3	1.95401	1.65531	2.2257	4.98167	2.0796	3.70542	4.66017	1.68413	2.91186	6.43082	6.83647	1.67788	2.83067	0.917177	3.35644	2.78165	1.20664	MSH3
	COMMD9	2.148	1.03863	3.16032	6.17862	2.352	3.94627	5.35861	3.19258	3.8622	7.85489	6.82227	1.91334	2.68053	0.925023	3.88525	3.32328	1.1691	COMMD9
	STC2	1.34382	1.0938	0.673796	4.46748	0.584679	2.48263	2.75267	2.04762	4.99043	4.79688	6.81754	1.50361	1.31097	0.913391	2.68199	2.15079	1.24698	STC2
	SRA1	3.56941	2.39615	3.61676	7.86446	3.2855	4.70588	4.18476	4.06494	5.00915	7.65253	6.7986	2.8385	5.26219	0.937026	4.71145	2.71904	1.73276	SRA1
	TBCC	2.36668	1.3421	2.42784	5.60121	3.22238	3.4553	3.80326	2.77458	3.13189	6.40084	6.77966	1.66491	2.7025	0.90966	3.51332	2.62638	1.33771	TBCC
	AGPS	2.74407	1.25852	1.8888	4.7035	2.32875	3.4553	4.6543	2.14454	3.39405	8.34957	6.77493	1.94115	3.62531	0.915266	3.6356	2.5736	1.41265	AGPS
	HRH1	1.17099	0.822787	1.26065	5.656	1.31885	3.673	2.24205	1.69322	2.02239	7.00045	6.75125	0.94184	2.8087	0.915565	2.87401	1.4305	2.0091	HRH1
	FAM122A	1.73885	1.07758	2.14745	4.50963	1.61783	2.98286	3.42763	1.59932	2.82526	6.14601	6.73232	1.99677	2.56701	0.937775	3.02835	1.7067	1.77439	FAM122A
	SLC30A1	1.81292	2.50569	1.06938	5.22611	1.16271	2.9736	2.54725	1.50239	2.96804	6.02608	6.6755	1.26629	3.10532	0.913114	2.98779	2.43715	1.22594	SLC30A1
	LOC647065	1.48138	1.30234	1.68232	4.89316	3.17255	3.02918	4.19063	1.81741	5.12385	9.34642	6.63289	1.27927	2.86363	0.916826	3.60116	1.93034	1.86555	LOC647065
	FAM76B	1.28386	0.415451	1.3389	4.33683	0.980001	2.54284	3.13417	1.51451	1.91003	5.78624	6.60922	1.02898	1.89688	0.92031	2.52138	1.87804	1.34255	FAM76B
	ZBTB2	2.84283	1.31208	2.19092	8.34492	2.39519	4.23344	4.8832	2.24753	2.59821	7.8474	6.59975	1.55923	3.42757	0.900472	3.88325	2.69486	1.44098	ZBTB2
	VTI1B	1.73533	1.07352	1.34977	5.03224	2.0796	2.93654	3.04026	1.18738	2.23539	6.28092	6.58555	1.48321	1.84561	0.922754	2.83579	1.63813	1.73112	VTI1B
	FLJ39370	1.99633	1.32912	1.58668	5.01538	1.58461	2.7698	2.86419	1.6175	2.77142	6.89552	6.57135	1.59445	3.17123	0.943827	3.05904	1.42769	2.14266	FLJ39370
	TMEM138	2.49718	1.48086	2.76908	7.18169	2.00651	4.88189	4.63083	2.87454	4.19692	5.43397	6.50507	2.24336	3.67658	0.916016	3.87527	2.71513	1.42729	TMEM138
	DKFZP564J0863	2.43369	1.49952	1.91271	7.18169	2.01316	3.8629	4.98885	1.68413	3.7358	6.74562	6.48613	2.73282	3.69855	0.959503	3.76735	2.25402	1.67139	DKFZP564J0863
	NAG	1.97517	1.01266	1.46062	3.92801	1.78726	2.91802	3.6624	2.13243	3.16934	8.01979	6.47666	1.3868	2.18983	0.906583	3.08608	1.94353	1.58787	NAG
	MAP3K2	2.05629	0.743268	1.44757	5.41577	1.74739	3.06623	2.95809	1.26007	1.90535	7.42767	6.46719	1.09572	2.51941	0.917734	2.93154	1.52307	1.92476	MAP3K2
	SPIRE1	0.98053	0.172023	0.908538	3.2031	0.710916	2.05651	1.98967	1.01775	1.9311	6.47579	6.44825	0.622949	1.55632	0.905971	2.1595	0.762357	2.83266	SPIRE1
	KIAA1826	1.29091	0.475497	1.05199	5.58014	0.850442	2.74664	2.92875	1.50239	1.97557	5.42647	6.43878	0.938132	1.37689	0.92932	2.50635	1.77493	1.41209	KIAA1826
	PTEN	2.05982	2.39696	2.29743	6.51578	2.09288	4.79852	5.37622	2.01127	3.15062	7.19532	6.41985	2.3787	4.31742	0.904316	3.92391	2.44236	1.6066	PTEN
	AV739766	1.68595	1.11166	1.6758	4.54335	1.77729	3.69616	4.16716	2.02944	3.48768	6.59571	6.40091	1.16247	2.87828	0.942783	3.17014	1.59959	1.98185	AV739766
	RARG	1.29091	0.516068	0.834637	4.77515	1.71417	2.89949	2.24205	1.16314	2.24944	4.81187	6.36303	0.949256	1.61125	0.918246	2.41696	0.897461	2.69311	RARG
	ENST00000368149	1.49901	0.694582	1.25196	3.70464	1.97993	2.54748	4.00282	1.24493	3.14593	6.05606	6.34883	1.20882	2.33631	0.925784	2.77087	1.81866	1.52358	ENST00000368149
	C6orf89	2.60299	0.889325	2.29091	5.49585	2.9699	3.37193	4.26106	2.19301	3.4315	5.52391	6.3441	1.78727	3.31039	0.929295	3.42093	2.38607	1.43371	C6orf89
	NNT	1.55545	1.10192	1.44757	4.89737	1.22251	2.43631	2.45334	1.22978	2.60757	7.2253	6.32989	1.05493	1.95547	0.940764	2.73211	2.09054	1.30689	NNT
	RICS	1.56603	1.54009	2.36915	6.15333	2.62441	2.67717	3.03439	1.52663	7.4084	6.90301	6.31569	1.52029	1.9042	0.90385	3.50329	3.75273	0.933532	RICS
	DEPDC5	2.71586	2.18274	3.29073	5.61386	3.43831	5.3358	4.14955	3.48337	4.72592	8.57443	6.28728	3.32239	3.72785	0.908854	4.37293	2.38948	1.83008	DEPDC5
	ZFR	2.36315	1.35184	1.69101	5.40734	1.86699	3.51088	4.39019	1.64173	3.19509	9.2265	6.26361	1.25331	2.51208	0.916937	3.43644	2.80779	1.2239	ZFR
	PIGM	2.6947	1.80786	2.22135	4.74565	3.41506	3.87216	3.75631	2.1506	4.26246	6.71563	6.25414	2.18032	2.22645	0.921298	3.56175	3.12659	1.13918	PIGM
	KIAA1008	1.48843	0.965599	2.29525	4.48856	1.37532	3.05697	3.02852	2.11123	2.9657	6.88802	6.24941	0.993752	2.40955	0.929855	2.94741	3.07392	0.958843	KIAA1008
	CCDC47	3.36484	2.82052	3.51895	6.14068	2.21912	3.65447	3.59197	2.09002	4.51994	8.65687	6.2068	1.83177	3.77545	0.912517	4.03011	3.37621	1.19368	CCDC47
	KIAA0280	1.20626	0.360274	0.78682	4.9901	1.02983	2.57527	2.37117	1.09045	1.4887	8.12472	6.20206	0.813913	1.63322	0.910644	2.51329	0.923514	2.72144	KIAA0280
	OSTM1	1.18157	0.540411	1.38237	6.05218	1.28895	3.41825	3.21047	1.36306	2.21433	4.69195	6.18313	0.730482	2.44617	0.91076	2.66949	1.02936	2.59334	OSTM1
	ACAD8	1.6013	0.587474	2.5213	6.77709	2.53804	4.64104	3.22808	1.67505	2.83228	7.76495	6.15472	1.62783	2.53406	0.91265	3.42178	1.97207	1.73513	ACAD8
	SSBP2	0.874718	0.542034	0.852026	3.8648	0.757425	2.32515	2.96983	1.15103	1.83747	5.9961	6.14525	0.593285	2.15322	0.925332	2.31249	0.55875	4.13868	SSBP2
	SIAH1	1.65773	1.0013	1.26065	4.57706	1.56468	2.51969	3.13417	1.22978	2.27987	7.69	6.13578	1.09943	2.10927	0.921656	2.78919	1.80609	1.54433	SIAH1
	CCDC49	1.68242	1.67965	2.267	5.58014	2.48821	2.99676	2.75854	1.78106	2.64502	6.94049	6.11684	1.37197	2.25575	0.913156	3.1203	1.82163	1.71292	CCDC49
	TRAF6	2.25734	1.45895	1.73883	7.5315	2.0198	3.10792	3.33959	1.96583	3.39405	9.02413	6.09791	1.59816	2.2704	0.932879	3.52342	2.26342	1.55668	TRAF6
	MRE11A	3.44949	0.548525	1.95836	4.22304	1.97993	2.6679	4.27867	1.74169	3.56258	6.91051	6.07897	1.77985	2.61462	0.911719	3.21493	2.72939	1.17789	MRE11A
	LGALS8	1.53781	1.75917	1.75187	4.73722	1.35539	2.57063	2.82897	1.21161	2.33838	6.3109	6.0695	1.0401	2.4242	0.924227	2.76429	1.62785	1.69812	LGALS8
	FLJ20125	1.66479	1.08407	1.89967	4.61078	1.61119	3.20519	3.72109	1.61144	2.91654	5.5314	6.0695	1.28112	2.37293	0.947573	2.89075	2.01339	1.43576	FLJ20125
	CBARA1	1.34382	0.576114	1.09981	3.87744	1.0697	2.86244	2.35943	1.43575	1.74618	6.41583	6.06003	1.15505	1.81632	0.907301	2.44753	1.2235	2.00044	CBARA1
	LOC134145	3.18143	1.15628	2.3735	5.46635	3.15594	4.29365	3.25156	2.55649	4.13138	8.16969	6.06003	1.90407	3.43489	0.9187	3.77964	3.81922	0.989635	LOC134145
	SLC41A1	2.13742	1.15791	1.53886	5.60543	1.42848	3.52015	3.07548	1.78712	2.05048	7.24029	6.02689	1.57591	3.18588	0.918007	3.10233	1.37871	2.25017	SLC41A1
	KBTBD4	1.32619	1.47842	1.36498	3.86901	1.4617	2.6818	2.73506	1.34791	2.83462	6.31839	6.02689	1.2459	1.91153	0.930876	2.66172	1.61253	1.65065	KBTBD4
	MKRN2	1.56603	1.48816	1.8888	6.25026	1.86034	3.29782	3.14004	1.69019	2.49053	7.87738	6.00795	1.69086	2.27772	0.926168	3.19431	2.23272	1.43068	MKRN2
	NRAS	2.34904	1.73564	2.47348	6.34298	1.35539	4.20565	3.45698	1.43575	2.63332	6.03358	5.99375	2.1006	4.18192	0.900565	3.40755	2.16582	1.57333	NRAS
	NUP155	2.06687	1.58959	1.70405	3.67935	1.2358	2.77443	3.1283	1.70534	5.03256	6.36336	5.99375	1.64266	2.42054	0.934767	3.02589	3.72525	0.812267	NUP155
	TBP	2.13036	1.47112	2.19092	5.55907	2.91343	4.31681	4.08499	1.61447	3.50173	7.05292	5.97481	1.86699	2.43518	0.933601	3.47021	2.20673	1.57256	TBP
	DISC1	1.47432	0.454399	0.758564	3.53606	0.803933	2.38073	3.21047	0.972315	2.07856	5.3815	5.96534	0.99746	2.27772	0.92682	2.33011	0.77089	3.02262	DISC1
	PCMT1	2.29261	2.29472	3.14728	4.23147	1.56136	2.95507	4.578	2.39292	4.1899	5.30655	5.95588	2.38612	3.47883	0.903403	3.4439	3.66621	0.939362	PCMT1
	SP1	2.32788	1.2139	1.79534	5.60964	2.73736	4.02964	3.08722	1.63567	3.73112	5.39649	5.94641	1.39793	2.21181	0.932083	3.16311	2.3072	1.37097	SP1
	HEAB	2.70528	2.05129	3.12554	6.70123	1.83044	5.12274	4.20237	2.42927	5.15428	9.45885	5.92273	2.8626	3.77545	0.937013	4.25708	3.28376	1.29641	HEAB
	CNOT7	1.94695	1.21471	2.06921	3.31268	1.96	3.26077	3.6624	1.08439	3.9886	5.18663	5.9038	2.07279	2.93687	0.912729	2.96921	2.40618	1.23399	CNOT7
	FECH	1.44963	0.655633	1.05634	4.10081	0.963391	2.47337	1.91924	1.02987	1.58233	5.36651	5.88012	1.16247	1.68815	0.91376	2.25599	0.7711	2.92568	FECH
	ZNF143	2.06335	1.08082	1.90402	4.21039	1.93343	3.41362	3.54502	1.71442	2.18156	6.52076	5.88012	1.37383	2.47547	0.900022	2.94591	1.75394	1.6796	ZNF143
	TBP	2.19032	1.15385	1.68884	4.56021	2.38522	3.69616	4.03803	1.69019	3.45023	8.01979	5.88012	1.73907	2.51208	0.923562	3.30801	2.25105	1.46954	TBP
	ZDHHC16	2.55714	2.38235	2.80821	6.1449	2.30549	4.77073	3.68588	2.47774	3.83879	7.62255	5.87066	2.28044	2.77941	0.928976	3.80956	2.63683	1.44475	ZDHHC16
	PSPC1	2.148	1.03376	2.22353	4.55178	2.43838	3.65447	3.99108	2.12637	3.13891	6.67066	5.87066	1.68901	3.23715	0.931267	3.29029	2.66447	1.23488	PSPC1
	ALG9	1.79881	0.557451	1.81273	3.97859	0.973357	2.67717	5.07102	2.11425	4.14542	6.98546	5.82331	2.33977	2.80504	0.92121	3.16018	2.22055	1.42315	ALG9
	ZNF555	1.23448	0.772479	1.2563	6.32191	1.3421	2.40852	3.46285	1.58418	1.66894	7.10538	5.80911	1.16061	1.77604	0.917969	2.76176	1.66427	1.65944	ZNF555
	AK057652	1.32619	0.618308	1.1172	3.93644	1.45173	3.39972	2.86419	1.69625	2.68715	6.56573	5.79491	0.96038	2.82701	0.92878	2.71117	1.38004	1.96456	AK057652
	STT3B	2.08098	1.11166	1.6997	4.89737	1.92678	3.39972	3.15178	2.01127	1.90067	6.80558	5.77123	1.59074	2.79771	0.900167	3.01117	2.1635	1.39181	STT3B
	IL18	1.36146	0.543656	1.31716	5.98053	1.39526	2.83001	1.84881	1.00563	4.15011	4.66197	5.72389	1.10499	2.84166	0.948249	2.67424	1.29817	2.06001	IL18
	MAPK1	1.96812	2.28011	3.1864	6.69701	1.74075	3.78416	3.67414	2.32629	3.99796	5.51641	5.70022	2.87002	3.24813	0.932822	3.61459	1.94314	1.86018	MAPK1
	PCMT1	2.41958	2.65824	3.71674	5.75715	1.97993	3.85364	3.75044	2.16272	4.26012	5.89867	5.70022	2.51404	3.68756	0.939918	3.71993	3.44714	1.07913	PCMT1
	ENST00000301042	1.0158	0.619119	0.791167	3.43069	1.03648	2.21399	2.67637	1.08439	1.73682	6.20597	5.69075	0.585869	1.16083	0.906457	2.17294	0.893469	2.43203	ENST00000301042
	THC2435239	1.693	0.912856	1.36281	2.91651	1.40522	2.36684	2.50029	1.70231	3.17402	6.34837	5.69075	1.02527	1.64787	0.900776	2.51893	2.26555	1.11184	THC2435239
	CTNS	1.68595	0.434925	1.23457	4.05867	1.30224	3.25151	3.02266	1.65687	1.86322	5.14166	5.65287	0.949256	1.91153	0.906183	2.4743	1.15807	2.13657	CTNS
	BC092452	1.36146	0.764365	1.13024	5.36941	1.42183	3.08013	1.76077	1.75077	1.793	5.48643	5.65287	1.31079	1.39153	0.900214	2.48258	1.95294	1.2712	BC092452
	A_24_P562242	1.24153	0.920159	1.38454	4.14717	1.34875	2.39	2.42986	0.996547	2.17219	5.29156	5.64814	1.00858	1.97012	0.942276	2.3807	1.18473	2.0095	A_24_P562242
	MAPK1	1.88347	2.23711	2.89298	6.58322	1.66766	3.62205	3.62719	2.18392	3.82943	5.68131	5.62447	2.77546	3.2994	0.944507	3.53136	1.91883	1.84037	MAPK1
	FLJ22709	1.88699	1.10354	1.06069	4.20618	1.61119	3.06623	3.88543	2.25056	2.37818	5.31405	5.57712	1.524	2.60729	0.913507	2.8055	1.61305	1.73925	FLJ22709
	IL18	1.21332	0.571245	1.265	6.05218	1.34543	2.6679	1.92511	0.932938	4.33502	4.51207	5.56765	1.04196	2.89293	0.944163	2.64021	1.30524	2.02277	IL18
	POP5	3.32604	1.64233	3.48635	5.39891	3.59777	3.79805	4.83625	3.35009	4.49185	5.63634	5.55819	2.46028	3.2994	0.904056	3.91399	3.07894	1.27121	POP5
	CLASP1	1.47432	0.763553	1.23239	3.20732	1.49492	2.30662	2.52377	1.44181	2.21901	6.26593	5.54872	1.09943	1.83829	0.904462	2.41662	1.24281	1.94448	CLASP1
	STXBP5	1.36851	0.783839	1.03895	3.59085	1.38197	2.54748	2.7468	1.17526	1.69469	5.79373	5.53925	0.685986	2.21181	0.905002	2.3507	1.09998	2.13705	STXBP5
	NIN	1.47432	0.623176	1.54538	5.31884	1.26237	2.48726	3.65066	2.03853	2.25646	7.55509	5.52978	1.17915	2.56335	0.928631	2.88341	1.19645	2.40997	NIN
	STAM2	1.17099	1.037	1.11068	3.692	0.950103	2.06577	2.93462	1.357	2.54671	7.39769	5.52504	0.932569	2.06533	0.917513	2.52196	1.38263	1.82403	STAM2
	TLN1	1.19921	0.584228	0.741175	3.39697	0.803933	1.87124	2.37117	1.27522	1.50275	5.01424	5.50611	1.05123	1.95547	0.911846	2.09792	0.84404	2.48557	TLN1
	ENST00000336283	1.65773	1.53198	1.52147	7.38399	1.74739	3.25151	3.45111	2.25965	2.41563	5.96612	5.4635	1.6167	2.63293	0.900246	3.14613	1.22176	2.57508	ENST00000336283
	ZNF364	1.55897	0.927462	1.40845	3.692	1.24244	2.64474	2.41812	1.34488	1.72746	4.69195	5.45403	1.13466	2.23378	0.905234	2.34453	1.26891	1.84767	ZNF364
	DIDO1	2.47602	0.814673	1.48235	5.07439	2.62109	4.0667	5.24709	2.1082	5.09342	5.63634	5.45403	1.84289	3.01743	0.914564	3.45651	3.30976	1.04434	DIDO1
	EEF2K	2.10567	0.998056	1.73883	3.28739	1.64109	2.59379	2.81136	1.67202	4.1267	6.41583	5.42089	1.61485	2.48279	0.931361	2.83917	2.3562	1.20498	EEF2K
	TBP	1.82703	1.36888	1.92575	4.88895	2.60448	3.98333	3.83848	1.53268	3.15062	6.91051	5.41615	1.57591	2.23378	0.922474	3.17358	2.02986	1.56345	TBP
	LYK5	1.34382	0.587474	0.891149	3.10617	1.176	1.9824	2.70572	1.46302	2.26582	6.55824	5.40668	0.806496	1.71012	0.906822	2.30793	0.928997	2.48433	LYK5
	NUP50	0.994639	0.481177	1.25413	2.78164	0.86373	2.03798	2.68811	1.12679	3.06635	5.33653	5.39722	1.1532	1.45745	0.934073	2.203	1.43142	1.53903	NUP50
	MAPKAP1	1.07929	0.399222	0.828117	3.24525	1.01322	2.26031	1.74903	1.10256	1.63851	5.18663	5.36881	0.626657	1.22308	0.908663	1.97851	0.936707	2.1122	MAPKAP1
	ALG9	1.90463	0.616685	2.08877	4.8468	1.10292	3.1774	4.47236	2.81093	3.77793	7.28526	5.36881	2.05054	2.26674	0.933471	3.21306	2.19432	1.46426	ALG9
	MGC70863	1.17452	0.652388	0.96505	3.56556	1.18597	2.72348	2.52377	1.26613	1.64319	4.93179	5.36408	1.09201	1.53069	0.910969	2.20143	1.28934	1.70741	MGC70863
	FLJ20558	1.41789	0.605325	1.27369	3.27054	1.60454	2.26031	2.50029	1.30551	2.13474	5.47144	5.35461	1.15691	1.48674	0.915432	2.29558	1.20372	1.90708	FLJ20558
	TNRC5	2.38078	0.987507	1.92575	4.62342	1.75404	3.13571	3.33372	2.296	2.39456	4.80438	5.33093	1.48321	2.82701	0.916643	2.86746	1.97855	1.44928	TNRC5
	POLR3C	1.66126	1.3916	1.7736	3.71728	1.54143	2.98749	3.052	1.62961	2.99145	6.4608	5.33093	1.40534	2.2704	0.932615	2.78563	2.07179	1.34455	POLR3C
	C21orf57	3.19201	1.30396	1.66058	5.33569	2.08624	3.99259	4.02629	1.78106	4.36311	4.52706	5.33093	2.10245	3.03208	0.92304	3.28724	2.83708	1.15867	C21orf57
	C17orf48	1.29091	0.441417	1.0433	3.52341	0.910239	2.38073	2.87006	1.13891	1.64553	4.24224	5.31673	0.812059	1.35125	0.907731	2.07437	1.19542	1.73527	C17orf48
	MDM4	2.18679	1.03863	1.76926	6.45678	2.32875	3.5572	4.63083	1.81741	3.21148	7.96732	5.312	1.67047	4.45291	0.919196	3.56922	1.71922	2.07607	MDM4
	IL18	1.11456	0.493348	1.05199	4.66136	1.19926	2.24178	1.83707	0.869328	3.42682	4.03238	5.312	0.919591	2.45349	0.957376	2.27792	1.10966	2.05281	IL18
	ALDH6A1	1.70711	1.20335	1.49322	6.72651	2.46827	3.33488	3.94412	1.72654	3.07571	6.22096	5.26465	2.00975	2.47913	0.939123	3.20417	2.81251	1.13926	ALDH6A1
	GAPVD1	1.49549	0.933142	1.39976	3.82265	1.70421	2.70496	2.30661	1.26613	1.70405	4.70694	5.25518	1.07533	1.84561	0.901208	2.32462	1.40927	1.64952	GAPVD1
	MAPK1	1.89405	2.11945	2.85168	6.28398	1.72746	3.62205	3.6624	2.22027	4.02605	5.5389	5.25045	2.67164	3.3763	0.95398	3.48036	1.89979	1.83197	MAPK1
	ALG11	1.39673	1.10354	2.69953	4.38741	1.82048	3.30245	4.56626	2.05367	3.47364	5.86869	5.25045	1.28483	2.98447	0.915883	3.0917	2.91722	1.05981	ALG11
	PRKAA1	1.79176	1.24635	1.40193	4.05024	1.36536	2.8717	3.46285	1.41152	2.2471	5.30655	5.24572	1.21067	3.67658	0.904501	2.71449	2.06408	1.31511	PRKAA1
	PNMA5	1.02286	0.456022	1.2563	3.74679	1.21254	2.76054	2.75854	1.71442	2.13006	4.33968	5.23625	0.689694	1.57463	0.916947	2.22295	0.772705	2.87684	PNMA5
	NDFIP1	1.64715	1.99773	2.3409	5.42841	1.80719	3.40899	3.72109	1.70534	2.98911	5.17164	5.22678	1.5722	3.11996	0.934264	3.08742	1.74356	1.77075	NDFIP1
	LONRF1	1.10045	0.446285	0.873761	3.1441	1.01322	2.04724	2.5179	0.845096	2.7644	7.69	5.21731	0.934423	2.13857	0.910528	2.36406	1.2832	1.84232	LONRF1
	AK096415	1.80234	1.35022	1.88445	4.69929	1.32549	2.94581	3.65066	1.99309	3.25361	7.43517	5.19837	1.34972	2.01406	0.935162	2.99248	2.47767	1.20778	AK096415
	SH2B3	1.32619	0.581794	1.05199	4.46748	0.89695	2.35294	2.289	0.932938	2.20496	4.65447	5.1889	0.94184	2.30702	0.961859	2.24588	0.551476	4.0725	SH2B3
	NSD1	2.01044	1.53928	1.74752	4.3579	2.24902	3.39972	3.32199	2.09608	3.11785	5.50142	5.15576	2.14324	2.92222	0.963345	3.04327	1.65817	1.83531	NSD1
	ELP3	2.23617	1.51737	1.63015	4.68664	2.10617	3.05697	3.6624	1.64779	3.44321	5.87618	5.15103	2.34162	3.25912	0.976143	3.12422	1.92541	1.62263	ELP3
	SERPINB8	1.70358	1.037	2.38872	5.50428	2.02312	3.69616	4.03803	2.42927	3.12253	6.37086	5.13682	1.20882	4.10869	0.912791	3.28984	1.78631	1.8417	SERPINB8
	FNTB	1.49549	0.769233	0.891149	3.9828	1.59458	2.37147	3.56262	1.70231	2.04111	4.93179	5.12262	1.08645	1.39153	0.911242	2.38024	1.56537	1.52057	FNTB
	A_24_P50281	2.84989	1.17414	2.70605	4.20618	2.03309	3.79805	3.66827	2.32931	3.29106	4.93929	5.10368	2.44915	3.51912	0.918057	3.23594	2.49168	1.2987	A_24_P50281
	THC2405710	1.53076	0.590719	1.5519	3.93223	2.76394	2.82538	3.49806	1.51754	3.94178	7.83241	5.07528	1.38495	3.00278	0.904419	3.03444	1.24971	2.42812	THC2405710
	ZNF187	1.20979	0.598833	1.13459	4.66979	1.64441	2.91802	3.69175	1.22069	1.58467	5.82371	5.05634	0.817621	1.54533	0.902271	2.45504	1.19503	2.05437	ZNF187
	HEXIM1	0.857082	0.904742	0.765084	3.27896	0.86373	1.93608	2.39465	1.29642	1.6666	5.25408	5.0374	0.611825	1.52703	0.914962	2.03028	0.818442	2.48067	HEXIM1
	C2orf7	1.80234	1.47518	2.47348	4.25675	1.99655	2.81612	3.37481	2.31114	3.87624	5.64383	5.02793	2.52517	3.03208	0.974141	3.12397	2.27413	1.3737	C2orf7
	IL18	1.05107	0.538788	1.14763	4.48856	1.19593	2.37147	1.73729	0.848125	3.39873	3.73257	5.01846	0.856555	2.56335	0.944738	2.22681	1.09087	2.04132	IL18
	SOCS6	1.51665	1.25284	1.49539	3.94487	1.76732	3.04771	2.04249	1.06621	2.11367	4.79688	5.01846	0.862117	2.71715	0.901552	2.43398	1.53867	1.58187	SOCS6
	ENST00000238571	1.18157	0.968844	0.86072	3.8943	1.10292	2.67253	2.46508	1.57206	1.60106	5.83121	5.01373	1.24219	1.37689	0.905812	2.29101	1.65521	1.38412	ENST00000238571
	DEDD	1.6542	0.871473	1.53452	4.08395	1.94671	3.31635	2.65289	1.55692	1.8796	5.75626	5.009	1.18657	2.30702	0.900465	2.59657	1.46295	1.77489	DEDD
	C3orf59	0.81123	0.167154	0.856373	3.68357	0.558102	2.02872	2.10705	1.0965	1.42784	4.94678	4.99953	0.552496	1.84561	0.935368	1.92931	0.755676	2.55309	C3orf59
	FAM53C	1.1851	0.754628	1.31934	4.19775	1.30556	2.54748	2.88179	1.41152	1.9943	6.63319	4.99953	1.08274	1.76505	0.925135	2.46754	1.54452	1.5976	FAM53C
	A_32_P190864	2.18679	0.582605	1.14763	4.76672	1.53478	3.2793	2.78789	2.19301	3.2817	6.97047	4.99953	0.819475	2.6256	0.938542	2.85965	2.22452	1.28551	A_32_P190864
	SMAP1	1.26975	0.738399	1.50409	3.40962	0.89695	2.1862	3.15178	1.58721	2.4484	6.24344	4.99006	1.14578	1.75773	0.925256	2.40995	1.88804	1.27643	SMAP1
	PPP2R5C	1.58366	1.94661	2.51261	4.11346	2.08956	2.30662	2.80549	1.04501	3.15062	6.59571	4.98059	1.66861	2.50476	0.906085	2.86949	2.05255	1.39801	PPP2R5C
	BC037740	2.92043	1.90442	1.84968	5.84988	1.7939	3.35804	3.90891	2.13243	3.70771	6.50577	4.96639	2.23223	4.14164	0.948346	3.48242	3.04759	1.14268	BC037740
	FRMD4A	1.45316	0.303474	0.93462	4.27783	1.66102	3.03844	3.09309	2.08699	2.05984	4.51207	4.94745	1.30523	2.40955	0.91234	2.4679	0.686986	3.59236	FRMD4A
	MAPK1	1.79176	1.95554	2.92993	5.96788	1.5381	3.4692	3.70936	2.12637	3.39873	4.89432	4.93324	2.43988	2.92588	0.922331	3.23694	1.77967	1.81884	MAPK1
	SP1	1.68242	0.929896	1.16067	3.66249	1.98658	2.83465	2.54725	1.40849	2.88377	4.75191	4.90957	1.11612	1.9042	0.948462	2.44446	1.72026	1.42099	SP1
	ENST00000382496	2.14447	0.876342	0.952008	6.43992	2.2158	1.76007	2.78202	1.14497	2.96804	4.70694	4.90484	1.0605	1.58928	0.90163	2.5804	2.03842	1.26588	ENST00000382496
	CTB-1048E9.5	1.95401	1.50926	2.28221	3.99966	1.66766	3.99259	3.83848	2.1294	3.14593	4.88682	4.9001	1.62968	2.7318	0.910312	2.97443	2.17817	1.36556	CTB-1048E9.5
	WDSUB1	2.00339	1.15466	1.09546	4.07974	1.66766	2.6679	2.58246	1.62961	3.27233	6.53575	4.89537	1.07904	1.97012	0.943787	2.66412	2.31587	1.15038	WDSUB1
	IL18	0.98053	0.452777	0.995479	4.06288	1.02319	2.10283	1.71382	0.790574	3.38469	4.03238	4.8717	0.856555	2.48279	0.964432	2.13463	1.02251	2.08763	IL18
	CR603272	1.20979	1.00374	1.58668	3.67092	1.76068	2.38073	2.17162	1.27825	2.0692	5.66632	4.85749	1.31635	1.50139	0.913217	2.34409	1.61819	1.44859	CR603272
	DLAT	1.90463	0.929896	2.03443	3.05981	0.950103	2.63085	2.22444	1.32671	3.00081	4.33218	4.84803	1.8707	2.18983	0.92839	2.40788	2.24314	1.07344	DLAT
	ZNF222	1.41084	0.956673	1.00852	4.11346	1.28231	2.38536	2.79962	1.30854	1.83981	6.45331	4.84329	0.578453	1.88223	0.914806	2.37403	1.05336	2.25377	ZNF222
	PGDS	0.712472	0.142811	0.521648	3.7805	0.823866	1.88513	2.33009	0.945054	1.59169	5.75626	4.81488	0.689694	2.41687	0.93802	2.03161	3.98078	0.510356	PGDS
	SP1	1.58014	1.04999	1.36498	4.07974	2.25566	3.04308	2.69398	1.29036	2.63566	4.33968	4.80068	1.01971	1.75773	0.923856	2.45472	1.69525	1.448	SP1
	SUV420H1	1.84467	0.535542	1.08677	3.9533	1.32882	2.1862	2.79376	0.98746	1.57765	5.48643	4.80068	1.13651	1.9042	0.922449	2.27861	1.7534	1.29954	SUV420H1
	SP1	1.73533	0.961542	1.4041	4.26518	2.21912	3.30709	2.75854	1.48422	3.00549	4.72193	4.78648	1.07162	1.88956	0.940283	2.5854	1.84941	1.39796	SP1
	C2orf37	1.15688	0.817919	0.873761	2.96708	1.18929	1.93145	2.08945	1.32065	2.22369	4.58702	4.72493	1.1087	1.26703	0.934698	2.01983	1.54882	1.30412	C2orf37
	TMEM133	1.23448	0.223143	1.09111	3.75943	0.800611	2.76054	2.8994	1.44787	2.13006	4.63948	4.68706	0.912175	2.69884	0.93855	2.25263	1.19118	1.8911	TMEM133
	CRY1	0.888826	0.889325	0.891149	3.76786	0.823866	2.14914	1.74903	0.805719	1.20547	5.17913	4.66812	0.800934	1.71745	0.91144	1.96431	0.953333	2.06046	CRY1
	CREM	1.25212	0.367577	1.0433	4.89737	0.73417	2.15841	2.65289	1.07227	1.42784	4.04737	4.65392	0.774978	2.19716	0.916655	2.09841	0.661091	3.17417	CREM
	ADAM17	1.84114	0.753816	1.6345	6.08168	1.7939	3.1774	2.87006	1.2843	2.54671	6.17599	4.64918	1.36085	2.59997	0.938255	2.82842	1.56059	1.81241	ADAM17
	EHD3	1.07929	0.151737	0.641193	2.52034	0.624543	1.84808	1.96032	0.996547	1.34124	3.89747	4.64445	0.745314	1.61857	0.90391	1.69762	0.464622	3.65377	EHD3
	TMEM9B	1.08282	1.2707	1.99096	3.00923	1.27234	2.21399	1.94859	1.00866	2.75269	3.96492	4.64445	0.912175	1.95547	0.913635	2.15592	1.46572	1.4709	TMEM9B
	AK000925	1.31913	0.754628	1.4128	4.68243	2.07627	2.67717	3.02266	1.75683	2.35009	7.15035	4.63971	1.31079	2.79405	0.912365	2.76515	1.09429	2.52689	AK000925
	SP1	1.54486	0.86985	1.32586	3.58242	2.01316	2.76054	2.40639	1.26007	2.48585	4.42213	4.63971	0.990044	1.71378	0.933708	2.30882	1.67032	1.38226	SP1
	PTPN23	1.93637	1.3275	1.96053	4.26097	2.13275	3.14961	3.86196	2.51408	3.05231	5.56139	4.63498	1.76502	2.79771	0.940254	2.99655	2.12425	1.41064	PTPN23
	MTMR2	1.24153	0.490102	0.83029	3.81422	0.744137	2.24178	3.15178	1.51451	1.90535	5.11168	4.62077	1.37383	1.82364	0.943725	2.22028	1.2477	1.77949	MTMR2
	PRR12	1.66831	1.30964	1.32803	3.32954	1.92678	2.44558	2.7468	1.95675	2.3969	5.17164	4.62077	1.89851	2.02505	0.921558	2.52495	1.5695	1.60876	PRR12
	ZNFN1A4	1.53076	0.467382	0.995479	4.35369	1.87363	2.89949	2.79376	1.357	1.82108	6.64068	4.61604	0.993752	1.6735	0.902976	2.46279	0.912222	2.69977	ZNFN1A4
	ZNF222	1.20626	0.876342	1.00635	3.58242	1.08963	2.12135	2.47095	1.27825	1.96621	6.79059	4.5971	0.530248	1.58928	0.901448	2.23884	0.954066	2.34663	ZNF222
	MTRF1L	1.42847	0.809805	1.20414	2.72685	1.05641	1.82492	2.33595	1.31459	2.16283	5.47894	4.5829	0.875095	1.6735	0.909494	2.11342	1.48783	1.42047	MTRF1L
	SP1	1.67537	1.00049	1.37367	3.84794	2.21248	3.08476	2.55899	1.40546	2.76206	4.54205	4.5829	1.02712	1.74308	0.930204	2.44741	1.75815	1.39204	SP1
	MAPK1	1.18157	1.03538	1.17806	2.96708	1.12285	2.21862	2.12466	1.16314	1.67596	4.10733	4.57816	0.964088	1.55266	0.910007	1.98997	1.06789	1.86346	MAPK1
	C8orf57	0.634876	0.12496	0.35646	2.57934	0.491662	1.82492	1.84881	0.823893	1.13291	3.78504	4.57343	0.478336	1.14618	0.907964	1.52314	0.4105	3.71045	C8orf57
	RIPK5	2.33141	0.889325	1.1824	5.66443	1.70753	3.78879	3.60371	1.50542	2.40627	5.9961	4.56396	1.65564	2.79405	0.918076	2.92993	1.50149	1.95135	RIPK5
	PPFIA1	1.3544	0.352971	0.962876	3.72571	1.22915	2.42705	2.25965	1.26613	2.03643	5.3815	4.55923	1.02898	1.46477	0.947297	2.1576	1.53202	1.40834	PPFIA1
	USP40	2.21148	0.73353	1.21501	4.05445	2.06631	3.2793	2.79962	1.4721	3.32383	6.68565	4.53556	1.41832	1.86392	0.925083	2.74301	1.75909	1.55934	USP40
	C3orf19	1.38262	0.832525	1.15632	3.94487	1.21587	2.63548	2.09532	1.23281	2.01302	5.02174	4.52135	1.16618	2.00674	0.949887	2.24806	1.30691	1.72014	C3orf19
	ITCH	2.36315	1.00779	1.78447	4.15982	1.70088	3.40435	3.815	2.01733	2.74801	4.52706	4.48821	1.33304	2.0873	0.907913	2.72588	2.49296	1.09343	ITCH
	WDFY2	1.54134	0.622365	1.41714	4.15139	1.72414	2.98749	2.88179	1.58721	2.98677	5.92115	4.47874	1.04937	2.16054	0.956861	2.57765	1.05545	2.44223	WDFY2
	PHF20	1.63657	1.02078	1.63015	4.01231	2.60448	3.14961	2.45334	1.69019	2.61693	5.60636	4.47874	1.1532	1.91153	0.902578	2.61263	1.98335	1.31728	PHF20
	ACOX1	2.15152	1.53441	2.11485	5.72344	1.90353	2.8578	3.41589	1.9204	3.54386	6.28092	4.47874	0.860263	2.29969	0.93625	3.00656	2.51776	1.19414	ACOX1
	PCGF1	1.48138	0.942067	2.08659	3.70885	1.48827	2.39	1.96032	1.52057	3.50173	6.37086	4.46454	1.524	1.87491	0.926092	2.56262	1.57554	1.62651	PCGF1
	FAM119A	2.45485	1.31614	2.09963	3.89008	2.92339	2.61232	2.94636	2.18695	3.72643	5.03673	4.4598	2.3101	2.68053	0.943638	2.97256	2.53346	1.17332	FAM119A
	ASTN2	1.41789	0.697828	0.941141	4.07131	1.44509	1.89903	3.69762	1.6387	2.42967	6.07105	4.45507	1.59816	2.37293	0.932813	2.51811	1.17621	2.14087	ASTN2
	MAPK1	1.6013	1.55632	2.07573	4.63607	1.26902	2.70496	3.08135	1.90828	3.15062	4.62449	4.44087	2.09874	2.6549	0.977006	2.75405	1.55092	1.77575	MAPK1
	ARID1A	1.81998	1.08163	1.45627	3.27054	1.65438	1.82492	2.52377	1.4297	2.9774	5.78624	4.44087	1.8021	1.88223	0.931508	2.45769	1.58401	1.55156	ARID1A
	AI820956	1.50254	0.30104	1.57581	3.80158	1.38197	3.52015	2.75854	1.55692	2.31732	5.31405	4.41246	1.11982	1.289	0.908461	2.37317	0.726804	3.26521	AI820956
	CDC40	1.14278	0.80737	1.67797	3.05981	1.07634	2.19546	2.43573	0.896589	1.9943	4.42962	4.40773	1.02342	1.87491	0.935127	2.07862	1.48502	1.39972	CDC40
	C11orf46	1.78118	1.15547	2.43001	4.82994	1.91349	3.39046	3.01092	1.12679	2.19092	5.5314	4.39826	1.34416	2.40589	0.902194	2.73145	1.82338	1.49801	C11orf46
	ABHD14A	2.19385	1.93931	1.52147	3.99966	2.156	3.33488	3.70349	1.98704	2.851	4.51207	4.38879	2.38056	2.90025	0.927792	2.91295	1.76658	1.64892	ABHD14A
	CACNB1	1.14278	0.403279	0.869414	3.70464	0.976679	1.93145	1.97206	1.55692	1.09546	4.25723	4.37459	0.823183	1.42815	0.90206	1.88737	1.06469	1.7727	CACNB1
	MGC29891	2.0316	1.09867	1.41062	3.80158	1.74739	2.19546	2.87592	1.54783	2.60757	4.66197	4.37459	2.09504	2.1642	0.968361	2.50865	1.60397	1.56403	MGC29891
	HINT3	1.28739	1.04106	1.20849	3.38012	1.02319	2.31126	2.72919	0.993518	2.31966	3.49273	4.36985	1.04196	1.64054	0.944473	2.06453	1.76313	1.17095	HINT3
	DYSF	1.79176	0.214217	0.834637	2.89965	1.18929	1.93145	2.35943	1.11771	2.6497	4.37715	4.35091	1.26073	3.25179	0.912859	2.17142	0.471152	4.60875	DYSF
	RAB33A	1.21332	0.228011	1.93879	4.38319	0.950103	2.26494	3.58023	1.61447	2.04579	4.99925	4.34618	0.841723	1.96279	0.920813	2.33606	0.494338	4.72563	RAB33A
	CLEC4A	1.0546	0.426811	1.17806	4.64028	0.983323	3.12182	2.95809	1.10256	2.22369	5.44146	4.33198	0.75273	2.07631	0.949153	2.33013	0.559224	4.16673	CLEC4A
	MGC5370	1.41084	0.662125	1.40193	3.43912	1.77397	2.24178	2.71159	1.26613	2.954	4.12982	4.31777	0.990044	1.73576	0.96317	2.23345	1.221	1.82919	MGC5370
	STIM2	1.89052	1.16683	1.48887	4.2399	1.88027	2.83465	2.80549	1.57509	2.11367	5.48643	4.2941	1.27	2.33631	0.925887	2.56786	1.24003	2.07081	STIM2
	CDC42SE1	2.90279	0.933953	1.97357	4.24832	1.81383	3.35804	3.33372	2.07791	2.74333	5.21661	4.28937	1.46282	2.65856	0.912397	2.84714	1.70711	1.66781	CDC42SE1
	C9orf21	0.98053	0.407337	0.597722	3.20732	0.578035	1.83881	2.45334	0.98746	1.0978	3.86749	4.2799	0.558058	2.23378	0.902809	1.77597	0.654976	2.7115	C9orf21
	USP37	1.7706	1.32831	1.52147	3.88587	1.34543	2.65401	2.34182	1.56297	2.36413	5.6963	4.2799	1.57962	2.00308	0.935969	2.48719	1.70898	1.45537	USP37
	ENST00000357137	1.31208	0.653199	1.35411	2.36018	1.176	2.31589	2.17749	1.24796	2.87441	5.20162	4.24202	1.34787	1.20478	0.90451	2.11289	1.6187	1.3053	ENST00000357137
	BC007784	1.74591	1.00617	0.878108	3.43912	1.12949	2.80222	1.93098	1.38123	2.05984	3.98741	4.23255	1.32377	2.32899	0.926656	2.17275	2.06282	1.05329	BC007784
	TMEM26	1.07223	0.252354	0.502087	2.71421	0.677696	2.4641	2.87006	0.899618	1.6268	5.09669	4.22782	1.02712	1.74308	0.910164	1.93645	0.389802	4.96779	TMEM26
	AK023663	0.768905	0.230445	0.678143	3.43912	0.727526	2.01945	2.18922	0.896589	1.29442	4.37715	4.21362	0.459796	2.15322	0.931121	1.80366	0.428055	4.21362	AK023663
	TMEM143	2.02102	1.41351	2.35611	4.21461	1.53478	2.6679	3.58023	2.47774	3.04762	4.60201	4.21362	2.71984	2.5487	0.943481	2.87675	2.17826	1.32066	TMEM143
	LGP1	1.26975	0.615062	0.917232	2.49926	0.989967	1.56554	3.01679	1.71442	2.5233	4.21976	4.20415	1.14578	1.77237	0.914007	2.03488	1.60037	1.2715	LGP1
	IL18	0.959368	0.433302	0.999826	4.01652	1.10956	2.0843	1.45557	0.745138	2.73397	3.37281	4.19468	0.726774	2.1166	0.951368	1.91911	0.955392	2.00871	IL18
	NSD1	1.28739	0.869039	1.09981	2.80693	1.41187	2.22325	2.55312	1.76289	2.21667	4.3022	4.18994	1.29781	2.21913	0.930248	2.17231	1.25832	1.72636	NSD1
	RASL12	0.839447	0.16472	0.460789	2.75214	0.594645	1.8805	2.32422	1.2631	1.31081	3.2379	4.17574	0.559912	1.66984	0.90085	1.63337	0.361726	4.51548	RASL12
	MAPK1	1.36146	1.45732	2.01921	4.48013	1.20258	2.53821	3.08722	1.75986	2.78078	3.94244	4.16154	1.86885	2.40223	0.951825	2.54322	1.46451	1.73657	MAPK1
	LOC400590	1.75649	0.609382	2.18875	3.9533	2.0198	2.51969	3.33959	1.93251	3.07103	4.12982	4.14733	1.58518	2.07265	0.939559	2.5635	1.39852	1.83302	LOC400590
	MGC5509	1.00522	0.804936	1.48452	2.64256	1.22251	1.66744	1.79599	1.01775	2.26114	4.21976	4.1426	0.823183	1.37322	0.930335	1.8816	1.39441	1.34939	MGC5509
	A_32_P61708	1.11456	0.237748	0.689011	2.89965	1.16936	1.75081	2.46508	1.07833	1.44423	4.21976	4.13787	0.552496	1.60026	0.920504	1.79686	0.910226	1.97408	A_32_P61708
	NAP1L5	0.994639	0.446285	0.630325	4.62764	0.71756	2.34368	1.66686	0.748167	1.00183	4.42962	4.12366	0.663737	1.7504	0.908599	1.85726	0.589942	3.14821	NAP1L5
	ENO2	1.40025	0.675108	1.0759	4.39162	1.31221	2.72348	2.74093	1.31459	1.64319	5.29906	4.10946	0.778686	1.39153	0.915665	2.21969	0.89443	2.48169	ENO2
	NRBF2	0.991112	0.924216	1.13893	3.25368	0.877018	1.93608	2.00141	0.92688	1.57765	4.18978	4.10946	0.821329	1.69547	0.938901	1.88023	1.01039	1.86089	NRBF2
	BC038355	1.00169	0.523371	0.708572	1.94715	0.877018	1.5748	1.8312	1.10256	1.96855	4.45211	4.10946	0.660029	1.39153	0.90012	1.7037	1.00257	1.69933	BC038355
	GNPNAT1	2.05982	1.82409	1.87359	3.91116	2.744	3.00139	2.45334	1.88405	4.30459	5.57638	4.10472	2.40837	1.98843	0.900125	2.93338	3.26762	0.897712	GNPNAT1
	IL18	0.931151	0.404091	0.886802	3.73414	1.01654	1.8805	1.57295	0.720906	2.72929	3.29786	4.08579	0.723066	2.00674	0.963664	1.84537	0.903701	2.04202	IL18
	SMAP1L	0.994639	0.431679	1.39976	2.87015	1.21254	1.50996	2.50029	1.23584	1.6666	4.02488	4.08105	0.904759	1.7797	0.921441	1.89322	0.721974	2.62228	SMAP1L
	IL18	0.924097	0.36352	0.917232	3.45598	0.84712	1.65818	1.51426	0.684558	2.7012	3.16294	4.08105	0.711942	1.90054	0.963319	1.76328	0.886092	1.98995	IL18
	SP1	1.50959	0.934764	1.27804	3.70043	1.89356	2.54748	2.35943	1.15708	2.40861	4.03238	4.07158	0.886219	1.52336	0.941389	2.17712	1.52306	1.42943	SP1
	CARD8	2.02102	0.542034	2.38872	4.50963	2.40516	2.64937	3.53328	1.79924	3.05465	5.50142	4.05265	1.65007	2.82335	0.925297	2.84081	0.871567	3.25943	CARD8
	CR627448	1.53076	0.747325	1.56712	4.40005	1.32217	2.68643	2.14227	1.53874	2.94931	3.64263	4.04318	1.06606	1.55632	0.945363	2.24557	2.03445	1.10377	CR627448
	RAP2B	0.959368	0.347291	0.721614	4.08395	0.946781	2.39463	2.11292	1.04501	1.09312	3.91995	4.03371	0.571037	1.29999	0.906969	1.80995	0.847204	2.13638	RAP2B
	THC2379275	1.44258	0.358651	0.952008	3.8648	1.71085	2.67717	2.40639	1.25401	2.22603	4.95428	4.02424	0.656321	2.1166	0.940684	2.20338	0.957965	2.30006	THC2379275
	SLC39A11	1.41789	0.287245	1.46062	2.87015	1.35539	1.82492	2.69985	1.97189	2.10665	3.91246	4.01951	0.930715	1.72111	0.905784	2.04449	1.46594	1.39467	SLC39A11
	SP1	1.51665	0.83009	1.16936	3.55713	1.80387	2.566	2.38291	1.16314	2.28455	4.03238	4.0053	0.908467	1.5966	0.943669	2.13973	1.52576	1.4024	SP1
	ROCK2	1.87641	1.46463	1.35629	3.3464	1.7341	2.34368	2.57072	1.06621	2.71056	4.42213	4.0053	1.12724	2.27772	0.952703	2.33088	1.6666	1.39858	ROCK2
	LRRC8C	0.673674	0.180137	0.543384	2.66363	0.561424	1.01436	1.53774	0.605804	1.57765	3.19292	3.99583	0.574745	1.83829	0.940943	1.45843	0.3354	4.34833	LRRC8C
	THC2433670	1.39673	0.326194	0.795514	4.27361	1.54143	2.64474	3.28677	1.357	2.1207	3.52271	3.99583	1.14207	2.38392	0.905002	2.2144	1.17014	1.89243	THC2433670
	ADRB2	1.11456	0.313211	0.902017	3.21153	1.28895	2.01019	3.30438	0.975344	1.92876	3.74756	3.98636	0.823183	1.54533	0.920529	1.93472	0.636814	3.03813	ADRB2
	ISYNA1	1.4708	0.365142	0.552078	2.93337	0.850442	1.85734	2.50029	1.40546	1.87258	3.62764	3.98163	0.914029	2.25941	0.927583	1.89156	0.764196	2.47522	ISYNA1
	SLC43A3	1.33324	0.297794	0.906364	4.01231	0.757425	3.39972	2.82897	1.66596	1.83513	4.4671	3.9769	0.810204	1.53801	0.900052	2.1407	0.755427	2.83376	SLC43A3
	PPP1R2	1.60835	0.85849	1.03895	3.31268	1.43512	2.22788	1.56122	0.951112	2.53501	3.37281	3.9769	1.00117	1.81998	0.947405	1.9769	1.19667	1.652	PPP1R2
	MAPK1	1.41789	1.41351	1.96922	4.52649	1.14278	2.566	2.94636	1.64779	2.62161	3.87498	3.97216	1.86885	2.39856	0.946448	2.48971	1.45242	1.71418	MAPK1
	RP11-301I17.1	0.719526	0.154171	0.502087	2.86593	0.544814	1.54238	1.96032	0.6785	1.00183	3.77754	3.96743	0.49873	1.31097	0.930156	1.50186	0.344732	4.35661	RP11-301I17.1
	MBOAT2	1.41084	0.889325	1.62146	4.69086	1.04312	3.32561	3.2046	1.26613	2.29391	6.28841	3.96743	1.07718	1.73942	0.914954	2.52448	1.52932	1.65072	MBOAT2
	C14orf32	1.56603	1.19118	1.57147	4.54335	1.48495	2.54284	3.3572	1.30248	2.65906	4.73692	3.95322	1.4795	2.16786	0.963023	2.50431	1.50811	1.66056	C14orf32
	WIRE	1.5237	0.796822	1.35194	4.75408	1.38197	2.44094	2.37704	1.56297	1.98494	4.45211	3.95322	1.83918	1.50139	0.929995	2.30156	1.56445	1.47116	WIRE
	SP1	1.4708	0.787085	1.18675	3.47284	1.69092	2.566	2.38291	1.19343	2.34541	4.1523	3.95322	0.927007	1.55266	0.951124	2.12933	1.54378	1.3793	SP1
	RBMS3	0.867664	0.120091	0.478178	2.30539	0.764069	1.46364	1.57295	0.799661	1.56126	4.06985	3.93902	0.684131	2.02871	0.924066	1.58882	0.404745	3.92547	RBMS3
	HIGD1B	0.917043	0.126583	0.347766	4.10503	0.544814	1.66744	2.03075	0.787545	1.35528	3.13296	3.92482	0.756438	2.05068	0.923101	1.67286	0.414846	4.03248	HIGD1B
	ZNF283	1.68595	0.83009	1.16067	2.74792	1.35871	2.27883	2.57659	1.33883	1.9943	4.85684	3.92482	0.674861	2.12392	0.900874	2.11941	1.41017	1.50295	ZNF283
	ZMYM5	0.959368	0.757873	1.39758	4.82151	1.78061	2.65864	1.88989	1.18435	1.79768	4.66197	3.92008	1.13651	2.60729	0.901878	2.27487	1.70488	1.33433	ZMYM5
	A_24_P187154	2.34904	1.44759	2.41262	3.17781	1.97993	2.86707	2.40639	1.4721	2.99613	4.51207	3.92008	1.81508	2.24843	0.919327	2.58495	2.14359	1.2059	A_24_P187154
	DENND2C	1.02286	0.152548	0.78682	4.3284	0.690984	2.32515	2.53551	1.25098	1.13525	5.50142	3.91535	0.559912	1.79435	0.911826	1.99996	0.947511	2.11075	DENND2C
	PCBP2	1.73533	1.18225	1.36715	2.73107	1.94007	2.43631	2.20683	1.29036	2.45776	3.6876	3.91535	1.0642	1.60393	0.910418	2.12448	1.39768	1.52	PCBP2
	HVCN1	1.00875	0.185817	0.845505	2.1916	0.89695	1.31542	1.47318	1.03895	1.96153	4.27222	3.90115	0.684131	1.22308	0.923859	1.61525	0.403296	4.00513	HVCN1
	ZNF689	1.34029	0.703508	1.18675	2.86593	1.76068	2.23252	2.91114	1.74774	2.1441	3.34283	3.88221	1.22365	1.95547	0.900849	2.09976	1.55164	1.35325	ZNF689
	MAPK1	1.39673	1.38673	1.98444	4.06288	1.24244	2.44558	2.94636	1.60538	2.60757	4.0024	3.87747	1.90964	2.32899	0.963801	2.44589	1.42041	1.72196	MAPK1
	CR601835	0.705418	0.728662	0.408625	3.00923	0.481696	1.76007	1.79599	0.696674	1.06737	3.92745	3.86327	0.346701	1.12421	0.920085	1.53195	0.313552	4.8858	CR601835
	PHF21A	1.38967	0.391108	1.24326	3.59928	1.45505	2.43631	2.52377	1.2843	1.57531	3.5377	3.8538	0.812059	1.95181	0.907553	2.00411	0.680558	2.94481	PHF21A
	NLK	1.89405	0.853622	2.18658	4.47591	1.65438	2.478	2.85245	1.38729	2.26114	4.25723	3.84907	1.59074	2.18251	0.933774	2.45561	1.5915	1.54295	NLK
	A_23_P151376	1.00169	0.628045	1.09981	2.58777	0.893628	1.76934	2.22444	1.11771	1.70405	4.04737	3.84433	0.793518	1.66984	0.935543	1.79858	1.14915	1.56514	A_23_P151376
	PLCL2	0.832393	0.305097	1.27587	2.4529	0.677696	1.80639	2.03075	0.875386	1.19845	4.0024	3.8254	0.602555	1.45012	0.902957	1.64119	0.431181	3.80626	PLCL2
	IL2RG	1.08634	0.424377	0.956355	2.51191	0.631187	1.10236	2.09532	0.890531	1.72043	4.43712	3.8254	0.815767	1.3183	0.932171	1.67811	0.976703	1.71813	IL2RG
	THC2437744	1.56603	1.13438	1.83881	2.63834	1.25573	1.82492	2.20683	1.26613	2.42031	4.66197	3.8254	1.38495	1.72843	0.918643	2.13479	1.88085	1.13501	THC2437744
	GM2A	1.21685	0.669428	1.23457	4.34948	1.1162	1.76007	2.87592	1.64173	2.18624	3.94244	3.82066	1.04196	1.96279	0.947998	2.13987	0.991574	2.15806	GM2A
	FILIP1	0.754797	0.137943	0.382542	2.40233	0.524882	0.949514	1.40862	0.569455	1.06737	3.073	3.81593	0.563621	1.57097	0.918223	1.32469	0.330727	4.00539	FILIP1
	IL18	0.959368	0.474685	1.03243	4.16403	1.12949	2.05651	1.61404	0.745138	2.9774	3.39529	3.81593	0.765708	2.10927	0.95708	1.94148	0.957359	2.02796	IL18
	LDB2	0.807703	0.127394	0.412972	2.17474	0.578035	1.26911	1.76077	0.608833	1.01119	3.70259	3.81119	0.537664	1.78702	0.904188	1.42994	0.328936	4.34716	LDB2
	NUDT18	1.05813	0.31808	0.904191	2.75635	1.01654	1.69523	2.51203	1.32065	1.90301	2.62329	3.80646	1.17174	1.55998	0.909157	1.74198	0.854732	2.03804	NUDT18
	KIAA0195	1.23448	0.433302	1.19544	2.52876	1.26902	1.64891	2.03662	1.22978	2.09729	3.04302	3.79699	0.77127	1.41351	0.930789	1.74603	1.27635	1.36799	KIAA0195
	C9orf52	1.7706	1.30559	1.33238	3.10195	1.74739	2.73275	2.41225	1.56297	2.13474	4.64698	3.78752	0.962234	2.41321	0.90008	2.30081	2.08169	1.10526	C9orf52
	DGCR14	1.75296	0.783028	1.46062	3.56556	1.92678	2.84391	3.15178	2.36869	2.53969	3.93494	3.78279	1.52215	2.59265	0.90667	2.47889	1.51037	1.64125	DGCR14
	SP1	1.46021	0.826033	1.19544	3.33797	1.77397	2.3761	2.26552	1.12679	2.24007	3.61265	3.78279	0.915883	1.51604	0.942946	2.03304	1.47213	1.38102	SP1
	TCP11L1	1.2239	0.473874	0.834637	2.81957	0.770713	1.5887	2.14814	1.07227	1.14696	3.14795	3.76385	0.673007	1.51604	0.90609	1.6292	0.60104	2.71063	TCP11L1
	MAPK1	1.36851	1.63827	2.20831	4.65714	1.27234	2.7698	2.78789	1.59932	2.4484	3.91246	3.74964	1.72238	2.17519	0.913064	2.48536	1.36505	1.82071	MAPK1
	AK130366	0.966422	0.816296	1.22153	2.24217	1.0099	1.88976	1.87815	0.775429	1.70639	4.27222	3.74964	0.756438	1.38421	0.905315	1.74374	1.1465	1.52092	AK130366
	C14orf142	1.17805	0.97209	1.02374	2.4529	1.14278	1.50069	2.23031	1.16011	1.78597	4.18978	3.74018	1.07533	1.4721	0.918992	1.84031	1.46474	1.25641	C14orf142
	TIGD6	1.14278	0.959107	1.13893	2.62992	1.10292	1.69523	2.42399	1.29036	1.76023	4.21226	3.73544	1.13837	1.86392	0.925402	1.93027	1.1977	1.61164	TIGD6
	LARP1	1.20626	0.782216	1.53452	2.28432	1.47499	1.62112	1.96619	1.26007	2.69183	3.77754	3.7023	1.31635	1.41717	0.924136	1.92576	1.54079	1.24985	LARP1
	SFT2D2	1.3544	0.73921	1.27369	3.28739	1.19593	2.12135	2.65289	1.27219	2.04111	4.24224	3.68336	0.917737	1.70646	0.956291	2.03754	1.28704	1.58312	SFT2D2
	PLEKHB2	2.36315	1.75755	2.09529	3.42226	1.56136	2.48263	2.49442	2.19907	2.86973	3.43277	3.68336	2.49921	3.13461	0.908473	2.61503	2.06179	1.26833	PLEKHB2
	FAM91A1	1.96106	0.722982	1.29108	2.95865	1.28895	2.06577	2.53551	1.13285	1.94982	3.29786	3.68336	0.975212	1.55998	0.92053	1.95562	1.58007	1.23768	FAM91A1
	SCC-112	1.22037	0.753005	1.18458	2.84907	1.03648	2.10283	2.00728	1.10559	1.46763	3.14046	3.66443	1.016	1.45745	0.921647	1.76963	1.30337	1.35773	SCC-112
	RNF13	0.994639	0.491725	0.83029	2.27589	0.810577	1.63965	2.25379	0.860241	1.45125	3.30535	3.66443	0.609971	1.14618	0.915921	1.56415	1.24515	1.25619	RNF13
	A_24_P24453	1.50959	1.3778	1.6758	3.30425	1.60122	2.29736	2.40052	1.75683	2.5233	3.47774	3.65022	0.869533	1.73576	0.93405	2.16769	1.65181	1.31231	A_24_P24453
	ENST00000285206	1.93637	0.186628	0.75639	3.0008	1.22583	1.97314	2.64702	1.03592	2.07388	3.61265	3.64549	1.53883	2.78307	0.900969	2.032	0.474639	4.28116	ENST00000285206
	C17orf68	1.70006	0.598022	1.40193	2.92494	1.54807	2.27883	2.60594	1.87193	2.4484	4.84935	3.63602	0.94184	1.44646	0.906648	2.17321	1.34462	1.61623	C17orf68
	HBLD2	1.26975	0.871473	1.36498	2.59198	1.41519	1.88976	2.24205	1.32974	1.62914	3.16294	3.62655	1.016	2.00308	0.90541	1.8779	1.53449	1.22379	HBLD2
	ADRB2	0.966422	0.273451	0.83029	2.55405	1.04312	1.55628	2.98157	0.92688	1.49338	3.61265	3.61708	0.685986	1.45745	0.901148	1.6922	0.624022	2.71177	ADRB2
	KIAA0999	1.19216	0.318891	1.14763	2.34332	1.00326	1.78786	2.58246	1.46604	1.83981	4.37715	3.60761	0.99746	1.80533	0.905938	1.88223	1.21128	1.55391	KIAA0999
	SMAD2	0.677201	0.213405	0.54121	1.87129	0.770713	1.32006	1.49079	0.575513	1.04396	3.41778	3.57921	0.487606	1.1059	0.901102	1.31497	0.654859	2.00802	SMAD2
	API5	1.14983	0.645896	1.15632	1.94715	1.1162	1.5748	1.76077	0.908705	2.08793	4.19727	3.57921	0.975212	1.49407	0.907433	1.73795	1.30194	1.33489	API5
	PIGH	1.54839	0.814673	1.30847	3.35061	1.34875	2.35294	2.91114	1.17526	2.07856	5.05172	3.57447	0.96965	1.47576	0.921838	2.1508	1.62883	1.32046	PIGH
	ZNF134	1.07929	0.267771	0.454269	2.51191	0.770713	1.52849	1.8312	0.826922	0.931609	3.29036	3.565	0.407883	1.1352	0.904929	1.43082	0.716486	1.99699	ZNF134
	DKFZp547C195	0.909989	0.430057	0.917232	2.55827	0.956747	1.81566	1.66686	0.872357	1.46529	2.96807	3.56027	0.774978	0.988721	0.929949	1.52958	0.890778	1.71712	DKFZp547C195
	ENTPD7	1.05107	0.71649	1.10416	2.89122	1.13614	2.39926	1.77251	1.21464	1.78363	3.33533	3.55553	0.947402	1.38421	0.93476	1.79166	1.03541	1.73039	ENTPD7
	MTMR9	0.72658	0.253165	0.530343	1.77435	0.611255	1.22279	1.46144	0.633065	1.29208	4.12232	3.5508	0.509854	1.24872	0.90066	1.37975	0.501295	2.75237	MTMR9
	NEFH	0.931151	0.174457	1.02591	4.0671	0.65112	1.2969	2.57072	1.32065	1.3623	4.50457	3.54607	0.48946	1.2597	0.921339	1.78462	0.421175	4.23725	NEFH
	ERAL1	2.08451	0.928273	1.35194	2.54984	1.62115	2.11209	2.32422	2.17483	2.59118	3.79253	3.51292	1.85216	2.12392	0.906713	2.23228	1.86932	1.19416	ERAL1
	IL18	0.92057	0.399222	0.930273	3.74257	0.960069	1.95461	1.42622	0.690616	2.47883	3.073	3.49399	0.704526	1.91153	0.957186	1.74508	0.880433	1.98207	IL18
	ZBED4	1.49196	1.34778	1.91488	3.18203	1.94339	3.03844	2.60007	1.6175	2.75269	4.37715	3.49399	1.36085	1.54533	0.903378	2.35893	1.91805	1.22986	ZBED4
	ADRB2	0.987585	0.275074	0.86072	2.98816	1.176	1.84345	3.052	1.06016	1.62212	3.65013	3.47978	0.763854	1.43548	0.914718	1.78419	0.551633	3.23439	ADRB2
	KLHL7	1.6013	1.11166	1.6258	3.23682	1.10292	2.71422	2.81136	2.01127	2.29625	4.04737	3.47978	1.32377	2.81236	0.907856	2.32114	1.92625	1.205	KLHL7
	KIF1B	0.969949	0.617496	0.815076	3.56977	1.0099	2.23252	2.21857	1.02987	1.50275	5.44146	3.47505	0.648905	1.88956	0.912634	1.95545	0.676904	2.88882	KIF1B
	MAPK9	0.966422	0.782216	0.895496	1.90922	0.910239	1.46364	1.82533	1.18738	1.6666	3.50772	3.46558	1.1087	1.30365	0.906645	1.61478	1.10854	1.45667	MAPK9
	BRMS1L	1.24506	0.584228	0.795514	2.32646	0.943459	1.7786	1.58469	0.829951	1.30144	4.16729	3.46085	1.09016	1.64054	0.902268	1.67294	1.04351	1.60319	BRMS1L
	C20orf194	0.924097	0.165531	0.532516	3.15253	0.710916	2.35294	1.92511	0.848125	2.9142	2.84815	3.45611	0.585869	1.54533	0.945067	1.68934	0.339031	4.98285	C20orf194
	CR617865	1.08282	0.602079	1.47148	5.27669	1.43512	1.44975	3.18699	1.27219	2.56075	4.94678	3.44664	0.832453	1.75773	0.919548	2.2555	1.62109	1.39135	CR617865
	AK057015	1.32266	1.28206	2.06051	4.03338	1.65438	2.19546	1.77251	1.357	2.11602	4.28721	3.42771	1.50361	2.16786	0.913555	2.24464	1.91863	1.16992	AK057015
	HECW2	0.842974	0.143623	0.456442	2.4824	0.594645	1.10236	1.26775	0.566426	1.21718	2.78819	3.42297	0.559912	1.73209	0.931265	1.32131	0.328069	4.02752	HECW2
	A_32_P187143	0.959368	0.144434	0.486872	1.91343	0.744137	1.34321	1.9075	0.796632	1.28974	3.26788	3.41824	0.48019	1.39153	0.9123	1.39563	0.36847	3.78763	A_32_P187143
	C1orf162	1.25212	0.383805	0.699878	3.99966	0.777357	2.03798	2.68811	1.0541	2.08793	3.90496	3.40877	0.726774	1.81632	0.961087	1.9106	0.423947	4.50669	C1orf162
	PAFAH1B1	1.59424	0.597211	1.34977	3.18203	1.06305	2.49653	2.38291	1.38426	1.53786	3.73257	3.40877	0.737898	1.91885	0.901818	1.95277	1.13868	1.71494	PAFAH1B1
	STIM1	1.09692	0.417074	1.05634	2.38547	1.3421	1.73228	2.27726	1.06621	1.79768	4.33218	3.3993	0.908467	1.58928	0.918639	1.80004	1.03493	1.73929	STIM1
	THC2456973	0.994639	1.06459	1.97792	2.89122	1.24909	1.98703	2.10705	1.17829	2.50224	3.5377	3.3993	0.977066	1.03999	0.917424	1.91586	1.69471	1.13049	THC2456973
	TLR5	0.800649	0.342422	0.536863	1.95558	0.637831	1.12552	1.91337	0.817835	1.02992	3.20791	3.3851	0.667445	1.01802	0.900928	1.34142	0.46079	2.91113	TLR5
	ZNF575	1.02991	0.479554	0.821596	3.03452	1.27234	1.77397	2.27726	1.14194	1.17504	4.3097	3.37089	0.73419	1.37689	0.904758	1.75368	0.853189	2.05544	ZNF575
	IRAK4	0.98053	0.397599	0.895496	2.08623	1.18929	1.50533	1.70795	0.854183	1.46061	3.13296	3.37089	0.546934	1.08393	0.912433	1.47784	0.827112	1.78675	IRAK4
	SAP30BP	1.30502	1.22931	1.5606	2.92494	1.38861	2.38073	2.19509	1.50845	1.8679	3.65013	3.37089	0.819475	1.77237	0.912672	1.99796	1.22913	1.62551	SAP30BP
	NMT2	0.952314	0.433302	0.808555	1.86286	0.747459	1.65818	1.40862	0.905676	1.32017	3.14795	3.37089	0.932569	1.20111	0.904879	1.44228	0.931519	1.54831	NMT2
	BMP2K	0.973476	0.498216	0.799861	2.51191	1.09627	1.89903	1.60817	1.02381	1.39975	3.42527	3.36142	0.782394	1.41717	0.931833	1.59975	0.85869	1.86301	BMP2K
	THC2311196	1.41789	0.743268	1.88663	3.66671	1.48495	3.00139	2.13053	0.993518	2.14879	4.36216	3.34722	0.927007	1.47942	0.902377	2.12227	1.45942	1.45418	THC2311196
	SYNJ2BP	1.14278	0.913667	0.788993	2.38547	1.43844	1.66744	2.4416	0.95717	1.65723	3.55269	3.34249	1.16061	1.28168	0.910392	1.74848	1.05723	1.65383	SYNJ2BP
	DNMT3A	0.64193	0.275074	0.706399	2.28853	0.631187	1.195	1.4497	0.775429	0.983105	2.39844	3.33775	0.567329	1.32562	0.904429	1.27504	0.42146	3.02529	DNMT3A
	CDGAP	0.634876	0.185005	0.473831	1.87129	0.494984	1.20426	1.18559	0.627007	0.816913	3.04302	3.33302	0.344847	0.944778	0.90055	1.16611	0.31761	3.67151	CDGAP
	SLC15A4	1.23448	0.400845	0.817249	2.62149	1.25573	1.92682	1.57295	1.01775	1.32017	3.59766	3.33302	0.661883	1.23041	0.912438	1.61465	0.957707	1.68596	SLC15A4
	AK091569	1.01933	0.550148	0.841158	2.41918	1.10956	1.85271	1.85468	0.80269	1.161	3.91995	3.32355	0.793518	1.3366	0.904363	1.61416	0.979342	1.64821	AK091569
	PANK4	1.48138	0.585039	1.34759	2.93337	1.26902	2.14914	1.95445	1.60235	1.42784	3.62764	3.32355	1.05679	1.54533	0.902425	1.8695	1.24545	1.50107	PANK4
	AF119913	0.804176	0.402468	0.689011	3.28318	0.787323	2.24178	1.46731	0.966257	1.06971	3.31285	3.31408	0.671153	0.922807	0.903423	1.53324	0.702616	2.18219	AF119913
	STAM	0.670147	0.535542	0.767258	2.20845	0.750781	1.37101	1.53774	0.905676	1.2359	2.93809	3.29041	0.574745	0.977735	0.925396	1.36642	0.702478	1.94515	STAM
	CR615016	0.846501	0.139566	0.512954	3.91959	0.737493	1.44511	2.14227	0.935967	1.39975	4.36216	3.28094	0.648905	1.24506	0.947091	1.66279	0.374949	4.4347	CR615016
	RNF2	0.825339	0.537165	0.736828	2.01458	0.803933	1.24132	1.70795	0.845096	1.25463	3.5377	3.2762	0.641489	1.19379	0.914893	1.432	0.894675	1.60058	RNF2
	MGC11102	1.35087	0.417885	1.11285	2.61306	0.943459	1.6767	2.26552	1.86588	2.15347	4.03238	3.2762	1.03083	1.84561	0.929591	1.89113	1.35915	1.3914	MGC11102
	MTMR9	0.804176	0.240183	0.634672	2.20845	0.793967	1.33858	2.21857	0.842067	1.14227	3.01304	3.26674	0.593285	1.55266	0.908255	1.43451	0.512998	2.79633	MTMR9
	TRIM32	0.821812	0.490102	0.658581	1.94715	0.790645	1.45901	1.77251	1.14497	1.45125	3.14046	3.26674	0.645197	0.864216	0.911695	1.41943	0.939235	1.51126	TRIM32
	THC2314861	1.34735	0.998056	0.86072	2.81536	1.31553	2.29736	2.01902	1.68413	1.84917	3.22291	3.25727	0.878803	1.50139	0.915056	1.84977	1.02724	1.80072	THC2314861
	ADRB2	0.966422	0.274262	0.852026	2.68892	1.08963	1.75081	2.78202	0.817835	1.37167	3.14795	3.2478	0.691548	1.31097	0.901828	1.61476	0.498309	3.24048	ADRB2
	CDH6	1.08634	0.149303	0.384716	2.2506	0.52156	1.72302	1.87229	0.684558	1.56829	4.93179	3.22886	0.778686	1.9335	0.904458	1.62412	0.343165	4.73275	CDH6
	ADRB2	0.991112	0.266148	0.704225	2.53298	1.04976	1.81102	2.99331	0.908705	1.63851	3.50772	3.22886	0.678569	1.48674	0.904856	1.67674	0.560925	2.98925	ADRB2
	ENST00000381475	1.05107	0.455211	0.838985	2.74792	0.953425	1.21816	2.10705	0.757254	0.976082	3.22291	3.22886	0.52654	1.01069	0.904051	1.46878	0.650761	2.25702	ENST00000381475
	NAT12	1.12161	0.652388	0.79334	2.95865	1.37865	2.20472	2.08358	0.896589	1.48636	3.83751	3.22886	0.860263	1.41351	0.925846	1.76277	1.17871	1.49551	NAT12
	SEC61A2	1.34735	0.537165	1.36498	3.81843	1.20922	2.65864	2.21857	1.49936	1.94748	4.24224	3.22413	1.32377	1.61857	0.934035	2.07769	1.05394	1.97134	SEC61A2
	STC2	0.606659	0.873096	0.458616	2.23374	0.498306	1.55628	1.46731	0.887502	3.11082	3.02054	3.22413	0.596993	0.666471	0.906103	1.47696	1.21322	1.21739	STC2
	HNRPUL1	1.7706	0.968033	1.60407	2.97551	1.32217	2.12598	2.93462	1.70231	2.05516	4.09984	3.21939	1.13837	2.07998	0.911587	2.15354	1.48031	1.45479	HNRPUL1
	PDGFD	0.64193	0.118468	0.345592	1.5594	0.438509	0.880037	1.90163	0.484643	2.05516	3.6876	3.20992	1.016	1.97744	0.901797	1.40895	0.335399	4.20081	PDGFD
	PDGFD	0.64193	0.118468	0.345592	1.5594	0.438509	0.880037	1.90163	0.484643	2.05516	3.6876	3.20992	1.016	1.97744	0.901797	1.40895	0.335399	4.20081	PDGFD
	MNAB	1.0158	0.553394	1.0759	2.42761	0.943459	1.93608	2.22444	1.02684	1.64553	3.95743	3.20992	0.700818	1.30365	0.92677	1.69391	1.0341	1.63805	MNAB
	ACOT2	1.3156	0.533919	0.582507	2.49505	0.950103	1.86197	2.30074	1.10256	1.57297	4.52706	3.16258	0.908467	1.13154	0.903114	1.72654	1.06934	1.61459	ACOT2
	PPP1R15B	0.744216	0.538788	0.691184	2.11573	0.634509	1.31542	1.36166	0.693645	0.959697	2.86314	3.15784	0.522832	1.09126	0.913598	1.28384	0.908687	1.41285	PPP1R15B
	BTBD4	0.853555	0.141188	0.512954	2.41497	0.644475	1.43585	1.3734	0.684558	1.23122	4.63199	3.14364	0.496876	1.08393	0.913963	1.43451	0.331604	4.32596	BTBD4
	CEP27	1.0546	0.928273	1.38672	2.09045	1.4019	1.50069	1.9075	0.890531	1.793	2.75821	3.14364	0.971504	1.50139	0.912806	1.64065	1.24665	1.31605	CEP27
	ZNF8	1.55897	0.910422	0.812902	3.03452	1.27566	1.67207	2.35356	1.23887	1.68766	4.47459	3.13417	0.986336	1.69181	0.91641	1.91012	1.04688	1.82458	ZNF8
	ZFY	0.987585	0.327817	0.560772	2.11573	0.767391	1.54238	1.39688	0.817835	0.96906	2.65328	3.1247	0.48946	1.09126	0.901666	1.2957	0.743918	1.74173	ZFY
	NPAT	1.31208	0.343234	1.31064	2.9418	0.953425	1.65818	2.3653	0.881444	1.37167	3.37281	3.1247	1.04381	1.60759	0.928517	1.71436	1.0584	1.61976	NPAT
	TRIM44	1.16394	0.470628	1.03895	2.41076	1.4318	1.87587	1.49665	0.842067	1.5402	3.65762	3.1247	0.678569	1.07661	0.907346	1.60064	1.03851	1.54128	TRIM44
	ENST00000370660	0.613713	0.13632	0.428186	1.93029	0.528204	1.06531	1.42035	0.763313	0.901179	3.80753	3.10577	0.46165	1.06928	0.904025	1.24855	0.519559	2.40309	ENST00000370660
	SOCS5	0.775959	0.450342	0.586854	2.30961	0.850442	1.38953	1.2208	0.578542	3.3051	3.20042	3.0963	0.435693	0.919145	0.919631	1.47067	0.64009	2.2976	SOCS5
	ST3GAL5	0.81123	0.243428	0.68249	1.66898	0.65112	1.16721	1.2208	0.660326	1.01119	2.74322	3.08683	0.478336	1.06196	0.900113	1.19132	0.386521	3.08216	ST3GAL5
	BRAF	1.67889	0.561508	1.37802	3.39697	1.65438	2.2881	2.55312	1.0965	1.72043	3.6876	3.08683	0.967796	1.7797	0.908258	1.98845	1.28183	1.55126	BRAF
	MDM1	1.06518	0.946124	0.78682	2.11573	1.1162	1.82492	1.80772	1.00866	1.57531	3.73257	3.08209	0.945548	1.12787	0.905049	1.62575	1.26825	1.28189	MDM1
	ADRB2	0.917043	0.271017	0.769431	2.50348	1.02319	1.71376	2.65289	0.799661	1.30847	3.05801	3.07263	0.624803	1.27435	0.900674	1.53759	0.477853	3.21771	ADRB2
	PSMAL	1.38967	0.135508	0.404278	3.2031	0.531526	0.898564	2.50029	0.64821	1.66191	2.84815	3.06789	0.756438	1.17182	0.926077	1.47826	0.329716	4.48343	PSMAL
	HEAB	1.58719	0.847942	1.54104	2.84065	0.883662	2.29736	2.67637	1.54783	2.46712	4.41463	3.06316	1.38495	1.73576	0.929752	2.09905	1.86264	1.12692	HEAB
	HEMK2	1.42494	0.676731	1.74752	2.46133	1.54807	1.89903	2.15401	1.38123	2.05048	3.28287	3.05842	0.876949	1.74308	0.91497	1.86959	1.59102	1.17509	HEMK2
	SPTLC2	1.0158	0.690525	0.721614	1.98508	0.996612	1.3988	1.94859	0.951112	1.46061	3.34283	3.04422	0.758292	1.24506	0.919664	1.50455	1.11883	1.34475	SPTLC2
	AASS	0.775959	0.214217	0.482525	3.18624	0.568069	1.78323	1.66686	0.660326	0.847343	4.35467	3.03948	0.394905	1.24139	0.914445	1.47809	0.389048	3.79926	AASS
	STARD8	1.14278	0.168777	0.556425	2.74792	0.724204	1.4729	2.00728	0.945054	1.59872	3.22291	3.03475	0.656321	1.66252	0.962411	1.53389	0.369867	4.14714	STARD8
	KBTBD6	0.94526	0.412205	0.71944	2.37282	0.930171	1.94535	1.25602	0.811777	1.15866	3.52271	3.02528	0.682277	0.842244	0.903635	1.43263	0.932277	1.5367	KBTBD6
	BCKDHB	1.50959	1.50926	1.86489	2.8575	1.6876	2.32052	2.8994	1.21161	2.3337	3.58267	3.02055	1.36455	1.79435	0.907398	2.15048	2.23619	0.96167	BCKDHB
	bA16L21.2.1	0.797122	0.423565	0.778126	2.03144	0.823866	1.22742	1.30297	0.717877	1.17973	3.64263	3.01108	0.598847	1.18647	0.914348	1.36316	0.934589	1.45857	bA16L21.2.1
	SNF1LK2	1.11456	0.331062	0.656408	1.83335	0.657764	1.26447	1.40862	0.95717	1.77193	2.60081	2.99214	0.493168	1.20111	0.937184	1.32943	0.898884	1.47898	SNF1LK2
	THC2345075	1.15336	0.475497	1.0433	2.9418	1.74075	2.22788	2.58833	0.963228	2.35009	4.38465	2.98741	0.69711	1.81632	0.919729	1.95152	0.78995	2.47043	THC2345075
	ZNF135	0.64193	0.112788	0.347766	2.24639	0.50495	1.41732	1.78425	0.684558	0.880113	3.44776	2.9732	0.389343	1.16449	0.924132	1.27653	0.3068	4.16079	ZNF135
	SNX9	0.902935	0.391108	0.771605	2.23374	0.877018	1.42659	1.3734	0.842067	1.00651	2.71324	2.9732	0.48946	1.28168	0.914259	1.32943	0.760169	1.74886	SNX9
	TCF8	1.00875	0.133074	0.54121	3.1441	0.644475	1.68597	1.49079	0.623978	0.67881	3.88248	2.96847	0.420861	1.51604	0.901556	1.44146	0.376261	3.83101	TCF8
	RP11-535K18.3	1.36498	0.169588	0.760737	4.4422	0.850442	2.64937	2.90527	1.00866	2.06452	4.39215	2.959	0.876949	2.23378	0.918229	2.05213	0.88409	2.32117	RP11-535K18.3
	BRAF	1.71416	0.566376	1.33455	3.24946	1.65438	2.31589	2.42986	1.22675	1.83981	3.64263	2.95427	0.993752	1.83829	0.91439	1.98155	1.31297	1.50922	BRAF
	KIAA1458	0.962895	0.486045	0.869414	2.28853	1.09295	1.6767	1.86642	0.757254	1.18441	3.14795	2.93059	0.704526	1.18647	0.920558	1.4734	0.830199	1.77475	KIAA1458
	TMEM22	0.631349	0.122526	0.452095	1.8165	0.478374	0.815192	1.11515	0.445266	0.856705	2.6083	2.92112	0.355971	1.09126	0.923213	1.0546	0.284888	3.70181	TMEM22
	IRAK3	0.730107	0.207725	0.547731	2.74792	0.528204	1.36637	1.57295	0.875386	1.20079	4.87933	2.91639	0.448672	1.82364	0.902867	1.52656	0.391129	3.90295	IRAK3
	THC2429167	0.991112	0.397599	1.08242	2.46555	1.89356	1.51922	1.73142	0.848125	2.2471	3.46275	2.90692	0.69711	0.886187	0.901481	1.62531	0.839355	1.93638	THC2429167
	GOPC	1.33677	0.504708	0.973744	2.67206	0.956747	1.96387	2.18335	1.10256	1.20547	3.3878	2.90219	0.815767	1.89688	0.900634	1.68476	0.932377	1.80695	GOPC
	A_24_P323885	1.22037	0.666182	1.49974	1.98087	0.850442	2.00093	1.92511	1.29339	2.30796	3.073	2.90219	0.80835	1.51604	0.91223	1.69574	1.45382	1.1664	A_24_P323885
	TOX	0.500847	0.155794	0.410798	1.88814	0.478374	0.917091	1.38514	0.545223	0.758395	3.64263	2.86905	0.368949	0.732386	0.903121	1.12714	0.30807	3.65872	TOX
	NYD-SP21	0.747743	0.134697	0.312989	2.4529	0.581357	1.26911	1.34992	0.499788	1.23824	3.62015	2.85958	0.422715	0.827596	0.955116	1.25514	0.285154	4.40161	NYD-SP21
	FILIP1	0.723053	0.116034	0.330377	1.60155	0.524882	0.898564	1.60817	0.478585	0.889476	2.88562	2.85011	0.446818	1.31463	0.9029	1.1283	0.294004	3.83769	FILIP1
	ZMYM5	0.839447	0.456022	0.941141	2.84065	1.20258	1.79713	2.14814	0.887502	1.18675	3.55269	2.85011	0.652613	1.66984	0.912012	1.61728	1.18671	1.36282	ZMYM5
	SNX24	0.75127	0.470628	0.521648	2.40233	0.604611	1.66281	1.44383	0.860241	1.10014	3.28287	2.83117	0.767562	0.959426	0.93449	1.35835	0.548461	2.47666	SNX24
	IL3RA	0.832393	0.201234	0.617284	2.09887	0.631187	1.16258	1.40862	0.793603	0.795847	2.7657	2.8075	0.352263	1.35491	0.907334	1.21708	0.401611	3.03049	IL3RA
	THC2404912	1.10398	0.463325	0.752043	1.88814	0.976679	1.58407	1.97206	0.938996	1.47466	3.14795	2.80276	0.587723	1.31097	0.916069	1.4618	0.68464	2.13513	THC2404912
	FLJ12529	1.2239	0.491725	0.886802	2.09887	1.0099	1.75081	1.71969	0.951112	1.19377	2.93809	2.80276	0.912175	1.40618	0.913226	1.49121	0.949796	1.57004	FLJ12529
	EEA1	0.783014	0.499839	0.599896	1.60998	0.617899	1.26911	1.34992	0.642152	1.15164	2.68326	2.80276	0.48019	0.856892	0.914904	1.1805	1.06188	1.11171	EEA1
	NRP2	0.72658	0.137131	0.373848	2.23374	0.465085	1.36637	1.32645	0.636094	0.704558	2.82566	2.7933	0.320745	0.933792	0.920174	1.1418	0.358617	3.18389	NRP2
	CV569217	0.987585	0.636159	0.875935	3.05981	1.42183	1.9685	1.92511	1.13285	1.87726	2.89312	2.7933	0.711942	1.68815	0.942227	1.69012	1.15254	1.46644	CV569217
	HEL308	0.871191	0.637782	0.697705	2.46976	0.903594	1.46364	1.34992	0.675471	1.01587	2.75821	2.78383	0.552496	1.09858	0.924271	1.32908	0.666833	1.99312	HEL308
	S100B	1.12161	0.239371	1.21935	2.76478	0.83051	2.40852	1.87815	1.03592	1.61978	3.70259	2.77909	0.834307	1.50139	0.921358	1.68734	0.430624	3.91836	S100B
	AV692191	1.11809	0.603702	0.675969	3.27896	0.999934	2.38536	2.25379	1.26007	1.39975	3.5377	2.77436	0.708234	1.39886	0.901061	1.72268	0.75582	2.27921	AV692191
	ENST00000377918	0.705418	0.13064	0.439054	1.92186	0.571391	1.15794	1.34405	0.484643	0.926927	2.70574	2.76489	0.433839	1.09126	0.93848	1.12905	0.324927	3.47479	ENST00000377918
	AY358103	1.24506	0.258034	0.799861	3.19889	0.923527	2.31126	2.23031	1.04198	1.86322	4.57952	2.76489	0.875095	2.06533	0.923811	1.85823	0.543678	3.41788	AY358103
	PIP5K1C	1.01227	0.32944	0.595549	2.37704	0.837154	1.31542	1.35579	1.1692	1.31315	3.01304	2.75069	0.654467	1.16449	0.943995	1.37598	0.613031	2.24455	PIP5K1C
	LOC221710	1.16394	0.786273	1.11285	2.92072	1.06637	2.07503	1.70795	0.972315	1.53318	2.95308	2.74595	0.901051	1.84561	0.935236	1.67572	1.07805	1.55439	LOC221710
	C18orf25	1.11103	0.368388	0.695531	1.96822	0.664408	1.30616	1.64339	0.763313	1.33889	2.56333	2.73648	0.663737	1.11323	0.94835	1.30278	0.702027	1.85574	C18orf25
	RIOK1	1.23448	0.623176	1.10416	2.44447	1.26902	1.81566	1.28536	0.929909	1.39507	2.80318	2.73648	0.819475	1.07295	0.911562	1.50257	1.13403	1.32498	RIOK1
	EP300	1.05813	0.765176	0.902017	2.09887	1.1162	1.62112	1.50252	0.83298	1.40912	2.80318	2.73175	0.767562	1.09858	0.934328	1.43902	0.760974	1.89102	EP300
	ZNF562	0.744216	0.407337	0.584681	1.86286	0.837154	1.13015	1.32645	0.726964	0.945653	3.04302	2.72701	0.463504	0.93013	0.908518	1.20993	0.935512	1.29334	ZNF562
	TNRC5	0.987585	0.538788	0.973744	1.97244	0.883662	1.48217	1.61991	1.11468	1.20313	2.63829	2.71281	0.756438	1.34027	0.91947	1.40184	0.978196	1.43309	TNRC5
	CR602075	0.804176	0.2272	0.60859	2.41076	0.973357	1.57017	1.8312	0.817835	1.12121	3.8525	2.69387	0.426423	0.959426	0.908567	1.40744	0.646911	2.17563	CR602075
	RRN3	0.620767	0.142811	0.482525	1.57205	0.694306	1.34321	1.54948	0.690616	1.10014	2.65328	2.6844	0.394905	0.856892	0.914199	1.13734	0.48588	2.34078	RRN3
	FAM119B	0.987585	0.400034	0.630325	2.25903	0.813899	1.76934	1.69621	0.848125	1.02758	2.74322	2.67967	0.569183	1.10224	0.91329	1.34819	0.816235	1.65171	FAM119B
	RBBP6	0.846501	0.481988	0.847679	2.13259	0.807255	1.69986	1.6023	0.751196	0.940972	2.68326	2.67967	0.604409	1.26703	0.905857	1.33421	0.917262	1.45456	RBBP6
	FAM45B	0.888826	0.571245	0.769431	1.61841	0.883662	1.35248	1.36753	0.745138	1.13291	2.33848	2.67967	0.630365	0.996045	0.901709	1.22878	0.922199	1.33245	FAM45B
	AK054895	0.804176	0.155794	0.543384	1.7027	0.71756	1.38953	1.47318	0.851154	1.27804	3.28287	2.6702	0.457942	1.20844	0.918105	1.27192	0.376987	3.37391	AK054895
	NPEPPS	0.902935	0.368388	0.865067	1.82914	0.877018	1.38953	1.90163	0.963228	1.61978	3.20791	2.6702	0.585869	1.07661	0.927292	1.40441	1.03269	1.35995	NPEPPS
	KCNA5	0.529063	0.10224	0.441228	1.71956	0.468407	0.805929	1.57295	0.672442	0.96906	3.31285	2.66547	0.504292	1.08393	0.915432	1.14211	0.37156	3.07382	KCNA5
	RNF121	0.906462	0.285622	0.956355	2.12416	0.777357	1.80176	1.51426	1.17829	1.45593	2.37596	2.66547	0.584015	0.96675	0.914728	1.35326	0.947374	1.42843	RNF121
	NR2C1	1.30502	0.494971	0.891149	2.01458	1.26237	1.60259	2.11292	1.06016	1.76491	3.01304	2.656	0.797226	1.63322	0.921864	1.58524	1.1429	1.38704	NR2C1
	TRIB2	0.902935	0.146057	0.68249	1.98929	0.770713	1.22279	1.41449	0.693645	1.02992	2.62329	2.61339	0.543226	1.2597	0.934916	1.22246	0.355129	3.44229	TRIB2
	ZNF134	0.772432	0.324571	0.547731	2.3939	0.617899	1.26911	1.6786	0.869328	0.809891	2.51836	2.60865	0.372657	1.02534	0.911174	1.21604	0.659906	1.84274	ZNF134
	A_32_P73580	0.705418	0.252354	0.656408	2.29275	0.953425	1.38953	1.38514	0.781487	1.11419	2.26353	2.58972	0.533956	0.893511	0.93123	1.21626	0.722631	1.6831	A_32_P73580
	PTPN2	0.765378	0.616685	0.778126	1.77014	0.823866	1.2969	1.30297	0.769371	0.940972	2.23355	2.58498	0.927007	1.1352	0.902652	1.22655	0.618433	1.98332	PTPN2
	C21orf91	0.966422	0.328628	1.04764	2.13259	0.86373	1.37101	1.38514	0.763313	1.35762	2.95308	2.58498	0.695256	1.38055	0.949756	1.37154	0.814273	1.68437	C21orf91
	GNGT2	0.800649	0.185005	0.60859	1.41611	0.584679	1.12089	1.59643	0.823893	1.65723	2.78819	2.56604	0.578453	1.42815	0.921255	1.24264	0.35203	3.52992	GNGT2
	CACNA1C	0.832393	0.149303	0.384716	2.01458	0.724204	1.34321	1.66099	0.651239	0.889476	2.93809	2.55184	0.407883	0.974074	0.918819	1.194	0.348798	3.42318	CACNA1C
	SMARCB1	1.24153	0.632913	0.86072	2.08202	0.810577	1.78323	1.51426	1.15103	1.42316	2.6083	2.54711	1.08831	1.16449	0.936547	1.45444	0.899835	1.61634	SMARCB1
	SLC39A9	0.991112	0.426811	0.723787	2.28853	1.05641	1.48217	1.57295	1.07227	1.44657	2.6083	2.53764	0.719358	1.07295	0.954584	1.38453	1.01022	1.37053	SLC39A9
	THC2374470	1.10045	0.13064	0.556425	3.19046	0.950103	1.51922	1.37927	0.527049	1.64787	4.0024	2.52817	0.871387	1.61857	0.94461	1.54016	0.315679	4.87887	THC2374470
	AK125961	0.797122	0.134697	0.443401	2.30118	0.481696	1.33395	1.63165	0.811777	0.922246	2.59331	2.52817	0.419007	1.00703	0.934085	1.18502	0.511226	2.31799	AK125961
	THRAP1	0.81123	0.397599	0.573813	1.36132	0.614577	0.986568	1.31471	0.627007	1.65255	2.45091	2.52817	0.411591	0.886187	0.9283	1.12433	0.734986	1.52972	THRAP1
	RRAGD	0.592551	0.210971	0.35646	2.09045	0.392001	0.880037	1.10929	0.454353	0.650722	2.301	2.5187	0.305912	0.666471	0.928182	0.963763	0.310293	3.10597	RRAGD
	ATXN3	0.81123	0.494159	0.64554	2.63834	1.0697	1.51922	2.04249	0.684558	1.01587	3.073	2.51397	0.643343	1.2121	0.911275	1.41258	0.718608	1.96572	ATXN3
	A_24_P581618	0.853555	0.449531	0.96505	1.55098	0.936815	1.26447	1.36166	0.751196	1.32017	2.29351	2.50923	0.619241	1.01802	0.916966	1.22257	0.737811	1.65703	A_24_P581618
	CHKA	1.1851	0.426811	0.854199	2.40233	0.890306	1.35248	2.00728	1.14497	1.67596	3.14795	2.49503	1.00858	1.38421	0.96045	1.53655	1.35545	1.13361	CHKA
	IHPK1	1.12514	0.484422	0.804208	2.46133	0.823866	1.31079	1.48492	0.98746	1.161	2.24104	2.49029	0.863971	1.40618	0.932828	1.35728	0.819652	1.65592	IHPK1
	UQCR	1.28386	0.907176	1.31716	2.41497	1.33878	1.90829	1.81946	1.12074	1.35294	2.57083	2.49029	1.06791	1.70646	0.905186	1.63837	1.12169	1.46063	UQCR
	USP6	0.670147	0.569622	0.660755	1.88814	0.641153	1.2969	1.15037	0.687587	0.889476	2.42842	2.46662	0.385635	0.886187	0.914799	1.12469	0.615954	1.82594	USP6
	BG190831	0.522009	0.212594	0.499913	1.7027	0.956747	1.14868	1.19732	0.61792	1.11419	3.073	2.46662	0.459796	0.6445	0.910774	1.12431	0.790253	1.42272	BG190831
	NPTX1	0.522009	0.111977	0.354286	2.68471	0.425221	0.611394	0.962554	0.475556	0.444738	2.74322	2.46189	0.26327	0.527318	0.901326	0.968318	0.301378	3.21297	NPTX1
	THC2406182	0.832393	0.325382	0.730308	1.76171	1.03648	1.31542	1.43209	0.914763	1.32485	2.7732	2.46189	0.652613	0.952102	0.928758	1.27025	0.860443	1.47627	THC2406182
	MTRF1L	0.670147	0.408148	0.60859	1.38239	0.631187	1.08384	1.17385	0.623978	1.08142	2.78819	2.46189	0.437548	0.812949	0.904179	1.08955	0.738497	1.47536	MTRF1L
	A_24_P212834	0.909989	0.792765	0.847679	1.97244	1.22251	1.41269	1.9838	1.01775	1.33655	2.51836	2.45242	0.737898	1.25238	0.906513	1.41979	1.02502	1.38513	A_24_P212834
	THC2411515	0.772432	0.20448	0.460789	1.95979	0.704272	1.45901	1.18559	0.611862	0.749032	2.48838	2.44295	0.337431	0.919145	0.906917	1.09963	0.560054	1.96343	THC2411515
	DNMT2	0.648984	0.377314	0.439054	1.3571	0.584679	1.14868	1.44383	0.784516	1.01587	2.35347	2.43822	0.530248	0.911821	0.902624	1.07952	0.572651	1.88513	DNMT2
	ZDHHC21	0.677201	0.299417	0.691184	1.28124	0.657764	0.930987	1.1445	0.551281	1.2242	2.48838	2.43348	0.376365	0.673795	0.90835	1.03306	0.587112	1.75956	ZDHHC21
	PDLIM2	0.564334	0.232068	0.443401	2.17052	0.581357	1.7925	1.24428	0.769371	1.19845	2.28601	2.41454	0.422715	0.710415	0.924957	1.14077	0.459922	2.48035	PDLIM2
	43525	0.634876	0.175268	0.519475	1.61841	0.564747	1.00973	0.99777	0.487672	0.786484	2.43592	2.38614	0.348555	0.618866	0.920523	0.967992	0.33655	2.87622	43525
	DDX42	1.2627	0.370011	0.752043	2.16631	1.09627	1.42659	1.86642	1.16314	1.5636	2.60081	2.38614	0.596993	1.49407	0.926676	1.44193	1.00191	1.43918	DDX42
	SRD5A1	1.04402	0.439794	0.967223	2.67206	0.930171	1.80639	1.56122	0.993518	1.11419	3.0805	2.3814	0.817621	0.988721	0.909271	1.44591	1.17277	1.2329	SRD5A1
	MOCS1	0.853555	0.10792	0.512954	1.88814	0.558102	1.13942	1.33819	0.733022	0.882453	2.35347	2.3672	0.511708	0.937454	0.935072	1.09105	0.543548	2.00726	MOCS1
	ENST00000324982	0.740688	0.477119	0.765084	2.01458	0.750781	1.43585	1.56122	1.0541	1.32953	2.81817	2.36247	0.563621	1.09858	0.944748	1.30552	0.741345	1.76102	ENST00000324982
	GRID1	0.663093	0.134697	0.556425	3.38012	0.594645	1.14405	1.25015	0.696674	0.847343	3.17793	2.34826	0.532102	1.45012	0.907906	1.29043	0.297653	4.33536	GRID1
	LOXL3	0.733634	0.177703	0.502087	1.5594	0.604611	1.17647	1.52013	0.848125	0.889476	2.35347	2.34826	0.402321	0.820272	0.901714	1.072	0.400555	2.67628	LOXL3
	ENTPD7	0.733634	0.452777	0.704225	1.91343	0.750781	1.69523	1.23254	0.92688	1.18909	2.42842	2.34353	0.658175	1.14252	0.930198	1.24394	0.676538	1.83869	ENTPD7
	HLF	0.747743	0.186628	0.641193	1.95558	0.611255	1.76007	1.65512	0.636094	1.15164	2.74322	2.33879	0.537664	1.03999	0.928108	1.23115	0.595155	2.06863	HLF
	USP21	0.902935	0.37488	0.647713	1.72799	1.07302	1.38953	1.46731	0.999576	1.53786	2.94559	2.33879	0.730482	0.871539	0.921166	1.30825	0.962062	1.35984	USP21
	CHML	0.966422	0.578548	0.643366	1.56362	0.827188	1.20426	1.526	0.92688	1.84449	3.3878	2.33879	0.656321	1.06562	0.903444	1.34841	1.02922	1.31013	CHML
	FAM11B	1.19921	0.461702	0.656408	1.51726	0.817221	1.32006	1.88989	0.963228	1.91705	2.63079	2.32932	0.901051	1.03999	0.909437	1.35717	1.23795	1.0963	FAM11B
	SORT1	0.955841	0.624799	0.804208	1.90922	0.787323	1.18573	1.6786	0.745138	1.13759	2.7732	2.30092	0.459796	1.02168	0.919917	1.26031	0.857852	1.46915	SORT1
	AK022390	0.670147	0.1136	0.39341	1.82914	0.52156	1.03752	1.18559	0.778458	0.772439	2.62329	2.29618	0.381927	0.886187	0.925503	1.03765	0.360204	2.88073	AK022390
	LMBRD2	0.64193	0.257223	0.710746	2.27589	0.923527	1.4729	1.60817	0.745138	0.96906	2.72823	2.27251	0.522832	0.812949	0.91773	1.22624	0.954119	1.2852	LMBRD2
	ENST00000233161	0.514955	0.185005	0.336898	1.45404	0.465085	0.930987	1.2208	0.566426	0.585181	2.36846	2.26304	0.30035	0.717738	0.900132	0.916075	0.389882	2.34962	ENST00000233161
	DSCR3	0.81123	0.537165	0.543384	1.82914	0.833832	1.20426	1.44383	0.896589	1.57531	2.33848	2.26304	0.778686	0.985059	0.975482	1.23385	0.929922	1.32683	DSCR3
	RGAG4	0.525536	0.094937	0.297774	1.56362	0.445153	0.94025	1.0682	0.517962	0.496234	2.23355	2.25357	0.30035	0.600557	0.903805	0.87213	0.281106	3.1025	RGAG4
	THC2441546	0.578442	0.228823	0.486872	1.92186	0.518238	1.55164	1.15037	0.751196	0.791165	2.38345	2.2299	0.383781	0.812949	0.910497	1.06067	0.33967	3.12265	THC2441546
	FLJ34077	0.55728	0.223143	0.345592	2.11995	0.468407	1.06531	0.950816	0.496759	0.519641	2.69825	2.2299	0.348555	0.505346	0.906973	0.963765	0.409596	2.35296	FLJ34077
	ENST00000381655	0.634876	0.163097	0.367327	2.64677	0.584679	1.15794	1.25602	0.623978	1.01119	4.03238	2.22043	0.459796	1.00337	0.912653	1.24322	0.409253	3.03778	ENST00000381655
	PTX3	0.92057	0.139566	0.482525	2.01458	0.641153	1.54238	1.36166	0.61792	1.62914	2.99805	2.20623	1.41276	1.98477	0.905539	1.38087	0.372136	3.71066	PTX3
	CD34	0.857082	0.107108	0.373848	1.86707	0.581357	1.10236	1.20906	0.593688	0.950334	1.78384	2.20623	0.502438	1.48674	0.90335	1.04778	0.306495	3.4186	CD34
	CDC42EP4	1.12161	0.694582	0.74987	2.18317	1.09627	1.32932	1.74316	1.40546	1.53083	3.28287	2.2015	0.71565	1.42815	0.900895	1.49865	1.41042	1.06256	CDC42EP4
	PHF15	0.536117	0.417074	0.584681	1.4709	0.780679	1.01899	1.02125	0.605804	0.931609	2.50337	2.18729	0.337431	0.673795	0.903813	1.00531	0.476034	2.11184	PHF15
	NECAP1	0.832393	0.507142	0.730308	1.72799	0.84712	1.08384	1.18559	0.590659	1.1095	2.7732	2.18729	0.556204	0.842244	0.923775	1.15181	0.706795	1.62962	NECAP1
	THC2329478	0.634876	0.132263	0.334724	1.54255	0.485018	0.787402	1.24428	0.499788	0.784143	2.39844	2.16362	0.393051	0.996045	0.931108	0.953553	0.316923	3.00879	THC2329478
	A_24_P418744	0.906462	0.2272	0.449922	1.96401	0.65112	1.38953	1.61404	0.866299	1.07439	2.33848	2.15889	0.508	1.29266	0.926856	1.18777	0.528055	2.24933	A_24_P418744
	ATP1B2	0.821812	0.13064	0.495566	2.48662	0.631187	1.12552	1.56122	0.539165	0.716262	2.17359	2.13995	0.71565	1.26703	0.902299	1.13878	0.701959	1.6223	ATP1B2
	NUDT13	0.585497	0.254788	0.665102	1.4414	0.637831	1.13942	1.43796	0.845096	0.987786	2.50337	2.13995	0.606263	0.732386	0.90606	1.07514	0.71335	1.50717	NUDT13
	HECTD3	0.874718	0.318891	0.743349	1.55098	0.694306	1.14405	1.31471	0.920821	1.00417	2.4584	2.13995	0.663737	1.03266	0.916358	1.14313	0.798595	1.43143	HECTD3
	NFYA	0.800649	0.322137	0.643366	1.57626	0.803933	1.06531	1.57295	0.929909	1.04864	2.44341	2.13995	0.456088	1.01802	0.906535	1.14005	0.942992	1.20897	NFYA
	A_23_P21907	0.507901	0.120091	0.36298	1.846	0.578035	1.10699	1.30884	0.551281	0.723284	2.27852	2.13048	0.381927	1.10224	0.929994	0.99989	0.287741	3.47496	A_23_P21907
	GTF2H3	1.04402	0.72785	0.847679	1.82071	0.996612	1.56554	1.46731	0.884473	1.22654	2.17359	2.13048	0.78981	1.02534	0.928536	1.28461	1.05908	1.21295	GTF2H3
	MSI2	1.42142	1.30315	1.28456	1.93872	1.16271	1.40343	1.58469	1.08439	1.92876	2.27852	2.13048	1.22365	1.51604	0.958218	1.5585	1.3042	1.19498	MSI2
	CD300A	1.05107	0.373257	0.865067	1.95979	0.883662	1.13942	1.92511	1.09953	1.27335	2.57832	2.12575	0.552496	1.04731	0.904117	1.29801	0.598085	2.17028	CD300A
	TK2	0.663093	0.207725	0.428186	1.50461	0.607933	1.16721	1.0682	0.61792	0.688173	2.48838	2.11154	0.424569	0.871539	0.901476	0.988391	0.500493	1.97484	TK2
	C21orf91	0.81123	0.233691	0.752043	1.48354	0.654442	1.00973	1.42622	0.872357	1.32251	3.01304	2.11154	0.578453	1.15717	0.906965	1.18661	0.737254	1.6095	C21orf91
	FEM1C	0.64193	0.626422	0.778126	1.7027	0.637831	1.19963	1.46731	0.805719	1.05801	2.87813	2.11154	0.482044	1.11323	0.905841	1.19251	0.857978	1.38991	FEM1C
	LOC134145	1.08282	0.513634	0.854199	1.50461	0.740815	1.195	1.18559	0.854183	1.40209	2.41343	2.11154	0.559912	1.08393	0.929696	1.19244	1.20245	0.991678	LOC134145
	LNPEP	0.684255	0.303474	0.586854	1.4414	0.720882	1.07457	1.31471	0.805719	1.28272	2.18858	2.10207	0.45238	0.926468	0.944751	1.06801	0.618934	1.72556	LNPEP
	HNRPLL	0.585497	0.284811	0.617284	1.28124	0.588001	0.981936	1.30297	0.533107	0.973742	2.09114	2.0926	0.411591	0.831258	0.923097	0.967322	0.456549	2.11877	HNRPLL
	FAM105B	0.818284	0.381371	0.632499	1.846	0.65112	1.19037	1.03299	0.61792	0.847343	2.6083	2.0926	0.437548	0.886187	0.920054	1.08019	0.74176	1.45626	FAM105B
	LAIR1	0.687782	0.231257	0.421666	2.06516	0.501628	1.02362	1.20906	0.6785	0.842661	1.60396	2.08314	0.381927	0.827596	0.914837	0.965996	0.31746	3.04289	LAIR1
	HSPG2	0.775959	0.189874	0.462963	1.71113	0.617899	1.17647	1.33819	0.70879	0.758395	1.98621	2.08314	0.456088	1.1352	0.908456	1.03079	0.450529	2.28796	HSPG2
	DZIP3	0.987585	0.631291	0.732481	2.16631	1.48163	1.61186	1.76664	0.717877	1.48402	2.96807	2.08314	0.923299	1.21576	0.9041	1.44384	0.764617	1.88832	DZIP3
	BAG4	0.691309	0.309965	0.565119	1.71113	0.621221	0.972673	0.886254	0.608833	0.753714	2.17359	2.08314	0.435693	0.93013	0.92574	0.980213	0.582754	1.68203	BAG4
	ABCC4	0.624295	0.155794	0.480351	1.24752	0.485018	1.07457	1.10342	0.551281	0.751373	2.26353	2.08314	0.407883	0.769005	0.904221	0.92286	0.587498	1.57083	ABCC4
	CHL1	0.486738	0.0941256	0.347766	1.45404	0.471729	1.05604	1.12102	0.490701	0.723284	2.39844	2.07367	0.296642	0.926468	0.923373	0.918513	0.27111	3.38797	CHL1
	BM455859	1.17805	0.90393	1.09981	2.12416	0.930171	1.55628	1.95445	1.11468	1.44423	2.80318	2.07367	0.826891	1.4428	0.91603	1.49633	1.11088	1.34698	BM455859
	LOC151162	0.761851	0.508765	0.525995	1.47511	1.01654	1.19037	1.25015	0.748167	1.13759	2.25603	2.05946	0.348555	1.00337	0.902906	1.09861	0.798512	1.37582	LOC151162
	SIGLEC7	0.634876	0.191497	0.432533	1.54255	0.518238	0.981936	1.05646	0.630036	1.32017	2.02368	2.05473	0.496876	0.743372	0.977757	0.971304	0.339557	2.8605	SIGLEC7
	SGPL1	0.733634	0.324571	0.473831	1.45825	0.518238	1.21352	1.31471	0.836009	0.922246	1.8438	2.05473	0.456088	0.915483	0.91003	1.00501	0.48205	2.08487	SGPL1
	43712	0.768905	0.122526	0.378195	2.11573	0.634509	1.36174	1.53187	0.745138	0.978423	2.35347	2.05	0.419007	0.955764	0.933709	1.10887	0.376521	2.94504	43712
	ZNF667	0.564334	0.189874	0.386889	1.65213	0.644475	1.06068	0.927339	0.530078	0.704558	1.70889	2.04526	0.296642	0.633514	0.911805	0.872666	0.427521	2.04122	ZNF667
	AK093521	0.550226	0.35784	0.606416	1.66898	0.807255	1.0931	1.60817	0.636094	1.06737	2.74322	2.04526	0.404175	0.615204	0.906423	1.09256	0.62252	1.75506	AK093521
	BC030083	0.613713	0.10224	0.336898	1.846	0.48834	0.856878	1.19732	0.508875	0.428353	2.3085	2.03579	0.241022	0.783653	0.902002	0.90366	0.286473	3.15444	BC030083
	AK022150	1.00875	0.12496	0.421666	1.68584	0.544814	1.28763	1.46144	0.563397	1.60808	3.27537	2.02632	0.711942	0.856892	0.924876	1.19824	0.327125	3.66293	AK022150
	LOC128977	0.670147	0.481177	0.743349	2.46133	0.644475	1.26447	1.38514	0.684558	0.856705	2.11363	2.02632	0.622949	1.06196	0.913799	1.15509	0.487083	2.37145	LOC128977
	GM2A	0.634876	0.21584	0.543384	1.71956	0.491662	0.958777	1.15624	0.687587	0.922246	1.36411	2.02632	0.419007	0.769005	0.909571	0.916048	0.434358	2.10897	GM2A
	MOBKL2B	0.909989	0.897439	0.802034	1.79542	0.910239	1.06531	1.54361	0.95717	1.14227	2.26353	2.02632	0.736044	1.1059	0.923084	1.24271	1.00591	1.23541	MOBKL2B
	AK127132	1.07929	0.814673	0.773778	2.25903	1.12285	1.52385	1.82533	1.2631	1.58233	2.85564	2.02632	1.06791	1.03633	0.923363	1.47926	1.3629	1.08538	AK127132
	XPO7	0.881772	0.31808	0.769431	1.66056	0.860408	1.36174	1.61991	1.0541	1.57531	2.47339	2.01685	0.758292	1.11689	0.940826	1.26667	0.704691	1.79748	XPO7
	OBFC2A	0.948787	0.176891	0.712919	2.01458	0.740815	1.37101	1.53774	0.975344	0.987786	2.29351	2.01685	0.567329	1.02534	0.913715	1.18222	0.687911	1.71857	OBFC2A
	ABCC4	0.864137	0.212594	0.53469	1.68584	0.508272	1.34321	1.21493	0.630036	0.994808	1.6939	2.01685	0.483898	1.00337	0.922818	1.01435	0.703927	1.44099	ABCC4
	PANK3	0.783014	0.958296	0.747696	1.65213	1.02319	1.33395	1.46731	0.620949	1.56126	2.33098	2.01212	0.912175	0.981397	0.934765	1.26034	0.925516	1.36177	PANK3
	CD33	0.634876	0.165531	0.434707	1.41189	0.518238	0.805929	1.24428	0.569455	1.30612	2.23355	2.00739	0.608117	0.897173	0.967225	0.987481	0.30169	3.27316	CD33
	CD300LF	0.705418	0.209348	0.621631	1.81228	0.571391	1.15794	1.25602	0.729993	1.30612	2.09114	2.00265	0.381927	0.798301	0.970755	1.04955	0.315845	3.32299	CD300LF
	SLC35F1	0.511428	0.10792	0.317336	1.30653	0.451797	0.722557	1.10929	0.448295	0.90352	1.96372	2.00265	0.478336	1.16083	0.934798	0.883401	0.29506	2.99397	SLC35F1
	KIAA1967	0.89588	0.328628	0.599896	1.23067	0.817221	1.06994	1.45557	0.769371	1.32251	1.9937	1.98845	0.75273	1.07295	0.914077	1.09981	0.705954	1.5579	KIAA1967
	IPO8	1.00522	0.371634	0.560772	1.69006	0.88034	1.15794	1.44383	0.587629	0.945653	2.50337	1.98845	0.541372	0.915483	0.908199	1.12244	0.728706	1.54032	IPO8
	PPME1	0.867664	0.21584	0.591202	1.54255	0.597967	1.02825	1.30297	1.02381	1.0861	2.1586	1.97898	0.530248	0.783653	0.922253	1.05445	0.776658	1.35767	PPME1
	THC2340539	0.828866	0.220708	0.743349	1.86286	0.498306	0.935618	1.21493	0.593688	0.96906	2.23355	1.96951	0.407883	1.26703	0.940529	1.05733	1.02987	1.02667	THC2340539
	FBXO3	0.627822	0.407337	0.852026	1.98508	0.621221	1.16721	1.46144	0.714848	1.00885	2.43592	1.96478	0.548788	1.19745	0.939869	1.15329	0.736622	1.56565	FBXO3
	GSTM2	0.522009	0.152548	0.678143	1.42454	0.637831	1.04678	1.25602	0.611862	0.723284	2.06866	1.96004	0.389343	0.805625	0.904477	0.94436	0.350954	2.69084	GSTM2
	LMBRD2	0.606659	0.345668	0.704225	1.32339	0.524882	0.912459	1.15037	0.551281	0.950334	2.09864	1.96004	0.482044	0.629852	0.929899	0.941526	0.674792	1.39528	LMBRD2
	TRIM5	0.948787	0.438171	0.743349	1.74063	0.757425	1.23205	1.43209	0.781487	0.912883	1.89627	1.95057	0.54508	1.14985	0.909095	1.11759	0.5888	1.89808	TRIM5
	TRAPPC6B	0.712472	0.389485	0.532516	1.90079	0.730848	1.15794	1.57882	0.605804	0.814572	2.05367	1.9411	0.561767	0.974074	0.916308	1.07337	0.569958	1.88325	TRAPPC6B
	LOC196463	1.16394	0.387051	0.730308	2.09887	0.840476	1.51922	1.70208	1.08439	1.58701	3.44776	1.9411	0.726774	1.2597	0.902332	1.42221	0.841162	1.69076	LOC196463
	PLVAP	1.17805	0.18176	0.50426	2.51191	0.84712	1.33395	1.44383	0.829951	1.63383	2.42842	1.93637	0.741606	1.73942	0.927957	1.33157	0.439833	3.02746	PLVAP
	PTGER4	0.740688	0.471439	0.562946	1.77856	0.714238	0.930987	1.25602	0.539165	0.964379	2.00869	1.93164	0.419007	0.83492	0.949301	1.01174	0.707674	1.42968	PTGER4
	C12orf49	0.878245	0.795199	0.804208	1.34446	0.750781	1.10236	1.50252	0.672442	1.5402	2.54834	1.93164	0.569183	1.12055	0.900606	1.19693	0.885297	1.35201	C12orf49
	DNAJC18	0.712472	0.373257	0.521648	1.78699	0.564747	1.33858	1.18559	0.548252	0.688173	2.4584	1.92217	0.444964	1.1059	0.902637	1.05009	0.3872	2.712	DNAJC18
	AF086288	0.828866	0.172023	0.460789	1.68584	0.71756	0.9912	1.42622	0.654268	0.875431	2.29351	1.92217	0.422715	1.2597	0.913549	1.05464	0.410194	2.57107	AF086288
	LANCL1	0.81123	0.388674	0.654234	1.75328	0.83051	1.12089	1.70208	0.775429	1.1095	2.10613	1.9127	0.763854	0.985059	0.933823	1.1472	0.746584	1.5366	LANCL1
	MCART1	0.698363	0.266148	0.543384	1.62684	0.71756	1.0931	1.69621	0.778458	1.11887	2.11363	1.9127	0.541372	0.922807	0.927627	1.07919	0.836468	1.29017	MCART1
	BTNL9	0.486738	0.150926	0.408625	1.40768	0.471729	0.805929	1.12689	0.696674	0.758395	2.40594	1.89849	0.406029	0.845906	0.918548	0.913073	0.517553	1.76421	BTNL9
	ENST00000380632	0.783014	0.124148	0.586854	1.83757	0.777357	1.03752	1.88989	0.654268	1.30378	2.96058	1.87482	0.615533	0.893511	0.913538	1.17991	0.309289	3.81492	ENST00000380632
	TLE4	0.529063	0.202857	0.404278	1.26438	0.491662	1.00973	0.986031	0.466469	0.599226	2.00869	1.86062	0.318891	0.769005	0.905937	0.8393	0.296317	2.83244	TLE4
	KYNU	0.719526	0.175268	0.75639	1.48354	0.677696	0.981936	1.10342	0.823893	0.889476	1.70889	1.86062	0.656321	1.18647	0.908887	1.0018	0.387599	2.58463	KYNU
	THC2385477	0.924097	0.11928	0.734655	1.56783	0.694306	1.17647	1.36166	0.639123	1.10248	2.20357	1.85588	0.648905	1.05464	0.937715	1.0833	0.303423	3.57026	THC2385477
	PDZK1	0.648984	0.355405	0.469484	1.38661	0.737493	0.880037	1.18559	0.814806	1.13993	2.3085	1.85588	0.324453	1.17548	0.915034	1.02174	1.00326	1.01842	PDZK1
	DOK6	0.564334	0.1136	0.295601	1.30653	0.458441	1.01899	1.05646	0.590659	0.80521	1.70889	1.84642	0.365241	0.769005	0.933135	0.838414	0.315433	2.65798	DOK6
	CCDC68	0.663093	0.269394	0.769431	1.36553	1.1162	1.19037	1.12689	0.587629	1.33421	2.35347	1.83695	0.585869	1.09858	0.900982	1.09982	0.576283	1.90847	CCDC68
	RTN1	0.529063	0.117657	0.315163	1.82914	0.465085	0.768874	1.10342	0.563397	0.510278	1.6939	1.80381	0.29108	0.681119	0.908388	0.820921	0.318206	2.57985	RTN1
	ZNF516	0.627822	0.266148	0.582507	2.34332	0.780679	1.3988	1.25602	0.569455	0.781802	2.41343	1.80381	0.478336	0.7214	0.900262	1.07873	0.463491	2.32741	ZNF516
	BC015434	0.779486	0.652388	0.75639	1.74485	0.910239	1.5748	1.05646	0.787545	1.18441	2.05367	1.79907	0.478336	0.937454	0.902663	1.13193	0.75439	1.50046	BC015434
	CDC14C	0.867664	0.357028	0.717267	1.905	0.890306	1.34321	1.47905	0.92385	1.31315	2.81817	1.79434	0.572891	1.06928	0.921098	1.23471	0.799472	1.54441	CDC14C
	PITPNC1	0.553753	0.202045	0.404278	1.1548	0.491662	0.768874	1.09168	0.636094	0.756054	1.61895	1.7896	0.330015	0.900835	0.909241	0.822972	0.441418	1.86438	PITPNC1
	BE156557	0.631349	0.345668	0.560772	1.31496	0.617899	1.283	1.30297	0.696674	1.07205	2.39844	1.7896	0.533956	0.783653	0.909699	1.02546	0.698879	1.46729	BE156557
	FLJ31438	0.744216	0.241805	0.825943	1.97244	0.83051	1.16721	1.32645	0.460411	0.931609	2.47339	1.78013	0.463504	0.754358	0.915701	1.07477	0.571131	1.88182	FLJ31438
	C10orf12	0.585497	0.409771	0.573813	1.44983	0.597967	0.958777	0.99777	0.705761	0.702218	2.1586	1.78013	0.381927	0.769005	0.90451	0.928543	0.570349	1.62803	C10orf12
	THC2436839	0.677201	0.118468	0.39993	1.47511	0.511594	1.21816	1.26775	0.636094	0.734988	1.73887	1.7754	0.380073	0.864216	0.902881	0.907527	0.478323	1.89731	THC2436839
	FLJ22349	1.20626	0.500651	1.12154	1.74906	1.02983	1.46364	1.69034	1.00563	1.68064	1.93374	1.77067	1.03269	1.27435	0.917471	1.343	0.836426	1.60565	FLJ22349
	RASAL2	0.578442	0.267771	0.373848	1.31496	0.498306	0.870774	1.05059	0.563397	0.664766	2.05367	1.76593	0.396759	0.732386	0.919344	0.856277	0.46186	1.85397	RASAL2
	AK021798	0.592551	0.160663	0.445575	2.47397	0.574713	1.2969	1.45557	0.745138	1.34826	2.23355	1.7612	0.437548	1.16449	0.945712	1.13001	0.381419	2.96265	AK021798
	SOCS6	0.585497	0.355405	0.525995	1.23488	0.657764	1.0931	0.903862	0.539165	0.781802	1.79883	1.7612	0.324453	0.765343	0.906728	0.87133	0.52461	1.66091	SOCS6
	C14orf113	0.571388	0.157417	0.60859	1.34867	0.53817	0.741084	1.08581	0.599746	0.779462	1.52901	1.75173	0.422715	0.637176	0.927342	0.828536	0.314078	2.63799	C14orf113
	ITSN2	0.567861	0.186628	0.499913	1.1548	0.571391	0.880037	1.11515	0.508875	0.711581	1.97122	1.75173	0.352263	0.717738	0.906214	0.845322	0.439065	1.92528	ITSN2
	UTP15	0.58197	0.462514	0.799861	1.28967	0.53817	0.935618	1.0682	0.575513	1.0861	2.26353	1.75173	0.400467	0.919145	0.922548	0.974806	0.706732	1.37932	UTP15
	ENST00000330469	0.514955	0.105486	0.267345	1.05365	0.398645	0.796665	0.868647	0.475556	0.767758	1.21421	1.74699	0.367095	0.6445	0.908751	0.709347	0.511477	1.38686	ENST00000330469
	THC2390143	0.500847	0.108731	0.317336	1.04101	0.624543	0.880037	1.13863	0.496759	1.04396	2.20357	1.74226	0.322599	0.54929	0.908554	0.843813	0.359956	2.34421	THC2390143
	FLJ33630	0.712472	0.459268	0.836811	1.55098	0.671052	0.838351	1.34992	0.620949	0.987786	1.97122	1.72806	0.585869	0.728724	0.934477	1.00319	0.616101	1.62829	FLJ33630
	CD72	0.627822	0.167154	0.610763	1.74485	0.73417	0.778138	1.07994	0.884473	0.868409	2.0012	1.72332	0.391197	0.710415	0.917762	0.947835	0.378046	2.50719	CD72
	FRMD4A	0.712472	0.1704	0.465136	1.50883	0.478374	1.195	1.44383	0.539165	0.835639	2.1586	1.71385	0.437548	1.23041	0.903688	0.991481	0.329115	3.01256	FRMD4A
	BICD2	0.543172	0.116846	0.360807	1.10844	0.468407	0.787402	1.11515	0.490701	0.627314	1.86629	1.71385	0.320745	0.600557	0.904387	0.778437	0.322939	2.41048	BICD2
	KLHL26	0.613713	0.253165	0.521648	1.28967	0.677696	0.805929	1.18559	0.696674	0.802869	1.85879	1.70438	0.422715	0.747034	0.916758	0.89076	0.594543	1.49823	KLHL26
	AK093643	0.606659	0.498216	0.643366	1.60155	0.571391	1.08384	1.42622	0.842067	1.04864	2.45091	1.70438	0.758292	1.09126	0.923803	1.10206	0.754168	1.46129	AK093643
	KLHDC8A	0.627822	0.104674	0.308642	1.57626	0.624543	0.73182	1.00951	0.484643	0.809891	2.05367	1.69492	0.361533	1.11323	0.935293	0.884704	0.29812	2.96761	KLHDC8A
	AYP1p1	0.691309	0.19312	0.619457	1.28967	0.544814	0.9912	1.15037	0.587629	0.997149	1.55899	1.69492	0.582161	0.878863	0.950519	0.906127	0.593734	1.52615	AYP1p1
	GMPPA	0.775959	0.314834	0.799861	1.30653	0.568069	1.12552	1.05059	0.938996	1.05801	1.60396	1.69492	0.658175	0.996045	0.918272	0.991651	0.658755	1.50534	GMPPA
	IPO8	0.860609	0.339988	0.515128	1.33603	0.83051	1.00046	1.18559	0.487672	0.842661	1.89627	1.69492	0.454234	0.900835	0.904452	0.949608	0.636206	1.49261	IPO8
	OGDH	0.747743	0.303474	0.708572	1.45825	0.777357	1.22279	1.32645	0.911734	0.983105	1.9937	1.68545	0.619241	1.03266	0.911602	1.05927	0.796159	1.33048	OGDH
	KIAA2002	0.55728	0.146057	0.382542	1.37396	0.48834	0.981936	1.12689	0.608833	0.695195	1.87378	1.68071	0.311474	0.798301	0.924141	0.848101	0.409531	2.07091	KIAA2002
	DTX3	0.539644	0.118468	0.343419	1.31496	0.544814	0.898564	1.04472	0.539165	0.575818	1.60396	1.67124	0.305912	0.717738	0.908635	0.786033	0.352736	2.22839	DTX3
	KLF11	0.712472	0.185005	0.382542	1.41611	0.531526	1.05141	1.15037	0.581571	0.681151	2.11363	1.66651	0.402321	0.83492	0.910454	0.900733	0.563039	1.59977	KLF11
	PTX3	0.797122	0.13632	0.406451	1.7027	0.604611	1.27837	1.13863	0.563397	1.09546	2.25603	1.64284	0.956672	1.51604	0.905733	1.0842	0.324888	3.33716	PTX3
	BC024198	0.663093	0.259657	0.554251	1.51726	0.754103	1.03752	1.42035	0.745138	0.933949	1.78384	1.6381	0.509854	0.860554	0.921564	0.975206	0.768798	1.26848	BC024198
	BU616488	0.613713	0.236937	0.573813	0.986218	0.617899	0.986568	1.13863	0.557339	0.945653	1.65642	1.61916	0.406029	0.659148	0.900524	0.845964	0.562815	1.5031	BU616488
	AF090926	0.684255	0.245863	0.452095	1.60155	0.607933	0.907828	1.05646	0.64821	0.61327	1.78384	1.61443	0.485752	0.600557	0.910146	0.869388	0.48198	1.80378	AF090926
	THC2265991	0.698363	0.175268	0.791167	1.34867	0.551458	0.875405	1.3734	0.599746	0.964379	1.60396	1.61443	0.585869	0.725062	0.918082	0.915937	0.634159	1.44433	THC2265991
	A_24_P205307	0.737161	0.301851	0.723787	1.5594	0.857086	1.28763	1.60817	0.851154	1.31549	2.41343	1.6097	0.552496	1.01802	0.90314	1.14118	0.797301	1.43131	A_24_P205307
	FLJ30277	0.634876	0.154983	0.443401	1.10001	0.564747	0.935618	1.09755	0.64821	0.795847	1.82881	1.60496	0.354117	0.681119	0.905055	0.834173	0.429326	1.94298	FLJ30277
	KMO	0.64193	0.142811	0.547731	1.45825	0.544814	0.907828	1.29123	0.623978	0.798187	1.79883	1.59076	0.406029	0.886187	0.928586	0.895275	0.329568	2.71651	KMO
	SUPT6H	0.592551	0.293737	0.469484	1.09158	0.534848	0.805929	1.03299	0.666384	0.760736	1.61895	1.58602	0.407883	0.827596	0.91656	0.822207	0.502959	1.63474	SUPT6H
	LYSMD3	0.430305	0.21016	0.432533	1.07472	0.461763	0.750347	0.792347	0.466469	0.552411	1.66392	1.57182	0.268832	0.501684	0.906645	0.705947	0.329619	2.1417	LYSMD3
	WIRE	0.543172	0.196365	0.434707	1.12951	0.578035	0.796665	0.927339	0.548252	0.643699	1.90376	1.56235	0.511708	0.527318	0.90231	0.79253	0.521498	1.51972	WIRE
	ARL5B	0.64193	0.505519	0.639019	1.73642	0.611255	1.00046	1.16211	0.627007	1.20079	2.06116	1.56235	0.515416	0.878863	0.973704	1.01095	0.745319	1.35639	ARL5B
	IL1RAP	0.536117	0.355405	0.404278	1.17166	0.561424	0.981936	0.880385	0.514933	0.683492	1.37161	1.55288	0.426423	0.900835	0.90783	0.795491	0.586149	1.35715	IL1RAP
	THC2373072	0.514955	0.11928	0.389063	1.34025	0.511594	1.00973	1.08581	0.70879	0.987786	1.58897	1.53868	0.27254	0.51267	0.931269	0.813854	0.417092	1.95126	THC2373072
	GATAD2B	0.536117	0.173645	0.360807	0.872424	0.50495	0.815192	1.04472	0.502817	1.31549	1.88877	1.52448	0.344847	0.648162	0.908788	0.810186	0.434176	1.86603	GATAD2B
	ADAMTS9	0.61724	0.1704	0.323857	1.00729	0.451797	0.694766	0.862777	0.43315	0.744351	1.81382	1.51974	0.367095	0.831258	0.920527	0.756734	0.31293	2.41822	ADAMTS9
	PELO	0.730107	0.213405	0.423839	1.43718	0.55478	1.02825	0.968424	0.454353	0.660085	2.12112	1.51974	0.324453	0.695767	0.905266	0.85627	0.420169	2.03792	PELO
	ENST00000379287	0.747743	0.206914	0.795514	1.39082	0.787323	0.833719	1.33232	0.630036	1.14696	2.27852	1.51974	0.476482	0.911821	0.905143	1.00445	0.577179	1.74028	ENST00000379287
	UNC5C	0.546699	0.115223	0.315163	1.5004	0.458441	0.949514	1.17385	0.575513	0.601566	1.87378	1.50554	0.350409	0.878863	0.913896	0.834228	0.311797	2.67555	UNC5C
	A_24_P281264	0.550226	0.372445	0.386889	1.27281	0.471729	0.787402	0.798216	0.496759	0.524322	1.34163	1.49134	0.274394	0.578585	0.90045	0.71898	0.390288	1.84218	A_24_P281264
	THC2376063	0.673674	0.250731	0.517301	1.3276	0.760747	1.06994	1.44383	0.6785	1.12121	2.23355	1.49134	0.487606	0.794639	0.900726	0.988512	0.821361	1.20351	THC2376063
	ARSB	0.578442	0.223954	0.43036	1.21802	0.478374	0.907828	1.10342	0.605804	0.603907	1.72388	1.48187	0.372657	0.692105	0.904117	0.801586	0.391973	2.045	ARSB
	DDX6	0.772432	0.196365	0.649887	1.60577	0.740815	1.07457	1.15624	0.717877	0.819254	1.82881	1.4724	0.430131	0.915483	0.907774	0.95231	0.632051	1.5067	DDX6
	INTS4	0.592551	0.17608	0.443401	1.01151	0.518238	0.754979	1.07994	0.726964	1.04162	1.43157	1.4724	0.350409	0.699429	0.91677	0.792237	0.564698	1.40294	INTS4
	SPTLC1	0.712472	0.360274	0.53469	1.21381	0.518238	0.824456	0.944947	0.623978	0.592204	1.63394	1.4582	0.446818	0.809287	0.900032	0.821023	0.507384	1.61815	SPTLC1
	HSPA4L	0.691309	0.2556	0.460789	1.57626	0.478374	0.750347	0.880385	0.630036	1.27335	1.66392	1.4582	0.304058	0.54929	0.961171	0.843994	0.667216	1.26495	HSPA4L
	ENST00000308465	0.511428	0.327817	0.469484	1.06208	0.53817	0.805929	0.815823	0.481614	0.622633	1.6864	1.45346	0.29108	0.615204	0.905062	0.744702	0.539231	1.38105	ENST00000308465
	TADA2L	0.987585	0.308342	0.530343	1.43297	0.654442	0.94025	1.28536	0.64821	0.90352	1.61895	1.45346	0.537664	0.820272	0.909454	0.932413	0.692177	1.34707	TADA2L
	DCP2	0.511428	0.189874	0.506434	1.07894	0.465085	0.759611	1.20319	0.590659	0.772439	1.40908	1.44873	0.422715	0.798301	0.910308	0.781268	0.453997	1.72087	DCP2
	MAX	0.656038	0.325382	0.469484	0.956716	0.561424	0.778138	1.04472	0.551281	0.952675	1.51402	1.44873	0.426423	0.816611	0.927562	0.807818	0.508556	1.58846	MAX
	GATA3	0.525536	0.129828	0.386889	0.960931	0.458441	0.722557	0.927339	0.593688	0.716262	1.67891	1.43926	0.307766	0.640838	0.911613	0.729865	0.31186	2.34036	GATA3
	NUP160	0.715999	0.488479	0.639019	1.48354	0.950103	1.12089	1.23254	0.869328	1.19845	1.91126	1.43926	0.624803	0.944778	0.931191	1.04757	0.763159	1.37268	NUP160
	RBPMS2	0.536117	0.118468	0.352113	1.25595	0.50495	0.926355	1.21493	0.520991	0.826276	1.46905	1.42979	0.361533	0.871539	0.924528	0.799082	0.274052	2.91581	RBPMS2
	RAB6B	0.469103	0.141188	0.299948	1.1548	0.405289	0.722557	0.868647	0.514933	0.491552	1.61145	1.42505	0.270686	0.629852	0.915095	0.692697	0.316368	2.18953	RAB6B
	ENST00000334973	0.58197	0.141188	0.486872	1.2981	0.544814	0.796665	1.0682	0.587629	0.631996	1.59646	1.42505	0.278102	0.629852	0.910722	0.774377	0.455657	1.69948	ENST00000334973
	TNAP	0.553753	0.100617	0.299948	1.12109	0.461763	0.870774	0.980162	0.442237	0.725625	1.61145	1.42032	0.341139	0.666471	0.938831	0.738104	0.286185	2.57912	TNAP
	DTWD2	0.578442	0.294548	0.447748	1.12109	0.558102	0.907828	0.99777	0.533107	0.683492	1.37161	1.42032	0.426423	0.60788	0.918683	0.765258	0.50846	1.50505	DTWD2
	BE614051	0.832393	0.294548	0.621631	2.0483	0.923527	1.10236	1.31471	0.860241	1.20079	1.82132	1.41085	0.550642	0.827596	0.901083	1.06222	0.722178	1.47086	BE614051
	ENST00000367233	0.620767	0.224765	0.565119	0.893497	0.458441	0.787402	1.00951	0.496759	0.795847	1.62644	1.39191	0.400467	0.783653	0.902609	0.773429	0.5602	1.38063	ENST00000367233
	AF161369	0.648984	0.271017	0.50426	1.16745	0.750781	0.926355	1.10342	0.587629	0.987786	1.76885	1.38718	0.476482	0.875201	0.929604	0.881184	0.445633	1.97737	AF161369
	TMEM86A	0.479684	0.13064	0.32603	1.1548	0.408611	0.713293	0.962554	0.475556	0.493893	1.57398	1.38244	0.30035	0.505346	0.913221	0.685168	0.349733	1.95912	TMEM86A
	FSCN1	0.648984	0.128206	0.456442	1.49197	0.471729	1.02825	1.16211	0.92688	0.877772	1.89627	1.36351	0.439402	0.981397	0.900626	0.913302	0.371148	2.46075	FSCN1
	SH2B3	0.592551	0.172023	0.378195	1.0958	0.481696	0.759611	1.07407	0.614891	0.767758	1.27417	1.36351	0.357825	0.747034	0.916993	0.744548	0.347097	2.14507	SH2B3
	TTC7B	0.592551	0.111977	0.321683	0.986218	0.471729	0.759611	0.980162	0.514933	0.716262	1.8438	1.36351	0.30035	0.659148	0.903007	0.740149	0.36235	2.04264	TTC7B
	FGFR1	0.465576	0.103863	0.278212	1.25595	0.411933	0.81056	0.851039	0.508875	0.573478	1.19922	1.35404	0.257708	0.563937	0.919004	0.664184	0.292165	2.27332	FGFR1
	C11orf30	0.663093	0.223954	0.478178	1.28967	0.621221	0.995831	1.15037	0.733022	1.00651	1.75386	1.35404	0.407883	0.736048	0.930425	0.877975	0.481013	1.82526	C11orf30
	ANGEL2	0.592551	0.241805	0.39993	1.07051	0.588001	0.893932	0.956685	0.533107	0.662425	1.544	1.3351	0.326307	0.73971	0.905458	0.760312	0.480745	1.58153	ANGEL2
	DOCK10	0.522009	0.13632	0.443401	1.21802	0.53817	0.81056	1.12689	0.672442	0.706899	1.58147	1.31616	0.393051	0.659148	0.9126	0.778812	0.327512	2.37796	DOCK10
	ZNF616	0.578442	0.194743	0.443401	1.31496	0.611255	1.01899	1.05059	0.557339	0.711581	1.63394	1.31616	0.344847	0.600557	0.90997	0.798216	0.43223	1.84674	ZNF616
	RP11-56A21.1	0.81123	0.210971	0.50426	1.26438	0.71756	0.954145	1.0682	0.557339	0.980764	1.30415	1.31616	0.359679	0.681119	0.903259	0.825382	0.484832	1.70241	RP11-56A21.1
	BRUNOL4	0.677201	0.222331	0.515128	0.952501	0.644475	0.805929	1.11515	0.642152	0.992468	1.58897	1.31616	0.47092	0.681119	0.902464	0.81727	0.516133	1.58345	BRUNOL4
	VPS26B	0.648984	0.206103	0.575987	1.57626	0.644475	1.08384	1.09168	0.660326	0.809891	1.42407	1.31616	0.415299	0.765343	0.901374	0.862956	0.550174	1.56851	VPS26B
	AK026659	0.451467	0.304285	0.304295	1.07051	0.591323	0.662344	1.01538	0.505846	0.620292	1.48404	1.31143	0.326307	0.593233	0.907225	0.710826	0.360662	1.9709	AK026659
	EFHD1	0.574915	0.0989942	0.328204	1.30653	0.425221	0.694766	1.08581	0.481614	0.594544	1.57398	1.30669	0.307766	0.73971	0.921285	0.732211	0.286927	2.55191	EFHD1
	ASAH1	0.514955	0.126583	0.369501	0.986218	0.514916	0.708661	0.880385	0.508875	0.674129	1.78384	1.30669	0.331869	0.600557	0.906984	0.715937	0.335872	2.13158	ASAH1
	A_32_P146786	0.620767	0.110354	0.32603	1.43297	0.425221	0.787402	0.868647	0.484643	0.744351	1.88877	1.30669	0.233606	0.490699	0.934223	0.747704	0.536647	1.39329	A_32_P146786
	BI523298	0.564334	0.210971	0.408625	1.0958	0.544814	0.907828	1.07994	0.502817	0.688173	1.31165	1.26882	0.348555	0.761682	0.901816	0.745692	0.393002	1.89743	BI523298
	SNN	0.599605	0.178514	0.525995	1.48354	0.531526	0.824456	1.20319	0.642152	0.74201	1.5365	1.25462	0.354117	0.754358	0.909091	0.817737	0.386027	2.11834	SNN
	THC2278027	0.476157	0.10224	0.312989	1.23067	0.415255	0.57434	0.76887	0.418004	0.376857	1.42407	1.22148	0.318891	0.483375	0.907183	0.624861	0.261821	2.38659	THC2278027
	USP30	0.522009	0.160663	0.391236	0.745986	0.461763	0.648448	0.809954	0.520991	1.01587	1.46155	1.22148	0.296642	0.483375	0.903304	0.672305	0.413445	1.6261	USP30
	PPIG	0.546699	0.243428	0.460789	1.03679	0.591323	0.972673	1.03299	0.551281	0.80755	1.544	1.21674	0.374511	0.856892	0.903462	0.787359	0.47581	1.65478	PPIG
	HBS1L	0.543172	0.30672	0.502087	0.851351	0.494984	0.750347	0.880385	0.520991	0.765417	1.42407	1.21201	0.341139	0.582247	0.91359	0.705763	0.544863	1.2953	HBS1L
	RAPGEF4	0.599605	0.175268	0.299948	1.10423	0.438509	0.639185	0.751262	0.405888	0.505597	1.36411	1.20254	0.298496	0.516332	0.921682	0.638536	0.376205	1.69731	RAPGEF4
	BCDO2	0.578442	0.128206	0.434707	0.994647	0.491662	0.880037	1.00951	0.502817	1.05567	1.6939	1.1978	0.357825	0.563937	0.921555	0.760704	0.394411	1.92871	BCDO2
	C9orf31	0.514955	0.132263	0.408625	0.977789	0.518238	0.713293	1.03299	0.563397	0.816913	1.42407	1.17887	0.289226	0.541966	0.914961	0.700968	0.401323	1.74664	C9orf31
	ROR1	0.514955	0.179325	0.304295	1.28546	0.431865	0.741084	0.892123	0.496759	0.571137	1.43906	1.15519	0.279956	0.54929	0.926009	0.680039	0.319498	2.12846	ROR1
	MFAP3	0.507901	0.201234	0.456442	1.04522	0.541492	0.717925	1.0682	0.527049	0.711581	1.39409	1.15519	0.307766	0.710415	0.910019	0.718809	0.429474	1.6737	MFAP3
	RQCD1	0.539644	0.344045	0.536863	0.944072	0.48834	0.727189	0.927339	0.563397	0.669447	1.25918	1.15046	0.400467	0.699429	0.921401	0.711529	0.480412	1.48108	RQCD1
	THC2408235	0.511428	0.146868	0.306468	0.885068	0.468407	0.629921	0.944947	0.551281	0.749032	1.28916	1.09838	0.268832	0.534642	0.911915	0.644957	0.347883	1.85395	THC2408235
	BX414807	0.462049	0.173645	0.486872	0.935643	0.431865	0.713293	0.950816	0.436179	0.599226	1.27417	1.05104	0.311474	0.563937	0.907509	0.645401	0.33092	1.95032	BX414807
	TNKS	0.522009	0.125771	0.32603	1.14637	0.458441	0.648448	1.05646	0.436179	0.629655	1.27417	1.0321	0.311474	0.600557	0.909853	0.659052	0.363582	1.81266	TNKS
	POU4F1	0.433832	0.125771	0.373848	0.948287	0.471729	0.625289	0.84517	0.508875	0.830957	1.40159	1.02263	0.29108	0.556613	0.940251	0.648898	35.6086	0.0182231	POU4F1
	LOC653284	0.440886	0.108731	0.306468	0.796561	0.431865	0.73182	0.716046	0.424063	0.650722	1.21421	1.01316	0.252146	0.446756	0.920366	0.579495	0.296304	1.95575	LOC653284
	GOLT1B	0.606659	0.247485	0.482525	0.977789	0.531526	0.778138	0.939077	0.46344	0.702218	1.16174	1.01316	0.322599	0.666471	0.905918	0.684064	0.396209	1.72653	GOLT1B
	KSP37	0.500847	0.122526	0.297774	1.05365	0.405289	0.713293	0.833431	0.636094	0.749032	1.49153	0.965818	0.266978	0.600557	0.910817	0.664371	0.334395	1.98678	KSP37
	AK024566	0.451467	0.141188	0.278212	0.809205	0.418577	0.639185	0.763	0.408917	0.819254	1.10928	0.833254	0.252146	0.505346	0.929018	0.571464	0.272275	2.09885	AK024566
	TAP2	0.430305	0.199611	0.423839	0.826063	0.405289	0.583604	0.8393	0.393772	0.624974	1.12427	0.776442	0.266978	0.454079	0.900803	0.565271	0.332942	1.69781	TAP2
