# Supplementary material for: CAF-associated genes putatively representing distinct prognosis by in silico landscape of stromal components of colon cancer
Source: PLoS One. 2024 Apr 1;19(4):e0299827. doi: 10.1371/journal.pone.0299827 (PMC10984474; doi:10.1371/journal.pone.0299827)
Supplement: S10 Table — (XLSX) [file pone.0299827.s011.xlsx]

## Sheet: Table S10
TregG	KITA802	KITA842	NCC036	NCC037	NCC042	NCC095	NCC128	NCC173	NCC197	NCC201	NCC210	NDMC01	NDMC33	R	str average	epi average	SE ratio
FOXP3	0.437359	0.10224	0.278212	0.573187	0.411933	0.57434	0.798216	0.43315	0.35579	0.959376	0.82852	0.218774	0.461403	1	0.494808	0.266272	1.85828	FOXP3
ACTG2	118.179	3.33984	24.5044	193.899	15.7564	274.959	332.314	41.9156	49.6515	410.961	248.459	45.9351	137.414	0.921051	145.945	5.34433	27.3084	ACTG2
CNN1	30.7774	1.20903	9.74613	130.434	6.39825	99.2682	123.829	22.9902	14.6014	204.812	133.103	8.58038	41.6288	0.924205	63.6444	2.24327	28.3712	CNN1
MEG3	23.4587	0.920159	6.51626	61.5164	6.77031	49.6063	52.5766	28.7636	15.8748	66.3394	61.1732	8.20216	40.0872	0.905908	32.4465	1.45959	22.2299	MEG3
GIMAP7	8.88826	0.829279	9.91784	20.2976	7.16231	9.20333	25.3199	4.54959	10.545	38.9222	32.5632	6.55209	12.0697	0.917279	14.3708	1.22683	11.7137	GIMAP7
BNC2	1.22743	0.259657	0.841158	8.63995	1.00326	7.05882	8.04085	1.80529	1.07673	15.0952	14.6482	0.46165	4.59938	0.920969	4.98135	0.409882	12.1532	BNC2
AJ319669	570.13	19.6146	802.091	1177.99	672.042	739.714	1830.68	651.251	762.866	1979.55	1546.79	647.926	1093.58	0.919632	961.094	102.161	9.4076	AJ319669
HLA-DRB5	29.3595	11.0249	12.1588	63.1095	7.49452	26.9106	94.4829	21.1001	27.85	127.657	84.8689	15.8259	16.8815	0.905405	41.4403	6.47844	6.39665	HLA-DRB5
JAK3	34.4597	1.66586	22.2396	47.4312	20.0585	36.1556	52.3653	24.6562	34.0763	72.0806	65.4483	16.7603	36.6193	0.957998	35.6936	4.44046	8.03826	JAK3
LAMC1	9.26919	2.37911	4.92523	38.9683	4.89004	24.3261	33.5485	7.25147	17.3658	62.2395	58.787	5.86981	25.5017	0.905994	22.7171	3.5071	6.47745	LAMC1
AK092715	1.94695	0.242617	1.27369	12.509	1.21587	7.43863	9.94248	2.86545	1.65489	25.0112	21.8445	0.901051	6.32049	0.901652	7.16668	0.803062	8.92419	AK092715
KLRB1	1.38967	0.32944	5.99896	11.586	2.07295	8.59657	14.1918	2.60496	5.32281	20.739	17.825	2.10245	4.37235	0.913347	7.47169	0.969025	7.71052	KLRB1
ITIH5	2.92396	0.561508	1.39106	11.4848	1.6278	7.16535	10.2477	4.8222	1.89599	17.8384	16.8166	1.29596	5.30614	0.93196	6.41365	0.878964	7.29683	ITIH5
MAPK11	7.15999	0.795199	3.99713	12.627	6.21553	9.72673	10.3181	7.71794	7.42478	15.8297	15.6046	3.4874	11.0664	0.925138	8.61311	1.32286	6.51099	MAPK11
FBXL7	2.38078	0.293737	0.947661	8.93075	1.13282	6.11857	8.13476	2.69583	3.26765	16.6392	14.9228	1.34972	5.26586	0.922945	5.54463	0.611713	9.0641	FBXL7
STAB1	4.65576	0.344045	1.86707	9.19627	2.5779	5.79898	11.5272	4.7495	5.71137	11.6924	14.1275	2.69759	5.99092	0.934056	6.22588	0.685785	9.07847	STAB1
CACNA1H	3.55178	0.269394	1.32151	11.9484	1.66102	6.45206	9.01514	4.5617	3.08508	13.3413	11.4525	2.36201	5.67599	0.909758	5.746	0.93424	6.15045	CACNA1H
LIMS2	3.14264	0.264525	1.27587	9.98019	1.96997	6.56786	9.9014	3.40159	2.73163	10.4557	11.0596	1.57591	4.80445	0.931551	5.16394	0.750372	6.88185	LIMS2
ENST00000368491	1.24153	0.203668	1.6258	4.2399	1.14278	3.98333	4.75995	1.36306	2.18624	9.63873	10.2121	0.904759	2.72448	0.902497	3.40203	0.492052	6.91395	ENST00000368491
MGC24103	1.87641	0.201234	1.06938	8.90968	1.30888	7.69801	8.18171	2.95935	2.07154	16.4893	10.0322	0.821329	7.64245	0.911027	5.3278	0.55105	9.66846	MGC24103
SPATA18	0.909989	0.137943	0.743349	5.47478	2.34204	2.77443	4.47236	1.0541	2.26114	8.51447	8.24733	0.876949	2.49744	0.906208	3.10048	0.558753	5.54893	SPATA18
ARHGAP22	2.81109	0.267771	2.09746	3.35483	1.78726	4.65956	6.30356	2.35658	2.851	10.2458	7.97273	1.52771	2.7611	0.953064	3.76896	0.747847	5.03975	ARHGAP22
IL18RAP	1.55897	0.331062	1.66275	2.71842	1.49492	2.42705	5.83402	1.98704	3.04997	7.9973	7.96326	1.55552	3.24447	0.912464	3.21729	0.556579	5.78047	IL18RAP
SVEP1	1.96812	0.219897	1.12589	3.96173	0.823866	3.761	6.7144	2.4111	1.95685	12.6368	7.93485	1.41647	4.38699	0.926768	3.79369	0.581946	6.51896	SVEP1
SHC4	0.571388	0.110354	0.334724	1.97665	0.445153	1.63965	5.69903	0.660326	0.442397	9.59376	7.2389	0.259562	0.988721	0.911687	2.30466	0.302295	7.62389	SHC4
A_32_P184039	1.73533	0.260468	1.22587	4.08817	1.35539	3.27003	4.51931	1.83861	3.19275	8.43202	7.01638	0.993752	2.93321	0.933591	3.14318	0.465587	6.75099	A_32_P184039
RUNX3	2.01749	0.287245	2.04747	4.2399	1.20922	1.97777	4.72473	2.41716	2.87909	7.66002	7.01638	1.41276	2.85631	0.912302	3.13427	0.624058	5.02241	RUNX3
JAM2	1.05813	0.128206	0.565119	4.60235	0.840476	2.14451	3.52154	1.04804	0.830957	7.87738	6.99744	0.444964	2.98081	0.903179	2.54153	0.331287	7.67169	JAM2
NOPE	1.79176	0.189874	0.747696	6.19969	0.790645	6.26216	6.27421	3.04416	2.70354	11.9472	6.50507	1.14207	4.18192	0.91481	3.98308	0.682552	5.83557	NOPE
TRPS1	0.909989	0.248297	0.695531	4.14717	0.634509	3.04771	3.16939	1.09045	1.44891	8.23715	6.31096	0.482044	1.91153	0.903431	2.4872	0.384226	6.47327	TRPS1
KCNMB1	1.90463	0.219897	1.35194	5.33991	1.61783	3.9648	7.95868	1.32065	2.68715	11.9697	6.02216	1.36455	5.64304	0.906178	3.95115	0.468976	8.42506	KCNMB1
MMRN2	1.41084	0.175268	0.669449	3.90694	0.890306	2.14914	3.07548	1.01775	1.40912	5.74127	5.81384	0.849139	2.46814	0.908984	2.27513	0.441421	5.1541	MMRN2
DAAM2	1.66479	0.159851	0.64554	3.39697	0.986645	2.25567	5.15319	1.47816	2.80887	5.77125	5.77597	1.41276	3.53742	0.916213	2.69593	0.454749	5.92839	DAAM2
PRICKLE2	0.72658	0.399222	0.573813	2.52876	0.531526	2.10283	3.19873	0.954141	1.35762	6.9255	5.45876	0.474628	2.1166	0.91153	2.10375	0.380345	5.53115	PRICKLE2
RAB7B	1.11809	0.176891	0.473831	4.45484	0.544814	2.6679	3.68588	1.7326	1.08142	4.97677	5.29306	0.71565	1.51604	0.912709	2.18752	0.349721	6.25504	RAB7B
A_23_P421323	0.627822	0.264525	1.28021	3.09352	0.744137	2.42242	2.65876	0.999576	1.57297	5.90616	4.78174	0.467212	1.24872	0.900546	2.00521	0.352998	5.68052	A_23_P421323
ANKRD47	1.79881	0.18744	0.943314	3.692	1.87363	2.24178	3.85609	1.78409	1.74852	4.96177	4.76754	0.990044	4.00981	0.915533	2.5273	0.457747	5.52116	ANKRD47
ENST00000371030	0.744216	0.142	1.38889	1.39082	0.850442	1.33395	3.42763	1.12074	1.44891	4.84935	4.39352	0.656321	1.03999	0.906392	1.75283	0.338874	5.1725	ENST00000371030
A_32_P214565	0.670147	0.118468	0.530343	2.61306	0.55478	2.27883	2.85245	0.757254	0.800528	4.12982	4.25623	0.456088	1.97012	0.936234	1.69139	0.315393	5.36281	A_32_P214565
THC2439252	0.909989	0.171211	0.652061	2.84907	0.704272	1.95461	2.55899	0.92688	1.28272	5.93614	4.23255	0.710088	2.49744	0.905605	1.95277	0.363145	5.37739	THC2439252
TYRP1	0.451467	0.13632	0.36298	2.30118	0.478374	1.0931	3.27503	0.466469	0.409627	4.01739	4.18048	0.26327	0.717738	0.924032	1.39642	0.276942	5.04227	TYRP1
THC2313453	0.673674	0.106297	0.39341	2.36861	0.518238	2.03798	2.11292	0.884473	1.2359	5.75626	4.16627	0.370803	0.988721	0.903784	1.66258	0.329776	5.04154	THC2313453
ATP5J	0.783014	0.1136	0.397757	2.89122	0.607933	1.52849	2.01315	0.717877	0.627314	4.9168	3.79699	0.304058	1.66252	0.906446	1.56621	0.282049	5.55298	ATP5J
A_24_P346859	0.938205	0.193931	1.26065	2.92072	1.35539	1.87124	2.31835	0.908705	1.69937	3.58267	2.9448	0.656321	1.61491	0.903812	1.71271	0.316422	5.41275	A_24_P346859
E1A_r60_1	2352.09	252.95	1593.75	2928.91	2238.07	2832.92	3684.86	1578.63	1390.01	3190.36	3217.29	1250.57	2032.33	0.917488	2195.6	1070.89	2.05025	E1A_r60_1
E1A_r60_1	2354.83	237.055	1575.59	3012.15	2180.79	2844.56	3598.33	1570.76	1372.72	3057.22	3153.01	1243.64	2084.96	0.90313	2175.82	1041.94	2.08824	E1A_r60_1
E1A_r60_1	2237.07	248.519	1542.04	2721.07	2125.67	2801.32	3587.92	1618.84	1349.2	3246.56	3143.79	1231.82	1972.62	0.93624	2140.49	1046.71	2.04497	E1A_r60_1
E1A_r60_1	2329.87	254.738	1603.56	2844.35	2281.58	2908.33	3843.24	1705.83	1449.09	3478.38	3108.08	1200.1	2181.62	0.934158	2245.29	1071.9	2.09469	E1A_r60_1
E1A_r60_1	2310	265.647	1615.51	3059.38	2284	2878.64	3804.97	1738.05	1419.35	3259.68	3097.18	1229.61	2141.37	0.914315	2238.72	1072.29	2.0878	E1A_r60_1
E1A_r60_1	2341.32	270.64	1551.89	2958.94	2155.89	2761.09	3725.03	1705.77	1376.31	3066.32	3096.8	1174.7	2077.01	0.910627	2173.98	1059.09	2.05269	E1A_r60_1
E1A_r60_1	2303.01	255.616	1578.23	2880.38	2213.77	2148.41	3675.24	1582.76	1378.11	3225.54	3094.45	1252.18	2147.75	0.919758	2133.5	1059.55	2.01358	E1A_r60_1
E1A_r60_1	2222.88	219.144	1540.51	2719	2194.82	2817.94	3680.34	1635.73	1347.34	3100.16	3085.06	1202.1	2056.76	0.919171	2140.14	1029.35	2.07911	E1A_r60_1
E1A_r60_1	2296.67	264.215	1559.78	2844.1	2183.93	2740.94	3733.55	1667.52	1376.22	3224.87	3082.38	1236.37	2122.73	0.925392	2179.48	1059.3	2.05748	E1A_r60_1
E1A_r60_1	2301.29	248.78	1620.48	2800.67	2319.07	2952.22	3792.43	1664.57	1439.78	3390.57	3067.66	1239.77	2225.27	0.924523	2235.58	1064.21	2.10069	E1A_r60_1
E1A_r60_1	2299.2	266.526	1580.07	3032.25	2219.42	2815.1	3624.89	1699.13	1375.89	3083.32	3063.67	1209.29	2073.73	0.90639	2180.19	1069.32	2.03886	E1A_r60_1
E1A_r60_1	2251.94	268.013	1567.62	2962.41	2275.3	2863.44	3830.83	1755	1446.78	3430.16	3058.83	1235.98	2121.69	0.931076	2236	1057.58	2.11425	E1A_r60_1
DCP_1_0	2342.28	254.342	1611.89	2848.78	2268.3	2800.85	3458.83	1641.89	1418.37	3296.51	3058.37	1250.46	2180.98	0.925738	2187.07	1080.8	2.02357	DCP_1_0
E1A_r60_1	2192.28	253.076	1606.78	2772.95	2276.38	2877.22	3668.55	1625.29	1353.77	3178.95	3056.67	1209.25	2106.18	0.917891	2167.49	1055.54	2.05344	E1A_r60_1
DCP_1_0	2252.49	265.814	1572.14	3018.27	2198.09	2853.17	3681.19	1607.02	1442.36	3196.31	3032	1150.39	2097.44	0.914872	2182.05	1044.76	2.08857	DCP_1_0
E1A_r60_1	2261.88	206.692	1492.29	2704.94	2126.52	2734.25	3655.9	1565.96	1303.39	2912.91	3022.08	1178.08	2011.26	0.903772	2090.47	1012.2	2.06527	E1A_r60_1
E1A_r60_1	2352.94	247.033	1597.67	2834.54	2443.39	2874.75	3903.78	1795.3	1472.31	3323.79	2987.45	1243.95	2179.91	0.912052	2250.52	1065.43	2.11232	E1A_r60_1
E1A_r60_1	2237.65	272.468	1605.78	2906.32	2166.72	2868.93	3639.71	1617.03	1349.53	3090.84	2947.46	1208.21	2094.49	0.905363	2154.24	1037.51	2.07636	E1A_r60_1
THC2271659	680.487	398.708	896.348	1855.75	949.525	1426.15	1972.59	835.106	976.153	2770.9	2894.21	697.232	1121.03	0.932711	1344.17	865.211	1.55357	THC2271659
DCP_1_1	2065.74	205.126	1439.73	2573.25	2028.11	2616.51	3314.41	1387.11	1223.86	2771.13	2746.98	1100.95	1851.17	0.901434	1948.01	932.035	2.09006	DCP_1_1
ACTB	1436.84	403.614	930.412	2202.67	1217.91	1795.76	1718.99	922.342	948.808	2588.05	2462.64	833.591	1593.96	0.919057	1465.81	713.532	2.05431	ACTB
UBC	955.079	434.768	903.812	2077.11	732.37	1733.09	1855.52	1009.21	991.756	2695.83	2455.06	729.088	1705.13	0.925345	1405.99	888.793	1.58191	UBC
RPL13	1124.25	392.648	918.901	1641.91	1349.88	1433.25	1940.2	1059.77	918.674	2168.37	1883.82	975.012	1237.62	0.968126	1311.1	1020.93	1.28422	RPL13
ENST00000356196	645.666	247.237	619.801	1121.28	573.181	1071.76	1209.04	476.689	597.742	1699.36	1754.92	550.839	866.171	0.937745	879.513	630.462	1.39503	ENST00000356196
HLA-C	845.337	242.317	446.548	1136.12	473.01	1118.62	1149.88	739.123	610.157	1374.2	1620.33	635.326	956.02	0.914493	872.845	438.423	1.99087	HLA-C
VHL	896.776	227.42	653.095	1323.24	961.89	1225.13	1432.2	651.1	571.193	1300.33	1453.74	510.069	780.028	0.910095	922.016	511.365	1.80305	VHL
RPL13	874.711	377.031	727.999	1315.42	1063.9	1125.9	1401.82	752.572	645.904	1470.58	1349.09	786.076	1000.62	0.924728	991.663	818.032	1.21226	RPL13
RPL7A	644.158	270.514	556.112	778.365	615.839	664.125	943.77	529.838	645.811	1310.17	1297.58	699.168	698.485	0.905453	742.61	650.65	1.14134	RPL7A
UBB	577.738	282.49	449.765	1099.56	358.87	883.974	870.586	547.636	551.096	1383.14	1269.61	391.772	855.903	0.907294	732.473	514.019	1.42499	UBB
RPLP2	562.281	202.159	653.269	976.769	666.74	818.693	1207.32	643.109	571.287	1364.51	1221.03	621.062	686.041	0.956378	784.175	587.272	1.33528	RPLP2
TPT1	242.726	212.088	531.681	878.56	352.36	657.071	837.455	351.687	360.214	1266.41	1213.7	255.252	451.538	0.900678	585.442	430.366	1.36033	TPT1
RPS3A	412.614	212.159	483.807	699.308	380.69	612.542	792.594	524.167	470.813	1119.86	1198.05	435.434	516.715	0.921101	604.52	533.372	1.13339	RPS3A
SLC35E4	552.959	178.678	422.228	1029.65	807.122	877.239	919.394	485.647	770.553	1172.34	1197.06	382.391	588.061	0.901593	721.794	421.804	1.71121	SLC35E4
RPL10A	505.012	300.055	645.509	1003	642.011	814.57	1126.88	541.602	693.744	1315.16	1134.04	566.316	691.033	0.93818	767.61	636.76	1.20549	RPL10A
RPS6	536.131	259.928	592.453	824.74	677.802	721.206	991.836	537.53	585.958	1363.61	1123.47	581.393	674.061	0.948305	728.471	659.273	1.10496	RPS6
EEF1D	578.115	136.068	417.581	756.191	377.942	634.073	774.227	509.689	402.484	1013.26	978.544	367.347	402.798	0.952574	565.256	472.345	1.1967	EEF1D
RPL41	545.282	277.791	464.645	721.11	479.945	748.097	1133.8	447.188	587.358	1039.28	955.8	419.96	656.447	0.949047	652.054	640.047	1.01876	RPL41
RPL19	586.649	253.472	579.304	1081.11	544.294	785.434	1025.6	679.784	659.691	1241.07	926.663	556.572	660.405	0.914263	736.926	615.474	1.19733	RPL19
MYL6	266.751	158.9	208.965	637.709	195.397	514.643	565.315	217.213	330.287	912.856	884.557	216.47	444.086	0.911387	427.165	252.558	1.69136	MYL6
RPL14	509.056	232.42	506.573	789.369	554.271	570.304	723.357	377.689	400.528	974.8	879.388	463.693	604.533	0.90855	583.537	478.054	1.22065	RPL14
RPL10	330.429	147.318	338.99	572.387	290.366	459.075	589.92	301.855	317.245	976.59	809.181	277.707	318.01	0.934768	440.698	382.929	1.15086	RPL10
CD390145	299.584	181.067	332.468	503.797	375.031	426.182	529.094	286.712	380.522	763.248	776.896	350.424	365.574	0.907285	428.508	379.241	1.12991	CD390145
RPL38	512.963	193.362	485.407	884.351	506.182	649.328	811.419	430.235	393.96	871.782	769.002	284.885	502.097	0.908643	561.152	491.495	1.14172	RPL38
A_24_P316074	387.321	154.264	369.088	480.712	231.153	374.782	681.358	219.958	279.422	724.562	765.665	241.385	283.283	0.91087	399.458	428.974	0.931194	A_24_P316074
EEF1G	268.259	152.365	296.807	512.856	257.521	394.297	580.65	317.299	400.784	718.97	764.537	321.84	301.894	0.907185	406.775	372.207	1.09287	EEF1G
RPL3	294.717	111.353	228.49	414.149	254.642	315.365	528.007	308.009	391.049	855.533	736.906	314.517	282.284	0.903491	387.309	345.139	1.12218	RPL3
RPL30	434.137	174.248	376.889	609.992	306.952	437.909	603.882	267.317	321.856	679.612	735.261	282.733	323.573	0.905274	427.259	441.778	0.967134	RPL30
RPS11	355.448	217.484	410.44	699.433	324.945	529.44	710.769	532.071	501.955	886.318	705.89	408.588	468.723	0.906125	519.346	454.173	1.1435	RPS11
RPS24	218.427	154.454	311.621	411.088	241.655	397.642	580.535	236.881	323.999	641.595	678.587	295.1	332.058	0.909121	371.049	356.478	1.04088	RPS24
A_23_P59828	261.679	143.765	257.522	352.674	275.22	297.91	449.901	248.735	314.217	622.661	609.648	299.421	302.964	0.907549	341.255	314.703	1.08437	A_23_P59828
LOC645737	278.883	124.976	298.405	369.884	203.772	307.714	519.081	152.42	226.416	592.174	604.667	170.132	212.008	0.913292	312.349	333.172	0.937501	LOC645737
LOC441136	384.613	146.258	334.493	571.849	367.637	553.629	614.925	427.762	322.601	623.854	599.779	372.917	486.017	0.918189	446.641	473.214	0.943847	LOC441136
A_24_P298834	263.529	129.81	314.221	473.183	307.149	380.829	662.932	313.378	396.568	768.02	599.686	290.11	346.071	0.940119	403.499	372.168	1.08419	A_24_P298834
RPLP0	362.954	280.085	403.449	459.325	364.726	491.234	579.277	372.289	487.489	656.653	592.073	368.016	385.327	0.911971	446.377	448.36	0.995577	RPLP0
GLTSCR2	208.042	110.807	229.172	594.189	281.272	380.554	474.22	305.716	248.214	695.564	582.721	241.185	308.633	0.913181	358.484	288.086	1.24437	GLTSCR2
RPL10	427.42	173.915	409.545	726.323	398.651	587.987	835.453	417.687	386.112	834.139	578.821	356.879	482.237	0.906097	508.859	435.915	1.16734	RPL10
ATF4	265.517	160.735	234.331	490.6	233.542	465.122	466.152	238.992	319.55	723.145	564.441	223.721	414.813	0.924364	369.282	255.142	1.44736	ATF4
EEF1D	320.01	70.2771	214.124	410.674	216.465	322.145	446.41	313.197	233.402	606.411	557.345	200.108	243.384	0.963955	319.535	277.744	1.15047	EEF1D
A_24_P238426	290.981	165.323	296.103	533.624	434.374	443.59	556.846	298.839	295.445	640.253	542.636	284.975	352.952	0.934752	395.073	356.098	1.10945	A_24_P238426
A_24_P409891	251.431	131.59	295.528	420.189	297.531	338.316	677.295	358.595	384.318	799.849	536.809	281.323	364.183	0.918432	395.151	390.748	1.01127	A_24_P409891
EEF1D	392.051	86.8197	222.607	451.712	255.951	403.734	422.378	307.224	232.005	599.18	522.335	198.608	245.702	0.941864	333.87	310.727	1.07448	EEF1D
H3F3A	359.183	194.842	320.105	477.238	349.023	443.819	620.704	333.588	258.136	638.092	510.963	306.002	445.904	0.945672	404.431	400.853	1.00892	H3F3A
H3F3A	262.124	172.745	221.605	334.761	228.373	274.18	398.117	196.159	185.519	578.532	463.593	238.004	340.722	0.910407	299.572	299.781	0.999303	H3F3A
FAU	267.265	78.2359	233.99	426.808	228.111	314.036	471.588	244.965	307.603	461.426	457.907	250.226	349.458	0.90698	314.74	289.888	1.08573	FAU
ACTB	151.938	74.1379	114.409	342.911	100.096	272.531	266.624	153.416	164.559	460.382	456.263	96.5831	203.165	0.912511	219.77	92.2549	2.38221	ACTB
RPL39	239.505	98.7105	280.287	406.62	243.291	475.842	488.64	192.931	289.484	576.444	455.37	165.847	226.734	0.913024	318.439	350.72	0.907956	RPL39
A_24_P247175	156.943	64.8657	111.553	373.566	94.4854	293.513	290.657	177.336	173.152	419.831	448.743	100.994	194.787	0.905973	223.11	103.05	2.16505	A_24_P247175
PPIA	226.584	152.31	280.778	361.61	238.449	373.636	350.396	239.837	197.071	503.394	433.612	192.533	325.997	0.915902	298.17	278.038	1.07241	PPIA
RPL30	255.372	135.134	235.567	381.509	171.974	255.672	380.779	148.679	239.271	494.149	430.699	169.662	218.283	0.901499	270.519	281.507	0.96097	RPL30
RPL10	180.419	99.9367	207.729	335.382	170.829	260.803	376.488	202.976	194.788	601.193	430.417	151.925	197.532	0.935975	262.34	244.34	1.07367	RPL10
A_24_P367191	180.967	94.288	215.573	286.98	138.213	238.676	333.514	101.157	176.273	448.083	426.422	115.332	140.092	0.901965	222.736	236.139	0.94324	A_24_P367191
MYL6	101.961	83.5524	86.1024	258.518	73.8622	215.175	252.262	100.473	139.08	418.712	396.817	84.397	211.259	0.905364	186.321	110.56	1.68524	MYL6
PSMB1	265.312	134.723	238.807	373.276	207.469	319.166	389.076	259.564	312.447	440.031	375.998	209.094	306.743	0.922626	294.747	273.985	1.07578	PSMB1
ACTB	170.651	81.709	126.644	239.405	95.7212	209.541	229.164	184.696	184.355	362.955	375.623	106.274	185.837	0.912405	196.352	123.092	1.59517	ACTB
LOC644937	125.97	72.7059	149.474	252.602	125.689	194.239	261.36	130.883	142.899	447.933	361.007	120.81	147.757	0.923397	194.872	175.971	1.10741	LOC644937
FLJ25222	159.582	46.2424	88.7028	175.2	149.303	231.209	255.238	164.244	108.99	426.912	360.115	101.302	162.982	0.960885	186.925	123.593	1.51242	FLJ25222
RPS10	210.613	122.911	207.111	286.029	181.264	266.575	312.287	195.767	206.899	323.149	358.048	225.637	224.38	0.905277	240.052	273.205	0.87865	RPS10
EEF1D	177.883	38.695	114.324	207.592	112.963	174.062	261.703	193.444	126.736	424.452	350.763	104.936	119.884	0.945147	185.188	160.604	1.15307	EEF1D
EEF1D	220.175	57.7456	169.467	305.306	160.72	245.731	326.763	204.303	153.216	396.052	345.547	130.935	152.749	0.959899	220.67	201.015	1.09778	EEF1D
LOC388524	192.791	133.18	204.212	278.044	232.037	210.594	347.534	217.605	222.736	445.623	344.419	220.43	222.919	0.918698	251.702	282.598	0.89067	LOC388524
A_24_P247014	183.538	97.4051	192.552	233.779	177.241	234.416	285.737	191.573	130.742	397.915	321.675	159.212	275.081	0.926712	221.605	217.88	1.01709	A_24_P247014
LOC644799	90.6109	37.1287	81.2706	217.148	92.0869	206.013	160.559	92.4547	102.352	301.83	320.17	44.8152	107.104	0.90223	142.58	118.794	1.20024	LOC644799
SNRP70	101.855	66.6062	140.414	216.238	123.4	163.418	252.662	143.672	124.361	379.056	291.458	120.593	147.651	0.932733	174.722	92.1361	1.89635	SNRP70
LOC388524	179.322	101.424	180.274	227.574	195.986	178.541	291.058	187.17	186.544	343.2	288.31	210.649	203.558	0.904355	213.355	242.011	0.881591	LOC388524
RPL18	180.076	102.634	166.419	249.541	182.148	198.866	256.782	190.91	205.595	384.87	285.161	197.975	180.311	0.900727	213.945	208.959	1.02386	RPL18
CD174733	134.35	83.4415	176.758	240.977	164.646	199.966	334.03	169.855	204.826	429	280.226	155.541	186.123	0.914264	212.288	215.967	0.982963	CD174733
ARPC2	128.926	68.7424	100.426	252.602	100.445	204.089	208.98	124.88	143.132	311.447	273.084	76.0984	190.365	0.922144	167.94	89.6682	1.8729	ARPC2
ARL6IP4	130.7	53.2835	86.4006	155.173	130.177	153.025	148.744	122.738	102.352	254.872	262.604	102.875	154.318	0.913017	142.866	117.409	1.21683	ARL6IP4
ENST00000361267	94.3002	54.6839	113.834	175.2	92.9706	133.381	195.58	97.0861	97.3686	311.073	257.999	80.3834	91.9218	0.926388	138.137	135.401	1.02021	ENST00000361267
EIF3S6	99.5732	55.6253	113.77	192.244	81.5261	105.637	224.586	56.5215	97.7178	279.658	251.843	63.6446	86.9599	0.901264	131.485	158.305	0.830583	EIF3S6
NPIP	108.631	53.7819	127.923	207.096	153.719	185.077	216.686	128.922	146.812	429.372	251.702	103.128	157.776	0.901826	174.664	107.839	1.61968	NPIP
EEF1D	156.668	33.2995	110.402	198.284	112.189	181.13	209.414	158.573	111.831	255.164	249.211	82.1551	95.4958	0.94635	150.294	130.426	1.15233	EEF1D
RPS10	125.949	71.0762	115.56	162.026	97.9868	144.169	212.361	131.034	137.38	213.626	234.174	131.73	136.458	0.91765	147.195	188.72	0.779961	RPS10
LOC388817	82.3434	57.8246	97.1866	107.022	80.9647	115.285	153.281	104.989	76.9303	266.219	228.347	75.4295	127.215	0.901944	121.003	130.741	0.925514	LOC388817
LOC388817	92.0676	60.2693	106.075	121.937	90.2066	126.832	155.265	108.69	77.3188	269.705	227.313	80.98	132.994	0.911649	126.896	135.296	0.937915	LOC388817
TAX1BP1	50.6419	56.1159	66.4406	134.459	44.7844	107.591	177.92	68.3407	60.3462	206.461	222.801	40.4546	109.675	0.912157	103.541	97.3332	1.06378	TAX1BP1
LOC388817	87.9021	62.6031	105.499	117.588	90.9308	125.748	152.494	107.018	78.7092	264.63	222.754	78.9732	133.909	0.906677	125.289	132.15	0.948082	LOC388817
A_32_P111507	79.9873	40.3406	90.0669	229.973	110.557	147.114	204.707	119.902	100.186	269.96	215	97.071	110.656	0.918319	139.656	117.449	1.18908	A_32_P111507
RPS13	75.5432	43.3073	100.639	144.856	66.3112	110.269	193.409	98.8944	129.345	234.927	212.274	98.6621	104.845	0.901516	124.099	134.742	0.921006	RPS13
BRD2	99.6085	39.5337	65.5516	181.654	128.045	127.624	154.508	84.964	75.3199	255.419	210.489	64.3584	100.19	0.937128	122.097	90.1179	1.35486	BRD2
EIF3S6	90.8684	40.7363	88.4681	161.398	78.812	94.0157	193.79	49.3609	87.1265	227.11	208.046	55.0679	79.4639	0.921339	111.866	132.553	0.843941	EIF3S6
NCOR2	91.0835	29.6853	46.7962	175.821	80.1143	146.234	130.602	90.1436	70.615	238.697	197.895	60.0627	110.788	0.929846	112.964	51.6983	2.18507	NCOR2
RPS10	102.811	72.0176	115.262	164.526	97.4454	137.036	182.551	109.547	110.527	177.874	196.533	108.769	105.757	0.905248	129.281	166.345	0.777186	RPS10
RPS10	110.775	54.4228	93.0086	123.682	79.0413	113.321	175.267	110.68	106.591	206.266	193.524	123.016	124.29	0.906836	124.145	157.414	0.788653	RPS10
AK025353	98.2506	61.6696	95.1826	135.42	83.5925	114.562	198.304	123.13	114.998	220.537	192.35	102.188	104.889	0.934783	126.544	173.474	0.729468	AK025353
NPIP	79.2607	37.9039	94.6709	145.939	106.478	125.002	166.387	100.139	109.479	321.584	191.128	78.5754	113.747	0.90367	128.484	83.1473	1.54526	NPIP
LOC440353	78.6893	36.6856	99.1049	161.217	106.747	129.041	165.653	92.2275	107.01	287.468	186.905	81.7213	114.428	0.920134	126.684	77.43	1.63612	LOC440353
THC2456735	83.659	56.4244	96.8027	132.967	79.4731	117.341	184.91	109.965	96.2506	190.564	185.835	84.5056	89.6807	0.941206	116.029	155.662	0.745391	THC2456735
RPN1	70.6017	43.695	78.0386	120.959	76.6427	107.689	127.844	72.8479	100.745	228.182	185.664	75.2849	122.847	0.901793	108.542	79.2573	1.36948	RPN1
RPL10L	53.453	42.9672	80.4643	113.933	67.3875	87.5544	134.675	78.5394	69.0701	232.349	176.139	47.3552	56.0422	0.904358	95.3792	97.226	0.981005	RPL10L
A_24_P41551	74.7778	58.2598	97.0583	155.578	107.388	136.461	204.983	104.628	112.996	173.347	175.315	92.334	116.892	0.902718	123.848	151.264	0.818749	A_24_P41551
MVP	61.5971	38.7742	74.7848	111.932	81.5893	96.3085	139.617	122.376	93.3481	182.371	173.132	51.2654	117.445	0.922644	103.426	82.8447	1.24844	MVP
KTN1	32.2023	30.5202	26.365	114.368	37.9111	68.6614	105.411	34.3672	51.0465	167.441	162.224	34.6515	55.6833	0.900779	70.8349	53.8641	1.31507	KTN1
LOC388817	57.6608	48.7741	75.0609	83.3397	64.0821	86.7994	113.499	77.1673	54.684	192.467	161.869	54.8121	93.0643	0.900835	89.4831	97.6098	0.916744	LOC388817
A_24_P307368	87.0979	52.7298	83.1334	112.437	71.1016	99.8472	135.943	82.2197	87.5502	159.054	158.669	90.3995	92.7054	0.93312	100.991	131.012	0.770853	A_24_P307368
SPSB3	58.7542	20.6703	56.3206	114.595	79.8485	105.91	141.701	93.5482	45.4428	131.465	155.553	31.4719	68.6795	0.936103	84.92	62.6193	1.35613	SPSB3
VCP	90.7555	43.5922	69.0423	103.317	58.8034	72.0704	122.655	83.6675	68.2087	167.314	153.565	72.9525	101.728	0.914561	92.8978	79.323	1.17113	VCP
LOC388817	58.3768	49.6602	75.5434	87.5458	63.0523	88.6846	110.4	74.2897	50.3724	177.455	153.527	51.7196	83.221	0.912814	86.4498	94.9087	0.910874	LOC388817
LOC388817	54.2466	43.782	65.719	81.5274	59.1024	84.076	106.773	68.2317	45.0941	184.905	149.115	40.2785	75.7251	0.918165	81.4289	93.6513	0.86949	LOC388817
ACADVL	56.1089	23.3139	48.1894	88.6458	81.1175	95.271	119.134	74.217	62.8508	220.372	148.528	34.3512	71.686	0.944564	86.445	51.9218	1.66491	ACADVL
A_24_P375435	72.1995	39.1064	65.0669	92.1861	55.3584	79.1663	156.18	93.633	80.652	152.136	148.442	70.853	74.469	0.918746	90.7269	127.986	0.70888	A_24_P375435
FLJ25222	68.7888	17.6047	37.6043	87.3857	86.4727	117.675	98.5738	73.2295	50.1641	178.242	147.647	43.866	64.8565	0.939474	82.47	50.7784	1.62412	FLJ25222
RGS10	35.5954	10.0812	28.2886	107.017	14.6834	60.2409	100.323	38.0505	52.0203	152.256	147.226	38.8861	58.21	0.906138	64.8368	21.6504	2.99472	RGS10
NSUN5C	45.5277	25.5299	85.0791	110.069	87.4427	113.645	124.351	103.644	63.6326	158.619	143.788	59.8606	81.1118	0.909247	92.4847	84.9716	1.08842	NSUN5C
MGC52000	65.6744	18.1192	34.6461	78.712	84.5459	118.949	97.8166	73.281	49.0124	179.194	141.989	39.8687	63.5418	0.934001	80.4115	49.3741	1.62862	MGC52000
RBM8A	105.495	47.0336	61.9001	115.025	57.3251	110.769	131.083	77.9003	80.3618	205.029	140.096	82.372	115.256	0.906565	102.28	82.4004	1.24126	RBM8A
ATP9A	52.8993	31.5256	45.3834	121.857	83.2835	95.6183	121.969	58.033	60.0232	209.444	137.137	15.4254	63.8018	0.935108	84.3384	93.0987	0.905903	ATP9A
LOC388817	47.2595	32.9118	52.9951	55.3884	45.6315	62.3298	95.9268	65.7357	40.5648	162.052	135.655	35.801	62.9852	0.904959	68.8643	82.0392	0.839408	LOC388817
RPS10	61.5124	42.888	62.9151	92.7045	54.0429	77.7165	110.7	69.9097	74.2853	128.264	129.055	67.2414	68.588	0.928005	79.9864	103.926	0.76965	RPS10
A_24_P118541	76.3615	43.1254	71.1941	104.269	62.6536	87.6471	118.987	71.291	72.9417	124.179	128.411	83.493	79.6616	0.913835	86.4781	106.738	0.810188	A_24_P118541
A_24_P204454	56.384	42.3343	85.746	109.023	73.2144	90.1714	150.188	78.0214	91.6254	202.758	128.279	61.7702	83.5946	0.903688	96.3931	103.076	0.935164	A_24_P204454
LOC440353	54.4723	27.251	57.916	114.587	78.3204	91.3617	110.858	66.6445	82.5527	208.41	126.764	51.625	75.0842	0.907591	88.142	54.6042	1.6142	LOC440353
FCGRT	107.611	18.4145	25.5651	143.373	66.2149	120.662	138.455	65.9538	58.7522	207.27	124.089	66.3719	81.6977	0.909737	94.187	92.6126	1.017	FCGRT
LOC440348	50.917	22.1585	56.6836	88.1443	61.7766	70.5975	106.268	60.4047	67.3052	200.397	123.217	47.2106	72.8248	0.910254	79.0697	52.9521	1.49323	LOC440348
KIAA0174	30.5481	25.6655	27.0953	99.1697	44.5618	66.2019	80.0681	48.8884	54.457	149.55	122.867	29.071	60.5976	0.910474	64.5186	45.9116	1.40528	KIAA0174
43723	35.7717	16.4087	47.2135	87.137	24.2276	76.2529	85.3387	48.1917	41.2857	110.913	122.81	28.7539	56.5768	0.915694	60.0678	47.199	1.27265	43723
KNS2	25.3492	8.46887	13.502	74.038	26.9783	52.3529	56.1333	25.368	26.689	121.024	122.607	19.3819	37.0734	0.903527	46.8435	12.9257	3.62406	KNS2
PSMD7	74.6967	63.1886	47.683	99.077	71.5501	92.1908	110.905	68.7284	63.5484	168.475	121.774	52.5094	89.9517	0.926951	86.4829	79.4629	1.08834	PSMD7
COMMD3	25.7971	14.0125	33.7941	73.5786	27.1876	56.1464	79.4342	30.8415	36.3983	112.637	119.847	29.0672	43.0057	0.921996	52.442	27.5715	1.90204	COMMD3
FBS1	44.6635	24.3574	47.8395	98.3521	63.0656	74.1547	74.2341	48.9035	52.9706	134.2	119.269	37.8349	60.6855	0.912029	67.7331	45.132	1.50078	FBS1
FAM111A	36.851	24.7794	39.7344	58.9371	25.5797	56.2251	85.9256	52.5504	48.2189	100.982	116.372	34.151	53.6473	0.910925	56.4579	36.7774	1.53513	FAM111A
RP13-297E16.1	48.0213	16.3438	37.6282	93.4547	58.0227	75.6739	62.6599	43.7148	45.0215	132.087	113.957	27.4524	41.4238	0.901809	61.1893	42.1197	1.45275	RP13-297E16.1
CASC3	45.2737	24.6723	41.0668	113.815	43.2463	77.1237	99.0257	51.5539	49.1693	111.737	113.076	39.2439	54.5774	0.908603	66.4294	50.995	1.30266	CASC3
A_24_P298320	66.8806	40.0874	63.8932	91.1535	57.561	82.3946	102.905	63.8093	65.9289	110.748	111.476	67.2229	69.5034	0.944449	76.428	100.634	0.759464	A_24_P298320
LOC440353	43.0234	20.0358	50.426	78.5856	57.0128	66.2807	99.4483	55.4401	61.6266	174.232	111.429	40.6882	64.3401	0.924911	70.9668	45.8874	1.54654	LOC440353
HSBP1	54.557	26.9572	54.6731	92.7972	46.0966	69.0505	86.7355	65.9357	53.7852	109.699	110.605	48.794	78.4678	0.923715	69.0887	75.3652	0.916719	HSBP1
A_24_P230130	37.7046	32.6192	45.6377	55.7593	41.6584	58.6105	78.4951	47.5798	34.0903	125.124	110.132	27.3022	56.8771	0.920866	57.8146	67.7976	0.852753	A_24_P230130
BAG1	40.1136	21.9645	43.1838	78.2653	56.8799	58.0917	81.8699	43.4543	41.6907	112.127	108.209	33.7357	61.4838	0.950055	60.0823	56.8017	1.05775	BAG1
NOL7	62.0203	29.1432	48.2351	89.5267	41.9274	66.8597	83.9007	52.4717	70.7789	132.154	108.191	46.6618	57.712	0.916143	68.4294	70.1484	0.975494	NOL7
MGC10997	26.9787	10.6995	26.8866	49.1971	33.237	58.8421	107.184	46.5772	43.2426	128.609	107.177	21.4992	35.6526	0.956298	53.5217	31.3977	1.70464	MGC10997
NDUFA8	74.746	45.1665	68.6663	96.9571	75.5797	92.5521	95.199	76.934	77.478	127.777	106.268	73.983	83.0819	0.943806	84.1838	96.1443	0.875598	NDUFA8
DDX1	53.4636	29.5506	39.7214	83.7906	47.5915	65.4192	89.9049	38.308	68.9531	133.653	105.023	49.6394	59.5283	0.916863	66.5036	62.5759	1.06277	DDX1
LOC388817	36.1632	29.4629	42.36	49.6565	38.7615	54.377	73.4711	47.9433	33.669	123.34	96.2219	26.4531	49.1651	0.919511	53.9265	61.873	0.871567	LOC388817
RARSL	21.5717	15.3165	16.232	49.7787	16.9358	41.0097	56.3388	22.2209	25.9914	73.6471	92.9505	17.1793	37.2272	0.900751	37.4153	31.9677	1.17041	RARSL
PARC	27.7017	7.38399	20.466	47.2879	32.5659	36.8226	57.8589	28.3243	32.4846	101.334	92.799	20.0104	26.6076	0.935118	40.8959	19.9587	2.04903	PARC
BDH2	17.1628	4.2389	6.84229	59.1141	11.4212	47.6795	57.2015	18.1741	26.6515	123.018	89.1109	14.0868	38.5894	0.922165	39.4839	17.4867	2.25794	BDH2
DDX27	46.8679	15.9527	36.6806	78.2737	50.5149	72.1028	70.5599	63.2308	64.7515	140.001	88.8268	36.7558	56.6134	0.905138	63.164	74.549	0.847282	DDX27
ENST00000309884	30.9855	27.3386	39.6409	46.0024	35.29	47.5127	57.1429	36.9237	27.2203	95.2631	87.255	23.8649	44.7781	0.904133	46.0937	50.9924	0.903932	ENST00000309884
COL27A1	36.7099	3.25382	7.71605	39.6932	20.6697	72.9273	57.9763	35.4456	26.4923	147.774	85.7873	16.4803	34.3123	0.902676	45.0183	24.2939	1.85307	COL27A1
CCT3	71.413	35.9735	54.0536	74.8599	69.9455	69.2265	80.655	62.4099	68.1057	126.338	84.9209	45.4345	56.8332	0.906153	69.2438	87.7661	0.788958	CCT3
A_24_P341427	31.4334	25.8975	35.759	40.5951	31.2371	44.9097	63.6577	39.0683	24.8047	106.206	83.6332	23.2883	43.5037	0.910709	45.6918	55.9311	0.81693	A_24_P341427
DECR1	45.2384	16.9223	35.7373	55.9194	42.5653	39.4071	72.8607	40.4495	49.0803	126.188	82.6721	28.0716	35.5866	0.909264	51.5922	53.628	0.962039	DECR1
A_24_P255786	30.5728	16.3811	23.6959	48.1898	17.0553	41.3478	49.4483	42.3093	37.0092	75.1162	80.7499	18.5828	32.3348	0.904026	39.4456	27.3118	1.44427	A_24_P255786
PPIAL4	22.3758	19.9003	30.8207	34.5008	25.0415	37.4988	58.2463	38.6987	23.2972	98.0363	80.3901	16.319	29.4492	0.903792	39.5827	48.4559	0.81688	PPIAL4
ZNF713	29.8533	6.66182	30.1904	38.9725	28.3769	54.9143	112.337	38.7169	11.0295	95.1132	80.1865	14.3167	36.5973	0.923545	44.4051	23.6395	1.87843	ZNF713
MRPS18B	47.1148	20.4967	41.7058	65.6552	58.7469	59.0042	77.3095	40.3586	41.9177	100.809	77.8951	43.3209	47.1144	0.952171	55.4961	55.7824	0.994868	MRPS18B
THC2301753	25.3315	21.2691	32.0857	36.2709	29.3535	38.2955	56.2683	35.2335	25.1417	90.8559	77.3317	20.0753	38.3331	0.915505	40.4497	48.1167	0.840659	THC2301753
A_24_P392661	28.7669	15.7401	33.9463	71.0414	44.3426	55.8268	65.2659	34.1128	51.4772	120.417	77.2323	30.4837	43.5111	0.900892	51.7049	29.51	1.75212	A_24_P392661
DYNLT1	34.5655	32.5796	39.867	57.7991	28.2307	51.0144	85.3034	42.4971	53.7079	94.3487	76.8725	30.2835	49.6155	0.907057	52.0527	47.1137	1.10483	DYNLT1
A_24_P135515	23.4058	22.6615	31.288	38.4625	27.0148	37.7814	55.2647	36.1362	24.7976	86.194	76.8204	18.9221	37.3297	0.913747	39.6984	47.1897	0.841251	A_24_P135515
A_24_P323778	28.9715	25.3571	36.9131	44.7338	31.8617	44.9745	54.1495	33.616	22.4054	94.8658	76.7636	20.383	38.4027	0.906254	42.5691	48.4008	0.879512	A_24_P323778
AK026647	13.5581	9.83612	12.7065	41.4886	15.0654	30.4493	39.6643	16.5657	19.1237	81.8618	75.6652	9.07726	29.5152	0.907781	30.3521	13.5691	2.23685	AK026647
ENST00000306716	21.6845	20.5632	32.3792	35.7019	27.254	42.3807	51.9662	33.5797	21.1742	87.0184	75.5232	15.2623	28.1273	0.906275	37.8934	43.1022	0.879154	ENST00000306716
A_24_P178415	27.931	19.6869	29.1754	32.7011	22.3175	35.2293	57.3072	34.9125	21.4762	99.5203	75.419	21.2841	36.0334	0.900236	39.4611	49.902	0.790771	A_24_P178415
HNRPK	23.7549	17.8693	19.4423	42.2641	28.5928	37.1005	41.1903	21.2274	27.4099	75.2211	74.51	17.4759	35.7221	0.904413	35.5216	30.112	1.17965	HNRPK
WBSCR1	44.667	28.3123	42.6774	73.5323	39.6452	58.2399	65.5769	45.099	48.0551	105.501	72.8908	38.7675	55.5954	0.913106	55.2739	50.766	1.0888	WBSCR1
CD99L2	19.3179	3.25707	11.7284	52.0378	13.3081	35.0718	34.7459	17.9803	15.5682	80.6176	72.7772	13.3971	29.5518	0.903978	30.7199	10.7802	2.84967	CD99L2
DCTN2	22.8167	9.5505	17.8121	40.0219	17.5404	33.1403	34.4054	20.3187	22.8923	71.8483	72.3132	14.8136	23.9563	0.900117	30.8792	22.1779	1.39234	DCTN2
SPG7	29.6064	9.1172	14.8431	34.4418	43.0337	36.9708	60.3709	45.3717	31.0333	94.3037	72.0528	19.7378	33.4407	0.936504	40.3326	27.2673	1.47916	SPG7
SLC12A9	39.4293	15.5875	49.2632	73.056	63.5373	69.6063	83.4312	60.3804	35.2232	112.187	72.0292	27.3189	47.3854	0.918235	57.5719	50.0095	1.15122	SLC12A9
NMT1	31.8179	18.9501	17.1666	55.6497	23.5134	39.0227	53.6448	35.5758	27.7212	85.9391	71.5178	22.0461	26.7834	0.931863	39.1807	27.5019	1.42465	NMT1
SIDT2	15.1347	5.9145	12.6934	52.0504	14.1452	32.3205	42.8219	20.1127	25.638	66.9765	70.7319	13.2636	31.434	0.909583	31.0183	12.443	2.49283	SIDT2
C3orf1	29.3313	13.9127	23.5611	51.1401	28.2274	41.7184	45.3574	26.9704	31.4266	78.8712	70.1638	18.4141	30.0535	0.939668	37.6268	29.6	1.27117	C3orf1
ZNHIT3	24.2805	15.3198	25.739	46.4703	19.4273	33.7425	49.3133	25.3165	27.9366	79.2985	69.965	17.9914	27.9735	0.926747	35.598	39.4198	0.903049	ZNHIT3
BZW2	31.9378	23.7132	37.6022	37.2403	23.8954	41.5748	65.9937	35.3183	32.3793	102.316	69.946	21.451	36.7951	0.901271	43.0895	60.8146	0.708538	BZW2
KIAA1856	16.5985	13.0242	15.6473	41.6319	35.7983	29.1709	47.3999	19.6341	21.5113	92.8946	69.5578	7.87956	16.7716	0.902884	32.8862	25.537	1.28778	KIAA1856
DYNC1H1	32.555	16.1904	12.7587	61.3225	26.1843	38.0361	63.9042	35.3123	34.4438	91.0958	69.3306	21.705	33.0965	0.943697	41.2258	29.7677	1.38491	DYNC1H1
UBE2A	20.6194	5.056	16.8188	39.828	19.2246	35.3821	34.0885	18.998	22.574	91.4256	69.1222	14.847	28.6509	0.900929	32.0489	23.0039	1.39319	UBE2A
EXOC7	21.0285	11.6797	15.9277	46.3818	19.0153	31.9314	37.2109	29.3512	21.3521	64.8254	68.9991	11.4689	27.0507	0.911713	31.2479	20.4924	1.52485	EXOC7
WDSOF1	36.3925	9.88968	30.7903	35.0571	23.1081	33.6823	48.6149	23.6748	29.8349	75.9406	65.3205	17.0699	25.9118	0.929344	35.0221	43.4311	0.806384	WDSOF1
ARFGAP1	42.8188	6.149	21.6267	54.6382	23.7526	56.415	61.4685	40.7978	44.8811	110.875	65.098	25.2554	33.8545	0.921118	45.2024	34.61	1.30605	ARFGAP1
LOC390414	26.9716	14.6252	26.3737	44.835	33.3931	39.4349	46.1909	31.1595	37.8285	81.9143	64.7761	24.7696	29.4749	0.923423	38.5959	31.378	1.23003	LOC390414
CA848728	22.9543	21.7592	29.221	35.6303	26.7291	38.1566	45.5159	28.9392	19.2969	74.1943	64.4778	16.5712	31.8039	0.913118	35.0192	40.457	0.86559	CA848728
LOC388817	23.8784	22.1041	34.4723	41.0924	30.3734	42.3437	47.1769	28.6757	20.2403	77.5746	64.1227	17.5	32.994	0.908667	37.1191	38.9508	0.952975	LOC388817
GOLGB1	17.7906	11.9978	20.5377	52.5435	23.2875	37.8972	55.9807	25.7739	21.1812	76.098	64.1038	13.3693	31.8771	0.954843	34.803	22.9598	1.51582	GOLGB1
ENY2	57.7666	15.1364	29.4384	64.513	33.6024	49.5044	78.1841	32.5377	42.7229	77.9793	63.6398	26.3307	45.7229	0.921563	47.4676	48.2341	0.984109	ENY2
ENST00000355675	23.2223	20.4074	28.9211	34.3996	24.1944	37.119	48.5855	27.1158	17.8106	76.0306	62.6456	16.1429	30.4673	0.920492	34.3894	39.6733	0.866814	ENST00000355675
TRADD	20.1538	11.4663	21.7484	48.0381	35.5657	38.4808	49.2546	27.6852	21.4083	61.7599	62.3	23.9984	34.554	0.93881	35.1087	22.0102	1.59511	TRADD
NDUFB10	42.0429	22.3443	43.7098	56.3451	37.7217	52.0009	54.7834	44.1631	38.0696	80.8574	62.2479	41.9582	49.4617	0.914142	48.1312	46.4422	1.03637	NDUFB10
ZGPAT	41.923	11.4046	32.3878	51.4856	33.051	48.6614	61.2513	33.7857	45.7612	66.7291	61.6087	35.128	52.1972	0.914122	44.2596	36.5279	1.21166	ZGPAT
SPG21	20.4077	15.4325	17.8425	40.4518	26.5431	30.3891	37.5748	21.185	28.5545	55.2016	61.5093	14.6578	22.693	0.900333	30.1879	22.9179	1.31722	SPG21
ASCC3L1	27.2009	13.6141	20.8333	40.7468	26.4467	34.6179	46.2437	36.533	43.3268	74.9663	60.5672	20.5721	29.4785	0.913369	36.5498	33.7747	1.08217	ASCC3L1
FNTA	24.1958	8.06234	28.4342	34.3406	11.7866	34.0899	51.0447	14.9028	17.2909	75.1087	60.3257	8.19475	15.8195	0.921927	29.5074	25.1838	1.17168	FNTA
RNF167	28.3719	9.21051	16.8579	36.8905	23.2078	36.1	29.1173	24.2594	17.9932	63.8135	57.9964	15.672	27.1496	0.913654	29.7415	25.1496	1.18258	RNF167
TSG101	18.7782	9.46774	19.2532	33.0088	17.3344	25.3497	37.2227	14.6453	25.3103	61.4825	57.878	12.7538	22.1547	0.917003	27.2799	24.2184	1.12641	TSG101
GOLGA3	28.6893	9.45313	16.6754	42.9216	25.0847	39.509	37.792	16.6899	24.8538	86.3589	57.6555	13.4954	25.6555	0.912737	32.6795	17.0418	1.91761	GOLGA3
CCDC45	21.2613	9.60324	17.5861	50.373	24.3738	31.195	50.628	22.6116	30.3358	98.0363	57.4093	11.4745	33.0379	0.915153	35.2251	27.6298	1.27489	CCDC45
LOC349114	31.0807	7.35884	26.1433	39.2801	38.9542	54.2381	78.2486	30.2538	39.0714	68.9102	56.5571	21.8329	42.4491	0.925624	41.106	25.1274	1.63591	LOC349114
KIAA0430	10.091	7.28662	12.5065	38.0158	17.856	26.1371	33.5603	11.4497	14.8777	66.167	56.15	6.50018	11.4033	0.906311	24.0001	13.2002	1.81817	KIAA0430
KIAA1429	35.5248	10.1055	20.3139	39.0441	24.9751	26.9662	39.9108	21.4788	26.9979	70.6566	55.4067	18.7812	26.7651	0.923255	32.0713	27.1891	1.17956	KIAA1429
ORMDL3	24.9577	10.8829	19.7161	43.0185	19.5336	33.8258	48.0573	33.1375	17.3167	65.1102	54.9096	17.9283	25.5786	0.961994	31.8441	23.7209	1.34245	ORMDL3
LOC285148	13.2407	8.35933	11.8132	40.4392	12.9294	27.9852	32.9851	17.8349	20.5422	52.5708	54.0526	10.008	29.1197	0.906164	25.5292	17.3304	1.47309	LOC285148
PTPN11	44.9422	14.1172	27.1518	40.8143	21.5866	40.0973	48.2216	25.5861	33.8001	75.1911	52.5708	23.4051	42.1415	0.904652	37.6635	36.6837	1.02671	PTPN11
PWP1	33.2604	15.1023	20.0856	45.3955	22.9885	39.9537	46.7074	23.3992	39.9421	70.0045	50.8569	20.9392	40.8159	0.910302	36.1116	32.114	1.12448	PWP1
CBX1	19.5965	10.7693	14.2975	43.9668	12.6237	32.793	33.8655	16.072	20.7224	56.9855	50.3361	13.2247	18.6429	0.901688	26.4535	18.8697	1.40191	CBX1
LOC388817	17.0782	17.6494	25.8042	30.9605	22.7227	32.0148	36.7707	24.5411	17.2558	62.0372	49.9763	12.0919	24.3592	0.905966	28.7125	31.6569	0.906991	LOC388817
STUB1	22.9014	12.3191	27.9038	40.3675	26.0248	37.5359	44.2482	42.0973	29.3269	54.2497	49.7017	17.8356	32.9793	0.923597	33.6532	30.1628	1.11572	STUB1
HNRPUL2	16.5632	10.5161	11.498	35.5881	13.5805	26.3733	30.2794	14.5272	21.9841	57.6975	49.6923	14.1498	20.9975	0.903053	24.8805	16.519	1.50618	HNRPUL2
FLJ11506	23.4834	7.47487	21.3267	34.1636	31.267	29.9398	30.3087	19.2646	23.0983	56.1235	48.5655	15.9445	25.3479	0.915638	28.1776	22.2981	1.26367	FLJ11506
D2HGDH	16.2846	5.32459	9.52008	24.3815	19.9522	20.6577	27.2743	21.4576	15.2194	48.5385	48.3288	15.5125	14.5379	0.911483	22.0761	16.7584	1.31732	D2HGDH
MCM3AP	11.8299	4.78255	8.755	18.106	15.3644	17.7443	34.2411	17.017	16.4413	57.8324	48.1015	10.6865	16.5226	0.9265	21.3404	13.9545	1.52928	MCM3AP
ENST00000355049	16.6161	13.5573	19.9422	22.2953	16.7298	25.2015	34.4407	22.1664	14.0256	57.2853	47.7228	11.7545	22.4623	0.913467	24.9384	30.4205	0.819791	ENST00000355049
NPEPL1	22.6227	3.69849	11.874	28.1367	21.0019	30.8384	38.2557	24.2715	15.9403	41.5155	47.6091	8.88444	17.8775	0.967725	24.0405	21.3922	1.1238	NPEPL1
A_24_P255663	16.3093	12.883	19.7074	23.2815	14.9558	22.8624	35.4736	20.7639	12.8272	54.9168	47.1262	12.522	23.0775	0.916873	24.3621	30.545	0.797578	A_24_P255663
ENST00000376611	8.97997	9.0036	9.77221	30.185	16.4408	19.472	27.5619	12.4069	13.8899	54.9168	46.596	7.35117	19.9575	0.905328	21.2718	12.8744	1.65226	ENST00000376611
NOL8	22.0231	7.4838	19.4684	37.4594	31.8251	25.5581	37.2227	15.5964	23.3277	70.9414	46.3166	13.8087	26.8529	0.907093	29.068	25.9759	1.11904	NOL8
CCNL2	12.9867	4.38739	13.6541	31.1628	21.7926	30.0324	25.5957	16.5687	12.8459	55.3365	45.9332	7.88698	16.1857	0.921407	22.6438	10.0104	2.26201	CCNL2
KIAA1797	22.6369	19.1935	22.1657	30.7413	24.7126	27.2534	33.3666	28.9211	17.6701	51.0943	45.3177	14.8877	20.1113	0.907432	27.544	23.0733	1.19376	KIAA1797
ARIH2	26.6119	9.98705	20.7464	39.4024	27.2673	29.8564	47.0595	26.6856	24.4395	77.7994	45.294	20.409	29.9985	0.931799	32.7352	20.9387	1.56338	ARIH2
CRTC2	21.3142	9.34115	17.4187	41.1261	18.0819	33.321	29.1818	24.0777	18.9037	62.7942	45.0431	15.1028	29.7495	0.902925	28.112	15.6076	1.80117	CRTC2
FLJ20850	22.1889	11.7414	15.656	37.6955	23.2742	30.2409	41.7303	39.7225	24.6759	45.1956	44.9105	16.0131	23.1031	0.90687	28.9345	22.3192	1.29639	FLJ20850
DA292134	25.5926	5.51122	17.5622	31.2808	17.2979	27.8277	35.3093	26.4373	19.1425	38.8997	44.5886	13.2525	14.9517	0.929692	24.4349	21.9904	1.11116	DA292134
NONO	26.6718	10.7149	18.8011	36.9284	23.3539	32.5428	34.5228	13.9214	26.2489	57.4427	44.4087	15.088	20.8657	0.919047	27.8085	24.8303	1.11994	NONO
C1orf43	17.4873	12.2453	19.6488	27.2685	11.2152	24.2612	37.3283	22.9145	19.6387	38.0303	43.8027	13.3007	19.3423	0.909771	23.5757	24.16	0.975816	C1orf43
ASNSD1	14.0837	10.6589	13.4151	31.0912	13.9459	20.8522	27.7967	14.5241	19.2829	47.0844	43.5186	12.7519	18.5294	0.904467	22.1181	18.9844	1.16507	ASNSD1
TTC3	20.7534	4.8499	10.3917	52.4297	22.5434	37.7629	39.2476	20.6579	21.7547	65.1177	43.2677	18.0433	21.0048	0.901204	29.0634	21.0781	1.37884	TTC3
TBC1D13	16.6725	6.38593	16.4015	35.4406	25.4269	29.8749	31.7702	19.4281	17.4993	38.0453	43.0357	13.8829	21.3234	0.921648	24.2452	14.2963	1.69591	TBC1D13
ENST00000324656	13.0926	11.7454	16.9666	20.247	15.5936	21.0746	27.9493	17.2866	12.1343	46.7096	43.0357	10.7181	19.6572	0.905315	21.247	25.3382	0.838534	ENST00000324656
MSRB2	24.7637	20.5632	16.0233	37.2318	26.1278	40.6114	45.2224	21.8816	19.1752	48.6584	42.7043	16.9272	31.6757	0.926522	30.1205	25.5978	1.17668	MSRB2
FBXO9	11.3184	8.22706	13.1173	27.416	14.8229	21.8712	36.4421	14.0062	20.4228	64.9603	42.6948	11.5691	22.2279	0.915006	23.7766	16.708	1.42307	FBXO9
MAP3K3	10.8211	3.62059	7.81821	32.0605	6.88991	17.7397	24.3749	13.1581	11.4181	45.5554	42.6238	8.91225	22.5062	0.900551	19.0384	4.9064	3.88031	MAP3K3
MRPS10	11.7064	5.9007	8.42462	25.6965	13.6204	17.6378	22.9017	12.7703	16.3429	40.5037	42.0699	7.49393	14.937	0.914058	18.462	14.3217	1.28909	MRPS10
PSMC2	17.8471	10.8683	19.3705	26.9061	10.7036	22.6308	31.1363	16.8292	12.8623	42.8122	41.8426	10.3194	21.7409	0.924679	21.9899	18.2084	1.20768	PSMC2
UBP1	10.4049	6.58392	11.2893	25.0263	11.9759	23.7147	24.3925	13.67	17.6093	50.5172	41.1135	9.47587	15.0579	0.911795	20.0639	16.0306	1.2516	UBP1
FLJ45445	18.1574	4.79554	14.7105	24.7945	19.7063	29.8518	39.1713	14.4212	26.4385	48.2686	40.8863	15.3438	26.0144	0.948987	24.8123	13.5954	1.82506	FLJ45445
WIPI2	11.9745	5.31566	7.92906	17.9205	8.37154	19.2033	20.6245	12.8642	10.2102	46.185	40.678	6.51872	11.7987	0.909601	16.8918	14.1042	1.19765	WIPI2
TM2D1	6.64503	6.88091	12.5804	28.2126	10.7501	26.5123	27.6324	12.0767	10.2266	52.7732	40.6306	7.74237	14.6111	0.912146	19.7903	13.2391	1.49484	TM2D1
SIVA	23.6597	18.4997	19.5227	36.7851	29.0712	29.8055	41.5953	28.603	32.5595	55.0817	39.7879	24.5027	26.549	0.914778	31.2325	30.1969	1.0343	SIVA
USP7	15.953	8.22544	20.6312	25.5995	20.9654	21.334	34.3937	20.0642	24.8117	59.7961	39.7074	13.6363	22.2792	0.904154	25.1844	24.531	1.02664	USP7
ENST00000355570	12.0979	5.06818	12.4609	18.6117	11.9261	17.7119	30.6609	13.8426	16.2423	55.9886	39.6175	8.50622	10.7588	0.914244	19.4995	11.3903	1.71193	ENST00000355570
MCCC1	19.4731	7.35478	17.6817	34.8127	28.6028	35.1274	31.9052	15.4116	18.9411	60.2084	39.5891	12.2587	18.5294	0.909309	26.1458	23.4619	1.1144	MCCC1
TMEM42	12.6129	7.72885	9.4614	31.1839	14.1917	21.0746	25.449	14.3485	11.7926	34.5825	39.5417	8.382	13.5711	0.907966	18.7631	15.7951	1.18791	TMEM42
SHC1	11.8052	3.38852	7.34655	30.1471	7.66062	26.466	24.1343	14.094	15.6314	36.921	39.0919	7.73495	21.0341	0.908099	18.8812	7.80791	2.41822	SHC1
UBE2Z	14.4928	9.57728	10.6416	29.8984	11.5275	25.7897	23.9347	13.1338	15.6641	43.1644	39.0493	8.37273	19.9832	0.912799	20.4023	12.9962	1.56987	UBE2Z
SHC1	11.5971	3.20108	7.08572	29.2578	7.19554	24.956	23.3185	13.9577	15.4722	37.1608	38.7842	7.79428	21.3967	0.907824	18.5521	7.82268	2.37158	SHC1
MGC13114	30.5657	9.26001	28.2668	35.2341	28.6426	31.6721	39.4236	34.5702	27.6159	51.6864	38.5712	22.6894	25.7873	0.916176	31.0758	33.8278	0.918646	MGC13114
BSDC1	24.1994	6.96854	13.8041	37.1855	19.6964	38.4761	30.7548	19.313	15.9403	60.2458	38.1498	13.6122	26.9372	0.91443	26.5602	16.0929	1.65044	BSDC1
WTAP	9.17748	4.6511	9.38098	24.706	11.966	23.8351	23.6178	12.3039	10.3718	41.3206	37.6385	5.76969	15.0652	0.943375	17.6772	10.8402	1.63071	WTAP
SHC1	10.8846	3.22948	6.87706	28.3053	7.0095	24.1501	23.6413	14.1879	15.0462	35.9766	37.6148	7.78315	20.3237	0.913912	18.0792	7.55011	2.39456	SHC1
Kua-UEV	18.7218	6.45572	13.2586	27.3781	10.6903	26.1881	25.3081	19.1585	17.408	49.6627	37.4018	16.2152	17.9874	0.912273	21.9873	20.5072	1.07217	Kua-UEV
CKAP1	20.0268	7.6047	11.7958	34.3406	14.4808	26.1464	24.3632	20.2338	13.1666	38.7198	37.3355	8.10575	17.4674	0.911531	21.0605	13.6055	1.54795	CKAP1
RAB24	8.37331	3.03636	13.5107	23.4416	8.81337	20.2362	26.259	17.2836	13.3375	36.2464	37.0419	9.25524	12.2235	0.928236	17.6199	8.8923	1.98148	RAB24
VPS24	14.6339	8.50701	10.5547	29.6498	13.1818	22.2696	33.8479	13.5155	12.6867	28.8937	36.952	8.64342	18.9761	0.912033	19.4086	18.2847	1.06147	VPS24
A_24_P358578	14.5669	11.4087	23.0025	32.0563	21.1149	24.4326	37.2755	19.0313	23.4822	40.3688	36.5259	17.1051	19.1446	0.905243	24.5781	25.6151	0.959514	A_24_P358578
KCTD3	11.9604	6.90687	9.3788	20.7612	12.3846	22.0982	24.8914	10.017	13.0893	55.8237	36.3128	10.3157	15.7646	0.900673	19.208	15.32	1.25379	KCTD3
AMZ2	11.1103	6.83871	11.0285	29.8226	12.1719	20.0371	27.2509	12.3039	17.5133	39.6792	36.1945	5.58615	12.8607	0.925354	18.646	14.7543	1.26376	AMZ2
HEATR3	13.5793	5.27996	11.3437	16.5339	11.8663	19.8981	24.1695	16.2325	13.5107	37.0934	36.1282	12.3922	20.5764	0.934085	18.3542	17.705	1.03666	HEATR3
PTPRA	9.86174	6.64884	8.74196	21.7221	12.0391	23.6267	20.8827	8.65693	9.52675	39.1321	36.114	11.0981	15.2703	0.904304	17.1786	10.1084	1.69943	PTPRA
WDR39	21.3283	9.6495	18.3316	35.9506	16.8859	24.428	30.3674	24.9955	19.9032	42.6623	36.0809	15.6868	28.1895	0.919029	24.9584	22.6601	1.10143	WDR39
TRAF5	10.1792	5.43088	8.00948	27.0578	20.5767	30.616	29.1466	11.3649	20.1068	44.8059	36.043	5.21534	9.32328	0.908443	19.8366	15.2333	1.30219	TRAF5
FAM50A	16.1541	3.53945	10.7155	24.4616	10.9561	22.1584	19.8732	14.6392	11.0155	44.7834	35.9341	6.52984	12.121	0.924814	17.914	12.6344	1.41787	FAM50A
ZDHHC7	7.80192	3.33659	6.9314	21.2163	10.3913	14.78	17.6899	12.5098	9.71635	33.7656	35.8868	6.02555	9.07426	0.905334	14.5481	9.30396	1.56365	ZDHHC7
CXorf40B	11.2937	4.81826	10.1852	18.6201	9.14225	18.8698	24.3338	13.3701	11.3057	44.1913	35.6784	7.07863	13.2086	0.943222	17.0843	14.0484	1.2161	CXorf40B
TRIM11	17.3321	9.18292	15.1626	32.5115	19.713	25.9333	30.5904	20.6216	17.195	49.168	35.5648	16.6824	19.5474	0.942561	23.785	21.6815	1.09702	TRIM11
OTUD5	20.831	4.36386	12.0631	28.613	18.9954	22.742	27.2567	26.6766	10.8984	37.2283	35.5127	8.88629	14.9407	0.92657	20.6929	14.9361	1.38543	OTUD5
DKFZp686D0972	6.85313	2.52516	4.92958	27.4371	3.71072	20.1575	24.1695	7.96329	6.23569	30.8799	34.6747	3.08879	8.44807	0.906151	13.9287	3.16458	4.40143	DKFZp686D0972
SPG7	9.69597	2.81646	6.16415	14.4392	17.2879	14.6179	26.4585	17.7076	13.6745	43.1944	34.5232	6.12937	11.059	0.93119	16.7514	11.9646	1.40008	SPG7
ZNF746	12.8386	6.32913	12.1131	26.9103	18.4971	24.6318	20.3897	14.0486	14.557	44.4161	34.3244	9.31272	18.5916	0.910461	19.7662	13.9303	1.41893	ZNF746
PTPN2	9.2833	6.53605	10.4069	18.1818	11.1787	15.447	24.4806	9.02344	13.2345	37.8504	34.296	12.3922	13.4979	0.908797	16.6007	10.8479	1.53031	PTPN2
RP5-860F19.3	5.66098	0.947747	4.81221	19.9562	5.3817	13.2098	20.9532	12.1888	6.15377	27.2523	33.7373	5.66587	13.952	0.917389	13.0671	3.56661	3.66372	RP5-860F19.3
GON4L	11.8369	5.39194	10.6721	24.4742	21.4338	21.8666	26.1416	16.6293	15.4933	40.8934	33.5385	9.48143	16.779	0.955256	19.5871	12.4677	1.57103	GON4L
SFI1	9.53725	3.00228	9.51356	12.2392	13.8296	15.0718	24.0756	19.6311	10.1798	30.1979	33.0366	7.37527	9.41849	0.909307	15.1622	10.0161	1.51378	SFI1
COPZ1	17.1311	6.87847	10.2221	21.1068	9.2552	22.3159	25.0382	10.1533	15.7297	26.9675	32.7857	11.1538	16.0539	0.906946	17.2917	15.016	1.15155	COPZ1
RFP	12.5635	8.72771	12.9521	29.3252	18.3609	19.6943	34.4935	17.1866	19.6598	43.9964	32.4875	14.9359	18.1302	0.934344	21.7318	18.0596	1.20334	RFP
GALT	11.5935	6.96124	10.9025	25.8566	16.4972	18.0315	26.2061	16.6111	17.216	31.5395	31.9903	8.4951	9.89454	0.918608	17.8304	14.7401	1.20965	GALT
ANKS3	7.40688	3.42909	6.02504	16.1757	11.8397	13.849	15.9526	11.4285	8.5062	35.8717	31.4554	5.82161	9.53933	0.911557	13.6385	7.59538	1.79563	ANKS3
LOC51149	5.77737	4.16668	10.7351	20.4071	13.8928	14.1269	20.7536	13.5579	12.1484	32.6188	31.1997	8.7491	9.50271	0.905098	15.2028	8.57593	1.77273	LOC51149
RBM12	8.47559	2.71098	5.28386	17.6676	7.87323	13.4507	15.8528	7.41504	10.4139	33.6306	31.1524	5.12079	8.77399	0.914328	12.9093	13.4613	0.958997	RBM12
C9orf74	12.6905	6.78353	10.9242	22.0508	14.2981	18.9069	21.6457	13.261	14.1661	35.5344	31.1429	13.894	16.3725	0.935248	17.8208	13.8265	1.28888	C9orf74
KIAA2010	13.7698	8.19055	10.659	32.3008	21.6863	21.5794	27.4915	11.4133	16.5208	44.1163	31.0009	11.3818	15.1494	0.900867	20.4046	12.276	1.66215	KIAA2010
EEF1D	19.5612	3.11994	10.3678	17.4527	10.4844	14.9421	26.259	19.2767	13.5177	28.0018	30.9535	9.36278	10.6928	0.916293	16.4609	16.0929	1.02287	EEF1D
PURB	9.98166	6.49791	10.233	23.4669	11.7035	18.8513	35.0628	11.5466	9.97383	58.5669	30.7357	8.32453	17.4454	0.913308	19.4146	13.1757	1.47352	PURB
PPIL3	10.151	9.12613	13.189	23.7662	15.7797	17.7304	29.4342	13.3519	16.6472	27.9418	30.3759	11.163	17.7457	0.91501	18.1848	17.2552	1.05387	PPIL3
C14orf179	9.50198	7.05536	5.22083	22.0593	10.1389	16.0074	22.4087	11.3043	9.82168	35.4669	30.3664	11.3076	14.3694	0.924604	15.7715	11.1931	1.40904	C14orf179
POMT1	8.35214	5.39599	9.03321	16.4623	11.3381	15.3775	19.0104	11.3982	9.7421	35.5794	30.1013	6.10712	8.90582	0.925463	14.3695	9.38468	1.53117	POMT1
SHC1	8.35214	2.37424	5.27734	22.0003	5.26875	17.2117	19.3685	11.4345	11.5562	27.8369	29.9972	5.91802	15.9221	0.919149	14.0398	6.20204	2.26374	SHC1
A_24_P367109	8.89884	5.11443	5.35559	18.578	9.15554	11.987	19.6913	10.9408	10.5192	40.5636	29.9593	6.32775	12.1503	0.916561	14.5571	10.711	1.35907	A_24_P367109
CASC3	9.29388	5.07548	8.33985	21.5704	7.8533	13.3719	25.4138	13.6881	14.049	29.8906	29.9403	8.45987	12.0844	0.93233	15.3101	11.5606	1.32433	CASC3
MUTYH	14.7538	7.40184	10.0504	19.1765	12.5208	16.0167	22.1974	11.3891	11.1606	39.3644	29.7415	11.3577	12.9632	0.926762	16.7765	13.9853	1.19958	MUTYH
EXOC7	13.7909	4.54643	5.1165	22.2616	10.501	17.258	20.9942	16.9564	7.07133	31.1947	29.732	3.21486	12.2455	0.94736	14.991	10.548	1.42121	EXOC7
HACL1	9.50903	5.83822	10.0743	17.0607	10.6172	12.6633	19.8028	13.3671	15.4254	27.8369	29.4764	9.08282	14.0984	0.910132	14.9887	16.3861	0.914716	HACL1
SF3A3	11.4207	6.85575	9.47661	16.319	6.06936	15.9426	24.7095	13.9577	14.1005	38.1052	29.2965	10.4529	14.3548	0.920229	16.2355	12.5562	1.29303	SF3A3
MYCBP2	9.26919	4.54643	13.6063	24.7735	7.09587	17.6471	26.1298	9.15975	14.4142	35.1671	29.2633	9.26266	20.4629	0.903764	16.9845	10.5653	1.60757	MYCBP2
SHC1	8.89179	2.35963	5.31429	21.5029	5.52787	17.0496	18.9987	10.4592	11.0763	27.7919	29.145	5.85312	15.1457	0.927727	13.7782	6.01135	2.29203	SHC1
CCDC115	8.76129	4.58457	6.19023	21.2416	8.90971	14.9328	23.6647	11.2013	10.3132	31.2247	29.1402	4.68695	9.5137	0.957275	14.1819	12.295	1.15347	CCDC115
JARID1B	5.31885	3.29764	4.76439	22.9317	14.318	13.0523	18.3237	6.75471	7.80866	34.8523	29.0313	2.82552	8.64582	0.90685	13.225	8.39721	1.57493	JARID1B
TAF1C	9.4667	3.90702	8.91584	23.3489	21.5733	22.6123	26.5407	14.8846	12.7335	28.0768	28.6999	10.7329	19.6389	0.911526	17.7793	10.66	1.66786	TAF1C
WIBG	18.0093	6.74296	10.2873	19.7876	20.3242	20.5373	19.8732	10.3623	14.8917	28.9312	28.6194	11.0054	15.446	0.90417	17.2937	13.0559	1.32459	WIBG
FAM11A	10.2215	2.57304	7.41828	20.7106	8.48449	20.2455	16.293	8.90531	9.31375	40.1439	28.5532	4.31244	9.8213	0.914605	14.3843	8.07672	1.78096	FAM11A
SHC1	8.34509	2.63227	5.46209	23.7704	5.57438	18.8513	18.6055	10.1139	11.0576	27.0049	28.3591	5.70666	14.6441	0.907058	13.8559	5.85918	2.36483	SHC1
CDC2L1	12.6905	5.87311	14.9474	15.4339	13.8296	16.6975	22.667	15.7176	15.3505	38.9597	28.3164	10.3936	18.1742	0.915834	17.6193	11.4854	1.53406	CDC2L1
LEMD2	11.9321	6.33806	10.3113	21.5872	16.0388	18.6568	20.9062	12.0676	11.7668	34.4476	28.0608	8.22812	11.4033	0.945521	16.2881	11.8978	1.36899	LEMD2
SLC44A2	7.39983	4.17074	6.78143	21.0309	9.83988	13.7471	15.483	9.70497	11.0576	30.5352	27.933	6.55209	13.4246	0.904862	13.6662	8.27812	1.65088	SLC44A2
NVL	11.8369	6.20336	8.83759	14.9197	10.5176	16.1881	22.7081	12.0646	9.58761	37.1084	27.5542	10.4752	10.3486	0.933417	15.2577	12.1575	1.255	NVL
ITGA7	11.7099	1.10192	5.36211	31.0111	10.3183	16.063	33.0673	9.6141	9.61102	35.1447	27.4879	6.5799	25.249	0.90278	17.1016	3.72135	4.59552	ITGA7
MAGED2	11.1915	2.21925	4.98609	21.1742	4.17248	21.8573	22.2561	12.8703	6.76938	28.474	27.4027	3.53004	8.78131	0.937121	13.5142	9.20605	1.46797	MAGED2
CXorf40B	12.3519	4.03279	8.98322	16.0956	8.62401	18.6846	20.0376	11.0801	9.57357	34.7324	27.3128	6.21466	11.0737	0.957076	14.5228	12.0201	1.20821	CXorf40B
ABCF1	9.83705	3.70173	6.97922	17.0944	9.1655	12.7976	16.6569	12.3099	10.8516	27.5221	27.1707	7.90923	9.90918	0.933717	13.2235	10.6623	1.2402	ABCF1
ANKS6	9.31857	3.33984	10.3591	16.4791	17.3211	16.8967	24.3338	14.4666	8.88071	38.3001	27.0855	10.6031	14.4573	0.939979	16.2955	16.2598	1.00219	ANKS6
SMA5	9.02935	3.93055	11.0111	21.1826	18.331	21.3803	21.6105	11.3528	8.2534	30.6851	26.8677	7.22324	11.7987	0.929229	15.589	9.55325	1.6318	SMA5
CCDC97	20.6299	10.1753	15.0322	26.9313	12.2783	23.6035	28.8297	20.8578	14.8847	37.2658	26.8583	8.86775	20.4116	0.938561	20.5097	16.0387	1.27876	CCDC97
FAM116A	6.07717	2.20627	4.59485	13.5963	5.28869	16.5169	13.2116	6.2943	7.3686	25.461	26.7494	3.93978	10.6379	0.910597	10.9187	6.86683	1.59006	FAM116A
GLG1	8.41563	3.97031	6.26195	22.919	8.98279	15.5257	18.9811	10.7833	11.3151	21.9832	26.3043	6.68187	12.868	0.900206	13.4609	7.6063	1.76971	GLG1
BX640636	10.9622	2.50569	4.53834	17.3558	8.33167	8.85595	17.9892	6.80015	7.24454	30.3778	26.2949	3.35947	10.1692	0.942194	11.9065	10.0345	1.18656	BX640636
SALL4	7.1353	1.95554	1.60407	16.2305	7.71377	16.3918	23.0426	4.6556	6.67809	24.2692	26.2712	0.815767	6.91372	0.952053	11.0521	3.78343	2.92119	SALL4
GUSBL2	6.68383	4.32653	11.3719	19.1217	18.3576	20.5558	19.6854	10.9348	8.94157	32.8511	26.0155	6.79682	11.0664	0.906177	15.1315	9.5134	1.59054	GUSBL2
PRKCA	6.91662	2.17057	7.53782	15.0925	9.06916	14.9653	19.122	10.853	6.17015	27.4472	25.9635	2.1451	9.41116	0.969054	12.0665	9.69048	1.24519	PRKCA
NT5C	15.0466	5.81631	9.78091	18.3588	15.381	14.8773	23.1013	14.8301	16.2563	35.9167	25.9208	8.0353	16.2443	0.95213	16.8897	14.5275	1.1626	NT5C
THC2311218	11.3008	2.70692	9.72005	18.4558	15.6335	18.7263	25.4373	13.3701	15.8093	52.361	25.8214	6.79682	16.5226	0.901906	17.8971	14.295	1.25198	THC2311218
CLSTN1	11.8933	8.18243	13.9237	24.3646	15.4541	17.3043	19.4272	15.5328	12.6282	33.5557	25.7883	10.3677	15.7683	0.908672	17.2454	11.7692	1.4653	CLSTN1
SF3A3	13.5087	6.83465	11.4676	20.9382	7.58089	20.088	31.0541	18.6375	14.0678	34.8224	25.7362	11.024	16.0173	0.939589	17.829	15.0773	1.18251	SF3A3
USP20	5.99958	1.52873	4.55138	11.1097	6.79025	8.63363	15.8176	10.7167	6.84896	19.1426	25.5374	3.54858	5.60275	0.906883	9.67906	5.98537	1.61712	USP20
TBC1D15	8.32393	3.05746	5.80551	12.4752	5.41492	10.5234	16.8036	5.97928	6.30357	24.554	25.5089	4.25126	13.1866	0.932188	10.9375	7.34308	1.4895	TBC1D15
AQP1	20.7675	0.477119	3.94714	24.1497	2.87356	14.8819	26.3998	7.23935	2.81121	32.0567	25.3574	2.16549	14.4719	0.907246	13.6614	6.65765	2.05199	AQP1
FN3KRP	14.3835	8.75206	11.2437	16.791	9.511	17.6748	24.0873	12.731	11.4461	35.6318	25.2533	9.0031	12.6044	0.941052	16.0856	13.7884	1.16661	FN3KRP
SCAP	19.5119	7.15354	18.286	24.744	20.105	22.075	30.1679	25.2681	15.8654	40.2189	25.0544	12.891	16.1418	0.910654	21.3448	23.1479	0.922107	SCAP
SDCCAG3	10.7788	4.65759	9.39837	13.55	13.9061	13.8212	16.1345	11.3013	9.38631	19.5323	24.8745	9.16625	12.5128	0.906751	13.0015	11.9026	1.09232	SDCCAG3
RER1	11.9992	9.87507	15.8103	19.7918	12.0092	21.5841	22.7491	14.8785	15.3177	32.7612	24.8651	10.2026	15.4314	0.92561	17.4827	12.0231	1.45409	RER1
PIAS3	5.11428	2.03181	2.9647	18.4684	3.8137	12.2927	14.3327	6.46392	6.6383	31.2397	24.8177	4.0158	9.27201	0.912709	10.882	2.9885	3.64128	PIAS3
UBPH	9.69949	4.13747	8.85281	15.7331	8.53764	13.6637	14.7435	11.5284	12.1811	25.9481	24.7467	6.02555	10.55	0.927358	12.796	10.7594	1.18929	UBPH
RAB24	5.62218	1.92308	8.82673	15.7078	5.8933	14.2473	19.9847	13.1883	11.5679	22.5154	24.6094	5.97364	8.60554	0.91942	12.205	6.80291	1.79409	RAB24
MLLT6	9.9746	4.67707	6.27065	11.7082	9.80666	9.17091	18.1711	9.86248	8.97434	28.1067	24.5857	6.57804	8.88384	0.931678	12.0593	10.3093	1.16975	MLLT6
LOC51149	5.41055	2.61117	8.52895	14.3128	10.6936	10.792	19.7676	11.9707	8.15977	25.8432	24.3822	6.78199	7.51428	0.934599	12.0591	6.73074	1.79165	LOC51149
VPS16	6.02074	2.52192	5.8642	11.3921	5.84679	14.2195	16.3047	8.04507	7.63545	21.7059	24.1786	7.1565	10.3266	0.930976	10.8629	7.19584	1.50961	VPS16
TMEM93	20.7887	6.66831	11.0807	19.8761	14.2515	20.3057	20.1784	16.3325	17.1903	31.5095	24.0081	11.3095	21.5907	0.905915	18.0839	18.2431	0.991272	TMEM93
ZUBR1	13.3606	3.63357	9.55051	15.0883	10.4711	12.2974	18.8285	13.0732	12.1718	29.0061	23.9182	7.16391	12.2418	0.959663	13.9081	9.07929	1.53185	ZUBR1
FIBP	10.9551	2.72883	6.7923	17.0439	7.16231	13.585	15.7472	10.6864	9.55016	22.7027	23.8235	9.05501	11.9928	0.934039	12.4481	9.83469	1.26573	FIBP
AMT	10.3555	3.33334	4.79047	16.9217	10.3183	11.8203	16.921	9.77464	7.07367	24.3292	23.7904	2.66978	7.64611	0.95624	11.5188	9.46458	1.21704	AMT
C1orf35	14.588	7.73534	11.9588	21.8317	15.3611	17.8648	24.2751	18.7739	10.3858	33.5182	23.7193	12.5591	14.2596	0.94375	17.4485	16.0443	1.08752	C1orf35
PIK3C3	4.56405	1.40864	3.5559	10.7388	3.68082	7.98055	12.9534	3.3925	5.88926	21.1288	23.4637	2.85333	7.59851	0.91368	8.40063	5.18771	1.61933	PIK3C3
CRIPT	9.62895	4.48476	9.22014	17.4653	7.93303	15.8129	19.3156	6.37305	11.6779	20.2968	23.4495	7.90737	13.7579	0.905615	12.871	11.6348	1.10626	CRIPT
ANGEL2	7.33634	2.61361	5.06868	11.1519	7.46462	11.5331	12.3019	7.1606	7.34988	32.1616	23.4353	4.17153	8.75201	0.902457	10.8078	7.96481	1.35694	ANGEL2
ARHGAP12	7.06828	7.12109	7.50956	18.283	8.16557	16.5447	16.5102	6.79106	7.95847	26.8026	23.4069	5.3581	11.4106	0.908191	12.5331	10.3198	1.21447	ARHGAP12
BECN1	17.1416	8.00392	10.9372	26.8555	15.9126	18.3048	32.9381	16.5203	21.9677	34.4626	23.3785	9.84482	18.4854	0.903542	19.5964	17.939	1.09239	BECN1
PRPF8	14.3552	5.23208	10.5764	23.5554	11.5308	20.6716	20.2606	15.451	15.7765	26.7201	23.2554	7.14908	12.619	0.92053	15.9349	14.4309	1.10422	PRPF8
ICK	4.79684	3.78774	5.14258	16.34	9.3615	12.0611	14.3209	6.23978	7.52777	26.8625	23.208	4.16412	7.28358	0.915364	10.8536	8.32008	1.3045	ICK
MRPL28	13.7486	3.10614	5.64684	12.5595	9.54422	12.2279	15.2013	12.5159	9.97617	25.6034	23.1417	6.94514	9.94947	0.938841	12.3205	10.1541	1.21335	MRPL28
C20orf43	16.2669	4.28434	9.20275	19.4209	10.2983	17.9528	21.0529	17.8621	18.0423	31.0448	23.066	8.27447	15.4753	0.927644	16.3265	16.6177	0.982474	C20orf43
PSEN2	11.6182	4.58132	9.02017	21.6378	9.88306	17.9898	19.122	11.8828	9.96213	22.7102	22.9618	7.75164	14.8748	0.934423	14.1535	10.4426	1.35536	PSEN2
RGL2	5.99605	2.20059	3.39941	12.863	10.7036	9.43029	14.9431	5.48252	5.43516	21.6459	22.7441	3.23896	7.49231	0.938592	9.65961	6.44043	1.49984	RGL2
ZNF276	4.04557	2.21033	6.68145	13.2044	8.13899	12.3946	14.3738	10.5894	6.66405	19.3224	22.7346	3.63572	4.50417	0.902439	9.88458	5.83774	1.69322	ZNF276
VPS25	10.2074	4.61702	6.3076	12.5427	7.04604	9.9861	19.0515	12.1585	11.1676	28.8487	22.5784	9.48514	10.3559	0.918061	12.6425	12.3674	1.02224	VPS25
THC2364440	11.0715	5.31404	13.3151	12.0369	10.5408	14.8356	18.8285	13.9759	10.1026	25.1087	22.4695	12.129	12.7655	0.911212	14.038	5.43611	2.58236	THC2364440
YKT6	9.40322	3.01202	7.59433	14.9871	6.61086	15.4377	17.1616	14.6786	6.55637	19.7572	22.4695	5.56204	11.0773	0.929047	11.8698	10.5035	1.13008	YKT6
COASY	12.44	4.88642	9.36359	15.2021	9.46781	13.321	16.8682	15.4662	11.2519	25.9481	22.4411	8.5192	9.65285	0.936426	13.4483	12.8467	1.04683	COASY
SETDB1	10.7929	6.20012	8.33116	17.6213	12.3181	15.6044	20.2489	9.7595	13.2111	29.7482	22.3274	8.09834	10.4511	0.951857	14.2087	10.4138	1.36441	SETDB1
C20orf161	12.239	1.562	4.81221	18.0638	12.245	19.2682	13.7986	14.2788	10.3601	27.0124	22.1759	5.61396	13.4796	0.913725	13.4546	9.45012	1.42375	C20orf161
NUDCD1	13.798	4.36873	10.3178	15.4381	7.05269	13.6452	15.6709	7.89362	8.94625	22.0806	21.9345	5.46564	9.86524	0.923364	12.0367	14.1563	0.850275	NUDCD1
RSAD1	4.4406	1.43379	5.0013	11.4174	4.70401	7.71654	13.4405	6.90919	10.0838	25.5134	21.8777	5.04848	7.37513	0.900934	9.61245	6.1193	1.57084	RSAD1
ZMAT2	6.53922	4.94159	8.67675	21.8317	10.4578	16.0815	20.9766	9.22639	9.45185	21.9757	21.8256	6.75974	10.6489	0.905708	13.0303	8.41367	1.5487	ZMAT2
TBRG4	12.0485	5.3327	10.3547	11.7293	15.6468	14.553	20.5071	17.0079	12.7125	27.1623	21.6173	7.81096	12.2272	0.926664	14.5162	20.0631	0.723526	TBRG4
PPP1R8	9.48081	7.12596	9.65267	18.9784	9.34489	13.3395	15.6591	11.6375	10.0651	27.7095	21.5178	6.90806	12.4945	0.914096	13.378	10.4014	1.28617	PPP1R8
THSD1	6.20062	3.91108	6.751	16.8669	11.2418	18.7865	17.5725	7.64524	10.5309	33.6831	21.461	4.58683	10.4511	0.918917	13.053	7.8369	1.66558	THSD1
C20orf121	15.2159	7.01154	9.44184	22.4133	14.8894	20.1112	20.331	12.734	10.6246	26.1655	21.3048	11.5264	11.0151	0.91373	15.5988	14.1831	1.09982	C20orf121
TDRD7	8.63784	6.76974	10.4417	12.6523	7.82672	13.2191	17.7251	12.113	9.29034	25.8282	21.2669	7.4828	13.6517	0.931481	12.8389	13.0429	0.984361	TDRD7
SEC61A1	7.83014	2.96739	5.3382	10.2246	6.03947	9.68041	10.6468	10.3592	7.53011	23.115	21.2101	5.28209	8.89849	0.900771	9.93247	7.59762	1.30731	SEC61A1
VPS4A	9.77356	3.78287	5.06434	15.1726	7.72042	12.3205	15.5359	15.0663	10.346	21.8108	21.1628	7.73495	14.3987	0.914994	12.2992	10.4927	1.17216	VPS4A
VPS13B	6.98363	2.59738	4.66875	15.535	7.22211	12.6077	14.7318	7.54225	5.41176	19.2175	21.1486	3.91753	6.68669	0.942564	9.86698	5.0182	1.96624	VPS13B
LOC339229	8.05587	4.18372	8.82021	16.437	10.0392	12.1167	20.378	10.8045	12.5229	22.8826	21.0207	7.67562	11.3154	0.955248	12.7886	11.718	1.09137	LOC339229
DPH1	14.2494	2.70043	7.1205	17.6002	10.5043	16.9986	16.5865	11.8495	10.1845	18.393	21.0018	5.89391	10.3779	0.916512	12.5739	9.82789	1.27941	DPH1
MGC14327	6.1724	3.39339	6.03373	10.4607	6.28862	8.86522	12.7304	9.11432	10.4584	20.2668	20.8834	5.35439	7.28724	0.900194	9.793	8.85842	1.1055	MGC14327
GTF3C5	13.4735	4.2389	7.83125	12.8461	11.4345	12.8022	16.5747	13.0187	11.1746	28.2117	20.7461	8.4061	11.1542	0.939959	13.224	13.0154	1.01603	GTF3C5
GNPAT	5.29769	3.34957	6.75317	12.7281	5.47472	11.6396	14.3914	5.96717	6.81619	28.1967	20.7225	5.23203	5.96528	0.909804	10.1949	7.89377	1.29152	GNPAT
ZFYVE26	5.55164	3.04691	4.77308	18.6749	7.13906	12.4039	15.9056	7.52408	8.54131	24.659	20.6751	5.99218	8.45174	0.925329	11.026	5.44635	2.02448	ZFYVE26
ATF6	5.14955	3.4015	5.97939	12.9979	6.02618	11.7971	13.3466	6.25795	7.77355	19.997	20.3816	4.77965	8.66779	0.931411	9.73506	6.56751	1.48231	ATF6
NUDCD1	13.5017	4.3598	9.58094	14.1274	6.62414	12.9551	14.8433	7.80881	8.5062	20.9564	20.3674	5.22832	9.95679	0.926683	11.4474	13.6289	0.839938	NUDCD1
NUDCD1	12.7892	3.90459	8.82021	13.1833	6.07269	11.144	14.4501	7.08184	7.61204	18.393	20.3011	4.69437	8.71539	0.913618	10.5509	12.7118	0.83001	NUDCD1
ALDH16A1	11.1421	3.22461	8.56808	13.8366	8.40476	10.4678	14.3561	9.2688	9.04222	24.0519	20.249	10.49	13.637	0.905454	12.0568	7.21131	1.67194	ALDH16A1
C14orf179	7.63262	6.48331	5.03173	18.2113	10.3448	14.0343	17.2673	9.4263	8.71686	30.8574	20.2348	9.25895	13.9813	0.901725	13.1908	9.73996	1.3543	C14orf179
PHF20L1	5.22009	1.96528	3.62763	7.9909	4.99302	6.30848	12.343	3.64694	7.67056	23.6696	20.2254	2.54	7.39344	0.906129	8.27648	6.06427	1.36479	PHF20L1
WDR45	9.95344	1.76404	6.65536	19.9182	6.88991	19.3516	17.9246	12.1282	6.44636	20.1919	20.2064	3.30015	7.93907	0.900255	11.7438	8.19529	1.43299	WDR45
GRIPAP1	10.3943	2.88868	7.66171	16.1082	11.3016	14.7429	12.836	10.753	6.17951	25.7832	20.1212	3.75067	6.48894	0.915018	11.4623	7.65593	1.49718	GRIPAP1
XKR8	8.22517	4.03523	8.23335	19.4546	9.66713	13.4229	16.1228	9.64439	6.35975	28.1667	20.1023	6.90064	11.6889	0.924861	12.4634	6.50453	1.91611	XKR8
TULP4	6.3417	4.05227	6.93358	16.3274	8.9695	13.1959	16.07	5.98837	10.3952	25.9331	20.0644	4.37733	8.3492	0.929505	11.3075	7.69808	1.46888	TULP4
SHARPIN	14.849	4.14964	7.23352	15.6193	11.5142	14.0435	16.3341	10.6803	6.27314	19.3	20.0218	5.28023	7.72667	0.919421	11.7712	9.52174	1.23624	SHARPIN
MBD3	13.9673	4.2178	7.1531	11.8599	12.1321	12.3298	16.9973	13.7881	13.3304	27.5071	20.0028	9.39059	14.3108	0.911615	13.6144	9.67092	1.40777	MBD3
43533	6.64503	3.20189	7.44653	12.922	9.21201	10.1019	11.5859	5.36742	7.19071	21.0013	19.9839	4.70549	7.6278	0.909893	9.76861	7.14144	1.36788	43533
CDC42SE1	5.24478	1.6829	5.6012	12.7534	4.25885	9.38397	12.3137	4.52232	8.25808	22.5753	19.9224	3.55229	8.14413	0.920402	9.09333	4.12349	2.20525	CDC42SE1
BAT3	14.1048	5.17204	11.4806	20.3144	14.9492	15.8314	20.1902	13.4004	16.4319	20.6866	19.9176	9.7447	13.9044	0.899997	15.0868	12.1658	1.2401	BAT3
SIGIRR	9.9605	4.86126	10.2482	15.691	14.6103	13.1079	29.0292	13.2671	12.1952	25.2061	19.9129	6.6244	10.9345	0.913408	14.2807	11.7142	1.21909	SIGIRR
ST5	4.47235	1.18387	2.46044	9.17942	3.12604	8.3094	9.05036	4.64651	5.29004	21.466	19.8655	3.06839	6.5988	0.905863	7.59363	2.00791	3.78186	ST5
ADIPOQ	5.05079	1.64233	8.3768	9.57559	7.13574	14.1176	21.9627	6.75168	2.37818	19.2175	19.6572	2.78844	6.23627	0.915884	9.60699	4.41272	2.17711	ADIPOQ
NAGPA	8.14052	2.31906	7.58564	14.2622	8.46788	10.4771	16.6334	14.612	10.1775	20.6641	19.5531	7.77759	12.9193	0.926207	11.8146	12.0472	0.980688	NAGPA
MKL2	4.69808	4.89372	7.22483	14.3592	6.52781	10.5882	14.0744	5.86721	7.3452	24.0968	19.5389	4.07142	11.7548	0.906173	10.3877	7.67678	1.35314	MKL2
DTNBP1	10.8634	8.54758	10.1374	17.2167	11.3514	13.0431	17.3025	10.9408	12.2841	23.9544	19.3637	6.7412	12.4725	0.94217	13.4014	12.3975	1.08098	DTNBP1
SPHK2	12.0556	4.24214	8.88976	17.4948	10.6671	13.8675	21.364	13.6972	12.2654	17.2088	19.3448	8.71016	12.0331	0.911821	13.2185	13.2351	0.998745	SPHK2
NUDCD1	11.1421	3.46804	7.52043	11.2572	5.29865	9.83789	13.4758	6.75471	7.28902	17.2763	19.3448	4.4348	8.88018	0.924208	9.69075	12.1044	0.800598	NUDCD1
GALNT10	6.56038	4.32004	7.32264	13.9799	11.461	18.4113	15.6885	8.97195	9.16862	22.0507	19.3164	4.75369	7.15907	0.913949	11.4742	3.89515	2.94575	GALNT10
DHX30	9.31151	3.33497	4.42532	9.95912	6.76699	9.5044	11.7326	11.9979	8.23467	18.0932	19.3069	5.8661	8.29793	0.906704	9.75628	8.18063	1.19261	DHX30
RAB11FIP3	7.7208	1.78514	5.67293	19.3535	9.16883	14.0482	14.1566	11.3285	6.61957	23.04	19.2832	4.69066	10.5097	0.927901	11.3367	8.60809	1.31699	RAB11FIP3
PLEC1	7.08592	1.37456	4.59703	16.2347	9.1954	10.0787	14.8726	9.9473	7.23752	22.5079	19.127	2.92934	7.84752	0.957923	10.2335	5.60322	1.82636	PLEC1
ZNF394	6.13008	2.00747	4.21231	13.0821	7.85994	10.5049	9.96596	7.60284	4.61825	21.5185	19.0465	3.45774	7.67541	0.925877	9.05246	6.16725	1.46783	ZNF394
CLUAP1	8.11936	2.3645	3.39506	12.5595	5.87669	10.0602	11.5507	5.51887	7.29136	20.0869	18.9092	5.28394	6.99429	0.933095	9.07774	6.07485	1.49431	CLUAP1
PRPF8	11.1033	2.74587	6.66406	14.9914	8.21872	13.7054	15.2013	11.8313	10.3179	20.9864	18.7956	4.91499	8.95708	0.964024	11.4179	9.48451	1.20385	PRPF8
IL13RA1	9.06462	4.74685	7.22048	14.5994	8.77018	13.6591	12.7715	6.05804	9.51037	23.6696	18.7293	4.42368	10.4145	0.922223	11.049	7.00404	1.57752	IL13RA1
TMEM150	4.86033	2.10484	3.83194	16.3653	8.93628	12.9412	12.3665	5.58854	5.33217	19.5323	18.6157	2.87372	7.63146	0.915441	9.30617	6.19218	1.50289	TMEM150
FIS1	5.99605	3.20189	5.68162	10.8905	4.67411	10.5697	11.492	6.65778	6.0063	14.4731	18.4689	4.10479	8.53962	0.912537	8.51972	7.67102	1.11064	FIS1
ARMCX6	5.81264	2.30608	3.96018	15.181	3.84692	10.5141	11.7033	5.83995	6.04141	23.3998	18.4594	3.55971	5.96162	0.915527	8.96816	6.51609	1.37631	ARMCX6
THC2306791	12.3942	3.49401	9.33968	16.3569	9.42794	13.1496	16.7743	8.22681	8.72388	22.5154	18.3079	4.96505	7.41541	0.946146	11.6224	7.35408	1.5804	THC2306791
GPR178	6.76495	4.00196	6.45105	14.4814	8.34164	13.1913	12.2432	5.61883	9.67188	24.3442	18.2558	4.9873	7.82188	0.904165	10.475	8.68325	1.20635	GPR178
ANKS1A	8.13347	4.1326	6.49018	18.1818	7.63737	11.8527	14.497	7.40898	9.47057	22.1706	18.1801	5.29136	8.44807	0.918978	10.915	8.74153	1.24864	ANKS1A
UNC45A	8.19343	3.42909	6.93358	14.1105	11.7069	11.7832	16.516	11.1377	6.8396	27.9119	18.128	4.53863	11.1982	0.949144	11.7251	8.09807	1.44789	UNC45A
MRPS22	9.00466	4.91076	9.23752	15.8301	10.4412	14.9282	15.8763	12.0676	13.506	26.1805	18.1138	10.3843	11.0554	0.907564	13.1951	14.8799	0.886772	MRPS22
SNTA1	6.76495	1.78839	4.16667	15.0124	2.92672	11.2043	11.9263	7.50894	6.05312	23.0475	18.0759	5.38035	6.98696	0.915079	9.29558	5.55724	1.6727	SNTA1
AK025344	9.07167	4.31355	5.54686	13.9756	5.76706	12.8208	12.3019	7.49379	6.18186	23.2799	17.9434	5.89206	9.45877	0.926431	10.3113	8.94493	1.15276	AK025344
C4orf23	5.07195	2.51543	6.751	9.7821	7.46794	9.52293	19.7089	7.23935	10.7907	19.4124	17.9244	4.40514	6.85147	0.92263	9.80337	6.56968	1.49221	C4orf23
ENST00000333650	7.53739	5.67269	8.95496	13.335	8.11574	11.0514	14.497	9.35361	8.11764	16.137	17.9244	5.09854	7.40442	0.924659	10.2461	10.3991	0.985294	ENST00000333650
SMYD3	8.45796	3.39988	8.016	12.3657	5.82021	15.3219	13.5814	9.77767	7.66119	24.3292	17.896	8.07794	10.1179	0.918007	11.1402	10.3983	1.07135	SMYD3
CHD6	6.52159	2.04804	3.68414	11.5059	7.38821	11.1533	13.5697	5.8248	8.29085	25.3036	17.8345	3.68578	6.70866	0.946021	9.50146	8.01051	1.18612	CHD6
C14orf92	4.33126	2.51056	2.83429	11.2024	6.31852	7.92033	12.5308	4.46174	5.57561	17.2088	17.825	3.84523	6.43401	0.938914	7.92297	4.88672	1.62133	C14orf92
LOC124491	7.62556	4.78255	5.07738	10.0392	9.18544	10.5419	13.8749	7.11516	6.94727	23.7671	17.8203	5.39518	6.51824	0.930993	9.89924	9.52321	1.03949	LOC124491
MRPL10	7.45274	4.1967	7.54217	13.6722	6.84008	11.7091	19.8497	11.0711	13.2906	20.4317	17.8203	5.36552	8.25765	0.920499	11.3461	10.9246	1.03859	MRPL10
C20orf19	3.25198	0.935576	3.9341	10.4649	3.68746	10.2825	11.8206	3.28951	3.14125	14.0009	17.7729	3.31127	3.77911	0.90447	6.89786	5.15019	1.33934	C20orf19
GTF2H5	8.26044	4.58538	5.72509	14.1442	7.82008	10.8939	15.4596	4.27697	11.3525	22.9651	17.6783	6.97295	11.1542	0.905922	10.8684	9.69017	1.12159	GTF2H5
ZNF2	6.09128	1.61799	6.91619	9.29321	6.38496	12.5428	24.8855	8.88411	2.58884	19.3224	17.6214	3.08508	7.77428	0.91222	9.76986	5.06295	1.92968	ZNF2
THC2336161	4.49351	2.36531	4.21231	10.4185	2.99316	5.92867	12.6423	5.71273	7.24689	17.6061	17.5694	2.34718	5.6943	0.919282	7.6331	6.87552	1.11018	THC2336161
ULK1	7.25875	1.25934	3.17119	10.9496	6.70387	11.1996	12.5602	5.91264	5.07937	16.7966	17.4983	2.70315	5.82979	0.969964	8.2248	4.65263	1.76777	ULK1
SLC2A4RG	9.81941	3.85753	4.06234	11.6323	6.49126	10.1343	14.1331	10.123	10.978	20.3718	17.4699	7.5273	11.1909	0.927913	10.5993	9.50673	1.11493	SLC2A4RG
ZNF12	6.18299	4.99434	6.08155	15.8469	7.38157	12.2464	19.7089	5.637	6.73193	25.3935	17.4652	3.96759	7.87315	0.935016	10.7316	8.93447	1.20115	ZNF12
CCDC5	4.818	2.68988	4.42532	7.80545	4.0994	6.36406	11.8265	4.32847	5.4375	14.3757	17.4368	3.65056	7.00161	0.910124	7.25071	5.94846	1.21892	CCDC5
ENST00000378887	7.25169	4.70466	5.65119	12.8166	7.93967	8.50394	10.8346	8.14806	7.90229	21.7284	17.3658	4.69807	9.44046	0.908537	9.76811	8.22191	1.18806	ENST00000378887
EXOSC7	9.00818	5.46902	7.64867	11.9273	11.3481	11.1302	13.1177	11.4497	10.6456	20.4467	17.3468	6.0719	10.4804	0.94097	11.2377	12.2831	0.914892	EXOSC7
RCC2	13.6992	4.59268	7.45957	14.3381	13.9592	12.1816	14.9783	11.48	10.8539	23.7146	17.3279	7.81653	9.97144	0.922779	12.4902	9.57983	1.30381	RCC2
AK127569	6.91309	2.15677	5.84898	17.7266	9.2552	12.4687	16.786	8.16017	9.62506	31.9143	17.2664	3.02575	7.17006	0.915226	11.409	7.87158	1.44939	AK127569
DMAP1	8.76834	4.09609	6.35759	13.8239	8.61072	13.4229	15.2894	11.3134	7.55586	24.8913	17.2048	6.09785	7.62048	0.95101	11.1579	7.47363	1.49297	DMAP1
PORCN	8.26749	2.43591	6.82925	19.7412	7.36164	15.2107	20.8006	16.072	7.36158	22.8002	17.1575	7.13425	10.4438	0.903725	12.432	9.02402	1.37766	PORCN
ZNF592	6.92015	4.50423	5.47513	12.5975	7.67391	8.97175	10.864	7.39989	7.32881	21.556	17.1007	4.94837	7.83653	0.914707	9.47514	5.24963	1.80492	ZNF592
C10orf84	5.18482	4.1042	5.79464	12.0706	5.36177	9.0968	12.4663	4.31938	7.13921	21.3761	17.0817	5.90318	9.92749	0.900391	9.2174	6.59433	1.39778	C10orf84
SURF1	11.1209	4.98541	6.63363	12.4415	6.74374	12.1214	16.7743	9.27485	8.35171	16.7366	17.058	5.43968	10.0483	0.966006	10.5946	10.4967	1.00932	SURF1
TMEM103	7.32929	4.74361	4.43401	11.4553	5.76041	8.73553	10.4825	6.34276	6.80683	17.4337	16.9918	5.08742	7.04555	0.915694	8.66528	6.25618	1.38507	TMEM103
MUTED	4.74746	2.32555	4.01669	11.9147	5.55445	9.44882	9.39077	4.18913	5.06065	15.0502	16.9207	3.67095	5.70163	0.902573	7.53783	6.47388	1.16434	MUTED
ARRB2	10.7435	1.62448	5.53599	12.7787	6.69059	9.31913	10.2301	7.1606	9.78891	19.5473	16.7882	4.65729	8.39314	0.907222	9.48138	6.16665	1.53752	ARRB2
AMFR	6.20062	3.08667	3.96887	10.3637	6.40489	7.71654	9.62554	4.80402	6.11632	19.3524	16.7172	3.28161	7.19936	0.92126	8.06444	6.28842	1.28243	AMFR
PERLD1	5.90435	2.99336	4.72961	12.3909	7.8533	9.27281	13.8749	8.01781	6.54701	26.3754	16.6935	6.3704	5.20727	0.908231	9.71004	8.51397	1.14048	PERLD1
GALK2	8.56377	3.6709	7.09007	10.3005	8.6373	8.42057	13.5697	6.59114	7.90229	18.1307	16.6083	4.50155	7.81456	0.959619	9.36933	7.15762	1.309	GALK2
ZFP106	3.80926	3.55162	4.95566	12.6775	5.11594	6.59565	13.1119	4.39208	4.98106	20.5666	16.5988	2.68461	5.86641	0.913085	8.06978	4.41073	1.82958	ZFP106
TTLL3	3.66464	1.75512	2.48	9.93805	4.84353	6.56786	8.7569	5.04937	4.9202	16.894	16.5609	2.83479	4.54079	0.91441	6.83125	3.03653	2.24969	TTLL3
PIK4CA	6.48279	3.09316	7.43349	14.3929	8.90638	14.2566	13.2293	10.1926	8.24872	19.27	16.5609	6.02926	8.0123	0.934921	10.4699	6.37237	1.64301	PIK4CA
NUDCD1	10.2956	4.09041	8.3029	11.9442	6.03947	11.0468	11.6152	6.02169	6.69447	17.8534	16.4852	4.03804	8.16611	0.921406	9.43026	11.5928	0.813457	NUDCD1
MRPL55	11.4066	5.44468	8.40723	16.7699	7.98618	13.5665	17.6664	12.5795	9.10074	23.3323	16.4662	11.582	15.0212	0.90228	13.0254	10.7442	1.21232	MRPL55
MYD88	6.511	3.02013	7.1531	13.0821	6.86998	10.3103	10.5881	8.16623	7.78057	15.365	16.4047	3.7414	7.78526	0.917377	8.98292	6.614	1.35817	MYD88
ENST00000238256	4.5958	2.55924	3.51243	10.389	4.11268	6.72997	8.79211	6.33368	5.7535	17.9209	16.2579	3.56712	6.22162	0.90603	7.442	4.00473	1.8583	ENST00000238256
FOXK2	6.3805	2.93412	5.40993	10.5787	5.74048	8.18434	12.255	8.43884	9.83573	21.1662	16.1916	5.64362	8.29427	0.919199	9.3118	7.41392	1.25599	FOXK2
CCDC107	4.00677	2.10484	3.46461	16.2389	5.88997	9.62483	11.3922	6.67293	5.59902	18.7678	16.1254	2.9071	5.4343	0.901915	8.32528	4.88953	1.70267	CCDC107
ALKBH2	7.29049	1.63746	6.29021	10.4522	9.03594	9.82862	11.9145	9.17187	8.33532	18.6029	16.0449	7.5718	7.78526	0.940222	9.5355	8.62304	1.10582	ALKBH2
RAB6IP1	3.40717	0.868227	1.72144	11.253	1.49492	7.68874	8.55734	3.06234	4.55037	19.2625	16.007	1.46467	6.51824	0.909317	6.6043	1.71582	3.84908	RAB6IP1
MPDU1	5.1178	1.37131	3.24726	6.01003	5.14252	6.35479	8.25214	5.18568	6.36443	15.1402	15.8224	2.63641	6.12275	0.91053	6.67443	5.8062	1.14954	MPDU1
NUDCD1	9.77003	3.61897	7.8682	11.6323	5.36177	10.1158	11.0166	5.7097	6.16547	15.4025	15.794	3.81185	7.14809	0.909332	8.72425	10.3837	0.840183	NUDCD1
RBED1	4.5182	2.16895	4.15145	10.3932	7.81343	8.46688	11.0752	5.81571	5.62476	18.6928	15.7466	3.83781	4.43094	0.936927	7.90277	4.19755	1.88271	RBED1
RANBP10	5.09312	3.57434	3.19944	14.0431	7.57757	9.18018	15.1309	7.9542	6.7881	16.0096	15.7324	4.36435	8.9461	0.936689	9.04564	7.1201	1.27044	RANBP10
LOC124446	4.28188	2.50569	5.4947	8.97711	5.31526	7.10051	10.2594	5.97322	5.43516	15.3051	15.6945	3.59308	7.16274	0.934798	7.46911	5.9527	1.25474	LOC124446
IL11RA	2.5395	1.3421	2.30612	8.48401	3.66089	7.11904	8.3167	3.55607	3.6094	13.9259	15.6614	1.9838	4.0501	0.916307	5.88885	2.11212	2.78813	IL11RA
CB051804	3.66112	1.46544	5.08825	13.1664	4.49804	10.4122	9.96596	4.41934	5.77691	21.1662	15.6519	2.28415	6.92837	0.910541	8.03726	4.59561	1.7489	CB051804
LONPL	8.52144	5.44224	6.73796	15.5098	11.4212	10.6068	13.8983	7.65736	10.463	19.3674	15.6141	5.99218	9.74074	0.916781	10.844	9.60329	1.1292	LONPL
RAI16	3.30841	0.933142	2.34307	9.05298	3.20909	6.78092	9.61967	4.47689	5.21982	11.0928	15.5383	2.91451	5.58444	0.903068	6.15954	2.36127	2.60857	RAI16
MADD	4.61696	1.11734	3.59503	9.98019	6.11587	7.37842	10.5353	6.65778	6.0063	11.1228	15.4578	2.88485	4.54079	0.908926	6.9238	4.49567	1.5401	MADD
MON2	3.25198	2.74425	4.66441	10.3764	4.18909	8.50857	11.7267	3.51366	5.92204	22.7552	15.4436	2.97013	6.05683	0.908442	7.8556	3.66181	2.14528	MON2
TBCC	6.85666	2.92114	6.10546	13.2465	8.29181	8.56878	10.2301	7.01218	8.23233	16.6542	15.4341	4.74257	8.55427	0.917466	8.98847	6.52941	1.37661	TBCC
UBN1	5.39997	3.21731	6.68145	11.2951	7.99947	8.67068	10.5294	9.05373	5.9431	15.6348	15.4105	3.71545	6.45965	0.925202	8.46236	6.89163	1.22792	UBN1
THC2427841	4.85327	1.65531	5.28604	10.8653	5.86008	9.64335	10.0657	3.30163	6.77406	19.5398	15.3395	4.24199	5.08642	0.910162	7.88557	5.71645	1.37945	THC2427841
SUMF2	3.10384	1.01428	2.71257	8.91811	2.72739	8.11024	9.12079	3.67117	2.07388	13.821	15.2968	2.42134	3.58503	0.923321	5.8905	3.98549	1.47799	SUMF2
ARF5	9.65011	3.0461	5.45123	12.1549	7.09587	13.534	12.1552	11.0014	6.03439	20.1319	15.1738	4.81673	9.30863	0.944867	9.96571	10.9219	0.912454	ARF5
SLC25A14	9.88995	2.08861	5.50991	14.3465	8.82998	12.1214	12.8419	5.62792	6.01098	22.0806	15.1595	4.11035	6.99795	0.936676	9.66274	7.20159	1.34175	SLC25A14
DEXI	8.0206	3.2522	8.44201	15.4676	8.64727	12.4826	12.8419	8.17229	7.30774	15.6648	15.1311	6.80053	9.45144	0.909113	10.1294	7.66412	1.32166	DEXI
SMARCD1	9.5443	3.46966	4.41662	11.1097	7.68055	9.86105	11.3041	6.21554	9.84977	17.0589	15.0933	5.53609	8.72272	0.932721	9.22018	6.2821	1.46769	SMARCD1
ZCWPW1	3.25198	1.22931	2.16484	7.26177	5.47472	6.28069	11.3981	3.93772	5.21982	19.4274	14.9702	1.80581	3.20785	0.936877	6.58693	4.13698	1.59221	ZCWPW1
BRD3	5.6504	1.85979	2.8908	10.2752	6.71052	8.05929	9.12079	5.99746	6.07184	16.4893	14.9607	3.9231	3.92559	0.92538	7.3796	5.94409	1.2415	BRD3
ENST00000264554	1.56603	0.202857	1.22805	8.41657	3.14929	6.12321	8.36953	2.74126	1.91471	14.8404	14.9512	1.17545	4.82642	0.933811	5.34654	1.6911	3.16157	ENST00000264554
ARMC5	7.75254	1.9596	5.04912	12.1634	11.7667	10.9495	11.31	6.84558	6.25442	16.849	14.7713	4.55346	9.03032	0.928903	9.17346	6.91211	1.32716	ARMC5
PAF1	7.78781	2.55275	4.59485	13.3013	8.55757	9.5183	9.02688	6.785	5.86118	17.1264	14.7335	3.57639	7.63879	0.913814	8.54313	5.43059	1.57315	PAF1
DNAJC8	9.6219	2.72964	5.75335	12.8714	8.35825	9.17091	11.2689	5.90053	5.33451	15.4699	14.724	5.81048	11.5863	0.903385	9.12309	5.59851	1.62956	DNAJC8
KDELR1	9.07167	4.88479	7.62476	16.1335	7.45798	12.9504	14.3268	9.5717	8.77772	18.3331	14.724	9.33311	12.4359	0.900121	11.202	7.70508	1.45384	KDELR1
C1orf164	8.71896	3.90297	7.60303	13.2929	7.94964	13.4136	12.8771	10.3956	6.77406	15.8747	14.724	6.44456	8.61286	0.941632	10.0449	8.22665	1.22102	C1orf164
TUSC4	5.11075	3.54269	6.69014	9.87483	7.21547	8.15192	11.938	9.02647	9.67656	17.2838	14.705	5.10596	5.84444	0.904775	8.782	8.20727	1.07003	TUSC4
DEF6	4.02441	0.965599	4.13189	6.46521	4.46482	4.96526	9.08557	4.72527	5.19173	12.0447	14.6246	2.71428	3.92559	0.910995	5.94837	2.64898	2.24553	DEF6
C14orf133	3.01213	1.48735	1.93662	9.6936	2.89017	5.25243	8.73342	3.22893	4.77508	15.2376	14.563	2.44359	3.51545	0.906782	5.90534	2.94684	2.00396	C14orf133
WWP1	7.93948	4.07337	4.06016	10.958	8.86984	9.0088	12.9769	3.03811	6.17951	19.255	14.563	3.01834	5.81148	0.922983	8.44246	8.02197	1.05242	WWP1
SUPT5H	4.6875	2.16976	4.34272	9.8959	9.30835	7.48958	10.2829	7.71794	5.61774	14.8853	14.5441	2.69018	5.59543	0.928105	7.63288	5.25953	1.45125	SUPT5H
CCM2	9.24097	1.92714	5.50122	9.77789	6.15242	10.4678	15.5124	14.1273	7.59799	18.1232	14.5157	4.16412	8.97905	0.924239	9.69902	6.17619	1.57039	CCM2
FALZ	3.24492	1.35265	2.60172	6.46099	2.86692	5.30338	8.5456	3.30769	4.5808	16.2344	14.4967	1.49063	4.29911	0.922902	5.75274	3.53379	1.62792	FALZ
TMUB2	3.69992	1.7965	3.88628	10.722	4.45485	7.57758	12.7715	7.40898	4.8453	15.1626	14.4778	3.04429	5.05346	0.953384	7.30008	5.07973	1.4371	TMUB2
THC2435127	4.25367	1.90848	3.84716	7.32499	4.61099	6.37795	10.0188	6.86375	5.62944	21.3686	14.4683	3.15924	6.70133	0.909911	7.42559	5.8039	1.27941	THC2435127
NUDCD1	9.57604	3.24084	7.06182	10.3426	4.75051	9.34229	11.2513	5.32804	5.61774	14.1733	14.4589	3.42622	6.64274	0.921832	8.09326	9.85767	0.821011	NUDCD1
NUDCD1	9.5443	3.37067	7.08572	10.8526	5.08272	9.64335	10.8698	5.38559	5.78159	13.911	14.4541	3.67466	6.43767	0.913787	8.16106	10.0534	0.811769	NUDCD1
ZNF268	6.57449	2.16813	3.86672	12.5174	10.0292	10.1528	11.492	4.08312	7.45755	22.2006	14.4399	3.33352	6.79288	0.912704	8.85449	6.8461	1.29336	ZNF268
GOLGA1	3.36484	3.45019	3.92106	9.81161	5.54116	8.07781	9.04449	4.23457	5.77691	17.4936	14.3642	2.76063	4.80079	0.903254	7.1263	4.37409	1.62921	GOLGA1
SNX27	5.50578	2.26064	4.02539	11.5817	4.2655	8.79111	9.18535	5.16448	6.12334	19.3374	14.35	4.43851	5.17431	0.906784	7.70796	5.01221	1.53784	SNX27
PARN	3.67875	1.98151	3.22118	7.80545	4.03295	6.03983	7.27785	3.79839	3.92306	15.6198	14.3121	2.20257	4.15995	0.908018	6.00411	4.8788	1.23065	PARN
SMPD4	7.09297	3.73744	6.54017	11.7461	10.5574	11.144	15.9174	13.3216	11.493	21.1513	14.2647	5.83273	7.97202	0.904675	10.8285	10.033	1.0793	SMPD4
PPOX	4.12317	2.49352	4.02539	8.99397	7.26862	8.79574	11.2513	5.60974	4.44036	16.5492	14.2269	3.91383	5.34642	0.956178	7.46448	5.11659	1.45888	PPOX
RP3-402G11.5	4.43002	1.78676	4.05147	9.08669	6.20557	8.55952	10.1068	8.09959	4.98106	13.004	14.2127	3.72657	5.02051	0.9427	7.17472	4.91887	1.45861	RP3-402G11.5
PIAS1	4.64165	2.75074	5.53382	11.0086	6.93642	7.9296	10.3416	4.31029	7.3686	19.3374	14.1322	3.71915	6.95767	0.910639	8.07444	3.97946	2.02903	PIAS1
ENST00000374651	5.10722	1.63259	4.39054	8.02461	5.84014	5.63224	9.26752	4.68286	4.75635	19.4124	14.1275	3.94164	5.80782	0.911583	7.12488	3.11203	2.28946	ENST00000374651
HDAC5	5.62218	0.780593	2.49522	12.6523	2.99648	6.8226	12.2139	4.74041	4.27416	11.1228	14.028	2.2174	5.60275	0.901904	6.58221	4.29779	1.53154	HDAC5
TCF25	4.26778	2.09511	3.66458	8.26906	4.05953	6.73923	9.17361	8.99315	3.58599	12.4944	14.0044	3.31869	4.896	0.904386	6.58165	4.65455	1.41403	TCF25
PDCL	3.92565	2.96171	4.02104	9.42808	4.28875	7.2163	8.62777	4.39813	5.70201	15.4025	13.9759	2.9998	7.0895	0.916016	6.92594	3.76961	1.83731	PDCL
CIAPIN1	5.78442	2.8262	3.30377	8.3955	5.8335	7.94349	8.85667	7.79669	7.6963	15.7548	13.9617	5.43968	8.36385	0.911134	7.84282	6.81841	1.15024	CIAPIN1
SAP30BP	6.56744	2.14217	4.43836	11.9021	6.24543	7.84623	9.43186	8.34797	6.77406	15.2751	13.8813	3.17778	6.43767	0.931928	7.8821	6.0212	1.30906	SAP30BP
PIK4CA	5.10017	3.30576	7.61172	13.0063	7.75364	12.617	11.4157	8.34797	6.35741	16.4593	13.8434	4.88348	7.25795	0.909679	9.07382	5.40952	1.67738	PIK4CA
MAN2B2	3.86922	2.22493	2.56912	11.017	3.84692	7.14683	7.75913	5.47646	4.65336	15.9796	13.815	2.34718	4.30643	0.903933	6.53932	3.30419	1.9791	MAN2B2
GCC2	3.54825	1.21876	2.68214	8.43764	3.37519	7.78601	6.6205	3.95893	4.23203	14.0309	13.7866	1.82806	6.43767	0.913578	5.99559	3.52829	1.69929	GCC2
TP53BP1	3.23787	2.55924	3.03643	8.13841	4.84353	5.96109	9.37904	4.90095	5.51007	14.9453	13.7866	2.18959	4.636	0.932222	6.39416	4.13043	1.54806	TP53BP1
DRB1	5.02257	2.96982	5.41862	10.0139	6.23214	8.47151	12.1904	5.14933	6.71788	17.2388	13.7014	4.05102	7.43372	0.960089	8.04701	6.14286	1.30998	DRB1
POLR2J2	5.61512	1.31127	5.55121	7.13112	4.48475	9.29597	20.8182	6.81529	1.56126	17.0739	13.6966	2.55483	6.7526	0.908762	7.89709	4.18209	1.88831	POLR2J2
CNFN	4.84975	2.82864	6.87489	11.0802	5.18238	8.28161	13.0297	6.83952	5.55688	15.1327	13.6919	4.34581	6.81485	0.948151	8.03914	5.76728	1.39392	CNFN
C1orf123	3.76693	2.92276	3.42114	10.6124	4.74387	8.55952	9.75467	6.41243	5.84713	21.496	13.654	4.01209	7.2433	0.90084	7.88048	4.32855	1.82058	C1orf123
FHOD1	4.76157	2.07563	2.88863	9.61774	4.74387	6.6327	10.5998	7.06973	6.4604	15.2451	13.6067	3.76736	7.51794	0.951726	7.3067	4.15892	1.75688	FHOD1
STX8	4.07379	1.0792	2.14963	9.33114	2.55797	6.43817	9.57859	3.45914	2.92357	11.3176	13.5499	1.94115	4.9729	0.934418	5.64406	3.31153	1.70436	STX8
THC2300907	5.72094	3.49401	4.33403	7.37135	6.49126	7.30894	10.3475	8.54789	5.84713	14.7054	13.5214	4.07512	7.47034	0.949384	7.63349	5.75911	1.32546	THC2300907
NXF1	4.67692	1.29098	3.46679	10.5365	5.36841	6.78092	10.5529	7.15454	6.01332	14.3906	13.5072	3.13699	5.11938	0.953909	7.07658	3.8916	1.81843	NXF1
CHES1	1.84819	0.952616	1.97792	10.4312	2.05634	6.74849	7.98216	2.65039	3.59067	18.9627	13.4741	1.28483	4.51882	0.902193	5.88295	1.8795	3.13007	CHES1
ORAOV1	5.25183	1.35508	4.57312	8.23534	7.7171	8.717	8.9095	6.23675	6.8911	14.2332	13.4552	4.06029	4.62868	0.930076	7.25109	6.19112	1.17121	ORAOV1
NOB1	7.40688	4.36386	3.52113	9.16677	8.01276	7.58685	13.2116	9.65045	7.76185	12.4869	13.4457	5.43968	7.86583	0.916829	8.45541	9.53238	0.887019	NOB1
MIER2	7.24464	1.93282	7.58564	13.3266	6.07933	9.26355	11.2631	7.82698	6.50488	14.4206	13.441	6.50203	8.24667	0.90922	8.74137	4.35526	2.00708	MIER2
ANKRD28	3.66817	1.18712	4.85133	9.1457	4.40502	8.04539	10.6057	5.54916	5.95012	18.7153	13.3984	2.83479	9.18046	0.936214	7.50282	5.46912	1.37185	ANKRD28
ZNF688	4.59932	2.88949	5.15997	10.9496	8.4114	9.30987	11.5096	4.87975	6.21463	13.2814	13.3321	4.318	7.22133	0.931929	7.85202	4.31529	1.81958	ZNF688
SSNA1	8.18637	2.41887	6.36846	8.09205	7.5676	8.55025	10.9168	9.16581	6.38082	13.0265	13.3131	4.27536	6.37176	0.949639	8.04875	7.81279	1.0302	SSNA1
GCLC	4.70161	2.58034	3.80369	10.0813	9.69371	10.1436	10.6351	5.428	8.66068	17.0739	13.3037	4.14558	8.66413	0.910751	8.3781	7.17259	1.16807	GCLC
LOC653319	3.87627	2.83756	3.59068	10.4859	7.98286	8.9208	10.3827	6.81529	7.05495	12.0971	13.2374	5.33215	7.734	0.901692	7.71905	4.56666	1.69031	LOC653319
THC2341688	7.92889	2.22007	4.19492	8.95183	5.08604	7.36452	9.29687	7.56043	6.08589	15.2151	13.2137	6.84502	8.21005	0.914981	7.85949	6.02047	1.30546	THC2341688
UNC45A	6.17593	2.65824	5.7164	12.0875	9.14557	10.6623	12.0613	8.33283	4.67677	15.0502	13.209	3.20003	7.99766	0.947979	8.53644	5.98366	1.42663	UNC45A
MGC15875	2.28555	1.02808	3.0386	5.43684	3.65424	4.29829	8.66299	4.09523	4.55037	12.7267	13.19	2.02829	4.13798	0.921757	5.31794	2.30654	2.30559	MGC15875
PHF1	2.37726	1.15223	2.19962	7.85603	1.72082	4.71515	7.39523	3.36524	1.793	13.821	13.1616	1.54254	4.99487	0.914727	5.0842	1.84701	2.75267	PHF1
DGKZ	5.21304	1.2853	2.40828	7.66216	4.66082	6.56786	8.3167	5.80663	3.35192	11.9772	13.1522	3.36504	4.7422	0.949766	6.03918	3.42428	1.76363	DGKZ
SPEG	7.71727	0.160663	1.86272	10.722	3.29546	13.0153	21.5166	2.74126	1.76491	29.5983	13.1238	0.889927	4.84473	0.921917	8.55791	2.05113	4.17228	SPEG
TRAPPC3	5.82675	3.77801	5.07738	10.3047	4.06618	9.71746	8.19345	5.45526	5.17066	13.881	13.1048	3.86377	6.31317	0.900996	7.28866	5.06827	1.4381	TRAPPC3
ZBTB20	6.27469	0.929896	3.26465	12.4457	11.0591	13.0199	14.6672	3.9983	3.80134	21.6909	13.0954	2.21555	6.54753	0.926421	8.69309	4.5292	1.91934	ZBTB20
MLX	4.63459	2.45619	4.62963	8.91811	4.13926	5.76193	8.74516	7.45138	6.1842	14.6455	13.0954	3.66353	5.51853	0.912904	6.91103	6.08781	1.13522	MLX
UBE1L	3.72108	2.16732	2.68649	6.72651	3.36855	5.85919	7.89999	5.16145	4.15245	9.75116	13.0196	2.94047	3.87432	0.900792	5.48681	2.08432	2.63242	UBE1L
ANGEL2	3.15322	1.05486	2.21701	5.42841	3.28217	5.22464	6.104	2.85939	3.62812	14.2707	12.9581	1.69642	3.17123	0.903291	5.00371	3.09331	1.61759	ANGEL2
BCR	3.5553	1.92957	4.84481	8.1932	5.78035	7.34136	7.14873	7.49379	4.95766	13.124	12.9581	3.44291	6.42669	0.900892	6.70741	4.58116	1.46413	BCR
TEAD3	3.69286	1.5547	3.11685	10.2921	4.2655	8.38814	9.91314	5.25232	4.02137	15.8822	12.9533	2.47696	4.78248	0.954655	6.66091	3.65056	1.82463	TEAD3
SSNA1	9.2833	2.50731	6.58146	8.2522	8.35825	8.68921	9.69597	7.52408	5.91267	11.4526	12.9439	5.13562	6.92837	0.910563	7.94345	7.27779	1.09147	SSNA1
PAOX	3.97856	1.78352	4.94914	7.96561	4.06285	6.60491	8.12302	5.38559	6.01566	12.0747	12.9344	4.62948	6.62077	0.90683	6.54832	3.03432	2.15808	PAOX
ZHX3	4.0491	1.01591	3.44723	6.9541	4.38509	5.6554	7.46566	5.62792	5.41176	15.7398	12.9249	2.98126	5.08276	0.921207	6.21084	4.69479	1.32292	ZHX3
ZFYVE19	6.03132	3.12886	4.72527	9.7231	9.20205	8.55952	8.25214	5.85812	4.42865	13.776	12.8776	3.14997	6.23261	0.907004	7.3804	3.95114	1.86792	ZFYVE19
SF4	5.35765	1.83383	4.20796	8.07097	6.35838	6.44743	8.05846	6.71836	4.27416	11.2352	12.816	3.9268	4.68361	0.92387	6.46068	4.77161	1.35398	SF4
ZNF672	6.59918	2.73613	5.17736	9.48287	5.19567	7.70727	9.03862	7.28782	6.51892	12.7717	12.8113	5.40445	5.54416	0.933085	7.4058	5.6548	1.30965	ZNF672
GRAMD1C	2.35609	1.1571	3.91236	5.47056	3.34861	6.10005	7.78847	1.63567	2.90952	15.6198	12.7923	1.79283	3.57404	0.904641	5.26596	5.95124	0.884852	GRAMD1C
CLK3	4.69103	2.25252	3.77978	6.60851	6.72381	6.55859	9.29687	5.48252	5.30877	12.7567	12.7639	2.38426	4.16728	0.946662	6.36727	3.97966	1.59996	CLK3
WDR59	4.40181	1.2991	1.94531	5.30198	4.81696	5.37286	10.2829	5.62489	4.94595	20.4167	12.7119	2.67164	4.43826	0.910767	6.47925	5.09283	1.27223	WDR59
CIZ1	6.07365	2.56736	4.22753	8.18898	5.21228	6.43817	9.56685	6.62749	4.66741	11.9622	12.7071	5.1486	6.4926	0.952115	6.91387	5.093	1.35752	CIZ1
LMAN2L	3.19554	1.92714	2.20831	6.23762	3.21573	4.78925	7.10177	4.96456	4.96702	14.5405	12.7071	1.99677	3.36165	0.901044	5.47793	4.74592	1.15424	LMAN2L
ASXL1	5.94667	1.19604	4.06016	7.01732	4.12929	7.65169	8.51626	7.95117	5.66456	16.077	12.6977	3.13329	6.63908	0.93731	6.9754	5.18595	1.34506	ASXL1
ENST00000368646	4.72277	1.59851	3.75152	9.07405	5.19899	7.48495	11.6328	6.60326	7.12517	16.9765	12.6266	3.84893	5.88472	0.961567	7.42529	4.25454	1.74527	ENST00000368646
ENST00000377144	6.42635	1.75268	5.56642	8.50086	6.3152	8.66142	7.05482	4.8222	4.2648	14.9678	12.6219	4.13445	7.82555	0.903455	7.14726	5.62773	1.27001	ENST00000377144
AP2A2	3.68933	2.08375	2.98426	6.65908	3.5579	5.15516	6.58528	4.24971	3.85283	12.8017	12.6124	2.44915	3.41292	0.904124	5.39181	3.55522	1.51659	AP2A2
MICAL1	6.21473	1.4979	5.7164	13.4741	7.66726	10.7179	13.3056	8.34192	6.37145	13.9934	12.6077	3.70432	6.24359	0.930325	8.45048	4.1609	2.03093	MICAL1
LOC441191	5.34354	3.00553	5.17301	13.1496	6.30855	8.73553	11.8676	6.64567	4.14308	18.7153	12.603	4.6851	7.74865	0.9262	8.31724	4.67916	1.77751	LOC441191
HSPBAP1	2.85341	1.3989	3.40158	6.77709	4.57112	5.40065	6.86113	3.24105	3.98626	16.1595	12.5888	1.72238	3.88897	0.902985	5.60391	3.38091	1.65752	HSPBAP1
ZNF446	7.93242	4.10907	5.83159	13.4362	7.38821	10.3103	10.3416	7.66039	5.86586	13.3263	12.584	4.318	8.53962	0.90536	8.58797	6.08173	1.41209	ZNF446
LUC7L	7.60087	1.60095	5.09694	13.4783	8.82333	11.8573	13.5227	5.77331	5.69264	17.9433	12.5746	3.75994	7.47766	0.948851	8.86169	4.50406	1.96749	LUC7L
WDR23	3.47771	2.93574	2.47566	7.83074	4.75716	5.85456	7.48914	4.22245	4.15245	14.0908	12.5178	3.12587	3.58137	0.903844	5.8855	4.06677	1.44722	WDR23
BC002470	6.96247	1.66505	5.99461	10.7725	8.25527	10.5975	14.1859	7.33628	6.28485	13.8435	12.5178	3.21857	4.87769	0.946117	8.19323	6.55091	1.2507	BC002470
CR624291	3.32957	0.874719	2.23222	8.07097	3.88014	5.51181	8.35779	2.50197	4.21799	16.4743	12.4799	2.68091	5.33909	0.929522	5.84241	3.80194	1.53669	CR624291
DNAJB6	3.09678	1.01185	3.03425	8.08362	3.03634	7.48031	7.52436	4.6344	3.83411	15.5899	12.4751	1.44613	3.67292	0.933762	5.76308	3.64425	1.58142	DNAJB6
UBR2	3.56236	2.34503	3.34724	8.7411	3.4815	5.17369	9.71945	4.02859	6.51658	17.7035	12.4609	3.15183	6.9357	0.900749	6.70519	4.94261	1.35661	UBR2
CACNA1C	3.9715	1.41188	2.87124	13.8829	6.55106	10.0093	9.66663	4.83734	3.89731	15.0802	12.4562	2.12841	5.71261	0.900309	7.11358	2.23856	3.17776	CACNA1C
ATG5	4.34185	3.72932	6.02939	9.38593	3.83031	8.72163	9.44947	4.74647	6.41125	13.4013	12.442	4.44037	6.70866	0.901032	7.20292	6.07797	1.18509	ATG5
THC2278676	4.00677	0.899062	4.78178	10.8063	5.5013	10.1065	11.8617	4.17399	5.15428	16.3844	12.3899	3.08323	6.43767	0.957111	7.35283	4.08162	1.80145	THC2278676
RAB24	2.20443	0.81873	4.09929	7.51886	2.97655	6.88745	11.4215	7.40292	5.98758	12.1421	12.3899	2.64383	2.79039	0.902641	6.09874	3.42453	1.7809	RAB24
AGPAT3	4.33479	2.32393	2.59303	6.84452	5.12923	6.00278	7.6124	4.59502	5.69264	14.2557	12.3663	2.59191	5.16698	0.928546	6.11609	4.01892	1.52182	AGPAT3
C21orf70	8.62726	3.05178	3.40376	8.52194	6.55106	8.48541	10.0364	5.9187	7.30774	13.0115	12.3094	5.28394	6.63908	0.946331	7.62677	7.40483	1.02997	C21orf70
RABGAP1	3.36484	1.51575	1.72361	7.35871	3.56787	5.32654	7.47153	2.38081	4.2648	14.2258	12.2479	2.08762	4.1746	0.925291	5.36233	2.91269	1.84103	RABGAP1
OMA1	4.57111	1.69264	5.34038	7.92346	5.64414	6.20658	9.98944	3.96196	4.36779	16.924	12.2432	3.7618	3.88165	0.922519	6.65447	5.81704	1.14396	OMA1
NIP30	3.2943	2.22575	2.31699	6.70544	5.1093	4.86336	7.36002	4.51929	4.83828	12.0447	12.1579	3.34835	4.78248	0.911887	5.65894	4.61775	1.22547	NIP30
C14orf130	3.71755	3.09316	3.40593	9.28057	4.65418	5.72487	8.73342	4.13158	6.50956	13.5812	12.1295	3.26677	5.06811	0.904642	6.40742	4.25331	1.50645	C14orf130
HS1BP3	5.30474	2.27362	4.04712	9.90433	4.27879	7.57295	8.82146	5.71273	6.49317	13.3638	12.1295	3.54117	6.02754	0.943698	6.88238	6.12375	1.12388	HS1BP3
WWOX	3.7246	1.35833	3.1951	13.7733	5.48136	9.32839	13.4523	6.00957	4.13138	16.7141	12.1201	3.93237	9.53567	0.921788	7.90435	5.18643	1.52405	WWOX
PCNXL2	5.14955	1.84113	2.97557	5.58857	6.24543	6.54933	13.5755	6.46392	5.57093	11.9023	12.0964	3.47072	3.85235	0.922954	6.56013	4.13488	1.58653	PCNXL2
AK131472	6.00663	2.16732	4.65571	12.0201	9.35818	9.22649	12.4076	5.00091	7.07367	12.8991	12.0727	4.54604	6.84781	0.913754	8.02171	5.7221	1.40188	AK131472
AMPD3	3.89743	1.20578	4.75135	11.2572	5.49465	8.88374	11.9732	5.15539	4.22501	18.5579	12.0585	2.1006	5.925	0.952357	7.34507	2.32918	3.1535	AMPD3
FBXO31	2.70175	1.47518	2.2996	7.35871	4.87011	4.81704	6.53246	4.75556	3.72643	12.6593	12.0538	1.78727	3.58869	0.913464	5.27891	3.64766	1.4472	FBXO31
C7orf26	4.59227	2.35152	4.06016	8.35757	4.87675	7.82307	9.24991	4.64046	5.59902	15.9271	12.0254	3.14256	5.69064	0.951466	6.79511	4.50342	1.50888	C7orf26
DMPK	2.76876	1.41675	1.86707	6.59165	3.01309	4.84484	5.7988	3.40462	3.30042	13.139	12.0159	1.96711	4.06108	0.906292	4.93762	1.75948	2.80629	DMPK
THC2405400	4.6487	2.7199	6.00982	12.4078	6.25208	9.38861	13.9101	6.43363	3.66089	14.0009	12.0159	3.26677	5.00952	0.915655	7.67113	4.75091	1.61467	THC2405400
CDC2L5	4.39122	1.31208	2.44957	5.2809	4.22231	5.81751	7.55957	3.57424	4.26012	14.4206	12.0064	2.18403	3.99517	0.937654	5.49798	3.80096	1.44647	CDC2L5
LOC162427	2.86752	1.12058	2.43001	6.52421	1.98658	5.07642	6.19791	3.84685	4.25778	11.2727	11.978	1.59816	2.73912	0.903041	4.76122	3.03043	1.57114	LOC162427
KCNJ2	3.47065	1.70075	1.41714	5.90045	3.62767	7.95739	7.81195	2.32023	4.50824	16.0845	11.9496	1.88183	6.15204	0.919042	5.7525	3.08304	1.86585	KCNJ2
A_32_P80295	5.70683	1.6756	4.16449	10.958	5.20231	9.24965	9.0034	2.48985	4.96234	13.0715	11.9354	3.24823	6.65739	0.91096	6.79423	3.92776	1.7298	A_32_P80295
DKFZp434F142	4.45824	1.30315	5.20996	7.93189	6.7836	10.4863	14.6379	5.25232	7.06899	12.8317	11.9165	3.0239	5.77853	0.930169	7.43715	3.78464	1.96509	DKFZp434F142
C17orf62	4.02088	1.13356	3.98626	8.02461	3.18916	6.06299	7.74739	5.49767	3.92071	8.79179	11.8455	2.66607	4.27713	0.90334	5.47413	2.59004	2.11353	C17orf62
KIAA1166	5.60807	2.46025	3.90802	9.22156	5.18902	7.66095	8.20519	4.5405	4.16649	18.7078	11.836	3.41139	4.21122	0.900557	6.85588	5.71604	1.19941	KIAA1166
TTC21A	3.2026	1.13762	3.68197	7.48936	4.1459	7.434	6.58528	4.16793	3.16934	13.8435	11.7413	2.45842	3.72418	0.922003	5.59857	2.46272	2.27333	TTC21A
ATG16L1	6.64856	1.78433	4.02973	10.1066	7.01615	8.76332	9.9014	7.56346	9.93404	13.8135	11.7082	3.28161	6.97964	0.910664	7.81004	6.31756	1.23624	ATG16L1
FBXW4	3.56236	1.73483	2.18658	6.02689	3.74062	4.78925	6.91396	4.08312	2.93059	9.27897	11.6987	2.46213	3.4056	0.915248	4.83181	3.01575	1.60219	FBXW4
SLC25A17	5.07901	2.66797	5.21431	10.8821	4.34523	8.61047	8.51039	5.26443	5.62242	13.3863	11.6845	4.8501	5.15234	0.900277	7.02074	5.12919	1.36878	SLC25A17
TWISTNB	2.63826	1.85168	3.63415	6.91196	2.25234	4.91894	8.73342	3.46217	4.99043	14.3307	11.6561	2.03385	4.98023	0.917973	5.56878	5.5792	0.998133	TWISTNB
ENST00000383810	5.01552	2.90572	4.59485	9.94226	4.11933	7.28115	8.41648	6.77288	5.47262	11.4076	11.6466	4.49969	7.63146	0.909069	6.90048	6.56692	1.05079	ENST00000383810
LYST	1.89052	0.671862	2.84298	7.34185	2.37858	6.89208	7.03134	2.73823	3.26531	13.1914	11.6087	1.42018	4.43826	0.930155	5.05472	1.21314	4.16666	LYST
DKFZP686A10121	4.65576	3.26681	6.11415	9.62616	5.43485	9.83789	10.0423	4.50415	4.92489	18.468	11.5425	3.82669	6.05317	0.90429	7.56133	7.79863	0.969571	DKFZP686A10121
THC2373876	4.12669	2.0805	3.93627	8.63152	3.09946	7.99444	8.61017	4.42237	4.31162	9.04662	11.4999	2.87372	5.73825	0.904615	5.87473	2.31704	2.53544	THC2373876
LOXL3	4.40886	0.91529	1.99965	9.72731	2.04638	6.69291	7.20742	3.39856	4.2648	11.8873	11.4478	2.82552	5.83346	0.907563	5.58886	1.47149	3.7981	LOXL3
LOXL3	4.40886	0.91529	1.99965	9.72731	2.04638	6.69291	7.20742	3.39856	4.2648	11.8873	11.4478	2.82552	5.83346	0.907563	5.58886	1.47149	3.7981	LOXL3
C9orf25	4.30305	1.94337	4.52965	8.64838	4.22563	6.68828	12.8478	7.61495	4.35843	14.3457	11.4336	3.31127	5.33909	0.95555	6.89147	3.96198	1.7394	C9orf25
CCS	5.16366	1.39079	3.66893	10.1488	5.40828	9.54145	11.4978	5.85812	4.20394	11.0478	11.3815	3.42993	5.59543	0.948232	6.79511	3.95551	1.71788	CCS
AP4E1	3.25903	1.54334	3.16467	8.51351	4.71397	6.4289	7.14873	2.85939	4.19692	12.7567	11.372	1.88368	4.02812	0.925296	5.52838	2.58766	2.13644	AP4E1
RP9	2.39842	1.28043	2.62128	5.51271	2.90346	5.19685	7.72978	3.84079	3.63515	16.227	11.372	1.46096	2.79039	0.914504	5.15148	4.15903	1.23862	RP9
ZBTB17	4.05615	1.75106	3.42549	10.3342	4.27214	7.17462	8.6219	6.62143	4.33502	9.72868	11.3057	2.97755	5.28417	0.90133	6.14524	2.88735	2.12833	ZBTB17
TEAD3	3.17438	0.957484	1.83446	7.62844	3.32536	6.37795	6.64397	3.68934	2.70588	13.2664	11.2915	1.97638	3.79376	0.940031	5.1281	2.69434	1.90329	TEAD3
TRMU	4.51467	2.22169	4.69918	7.92346	5.04285	8.0315	7.45393	6.25189	6.35741	12.6143	11.2868	4.49784	5.13403	0.920883	6.61766	5.53203	1.19624	TRMU
FLJ11783	3.22376	0.74489	3.72761	9.41965	5.11594	7.44789	8.81559	3.22893	5.11683	15.7997	11.2679	2.88485	3.5594	0.925097	6.181	2.94687	2.09748	FLJ11783
C12orf10	6.44046	1.81435	3.85585	8.17212	5.00963	6.86892	10.1655	7.21512	4.66038	12.1871	11.23	4.79634	6.42303	0.974595	6.83375	5.11681	1.33555	C12orf10
INTS6	3.11089	1.69588	5.49035	8.2522	5.46143	9.93979	12.1141	6.00351	6.00162	12.9066	11.2205	2.84777	6.51091	0.942135	7.04274	6.38216	1.1035	INTS6
CYB561D2	6.45457	2.76048	6.68579	9.84111	5.35513	8.74479	9.89553	6.86375	7.40137	13.9709	11.1921	6.79311	8.96807	0.914424	8.07129	5.78602	1.39496	CYB561D2
TBCD	3.83042	1.16846	3.35159	7.59472	5.06943	4.87263	6.90222	5.1251	4.00264	8.73932	11.1827	2.1488	4.14531	0.907285	5.24102	3.07316	1.70542	TBCD
ERCC1	4.57816	1.93444	2.36481	8.63995	1.90685	6.66512	7.31306	5.02211	4.37247	10.036	11.1164	2.33235	5.18529	0.907132	5.49746	2.96267	1.85558	ERCC1
DKFZP779L1068	2.47249	1.58066	2.87341	7.80967	4.45153	4.28902	7.44806	2.65645	3.46193	14.2108	11.1164	1.95784	2.79771	0.904117	5.16353	4.36006	1.18428	DKFZP779L1068
NADK	5.43877	2.49271	5.82073	7.05525	6.52116	7.79528	7.89999	6.53662	4.76104	12.292	11.1069	3.16295	3.82306	0.918739	6.51588	4.77805	1.36371	NADK
WDR39	5.21304	2.61604	4.71005	8.85489	4.92326	7.03103	7.47153	7.21512	7.0409	12.2246	11.0974	3.47628	6.02754	0.912665	6.76167	6.13268	1.10256	WDR39
THC2443137	2.01397	0.583416	3.11902	4.50963	2.13939	4.53914	8.78624	3.55607	2.41095	8.50697	11.069	1.73536	3.81573	0.918808	4.36807	1.7292	2.52607	THC2443137
SAFB2	4.0491	2.01883	3.39941	7.06368	5.53452	5.16906	7.13699	4.86763	4.35843	13.3563	11.069	3.61904	5.07544	0.925042	5.90134	4.0796	1.44655	SAFB2
MTERFD2	3.84453	1.84681	3.39506	7.9066	2.42841	6.00278	7.26024	3.99225	5.69967	13.7011	11.0264	3.77107	5.14135	0.900492	5.84741	4.28359	1.36507	MTERFD2
NFYC	5.29063	2.61929	4.37315	9.09091	5.14252	8.01297	9.40251	5.13721	5.57093	19.1276	11.0122	4.74813	5.9543	0.902229	7.34479	4.49631	1.63352	NFYC
HTATIP	3.99972	0.931519	2.61694	7.45986	4.43824	6.0491	7.33654	5.09481	4.38418	8.84425	11.0027	2.66607	4.15629	0.934894	5.30617	4.09929	1.29441	HTATIP
ENST00000216468	5.11428	2.14298	3.50374	9.407	3.70075	7.12367	9.47294	4.3315	4.90382	17.0139	10.998	3.78961	6.1374	0.930688	6.74151	4.53714	1.48585	ENST00000216468
REV3L	2.41253	2.48216	2.62563	8.75796	3.50143	5.30338	8.05259	2.55649	4.85466	13.0565	10.8891	2.06166	5.68698	0.902203	5.55701	3.02136	1.83924	REV3L
PTPN23	3.92565	2.44402	3.36029	7.76752	3.51472	5.25706	7.52436	5.2614	5.59433	11.2277	10.8891	3.81185	6.48894	0.912238	5.92823	3.9186	1.51284	PTPN23
PEF1	4.63459	1.72509	3.98626	8.8001	3.45492	7.27189	8.06433	6.04592	3.08508	11.1378	10.8512	3.68764	4.77516	0.934632	5.96308	3.86593	1.54247	PEF1
MGC3032	2.72291	0.249108	1.83012	4.89737	2.91011	3.79342	5.08863	1.76895	2.75269	10.3358	10.7992	1.38124	1.90787	0.904302	3.8798	2.63517	1.47231	MGC3032
CCNL2	4.71572	1.1149	3.482	7.0974	8.47452	8.35572	8.32844	5.93082	3.46193	15.1551	10.7566	2.78102	4.78981	0.924022	6.49569	3.38282	1.9202	CCNL2
RSF1	5.02257	1.5336	3.81238	12.5511	4.71729	8.34646	13.0767	4.51021	4.22267	13.4538	10.7471	3.36875	6.7233	0.925357	7.08353	5.54961	1.2764	RSF1
STK19	2.48307	1.06622	1.55625	4.82994	2.352	3.93238	5.82228	3.72872	2.21433	10.2084	10.7282	1.51658	3.01743	0.92282	4.11198	2.28245	1.80156	STK19
C9orf32	7.73138	2.53328	5.53165	8.44186	6.51452	8.37425	8.96232	7.38777	7.11112	12.9966	10.7282	5.38406	6.34979	0.952985	7.54205	7.36108	1.02458	C9orf32
LOC401357	4.81095	1.46868	4.20579	7.62844	6.06604	9.38397	13.6108	5.11904	7.01515	11.9922	10.7187	3.63387	6.25458	0.939467	7.06986	3.84013	1.84105	LOC401357
C14orf139	3.0333	1.01428	4.17319	6.69701	2.84699	3.64057	8.44583	3.55607	3.8622	9.49633	10.695	1.96526	4.46756	0.918734	4.91489	1.20011	4.09538	C14orf139
FLJ20186	2.32788	1.46057	2.59085	6.62536	4.85018	5.20611	7.22503	4.25274	3.7592	13.4987	10.6808	1.56293	3.67658	0.933995	5.209	2.74566	1.89717	FLJ20186
MNAT1	5.07901	3.82101	3.14945	10.2331	5.0495	8.45762	10.0012	3.01084	4.67443	13.776	10.6619	2.73653	4.92896	0.915176	6.58304	5.30581	1.24072	MNAT1
APTX	5.17777	2.75074	4.83177	10.1235	6.08597	7.13756	7.73565	4.71012	5.55922	12.8317	10.6619	3.90085	4.5115	0.902814	6.61678	6.4139	1.03163	APTX
TSSC4	6.88135	2.11215	4.92958	9.5208	6.33513	8.33719	8.53387	6.55782	4.5176	9.68371	10.6524	4.03063	6.71598	0.922228	6.8314	5.23336	1.30536	TSSC4
LOC664727	2.77229	1.60663	3.4168	5.08703	2.49153	5.93793	9.86031	4.62834	3.01017	19.0601	10.6477	1.78356	3.91827	0.901951	5.70928	2.32113	2.4597	LOC664727
PPID	2.34199	1.10192	4.10798	4.8468	3.80706	7.07735	8.48691	3.63482	1.43252	9.75116	10.5672	1.63895	2.80504	0.918648	4.73844	2.51714	1.88247	PPID
JARID2	4.73335	1.93282	3.72979	6.52421	5.37838	5.19222	8.18171	3.08657	6.02035	15.7847	10.5388	3.11289	5.60275	0.900818	6.13989	4.24075	1.44783	JARID2
ABTB1	3.47771	0.639405	3.08642	8.87596	4.8834	7.84159	7.9352	3.52275	2.47181	8.42452	10.482	1.65378	4.33573	0.901817	5.20233	2.66381	1.95297	ABTB1
NMT1	4.56758	3.07612	5.16867	9.84532	4.05289	6.80871	9.919	6.60932	5.32983	11.3926	10.4441	3.68949	5.59543	0.928414	6.65377	5.0918	1.30676	NMT1
ENST00000290607	2.8252	0.844696	1.47366	9.49551	2.87024	5.63224	6.80831	2.57164	3.71239	12.5169	10.4394	1.60928	5.25853	0.913825	5.08138	1.12899	4.50081	ENST00000290607
CDS2	2.72997	1.62448	2.82125	8.15105	3.11939	7.07735	7.60653	1.98098	3.48066	11.7748	10.3399	2.82552	4.0684	0.916793	5.20003	3.44599	1.50901	CDS2
TMUB2	2.40547	1.28124	2.78865	7.78017	3.06956	5.16906	8.09367	4.51324	3.67494	10.2983	10.3352	1.94857	3.32503	0.940054	4.97562	3.57434	1.39204	TMUB2
AARSD1	4.1796	2.23954	2.99078	7.7043	4.10604	5.1598	6.50311	4.71315	5.46793	11.6324	10.2831	3.19818	4.01348	0.90929	5.55319	4.63549	1.19797	AARSD1
GUSBL1	3.29077	1.28936	4.55138	9.14148	8.35493	9.55072	9.63141	5.30381	3.54854	12.2395	10.2784	2.31752	4.21122	0.901024	6.43916	3.5849	1.79619	GUSBL1
C20orf161	3.57647	0.796822	2.06703	7.6453	3.20245	6.87355	6.57354	5.68244	3.01485	11.6624	10.2736	1.77244	4.66164	0.946431	5.21558	3.15395	1.65367	C20orf161
LOC196549	4.91676	1.31532	4.29056	7.08897	4.4914	7.17925	7.45393	6.00048	4.06818	10.4632	10.2547	2.08391	2.79771	0.933662	5.56957	4.86693	1.14437	LOC196549
DMD	2.25734	0.823599	0.915058	3.64142	0.784001	3.70542	6.29769	2.21118	2.79483	13.776	10.2358	1.11241	3.96587	0.903916	4.04005	2.07898	1.94329	DMD
SURF2	8.9976	3.59625	5.9381	8.66523	7.69384	7.51274	9.42599	6.22766	5.66456	10.6581	10.2358	6.24803	7.29457	0.912781	7.55065	7.21886	1.04596	SURF2
KIAA0467	4.76862	1.53279	4.46009	8.01618	4.01967	7.35526	8.06433	4.67075	4.36779	10.9879	10.2074	4.09552	5.49656	0.958322	6.00329	2.93262	2.04708	KIAA0467
THC2305334	3.71755	3.14915	2.74517	7.27441	4.3419	4.69662	9.09731	4.8222	4.75635	13.1614	10.1979	3.28902	3.77911	0.922724	5.7714	3.92027	1.47219	THC2305334
C2	2.37726	1.14168	2.18223	4.13874	2.24902	4.76146	6.04531	2.76852	3.483	8.12472	10.1979	2.51775	3.44954	0.900069	4.11055	2.86299	1.43575	C2
CTDP1	3.28725	0.84713	2.38219	6.37249	2.97655	5.02084	6.66745	3.82262	3.44087	7.95983	10.1884	3.27419	4.70924	0.919484	4.68839	2.88429	1.62549	CTDP1
BC039151	4.29952	1.85005	3.61242	6.0016	2.55133	7.79064	6.60876	5.56734	4.4427	12.5169	10.1221	2.08947	3.38362	0.912131	5.44896	5.17922	1.05208	BC039151
TMEM101	2.80051	1.82409	2.84733	6.76866	2.54468	4.77073	6.56767	3.03811	4.43099	10.2683	10.1127	2.93676	3.5594	0.904985	4.80538	3.69979	1.29883	TMEM101
SERPINB9	2.38431	0.618308	3.64719	7.01732	2.8636	7.14683	6.29182	4.28	3.19275	11.1453	10.1079	2.30269	3.56306	0.923072	4.96624	1.40389	3.53748	SERPINB9
CIRBP	1.38262	0.605325	1.18892	4.95216	2.88353	2.88096	6.15683	2.63827	2.22603	9.0841	10.1032	1.13466	0.981397	0.904885	3.55523	1.31176	2.71027	CIRBP
TMPIT	3.78809	1.32506	4.18623	10.6335	3.88014	8.28624	8.00563	5.30078	3.65387	12.1421	10.0937	2.27302	5.62473	0.914211	6.09178	4.76975	1.27717	TMPIT
KCTD5	7.32223	3.08342	7.38132	9.53344	7.52109	9.76378	11.5154	9.499	8.77304	16.1145	10.0748	5.26911	9.00835	0.912333	8.83535	8.06606	1.09537	KCTD5
SETD5	3.47771	1.38105	3.06903	6.84452	3.55458	5.11348	6.74962	4.13158	4.3397	11.6774	10.0653	2.43988	3.58503	0.941995	5.10992	3.04057	1.68058	SETD5
SP110	2.89221	2.07969	3.68197	6.7518	2.352	5.32654	5.92793	3.56213	4.05648	10.3957	10.0322	2.22853	4.80079	0.900051	4.92985	2.31231	2.132	SP110
SLC2A10	2.7476	0.777348	0.669449	4.14296	2.21912	5.58129	4.34323	1.41152	2.00834	10.0585	10.0275	0.778686	2.76842	0.903876	3.65645	1.56982	2.32922	SLC2A10
KIAA1542	5.70683	2.20059	4.61224	7.79281	5.7737	6.61881	6.23313	4.57382	4.40056	9.9985	9.98958	3.51892	4.67995	0.913855	5.8538	4.8892	1.19729	KIAA1542
OMA1	3.87274	1.83951	5.07303	7.17326	4.79038	5.45623	7.27198	3.35312	4.02605	13.1839	9.98012	3.28161	3.77179	0.905543	5.62106	4.96537	1.13205	OMA1
ENST00000263997	2.51129	1.66343	2.21918	7.62001	4.01967	5.89625	7.21916	4.3739	3.30979	12.9966	9.97065	2.19886	3.58869	0.937081	5.19903	3.7154	1.39932	ENST00000263997
PIGQ	3.95739	1.69832	3.27986	6.71387	4.15255	5.86383	6.72614	5.14933	3.1553	8.19967	9.97065	3.23711	4.87403	0.932671	5.15216	4.07929	1.263	PIGQ
MGC13379	5.54458	2.556	4.23839	10.2752	4.23228	7.92033	11.0107	4.74041	5.58263	9.6987	9.94224	2.78844	4.63234	0.900992	6.3971	6.08606	1.05111	MGC13379
WDR37	3.19554	1.63097	3.22987	7.27441	4.11933	4.97453	6.95504	2.89271	4.27651	14.6755	9.88069	2.36016	3.73517	0.904688	5.32311	2.47122	2.15404	WDR37
EXOC7	1.83409	0.736776	1.51495	5.33569	1.4318	3.43214	5.47013	2.17483	2.99145	8.66437	9.87122	0.949256	2.28138	0.90729	3.59139	2.02905	1.76999	EXOC7
PPAPDC2	2.43369	1.97258	2.78647	3.84372	4.51133	5.03937	6.08053	2.98055	4.03073	9.81112	9.83808	2.02273	3.73517	0.901388	4.54508	4.94171	0.919739	PPAPDC2
KIAA1787	3.18143	0.963976	2.72344	6.33877	5.45811	6.00741	6.35051	4.43751	3.59301	9.03912	9.81441	2.23965	3.2225	0.931718	4.8746	3.51077	1.38847	KIAA1787
BC022417	3.30841	1.19848	2.47348	5.82037	3.27553	4.82631	5.47013	4.28909	3.75686	9.27897	9.77654	2.24336	3.0394	0.924959	4.51976	3.02661	1.49334	BC022417
RNPC3	2.85341	1.34697	3.31464	6.33877	3.24895	4.46503	8.73342	4.37693	3.98157	11.8948	9.66291	2.76248	4.24784	0.953412	5.17136	3.8292	1.35051	RNPC3
KIAA0082	3.08267	1.25609	2.19092	5.93417	3.90007	5.34044	7.50675	4.5617	4.58782	8.06476	9.65818	2.15807	2.92954	0.934213	4.70548	3.90955	1.20358	KIAA0082
A_24_P229911	4.4794	0.753005	2.63432	7.04682	2.75729	7.23483	9.24991	5.73696	2.80419	9.85609	9.65344	1.36826	3.42024	0.959886	5.15344	3.75093	1.37391	A_24_P229911
CHD9	4.23956	1.65531	4.36446	10.3174	6.77031	6.76702	12.5132	3.96196	3.93242	14.4581	9.64397	3.24453	7.51428	0.928432	6.87558	3.675	1.87091	CHD9
A_24_P174063	3.13205	1.59932	2.93645	7.62001	3.63763	7.20704	6.104	2.88363	2.83696	9.89357	9.62977	2.28044	3.16025	0.906385	4.84009	2.59714	1.86362	A_24_P174063
HINT2	6.80023	3.69849	4.96218	7.93611	4.83689	5.71561	9.83684	5.07663	4.47079	11.4076	9.62504	6.23691	6.77457	0.907114	6.72137	6.93771	0.968817	HINT2
BC035518	2.08098	0.435737	0.962876	8.10048	1.66766	4.15007	5.7988	1.1692	1.45359	10.8979	9.61083	0.991898	4.55178	0.902489	3.99014	1.12125	3.55866	BC035518
OSBPL2	3.77751	1.00374	4.01669	5.57593	5.65411	6.64196	7.79434	3.89532	4.87807	15.2751	9.55402	1.90964	3.13461	0.912735	5.62392	6.43168	0.87441	OSBPL2
THC2276742	1.92579	0.698639	2.43436	4.85523	2.61777	4.51135	4.82451	3.07748	3.06167	11.6924	9.50668	1.51473	2.20814	0.900845	4.07144	3.00506	1.35486	THC2276742
SEDLP	3.98914	1.36644	2.76474	8.8001	2.0497	5.91941	8.31083	3.74387	4.44036	9.20402	9.43093	1.14949	4.95093	0.91922	5.08615	4.10351	1.23946	SEDLP
VPS13B	3.97856	1.09867	2.33438	7.49357	4.73058	4.68736	7.82956	3.04719	4.85466	14.0759	9.41199	2.13583	4.02812	0.932112	5.36202	2.88151	1.86084	VPS13B
MARK3	3.21318	1.2358	2.36481	5.95103	3.23899	4.10375	5.59925	2.94723	4.20862	9.12907	9.40725	2.53258	3.80108	0.919189	4.44097	2.53474	1.75204	MARK3
DHRS7B	5.4952	1.5904	3.02121	6.43149	4.1758	5.46549	6.09226	5.81874	4.02605	14.1508	9.39305	2.69574	5.24388	0.907063	5.66155	5.42152	1.04427	DHRS7B
GMIP	4.45119	1.77216	4.13841	7.49357	6.09926	5.60445	8.9271	6.83649	5.73244	10.1034	9.38832	2.9108	5.35374	0.947649	6.06241	3.91499	1.54851	GMIP
AVIL	3.90801	1.11977	2.37785	8.22691	4.51797	6.98935	7.21916	2.70794	2.54203	14.9978	9.38358	1.00117	3.23348	0.92479	5.24808	2.18395	2.40302	AVIL
Kua-UEV	5.14249	2.53165	4.45575	7.74645	3.51139	8.59194	7.65348	6.1065	4.73295	12.1946	9.30783	4.42924	5.45628	0.923325	6.29696	5.80368	1.085	Kua-UEV
AARSL	4.64165	2.1016	3.35594	7.39242	6.49791	6.75776	8.61603	4.7495	5.97119	10.4032	9.29836	3.80444	3.80841	0.938382	5.95373	4.45682	1.33587	AARSL
TFEB	3.91154	0.806559	3.77326	9.39015	6.63743	8.97175	7.10177	5.73696	3.88092	13.2064	9.29363	2.47696	4.40896	0.901583	6.12279	3.67147	1.66767	TFEB
PTHB1	1.62951	0.703508	1.05199	6.65487	1.12285	4.59472	6.42094	2.00521	1.60574	9.78114	9.28416	1.31264	2.74645	0.929102	3.76259	1.72307	2.18365	PTHB1
LOC388965	5.71741	1.46219	4.69266	6.4905	2.73736	7.18851	8.73342	3.82262	3.43384	10.9579	9.26996	1.97638	5.0498	0.955033	5.5025	4.58808	1.1993	LOC388965
MPDU1	4.5182	1.39566	3.47331	6.1744	5.33852	7.05419	6.23313	3.8832	4.36779	7.87738	9.26049	2.23223	4.77516	0.920117	5.12182	4.32151	1.18519	MPDU1
TLK2	2.97686	1.605	2.05399	5.03224	2.20583	3.6591	5.54056	2.65948	3.50173	8.19967	9.24628	1.36826	3.01011	0.913863	3.92762	2.7577	1.42424	TLK2
BF446608	2.33493	0.771668	2.93645	5.19661	3.03634	5.22464	6.21552	2.25359	4.32566	12.7867	9.23208	1.53883	1.79801	0.902197	4.43469	2.99528	1.48056	BF446608
MEG3	2.40547	1.28043	3.78195	8.38707	2.87689	6.25753	9.25578	6.00654	2.76908	9.5338	9.21314	1.65749	3.17123	0.908629	5.1228	2.31656	2.21138	MEG3
PARL	3.85863	1.93363	2.76474	4.66136	3.15926	5.14127	5.83402	4.50415	3.66558	7.81742	9.21314	2.3101	3.49714	0.928347	4.48926	3.92957	1.14243	PARL
CYHR1	4.28188	1.17495	3.04295	6.21655	7.18225	5.56276	9.13253	5.40983	3.71707	8.54445	9.1658	2.25263	3.02475	0.906456	5.28526	5.47405	0.965512	CYHR1
NYREN18	3.28725	1.39241	2.83429	6.26712	2.72407	5.58592	5.65207	5.07663	3.8856	9.35392	9.12792	1.86514	4.35037	0.933208	4.72329	4.01515	1.17637	NYREN18
AK127569	2.10567	0.550959	4.07755	4.86366	2.39187	3.09403	7.8413	2.61101	2.7129	13.1914	9.11845	2.03571	2.83433	0.900918	4.41761	2.18529	2.02152	AK127569
IL15RA	3.61174	1.61068	3.03643	6.49471	2.28556	5.57666	6.4855	5.68547	3.57195	8.48449	9.11372	2.64012	4.40896	0.922866	4.84661	1.95713	2.47639	IL15RA
MKNK1	2.36315	0.832525	1.87141	5.28512	1.70753	3.43678	6.22139	3.57424	3.63515	10.3208	9.10425	1.85401	3.35799	0.93101	4.12033	1.85695	2.21887	MKNK1
ATG9A	3.18496	1.21146	2.40176	5.68129	2.67424	5.25706	5.61099	4.91307	3.56727	8.27462	9.09005	2.23965	3.64728	0.931178	4.44259	3.02666	1.46782	ATG9A
FBXL4	4.10906	1.56606	2.55608	7.19855	3.69078	5.70635	7.52436	2.40201	4.15245	12.4419	9.08058	2.12841	3.56672	0.94306	5.08641	4.24261	1.19889	FBXL4
ENST00000339907	1.54486	1.08244	1.49105	4.21461	1.52814	4.0528	6.36225	1.97492	2.42967	9.3839	9.01903	0.973358	2.04336	0.933427	3.54618	2.73407	1.29704	ENST00000339907
GUSBL1	2.62415	1.14411	3.7863	6.90774	6.89323	7.28115	8.33431	4.40419	2.90718	10.1034	8.99536	1.84104	3.64362	0.920009	5.29737	3.13975	1.6872	GUSBL1
SLC25A28	3.01213	1.72509	3.0799	6.06904	3.89343	5.28949	6.72614	6.00048	4.59718	12.3145	8.99536	2.50107	4.39065	0.924644	5.2765	3.3192	1.58969	SLC25A28
VPS41	1.74238	1.02889	1.73448	4.77937	1.7341	4.10375	4.51931	1.64779	1.43252	8.59691	8.99536	1.36641	2.78307	0.902723	3.42033	2.21353	1.54519	VPS41
CTBP2	3.96445	2.30202	3.63632	5.91731	3.98977	4.0667	7.64174	6.68807	4.94829	8.9192	8.98589	3.07396	4.23319	0.904107	5.25899	5.23074	1.0054	CTBP2
C17orf59	2.84636	0.666993	2.54738	7.56944	2.98319	5.48402	6.02183	3.11383	2.36413	8.31959	8.95749	1.58518	2.7611	0.920021	4.24773	2.55867	1.66014	C17orf59
GAPVD1	2.47602	1.10679	1.88228	5.25562	2.34204	3.52015	4.54866	2.36869	2.87207	8.67936	8.95749	1.78542	2.98081	0.904139	3.75195	2.41696	1.55234	GAPVD1
C1orf166	2.40547	1.15385	2.23874	5.68129	2.26563	3.94627	5.28231	3.91046	2.57948	8.22216	8.93381	2.07279	3.38362	0.920115	4.00584	2.46672	1.62395	C1orf166
TMCO4	3.9327	2.94061	3.49939	5.36941	4.70733	4.39092	5.99836	3.79839	3.09444	10.2234	8.8628	2.57708	3.48616	0.907729	4.837	3.21799	1.50311	TMCO4
DNASE1L1	2.55361	1.24311	2.90384	7.32077	3.32204	4.74757	6.06879	3.09566	3.41278	9.72118	8.84859	1.778	3.05039	0.924893	4.46664	3.42265	1.30502	DNASE1L1
AMT	2.66295	0.720548	1.35194	4.59392	2.5779	3.58499	4.74234	3.22893	1.76959	7.42767	8.84859	0.756438	2.35096	0.927866	3.43206	2.83701	1.20975	AMT
DHX16	4.04204	2.12756	3.08642	7.24913	5.04285	5.79898	7.50088	4.30121	4.644	9.75866	8.81545	3.08508	4.03545	0.963336	5.34521	4.06647	1.31446	DHX16
BX112278	2.6947	0.853622	2.57781	6.28819	4.10604	4.52987	6.87287	3.68631	4.09627	13.5362	8.78705	2.55669	3.28109	0.920632	4.91282	2.51433	1.95393	BX112278
C10orf9	3.01919	1.95148	2.62346	7.11426	3.8735	4.50208	7.03721	3.77113	4.27885	9.80363	8.78705	2.31381	4.91797	0.94429	4.92259	3.75249	1.31182	C10orf9
DHX38	3.5553	1.01104	1.88663	4.37476	3.05628	4.08059	6.45616	5.8036	3.67962	7.96732	8.75864	2.41393	4.15263	0.923468	4.39973	3.59844	1.22268	DHX38
HDAC6	5.17071	1.85005	3.87324	8.96447	5.49465	7.434	10.0364	8.42976	3.6726	12.277	8.74917	3.35947	4.12333	0.919374	6.41807	4.85691	1.32143	HDAC6
FPGS	4.41239	2.33529	3.52113	5.31884	6.09594	5.34507	8.04672	5.73393	3.68898	7.25528	8.72077	3.22599	5.88838	0.906083	5.35298	4.67337	1.14542	FPGS
CSNK2A1	3.73871	1.46057	3.27552	4.79622	3.68746	6.60491	6.4092	2.12031	3.16466	8.24464	8.65922	3.3465	3.347	0.91008	4.5273	4.34433	1.04212	CSNK2A1
STX4	2.6947	1.22688	2.33872	4.8763	1.97993	4.00185	4.90081	3.94378	3.07571	9.21901	8.65448	1.59074	3.58137	0.922586	4.00648	3.33191	1.20246	STX4
A_24_P24332	2.42664	1.23012	2.42567	4.47591	2.84034	2.69569	5.58751	2.74126	3.32851	8.55944	8.62608	2.10616	3.43489	0.911822	3.88294	3.09853	1.25316	A_24_P24332
RUTBC1	2.65942	0.404091	1.62146	5.95946	4.15587	4.62251	6.6205	3.64088	1.66191	6.41583	8.61187	1.52029	3.5301	0.924895	3.95571	1.94651	2.0322	RUTBC1
ABCA7	2.22207	1.02889	2.83429	4.57706	3.82034	4.54377	4.97711	2.72006	2.53266	7.16534	8.59767	1.69086	2.28504	0.903015	3.76886	2.11225	1.78429	ABCA7
FUNDC1	5.42113	2.39209	3.6385	5.77823	5.2156	6.09078	6.13922	3.83474	4.83126	10.4407	8.5598	2.62899	4.10502	0.932126	5.31354	5.61741	0.945906	FUNDC1
RNPS1	3.5553	1.33399	3.71674	4.68664	3.56787	4.02501	6.20378	3.70146	3.17871	7.77245	8.55033	3.05171	4.0501	0.93759	4.41493	3.86574	1.14207	RNPS1
RHOBTB2	3.29077	0.443039	1.76056	7.04682	2.94333	5.30801	4.84799	2.90786	2.91654	10.3658	8.53139	1.66305	5.65402	0.914162	4.43686	1.27506	3.47973	RHOBTB2
PKNOX1	4.68397	2.13568	3.56025	8.18477	4.24557	6.91061	7.17807	5.24323	4.14542	10.808	8.50298	4.11035	4.40164	0.937942	5.70081	3.83155	1.48786	PKNOX1
TUSC4	3.62585	2.1016	3.87759	5.58857	4.18245	4.6642	6.84353	6.06409	5.55688	10.0585	8.49351	3.1407	3.63996	0.904111	5.21826	4.96519	1.05097	TUSC4
PSEN2	3.8798	1.67154	3.12989	7.95718	3.54794	5.80824	5.92793	4.03768	3.77325	8.48449	8.48405	2.34347	4.82642	0.917618	4.91322	3.43633	1.42979	PSEN2
CSGlcA-T	2.4478	0.548525	2.16919	4.55178	1.92678	4.22881	4.14368	2.75641	2.54671	7.40519	8.4509	1.42018	3.28841	0.915408	3.52957	2.0045	1.76082	CSGlcA-T
HMG20B	3.09678	1.62042	2.35176	6.20812	3.06292	4.29365	5.31753	4.08917	3.12721	10.6131	8.42723	3.04985	4.1746	0.913853	4.57172	3.44416	1.32738	HMG20B
NICN1	2.89574	1.38267	2.6778	8.37443	3.23234	5.2339	6.13922	3.51972	3.86688	10.006	8.41776	2.87743	3.9439	0.904695	4.81291	2.80031	1.71871	NICN1
CEP164	2.20796	0.379748	1.48452	4.57285	1.76732	3.60352	6.239	2.68977	3.3051	7.87738	8.34201	1.70755	2.7318	0.949953	3.60835	1.99697	1.80691	CEP164
NUDCD3	3.48476	0.895816	2.70388	4.93952	3.33533	5.60445	7.0196	4.73133	2.47415	6.9255	8.34201	1.79839	2.97349	0.946344	4.24832	3.37209	1.25985	NUDCD3
INVS	2.74407	0.657256	1.83446	3.84372	2.60448	2.90875	4.35497	2.40807	3.65153	8.16969	8.32308	1.70569	2.92954	0.900478	3.54887	2.37299	1.49553	INVS
RBM23	3.28019	1.32993	2.05182	6.60851	3.06292	4.77999	5.90445	3.59242	3.52513	8.96417	8.27573	2.24707	3.03208	0.945703	4.35803	2.67237	1.63077	RBM23
E4F1	4.61343	1.41756	3.49504	6.21233	5.22224	6.35479	7.9352	7.12122	4.19692	8.49948	8.25679	3.02204	5.36473	0.940456	5.51629	5.21065	1.05866	E4F1
ZNF384	5.03315	1.53766	3.4168	7.1564	5.49797	6.39185	9.81336	5.77331	6.90046	9.18903	8.23786	3.22599	4.61037	0.921483	5.90648	4.45358	1.32623	ZNF384
LOC401397	2.46191	1.66018	2.21701	5.73187	2.9699	4.33534	6.10987	1.9204	3.13657	8.64188	8.19525	2.08391	5.16698	0.92244	4.20239	3.33595	1.25973	LOC401397
FBXO33	1.6013	0.771668	1.44757	6.13225	1.95336	3.15887	5.22362	1.75683	2.41329	9.63873	8.19051	1.27556	2.52673	0.91381	3.54541	1.96676	1.80267	FBXO33
FLJ13231	2.97334	0.851187	0.886802	5.04067	1.34543	4.52987	4.54279	1.79318	2.73865	10.1934	8.1479	1.39978	3.64728	0.915771	3.69925	1.49157	2.48011	FLJ13231
KIAA0999	2.5395	0.879587	2.98861	6.63379	2.75065	6.43353	5.1884	2.99873	3.72409	10.2084	8.09582	2.11914	3.8377	0.911434	4.49215	2.42436	1.85292	KIAA0999
SUPT6H	4.63459	1.86466	3.8602	9.76103	4.38509	6.48448	7.5361	5.30684	4.28353	9.89357	8.09582	2.88856	4.96558	0.906034	5.68923	3.59137	1.58414	SUPT6H
ZCCHC3	4.15491	1.40783	2.25613	6.21233	3.39845	6.66049	7.50088	2.48682	2.88377	11.6774	8.09582	3.50409	2.83433	0.929295	4.85179	4.173	1.16266	ZCCHC3
NDST2	2.15858	0.956673	2.0779	6.03532	2.45831	4.87263	4.82451	2.66554	3.54854	7.92235	8.08636	2.18218	3.65461	0.910196	3.95719	1.57766	2.50826	NDST2
RBM23	3.22023	1.03944	1.72796	5.33991	2.43505	3.87216	4.96537	2.82304	2.64502	6.88802	8.08636	2.13212	2.61462	0.923717	3.6761	2.26757	1.62116	RBM23
ASCIZ	4.17607	1.48329	2.2257	4.99852	3.82699	3.77026	5.90445	2.8806	3.75452	11.0628	8.03901	2.60304	5.02417	0.919792	4.59611	3.47738	1.32172	ASCIZ
AD7C-NTP	1.68595	0.673485	3.55156	4.21882	2.98651	6.29921	6.99613	2.46865	1.06269	7.39769	8.02481	0.934423	2.13124	0.901318	3.72547	1.5715	2.37066	AD7C-NTP
KLP1	2.55008	0.611816	1.26065	8.37443	1.92014	5.95646	6.06879	3.79839	2.18156	9.57128	8.02007	2.3546	3.85235	0.903686	4.34774	2.05406	2.11665	KLP1
ZNF506	2.25734	0.644273	2.01704	3.33797	2.09953	3.1635	7.12525	3.31677	3.48768	12.1946	7.99167	2.08391	2.83433	0.910412	4.0426	2.36669	1.70813	ZNF506
SIP1	2.32082	2.20384	1.79317	4.89737	2.73072	3.72395	5.54643	2.08094	3.3449	9.11408	7.96326	2.25263	2.60729	0.900856	3.89072	3.02965	1.28421	SIP1
HERC2	4.79684	1.47193	4.04278	5.48742	5.66408	5.72024	5.99836	3.71661	3.31447	12.0372	7.95853	2.032	3.66925	0.90809	5.06997	3.83324	1.32263	HERC2
FLJ22536	4.26778	0.214217	1.11937	9.46601	4.13262	5.34507	6.96678	2.16878	2.74099	13.5062	7.94906	1.2941	3.33236	0.908186	4.80795	1.51563	3.17225	FLJ22536
NARG1L	3.08267	1.12058	3.8276	8.74953	4.66082	7.05882	6.90222	4.39511	4.77508	12.8616	7.93485	2.19515	4.46389	0.904014	5.54061	4.33595	1.27783	NARG1L
EFNA4	6.21826	2.07969	3.96018	8.06676	6.43479	9.49514	9.90727	5.49464	5.35558	14.3757	7.93012	4.14558	3.63264	0.900007	6.69971	7.72274	0.86753	EFNA4
BC033528	2.77935	1.70724	3.76891	6.97939	3.33533	5.24317	10.0012	5.32501	2.52798	8.19967	7.91118	2.26375	3.79742	0.904157	4.91074	2.72703	1.80076	BC033528
CFL2	1.24859	0.308342	1.00635	3.93223	0.996612	3.73784	4.2728	1.17829	1.46529	10.0585	7.88751	0.763854	2.93687	0.917104	3.061	0.698364	4.38311	CFL2
ATRN	1.83409	0.267771	1.16936	3.94487	1.70753	4.98842	4.19063	1.06319	2.01068	10.6356	7.86857	0.858409	2.1935	0.911894	3.28712	1.73713	1.89228	ATRN
ITGAE	3.70344	0.963976	2.78212	5.67286	2.74068	5.66003	4.87733	2.76852	2.61927	6.52076	7.8591	1.85401	3.41292	0.908799	3.95654	3.01624	1.31175	ITGAE
MDS032	3.35073	1.1928	1.95183	5.06596	3.31539	4.2427	5.04754	4.07403	4.29523	8.72433	7.84964	2.5845	3.44954	0.931451	4.24186	2.94118	1.44223	MDS032
C21orf70	6.31349	2.05535	2.56042	6.17862	4.97309	6.27142	7.1722	4.39813	4.73295	10.1184	7.84017	3.42251	4.29544	0.950146	5.41017	5.13482	1.05362	C21orf70
MTERFD2	2.22207	0.555016	2.27786	4.93952	3.04631	3.44141	5.55229	2.75641	3.18339	8.79179	7.77862	2.32679	3.1932	0.944694	3.85113	1.99824	1.92726	MTERFD2
GAK	4.4794	1.45732	3.92106	5.597	5.6076	6.16952	5.80467	5.27049	4.644	8.82177	7.75495	3.10177	4.2039	0.930374	5.14103	3.85142	1.33484	GAK
C10orf76	3.01213	2.77346	2.94731	6.03953	2.79716	5.12274	6.239	5.01302	4.28821	10.8005	7.73601	3.19076	4.8191	0.901685	4.98299	3.68324	1.35288	C10orf76
VPS11	2.99097	0.701885	2.41262	6.48207	2.11946	4.67809	6.52659	4.52535	3.36128	7.01544	7.71707	1.76131	3.82306	0.932584	4.16271	3.24458	1.28297	VPS11
CR601567	2.56772	0.99481	1.59103	4.56442	2.06631	2.99213	3.98521	2.81699	2.02707	8.22965	7.71234	1.95969	2.61462	0.906286	3.394	1.74767	1.94201	CR601567
A_23_P208582	3.78104	2.76048	2.70822	4.94795	3.73065	4.51598	5.04167	3.67723	4.33502	8.21466	7.70287	3.67095	4.24784	0.900931	4.5642	3.63696	1.25495	A_23_P208582
AK091801	1.77765	0.947747	1.63232	4.7035	1.78726	2.89023	4.78929	2.12031	2.37115	7.71998	7.6792	1.27185	1.9335	0.919759	3.20185	1.72958	1.85123	AK091801
ENST00000311528	2.50423	1.92471	2.56912	4.8468	4.16584	4.90968	5.83402	3.57121	2.75737	7.71249	7.66026	4.13075	3.44954	0.903735	4.31046	5.02767	0.857347	ENST00000311528
PIGH	2.41253	1.60176	2.19744	5.32305	2.14271	3.60815	5.59925	2.30811	4.21565	9.96852	7.64132	1.70199	2.9149	0.90382	3.97195	3.20047	1.24105	PIGH
GRIPAP1	3.66817	1.01104	2.61911	4.8173	3.07621	4.02038	4.60148	3.74387	1.73682	7.57008	7.61292	1.44242	2.38758	0.928965	3.71595	2.61539	1.4208	GRIPAP1
MIB2	2.77229	0.825222	2.94731	4.99852	3.15926	5.59518	6.3153	4.65257	3.6843	7.30025	7.60818	2.86445	3.30306	0.9447	4.30969	3.74041	1.1522	MIB2
SETMAR	2.46191	1.62042	2.46914	4.68664	2.55465	3.69616	5.51708	1.90222	3.44555	9.29396	7.59871	1.85031	2.58532	0.915467	3.8217	2.49156	1.53386	SETMAR
ALDH1B1	3.06857	2.09186	2.21483	4.72458	6.27201	5.34044	6.94917	3.2774	3.07103	8.67936	7.59871	1.76688	2.78307	0.908595	4.44907	4.84228	0.918796	ALDH1B1
TARSL1	6.01721	1.7186	3.66458	7.19855	5.1558	7.76285	6.74962	4.69498	3.7592	9.234	7.57504	4.06029	3.8377	0.903539	5.4945	5.34476	1.02801	TARSL1
LOC91664	1.79881	0.950993	1.53452	4.08395	1.64773	2.80686	4.23759	3.87714	1.90535	7.30025	7.51823	1.49434	3.28109	0.903186	3.26437	2.39491	1.36305	LOC91664
LOC128439	3.51651	0.826033	2.22787	3.65828	5.1093	5.3358	6.72614	4.30423	4.93893	9.87858	7.50876	1.63524	2.51941	0.917423	4.47578	5.10127	0.877384	LOC128439
BC067908	2.61005	1.45002	3.59285	7.46829	6.30523	5.65076	8.80972	3.69237	4.77742	10.6731	7.50402	2.22482	4.28446	0.916105	5.31101	4.50778	1.17819	BC067908
TBKBP1	2.57477	1.57255	3.99061	7.15219	3.56455	5.91014	7.50088	4.61622	2.7129	7.71998	7.47562	1.7094	2.97349	0.903803	4.57487	2.55069	1.79358	TBKBP1
C12orf4	2.79345	1.52873	3.08642	6.1744	2.0796	3.93238	5.63446	2.18392	3.29574	8.42452	7.46141	1.92818	3.69123	0.913341	4.0165	2.51816	1.59501	C12orf4
WDR33	5.00494	1.83058	3.1212	4.66979	6.01953	6.08615	7.29546	4.89489	5.27599	10.6431	7.44721	3.04615	4.1746	0.927301	5.34689	4.42751	1.20765	WDR33
ZHX2	1.23801	1.10192	1.66927	3.55291	2.14936	3.26077	4.09672	1.42364	1.54488	6.66317	7.43301	0.901051	2.31434	0.904701	2.873	1.14574	2.50756	ZHX2
NUP214	5.6504	1.67803	3.44723	6.79395	4.68075	6.42427	9.62554	6.22463	5.38367	10.3733	7.4046	3.14441	4.73121	0.954809	5.81246	4.65611	1.24835	NUP214
DAXX	3.80926	1.31127	3.00817	5.84566	4.17248	4.51598	5.82228	3.81959	3.27233	7.33024	7.3762	3.10918	3.99883	0.962114	4.41473	3.63128	1.21575	DAXX
CXXC1	1.8623	0.743268	1.88663	4.27783	2.43838	2.90875	4.83625	2.38081	2.67311	5.52391	7.34779	1.64266	2.53772	0.90933	3.15841	1.81645	1.73879	CXXC1
FLJ40330	1.0546	0.502274	1.03895	3.79315	1.50821	2.8578	3.80913	1.38123	2.41563	7.64503	7.32412	0.776832	1.39153	0.903463	2.73065	1.60208	1.70445	FLJ40330
ZNF276	1.8623	0.477119	1.72144	3.58242	2.54468	3.40899	4.75408	3.63482	1.62914	5.67381	7.25784	1.11241	1.61857	0.915947	3.02136	1.90275	1.58789	ZNF276
LOC653458	1.77765	1.57092	1.80186	3.51498	1.61451	4.36313	4.49583	3.23802	2.83462	7.62255	7.20576	1.84289	2.40223	0.903826	3.40653	2.39485	1.42244	LOC653458
CORO7	2.8781	0.85849	3.01252	4.52649	3.66089	3.53868	7.45393	4.61319	2.638	6.50577	7.19155	2.23223	3.95489	0.930367	4.0819	3.05098	1.3379	CORO7
TMEM15	3.25198	1.99449	2.78212	4.93531	3.88678	4.93284	5.35274	3.9983	4.88743	8.13971	7.17735	2.75877	4.34305	0.93627	4.49545	3.78384	1.18807	TMEM15
HCG18	2.5395	1.13762	2.40393	4.27361	2.51811	3.57573	5.57577	2.58981	3.15062	10.9129	7.16788	2.05796	3.53742	0.916311	3.95699	2.74692	1.44052	HCG18
AMPD3	1.96812	0.530674	2.09963	5.15025	2.4417	4.13154	5.83402	2.77458	2.55373	10.748	7.14421	1.0605	2.88926	0.949065	3.79433	1.19514	3.17481	AMPD3
NPFF	2.62415	0.808182	1.88663	4.34105	4.57112	4.97916	5.97488	3.39553	4.22969	10.1259	7.12054	1.8911	3.36165	0.93894	4.25458	1.74896	2.43263	NPFF
ZNF625	3.52003	1.1571	2.39524	6.7518	4.60767	4.15007	6.96091	3.64694	3.77325	6.82057	7.11107	2.36572	4.32108	0.926958	4.42934	3.63511	1.21849	ZNF625
C19orf44	2.11625	0.654011	1.73883	4.65714	2.16597	3.34877	5.20014	3.68329	2.40158	7.89237	7.10633	1.81879	1.89688	0.941902	3.43695	1.66137	2.06875	C19orf44
BCAS4	2.94865	0.424377	2.14745	4.4422	3.39512	4.61325	9.89553	6.02169	3.34256	9.13656	7.1016	1.26815	2.33265	0.91795	4.38998	2.92409	1.50132	BCAS4
TMEM39B	3.19554	1.15547	2.15615	5.20083	2.47824	4.10375	5.45839	3.1835	3.51109	9.59376	7.06373	1.97823	3.77911	0.950169	4.06598	2.25673	1.80172	TMEM39B
CTDSPL2	1.63304	1.45083	1.9214	4.52649	2.39851	3.33951	4.64843	2.09002	1.82108	7.30025	7.06373	0.973358	2.37293	0.926614	3.19535	1.88437	1.69572	CTDSPL2
PMF1	4.96967	1.58391	2.45609	5.20083	4.40502	5.36359	5.5699	3.31375	2.65906	7.5326	7.05426	3.05542	4.53347	0.943511	4.43827	3.53415	1.25583	PMF1
ZNF318	1.81292	1.67884	2.04747	4.93109	3.11939	4.43724	5.0358	2.38687	3.50173	10.1034	7.04005	1.44613	2.45349	0.902324	3.84573	2.93336	1.31103	ZNF318
TRIM11	3.52003	1.38105	2.81473	6.04796	4.25221	5.1598	5.97488	4.42237	3.167	10.6581	7.04005	2.59377	3.08701	0.935857	4.62453	4.00467	1.15478	TRIM11
COPG	3.29077	2.24684	2.80821	5.74873	3.01641	4.92821	4.63669	2.9745	3.19977	8.98666	7.01638	1.99863	3.61066	0.911354	4.18942	2.86428	1.46264	COPG
THC2336549	1.14278	0.514445	1.65623	4.31154	1.25573	4.14081	5.66968	1.41152	2.60757	8.20717	7.01165	1.01229	2.28504	0.940674	3.17127	0.646806	4.90297	THC2336549
MRPL10	3.73871	1.25284	2.52565	4.31576	2.32543	3.78879	7.58305	4.59805	4.22735	6.37086	6.95957	2.22296	3.61799	0.909386	4.11746	4.20226	0.979821	MRPL10
PLCG1	2.25381	0.345668	1.04764	3.77207	1.90685	3.673	3.23982	3.24711	2.4484	6.34088	6.9501	1.31635	1.79435	0.901869	2.94893	2.00277	1.47243	PLCG1
SPG3A	0.89588	0.339988	0.869414	3.78472	1.56468	1.99629	4.08499	0.996547	0.992468	6.05606	6.94537	0.593285	1.42083	0.911251	2.34927	1.21789	1.92896	SPG3A
MED11	3.81631	0.761119	2.21266	5.21347	3.74726	4.79852	5.1121	2.35658	2.34541	5.5314	6.94063	1.8021	3.04673	0.913919	3.66802	2.44005	1.50325	MED11
MLL4	2.83578	1.12383	2.35176	4.82151	3.88678	3.63131	4.85973	3.57424	4.16649	8.78429	6.94063	1.76502	3.02842	0.922839	3.98229	2.80632	1.41905	MLL4
LARGE	1.52723	0.80169	1.51278	4.15139	1.59126	2.92728	4.01456	2.54135	2.59821	8.10223	6.9359	1.21438	2.13857	0.914015	3.08129	1.58182	1.94795	LARGE
DRG2	4.32068	1.24635	2.28221	5.3947	2.85695	5.0579	5.44665	3.47731	2.87441	6.27342	6.93116	2.17476	3.25912	0.946283	3.96889	3.02837	1.31057	DRG2
PRR13	4.36301	1.7754	2.99948	4.10081	3.49146	3.98796	5.10036	4.17399	4.61591	8.51447	6.91222	2.85518	3.5594	0.909084	4.34228	4.61468	0.940971	PRR13
STAU2	1.48138	0.760308	1.19762	3.19467	1.09627	3.18203	6.85526	1.31762	1.20313	11.1228	6.90749	0.836161	1.3366	0.917447	3.11472	1.49714	2.08045	STAU2
CR590573	1.89052	0.588285	2.05182	2.64677	2.90346	3.64984	4.95363	1.57812	1.31081	9.9985	6.90276	1.22365	1.19379	0.900879	3.14553	2.23795	1.40554	CR590573
STK36	1.54134	0.538788	1.01939	3.47284	2.0796	3.08476	3.70936	2.33234	3.19509	6.98546	6.89329	0.96038	1.50139	0.904681	2.87031	1.98159	1.44849	STK36
WDR8	2.83578	1.21633	2.66475	4.18089	2.68088	3.13108	5.17666	4.29818	3.52045	5.9961	6.89329	2.26931	2.76842	0.90706	3.66401	2.96261	1.23675	WDR8
C9orf97	1.74591	0.855245	1.50626	5.12496	2.36861	3.43678	4.7306	2.59587	2.44606	8.67186	6.88382	1.16618	2.20082	0.936134	3.36407	1.90703	1.76404	C9orf97
NARFL	3.11089	0.861736	3.33638	4.46748	4.5379	4.77073	5.59338	4.84643	2.86037	6.10853	6.83174	2.50292	3.78644	0.91545	4.12422	3.51894	1.17201	NARFL
COMMD9	2.148	1.03863	3.16032	6.17862	2.352	3.94627	5.35861	3.19258	3.8622	7.85489	6.82227	1.91334	2.68053	0.90192	3.88525	3.32328	1.1691	COMMD9
PPIL2	2.68059	1.79001	2.50391	6.69701	4.18577	5.47476	6.6968	3.71358	5.16364	10.1184	6.8128	2.98496	3.16025	0.902524	4.76788	2.4654	1.93392	PPIL2
ENST00000369697	1.04755	0.456022	1.54756	3.63721	1.4019	3.33488	5.39969	1.99309	1.21952	5.03673	6.7986	0.804642	1.72843	0.918918	2.6466	0.983731	2.69037	ENST00000369697
ENST00000262525	2.93806	1.38754	1.8562	3.89008	2.89017	3.87216	4.33149	3.47428	2.80419	7.25528	6.7986	2.15437	3.28841	0.947788	3.61083	2.95819	1.22062	ENST00000262525
LOC285074	2.04571	0.621553	1.6258	5.11653	2.22577	4.68736	4.8832	2.36869	3.77325	10.5082	6.79386	1.23663	2.75377	0.916733	3.74156	2.30865	1.62067	LOC285074
AGPS	2.74407	1.25852	1.8888	4.7035	2.32875	3.4553	4.6543	2.14454	3.39405	8.34957	6.77493	1.94115	3.62531	0.92584	3.6356	2.5736	1.41265	AGPS
POMT1	1.9011	0.877965	1.8475	3.67514	2.58455	3.22371	3.40416	2.44745	2.73631	6.89552	6.73705	1.24034	1.83829	0.901277	3.03147	1.97155	1.53761	POMT1
PLCG1	2.2397	0.338365	1.15632	3.70043	1.99987	3.761	3.16939	3.22288	2.38052	6.58072	6.73705	1.27556	1.75773	0.90706	2.94766	2.05998	1.43091	PLCG1
CARKL	4.32421	1.10841	2.76908	5.73187	3.21906	5.89162	5.17666	3.51366	2.69417	7.31525	6.70391	2.31381	4.91065	0.933409	4.28249	3.34292	1.28106	CARKL
BPHL	4.19723	1.36158	1.68449	5.23033	3.57784	6.12321	6.42094	2.34143	2.30561	8.25963	6.70391	3.56527	2.73912	0.914495	4.19312	4.31349	0.972096	BPHL
PRDM10	2.16916	0.968844	1.79099	4.01231	2.6676	3.38583	4.4254	2.00521	2.92123	7.52511	6.68497	1.49248	2.26307	0.93806	3.25478	2.30398	1.41268	PRDM10
DALRD3	2.30672	1.46219	1.75187	4.07131	3.14597	3.6591	4.87733	3.64694	2.66843	5.65133	6.68497	1.96526	2.63659	0.933558	3.42523	2.55931	1.33834	DALRD3
HDAC5	2.31024	0.469005	1.25413	6.24605	1.90021	3.52478	5.01233	1.75683	1.44423	7.06041	6.6755	1.18286	3.31039	0.924469	3.24207	1.44469	2.24414	HDAC5
AZI1	2.58888	1.01104	1.70623	3.99966	1.7939	3.14034	3.67414	2.94118	2.74333	6.64068	6.6471	2.25448	2.36195	0.901657	3.19253	2.22812	1.43284	AZI1
FLJ40142	2.5395	0.968844	1.67797	4.58128	2.88685	4.40945	4.36671	2.47471	3.08508	6.33338	6.61869	1.53142	2.18251	0.93572	3.35818	2.74246	1.22451	FLJ40142
IL27RA	2.7476	0.925027	1.83664	5.33569	3.36855	4.67346	4.35497	2.27176	2.57948	7.51012	6.60922	1.58704	3.3763	0.940155	3.62891	1.37274	2.64355	IL27RA
C9orf102	1.34029	0.707565	1.36063	2.95023	1.32217	2.64937	3.77979	1.49028	2.43904	7.04542	6.59975	1.10685	2.32899	0.909445	2.70157	1.68485	1.60345	C9orf102
LOC114984	3.36837	0.804936	1.64754	4.58549	3.78048	5.03011	5.45839	3.653	2.25412	5.71129	6.59029	1.54996	3.97686	0.944478	3.72391	2.34819	1.58586	LOC114984
AK021693	2.61005	1.30964	1.71709	4.18089	2.28888	3.11255	3.61545	2.05367	2.61693	5.81622	6.58555	1.67603	2.9149	0.904213	3.11522	2.06613	1.50775	AK021693
KIAA0467	3.20965	0.804936	2.56042	4.69929	2.33207	4.46503	5.37035	3.11383	3.17402	9.00914	6.57608	2.20999	3.18588	0.957675	3.90082	1.91915	2.03258	KIAA0467
MED9	3.26608	1.0224	1.71275	5.62229	3.10611	4.2427	4.1202	2.62313	3.20211	9.30895	6.57135	1.87997	2.48279	0.904023	3.7816	3.08199	1.227	MED9
WFS1	2.88869	1.80948	2.79517	6.43149	5.02292	6.69755	6.08053	4.07706	3.96519	8.07975	6.55714	2.64383	4.35037	0.913394	4.72301	3.7354	1.26439	WFS1
THC2378360	3.97856	2.13892	3.27334	5.43263	3.14265	5.65076	4.71886	3.35009	2.51862	6.50577	6.4956	2.25448	4.30643	0.905945	4.1359	3.79577	1.08961	THC2378360
COMMD7	5.3259	1.55145	3.05599	5.20083	2.75065	5.56739	5.37622	4.91307	3.99796	8.34957	6.48139	2.09874	3.53742	0.915522	4.47743	4.04295	1.10747	COMMD7
RAB11FIP2	2.5395	0.840639	1.64754	5.71501	2.67424	3.16813	4.35497	1.53571	1.78597	8.24464	6.46719	1.39422	3.46052	0.913733	3.37141	2.48873	1.35467	RAB11FIP2
STX17	2.65942	1.97096	1.76708	4.9058	2.59783	3.30709	4.7306	2.32931	2.83228	8.42452	6.46246	2.09133	2.76476	0.911273	3.60334	2.45215	1.46946	STX17
FLJ40092	1.40025	0.465759	1.32151	3.90694	1.41519	3.12645	4.50757	2.13546	1.98962	4.69195	6.45772	1.00117	2.18983	0.919295	2.66226	1.0802	2.4646	FLJ40092
WDR53	2.08098	0.931519	2.07138	4.28204	2.5779	3.34414	3.88543	2.31417	2.40158	8.13971	6.45772	1.91334	2.48279	0.915811	3.29867	2.3873	1.38176	WDR53
ZFP1	1.02286	0.877965	1.06069	3.38854	1.19593	2.27883	4.03803	0.951112	1.70405	7.91486	6.45299	1.00117	1.83829	0.901525	2.59425	1.39622	1.85806	ZFP1
LOC283874	1.68595	0.671862	2.83429	3.41383	2.47824	2.30662	5.47599	2.36869	2.97272	9.15155	6.43878	1.17915	2.46082	0.906195	3.34142	1.7885	1.86828	LOC283874
PLCG1	2.25028	0.331874	1.03895	3.9533	1.89356	3.70542	3.11069	3.2047	2.58416	6.29591	6.43878	1.33489	1.78336	0.902291	2.91738	1.99757	1.46046	PLCG1
C14orf93	2.57477	1.45732	2.64302	4.80044	4.52794	3.33951	5.75185	3.24105	3.08508	6.99295	6.41038	2.66607	2.98081	0.929293	3.8824	2.96171	1.31086	C14orf93
AV739766	1.68595	1.11166	1.6758	4.54335	1.77729	3.69616	4.16716	2.02944	3.48768	6.59571	6.40091	1.16247	2.87828	0.908605	3.17014	1.59959	1.98185	AV739766
AF074987	2.84283	1.33236	2.51043	4.02917	1.4617	5.17832	4.21411	3.14109	1.8679	6.67066	6.40091	1.55366	3.04673	0.911118	3.40384	3.3766	1.00807	AF074987
PPIE	2.61005	1.14006	1.50409	2.83222	1.46834	2.84391	3.55676	2.65039	1.75086	5.51641	6.39617	1.26815	2.05068	0.905429	2.73754	2.23755	1.22346	PPIE
CR610759	2.72291	0.73921	2.23005	4.0966	2.59119	3.25614	5.76359	2.80184	3.86454	5.5314	6.3725	1.71682	2.44251	0.926858	3.39456	2.04107	1.66313	CR610759
CR606969	2.63473	0.809805	1.89098	2.55405	3.11607	3.82585	5.72837	2.505	1.27335	6.91051	6.35357	1.29039	1.95547	0.95127	3.14217	1.93461	1.62419	CR606969
ENST00000368149	1.49901	0.694582	1.25196	3.70464	1.97993	2.54748	4.00282	1.24493	3.14593	6.05606	6.34883	1.20882	2.33631	0.902309	2.77087	1.81866	1.52358	ENST00000368149
FAM108A1	2.80403	0.993187	2.31264	4.66979	2.42509	3.62205	5.92206	3.85897	3.30979	4.99176	6.33463	2.36572	3.95489	0.906346	3.65881	2.7924	1.31028	FAM108A1
PLCG1	2.15152	0.309965	1.00417	3.73836	1.75404	3.28856	2.98157	2.96238	2.38052	6.13101	6.32516	1.23107	1.64787	0.903591	2.76201	1.87622	1.47212	PLCG1
ENST00000317571	1.74591	1.22201	1.83012	3.9533	1.66102	3.24224	4.39019	2.5262	2.23305	5.23909	6.30622	1.36455	2.76842	0.925345	2.96018	1.24493	2.3778	ENST00000317571
RSHL2	2.7476	1.18387	1.79534	4.21461	3.20577	4.77536	4.21998	1.50239	1.8164	8.11722	6.29202	2.05425	3.24447	0.915656	3.47456	2.00943	1.72913	RSHL2
A_24_P533142	2.30672	0.988319	2.94731	4.19775	1.84705	3.61278	6.24486	4.34361	1.77895	7.06041	6.29202	1.62412	4.37601	0.926394	3.66307	2.22053	1.64964	A_24_P533142
PLCG1	1.96106	0.327817	1.09546	3.751	1.7939	3.42288	3.07548	2.77155	2.22369	5.44146	6.28728	1.21994	1.56731	0.902071	2.6876	1.83184	1.46716	PLCG1
GSK3B	3.80926	2.60468	2.31481	4.88052	4.01967	4.30755	5.51708	3.03205	4.29289	7.69	6.27781	3.31869	5.15966	0.910405	4.4019	4.21831	1.04352	GSK3B
MAP3K14	3.16733	1.11003	2.27134	6.06061	3.22902	3.02918	6.05705	4.84946	3.63047	7.33773	6.27308	1.97638	3.04673	0.911839	4.00295	2.98074	1.34294	MAP3K14
CHFR	1.65068	0.487668	1.08242	3.30847	1.66766	2.99213	2.7468	1.48725	1.50743	6.28092	6.26835	1.00488	1.77237	0.905941	2.48131	0.86655	2.86343	CHFR
ODF2	2.67353	1.44759	2.32134	4.24832	3.88678	3.99259	5.41143	2.94421	3.22552	9.78114	6.25888	2.17847	3.83404	0.926792	4.01568	2.70872	1.4825	ODF2
AK123333	1.91874	0.303474	2.8908	3.15253	1.76068	2.55674	4.97124	2.45956	2.18156	6.85055	6.24941	0.984482	1.5197	0.925809	2.90765	0.693946	4.19003	AK123333
PCDHB13	1.46021	1.32263	1.66927	4.49277	1.8537	3.0755	5.86923	2.88968	1.65723	5.65882	6.23047	1.01415	2.26307	0.925435	3.03513	1.45472	2.08641	PCDHB13
C9orf156	3.00508	0.798445	1.78013	3.31268	2.32543	2.51042	3.93239	2.42019	2.69886	7.0754	6.18786	1.32377	2.36561	0.930883	3.05663	2.24359	1.36238	C9orf156
ASB6	2.94159	0.97209	2.06268	4.21882	2.7739	4.05743	4.72473	3.58636	2.41095	5.89867	6.16419	2.12841	2.98081	0.971044	3.45543	2.61034	1.32375	ASB6
BX105952	1.50959	0.80169	2.04964	3.52341	2.07295	2.67253	4.70713	2.28388	1.82811	5.26158	6.14525	1.56108	1.92251	0.928105	2.79534	1.50565	1.85656	BX105952
TMCC1	1.43905	1.44759	1.57799	3.88587	1.6278	3.89069	3.95586	2.19301	2.55607	6.73812	6.14525	1.04937	1.68449	0.906464	2.93778	1.92855	1.52331	TMCC1
NIT1	2.13036	1.26988	2.36698	4.56021	4.13926	3.52015	5.11797	3.25014	2.73163	6.91051	6.14525	1.62412	2.54504	0.940441	3.56242	2.54093	1.40201	NIT1
ZNF500	1.78823	1.00292	1.72144	3.86058	2.75729	3.69616	3.60371	2.40504	2.25646	5.35152	6.14052	1.34231	1.9042	0.913195	2.91003	2.14772	1.35494	ZNF500
JARID1A	2.56772	0.753816	2.37785	4.79622	2.38522	3.31635	6.1803	2.07791	3.15296	7.50262	6.13578	1.83177	3.85235	0.956018	3.61007	2.50695	1.44002	JARID1A
ENST00000377705	2.54656	1.26096	2.03008	4.02074	2.33207	3.40899	4.91842	3.10777	2.80185	8.67936	6.12631	2.15807	2.40223	0.930858	3.52257	2.10451	1.67382	ENST00000377705
MAP4K4	1.86583	0.507954	0.773778	3.06823	1.2358	2.48263	4.44888	1.39941	1.45125	4.81937	6.12158	0.867679	1.91885	0.938434	2.38163	0.937913	2.53929	MAP4K4
HPS1	2.34904	1.18793	2.1518	4.91845	2.30882	3.77026	4.17889	3.31677	2.10665	5.86869	6.11684	1.74092	2.91856	0.931878	3.30259	1.91172	1.72755	HPS1
RNF141	2.71586	1.42892	2.56912	6.18704	2.67092	4.32608	6.08053	2.08396	2.59352	6.62569	6.09791	2.19515	4.13066	0.915237	3.82349	2.58703	1.47795	RNF141
A_24_P471121	1.59424	0.895005	1.45192	2.93337	1.37532	2.15377	3.26329	2.01733	2.20496	6.40084	6.07897	0.778686	1.80167	0.901084	2.53457	2.02506	1.2516	A_24_P471121
FAM82B	3.31899	1.71049	2.40393	5.01538	3.0596	3.40899	4.85973	1.66899	2.53735	6.32589	6.07897	1.94672	2.90025	0.920346	3.47964	2.79888	1.24322	FAM82B
MRE11A	3.44949	0.548525	1.95836	4.22304	1.97993	2.6679	4.27867	1.74169	3.56258	6.91051	6.07897	1.77985	2.61462	0.906236	3.21493	2.72939	1.17789	MRE11A
BCL2	1.08987	0.430057	1.44323	3.09774	1.83709	1.8944	3.88543	1.38123	2.04579	7.80992	6.0695	1.10499	1.67716	0.90395	2.59742	0.893046	2.90849	BCL2
ENST00000341249	2.4478	1.26339	2.10833	4.80465	1.48163	3.13108	5.98662	3.19258	3.28638	6.19847	6.06477	1.35343	2.96616	0.930148	3.40656	3.02524	1.12605	ENST00000341249
AF087999	1.36146	0.665371	1.97357	3.93644	2.19919	3.60352	4.44888	2.10214	2.28455	5.00675	6.06003	1.75019	3.07602	0.921775	2.95908	1.72738	1.71305	AF087999
NSUN3	1.81998	0.92665	1.98226	4.07974	1.65438	2.68643	3.91478	1.85073	2.35711	7.80992	6.03636	1.26073	2.03603	0.909759	2.95501	2.06083	1.43389	NSUN3
THC2315174	3.70344	1.17657	2.98644	4.26518	3.4815	3.99259	5.0358	4.19216	2.7761	6.01859	6.03163	2.02458	3.01743	0.959344	3.74631	3.33746	1.1225	THC2315174
MED31	1.76002	0.665371	1.63015	3.07666	1.80387	2.85317	2.85245	1.70231	1.98962	6.34088	6.02216	1.07718	2.2704	0.90661	2.61879	1.80658	1.44958	MED31
ZNF630	2.0316	0.859302	2.20831	5.37362	1.96665	4.48356	3.95586	2.7352	1.61978	7.80992	6.01269	1.25146	2.21181	0.909862	3.27075	2.26814	1.44204	ZNF630
EIF4ENIF1	2.11978	1.35752	2.41262	5.10389	2.60448	5.2339	4.74234	2.58375	2.87207	6.14601	5.98428	1.65934	2.15688	0.904554	3.45976	2.148	1.61069	EIF4ENIF1
CORO6	1.51665	0.266148	1.26065	3.43912	1.29559	4.28902	4.68952	1.98704	1.63617	6.07105	5.97008	0.975212	2.35828	0.9625	2.75035	0.828823	3.31838	CORO6
CTF8	2.32082	1.48978	1.98444	3.8943	2.30217	3.61742	3.3572	2.52014	2.04579	5.76375	5.97008	1.34972	1.77237	0.902559	2.95292	2.38755	1.2368	CTF8
OR7E47P	1.27681	0.404091	1.13676	3.12724	0.870374	2.96434	4.20237	2.02338	1.80236	6.40084	5.95588	0.847285	3.0687	0.946913	2.62157	0.966017	2.71379	OR7E47P
C16orf68	2.46191	0.830902	1.9301	4.63607	2.02644	3.28856	5.47599	4.38602	2.5748	5.02174	5.95114	1.56664	3.31771	0.905223	3.34369	2.43242	1.37464	C16orf68
ATXN7L2	2.87458	0.714056	1.60624	3.9533	2.8636	2.90875	4.20237	2.56558	3.07805	6.83556	5.94641	2.53258	2.69518	0.931749	3.29048	2.21009	1.48885	ATXN7L2
LOC126208	3.90096	2.26713	2.46479	4.7035	3.24231	3.88143	4.91842	5.0524	3.23722	7.40519	5.93694	2.43247	4.21854	0.921715	4.12779	3.96945	1.03989	LOC126208
ANKRD27	2.66648	1.25609	2.90819	6.02267	3.66089	4.38166	6.22139	3.97407	3.68196	9.56378	5.93694	1.75019	2.97715	0.930298	4.23088	4.54778	0.930318	ANKRD27
TLOC1	1.45316	0.649142	1.53886	3.92801	1.98326	3.66836	3.18699	1.53874	1.81874	5.44896	5.92273	0.930715	2.07265	0.910299	2.62618	1.54685	1.69776	TLOC1
KLHDC5	1.55897	0.616685	1.38672	3.91116	2.06299	3.38119	3.70936	1.49936	2.3337	8.3046	5.918	0.774978	2.04336	0.920551	2.8847	1.46891	1.96383	KLHDC5
BU618279	2.15152	0.953427	1.78665	4.63607	1.75736	3.11718	5.0358	3.00479	2.87441	5.27657	5.918	2.00048	3.30306	0.924179	3.21656	1.98238	1.62258	BU618279
MAPK7	2.00339	0.757873	1.528	4.14296	2.156	3.59426	3.75044	2.296	2.1956	5.45645	5.90853	1.13651	2.38758	0.945278	2.87028	1.67289	1.71576	MAPK7
ADORA2A	1.87994	0.29536	1.9714	4.01652	1.44841	2.61232	4.02042	1.92646	1.54254	4.94678	5.88959	1.40534	2.0104	0.922621	2.61273	0.695537	3.75642	ADORA2A
BCL2	1.12867	0.386239	1.41932	3.27054	1.80054	1.88513	3.90891	1.44787	2.18156	7.55509	5.88012	1.1087	1.77237	0.910536	2.59577	0.913445	2.84174	BCL2
ZNF143	2.06335	1.08082	1.90402	4.21039	1.93343	3.41362	3.54502	1.71442	2.18156	6.52076	5.88012	1.37383	2.47547	0.921576	2.94591	1.75394	1.6796	ZNF143
TBP	2.19032	1.15385	1.68884	4.56021	2.38522	3.69616	4.03803	1.69019	3.45023	8.01979	5.88012	1.73907	2.51208	0.900401	3.30801	2.25105	1.46954	TBP
MX2	1.16394	0.165531	0.499913	2.44447	0.617899	2.45021	2.51203	1.67808	1.40678	5.00675	5.87539	0.53581	1.69914	0.901581	2.0043	0.65526	3.05879	MX2
RELA	2.30319	0.652388	1.83881	5.19661	1.53478	3.72858	5.18253	3.56213	3.26063	5.20162	5.87539	1.3831	2.61828	0.901161	3.25677	2.64177	1.2328	RELA
GON4L	1.77765	0.563131	1.17806	2.66363	2.64102	2.45484	2.93462	2.05973	1.99898	5.91366	5.87066	1.22736	1.66984	0.902854	2.53486	1.62205	1.56275	GON4L
PSPC1	2.148	1.03376	2.22353	4.55178	2.43838	3.65447	3.99108	2.12637	3.13891	6.67066	5.87066	1.68901	3.23715	0.928013	3.29029	2.66447	1.23488	PSPC1
LOC389289	1.82703	0.688902	1.59537	4.37898	1.88692	2.86244	4.83625	2.15666	1.82811	4.27972	5.86119	1.21253	2.95152	0.910463	2.79735	0.701094	3.98999	LOC389289
SETDB1	1.64715	0.673485	1.10416	2.46976	1.72082	2.47337	3.46285	1.88405	2.46712	7.09789	5.84698	1.09016	1.55632	0.907806	2.57647	1.80941	1.42393	SETDB1
CNTROB	2.82167	0.684845	1.93227	3.86058	2.46495	3.42751	3.89717	3.00479	1.87726	7.77994	5.84225	1.60928	2.2704	0.940683	3.19023	1.9646	1.62386	CNTROB
MFSD5	3.23787	1.06297	1.95618	5.09125	2.87024	4.38166	4.54279	4.11038	3.0289	5.44896	5.84225	1.75019	2.98814	0.92315	3.56244	2.54241	1.40121	MFSD5
CARD9	3.77398	1.08244	1.85185	4.66979	2.41844	3.64984	4.50757	3.17744	2.39456	5.389	5.83752	2.76063	3.85601	0.917256	3.48993	3.02296	1.15448	CARD9
ZNF480	3.85863	0.641028	3.70805	6.1449	4.33194	5.63687	7.46566	4.6344	4.01668	9.86359	5.83278	2.10801	6.04585	0.928831	4.94526	4.62156	1.07004	ZNF480
HSF4	1.40378	0.491725	1.14111	3.67514	2.62441	3.33951	4.96537	2.04156	1.72511	9.77365	5.81384	1.22365	2.23378	0.929725	3.11174	2.32509	1.33833	HSF4
TRPC4AP	3.37542	0.796822	2.06268	3.83951	2.01316	4.26123	4.53692	4.17702	3.01251	5.20162	5.80911	1.47765	2.88926	0.918263	3.34253	3.29586	1.01416	TRPC4AP
GPATC2	1.11809	0.837393	1.11068	3.3464	1.32882	2.70959	3.59197	1.19949	1.62914	7.58507	5.80437	1.16618	2.18251	0.908337	2.58536	1.23893	2.08678	GPATC2
ITGA9	2.45838	0.347291	0.50426	3.30004	0.68434	1.64428	4.2728	1.15103	1.23356	6.6107	5.79491	0.875095	1.89322	0.931375	2.36692	1.31567	1.79902	ITGA9
MALT1	1.29797	0.908799	1.70623	3.85215	0.989967	2.89949	4.28454	1.55086	1.97557	5.78624	5.7807	1.02712	2.81236	0.923495	2.68246	1.34311	1.9972	MALT1
AK023412	2.05629	0.491725	1.34324	3.4054	2.76394	2.82538	3.95586	1.37517	3.13657	6.56573	5.77597	1.3145	1.85294	0.920909	2.83559	1.74495	1.62503	AK023412
TARBP2	3.34368	1.53441	1.96488	3.59085	3.90007	4.27976	4.51931	3.03508	2.99613	5.14166	5.77597	2.45101	2.578	0.920638	3.47006	3.01027	1.15274	TARBP2
CARD4	1.17452	0.507954	1.66927	4.13874	1.92678	2.41779	3.76805	1.66899	2.21433	7.67501	5.7665	0.871387	2.14589	0.914632	2.76502	1.26922	2.17851	CARD4
FLJ36868	1.3544	0.440605	1.49105	2.60884	2.25234	2.93654	3.70936	1.87193	2.15815	5.77874	5.75703	0.895489	1.57829	0.939393	2.5256	2.22057	1.13737	FLJ36868
A_24_P147849	1.31913	0.566376	1.94097	3.40962	1.80054	3.19592	4.22585	3.30769	1.64787	4.64698	5.74756	1.14578	2.84532	0.915709	2.75382	1.15595	2.3823	A_24_P147849
C14orf28	0.874718	0.478742	0.760737	3.05981	0.910239	1.93145	3.28677	0.842067	1.37635	6.91051	5.73809	0.704526	1.3183	0.905202	2.16864	0.787308	2.7545	C14orf28
BCL2	1.17099	0.409771	1.50843	3.09774	1.69424	1.99166	3.99695	1.38426	2.1839	7.67501	5.72862	1.06235	1.71378	0.911891	2.58598	0.88839	2.91086	BCL2
PDK2	2.51129	1.37131	1.85185	4.77937	2.59783	3.71005	4.28454	2.80487	2.7878	7.66752	5.72862	1.54439	2.31434	0.935109	3.38106	3.03849	1.11274	PDK2
A_23_P20793	1.44611	0.738399	1.66493	3.1441	1.91349	2.92728	4.30802	2.62313	2.16751	5.89867	5.71916	2.04127	2.28504	0.941142	2.8367	1.57675	1.79908	A_23_P20793
RBM12B	2.39842	1.05972	1.73448	4.88895	3.2556	3.87216	4.15542	1.57509	1.83045	6.47579	5.70022	1.27371	1.79435	0.915014	3.07803	2.4205	1.27165	RBM12B
ZNF406	3.55883	0.971279	2.87559	4.88052	2.35865	3.57573	4.72473	2.46259	2.49989	5.60636	5.69075	2.50292	3.33602	0.926432	3.46491	2.13597	1.62217	ZNF406
RNF38	1.91874	1.09056	1.46931	4.2399	2.33539	2.60306	4.30802	1.2843	1.56126	6.63319	5.69075	1.27	3.88897	0.914662	2.94565	1.93962	1.51867	RNF38
DMAP1	2.44074	0.688091	1.528	3.37169	2.02644	3.23761	3.72696	2.71097	1.7532	7.00794	5.67655	1.32377	1.72843	0.945187	2.86311	1.88716	1.51716	DMAP1
COQ7	3.16027	1.25122	2.59737	3.58242	3.43831	2.8717	4.03803	2.73217	2.79951	6.55074	5.67655	2.34904	3.02475	0.92578	3.39016	3.14004	1.07965	COQ7
CTNS	1.68595	0.434925	1.23457	4.05867	1.30224	3.25151	3.02266	1.65687	1.86322	5.14166	5.65287	0.949256	1.91153	0.91002	2.4743	1.15807	2.13657	CTNS
ENST00000162863	2.0316	0.800068	2.29091	4.2694	3.08285	4.58546	4.03803	2.81699	2.38754	5.78624	5.65287	1.49434	2.55603	0.936024	3.21479	2.71539	1.18392	ENST00000162863
ENST00000332127	3.5553	0.759496	2.43436	6.27134	2.9699	5.09495	5.86923	2.84728	2.33604	6.40833	5.6434	1.61299	3.36165	0.929772	3.78187	2.52921	1.49527	ENST00000332127
HERPUD2	1.71064	0.470628	1.0346	2.80271	1.42183	2.3622	4.17889	1.21161	0.994808	5.29156	5.61973	0.845431	1.49407	0.952042	2.26452	1.27708	1.77319	HERPUD2
IFT80	1.43905	1.03214	1.13024	3.31268	1.99987	2.8717	3.87956	1.85376	1.72746	7.25528	5.615	1.2941	1.99941	0.93105	2.72387	1.58791	1.71538	IFT80
MGC16385	1.98222	0.787896	1.2976	3.06402	1.99322	1.97777	4.56626	1.95069	1.91471	8.60441	5.615	1.3868	2.3473	0.914304	2.88368	2.1703	1.3287	MGC16385
WDR32	1.66479	1.24392	1.30847	3.48127	1.70753	2.94581	3.27503	1.62355	2.0692	6.7756	5.60553	1.23848	1.95181	0.906323	2.68392	2.09832	1.27908	WDR32
NDUFV3	2.29613	0.591531	1.28673	3.5487	2.64434	2.68643	3.26329	2.25359	2.46244	6.35587	5.59606	1.2941	1.66252	0.922743	2.76475	1.89916	1.45578	NDUFV3
PMS2	1.44611	0.483611	1.31716	2.76478	1.88027	2.31126	2.58246	1.36003	1.53083	5.47144	5.59606	0.836161	1.45012	0.901278	2.2331	1.58376	1.41	PMS2
FLJ22709	1.88699	1.10354	1.06069	4.20618	1.61119	3.06623	3.88543	2.25056	2.37818	5.31405	5.57712	1.524	2.60729	0.928092	2.8055	1.61305	1.73925	FLJ22709
DDX19B	1.60483	0.793576	0.991132	2.72264	1.46834	2.3622	2.92288	2.01733	1.91939	4.94678	5.57712	1.03454	2.07998	0.912931	2.3416	1.97842	1.18357	DDX19B
LOC388494	1.75649	1.25122	2.84081	4.41691	2.89017	4.04817	5.45252	2.52014	1.91003	5.42647	5.57239	1.29039	2.09462	0.919079	3.19003	1.90066	1.67838	LOC388494
SCRN2	2.68059	0.899062	1.79534	4.1556	3.07621	3.60352	6.26834	4.51324	2.57948	5.80123	5.56292	2.17291	3.2225	0.939544	3.56392	2.67393	1.33284	SCRN2
C16orf68	2.28555	0.840639	1.33238	3.82265	2.06963	3.20056	4.61909	3.93772	2.57246	5.54639	5.55819	1.34972	2.62927	0.947678	3.05879	2.40704	1.27077	C16orf68
THC2315330	1.59072	0.320514	2.22787	2.57934	3.27885	3.08013	5.28818	1.64476	1.83513	7.98981	5.53925	1.016	1.40252	0.921798	2.90716	1.18182	2.45991	THC2315330
RPS6KC1	1.81645	0.687279	0.917232	3.68357	1.16936	3.01065	3.83848	1.30854	2.02239	8.44701	5.53925	1.27742	2.79039	0.911369	2.80831	1.23614	2.27184	RPS6KC1
STXBP5	1.36851	0.783839	1.03895	3.59085	1.38197	2.54748	2.7468	1.17526	1.69469	5.79373	5.53925	0.685986	2.21181	0.901358	2.3507	1.09998	2.13705	STXBP5
ELOVL1	3.22729	1.11084	2.56042	4.34948	2.46163	4.73367	4.74821	4.36179	1.52615	6.11602	5.53925	1.85031	2.84166	0.922508	3.49436	2.60279	1.34255	ELOVL1
AA807922	1.03696	0.688091	2.47348	3.33797	1.50156	2.566	5.81641	2.71097	1.2874	6.19098	5.52031	1.1773	1.77237	0.917593	2.77537	1.29749	2.13903	AA807922
DCAKD	2.14447	0.944502	2.27352	4.59392	4.47811	3.31635	5.88684	2.91392	2.6497	7.59256	5.52031	1.90778	1.97012	0.918361	3.55324	2.08228	1.70642	DCAKD
ALDH1B1	2.30672	1.62772	1.5606	3.24525	3.7539	4.52987	7.63587	2.99267	2.40627	7.01544	5.52031	1.44984	2.51575	0.920336	3.58155	4.19766	0.853226	ALDH1B1
BCL2	1.04755	0.371634	1.28456	2.81536	1.61119	1.82492	3.70936	1.39941	1.91471	7.48014	5.4919	1.04381	1.7504	0.909561	2.44192	0.869095	2.80972	BCL2
CACNB3	2.02102	0.770045	1.60407	5.13761	3.34861	4.11765	4.91842	2.82607	1.61978	6.85055	5.4919	1.16061	2.33631	0.94895	3.24636	1.84312	1.76134	CACNB3
MZF1	2.89927	0.769233	2.69518	4.3284	2.80712	3.95553	6.5618	4.40419	2.68715	5.33653	5.4919	1.95599	3.20053	0.922684	3.62253	2.575	1.40681	MZF1
OR7E156P	1.91168	0.687279	1.95183	3.38012	1.19926	3.89532	5.62273	2.69886	2.88846	6.26593	5.47297	1.49434	3.66925	0.943922	3.16446	1.85044	1.71011	OR7E156P
ARMC7	2.15152	0.849565	1.76926	4.17246	2.41844	3.19592	3.80326	2.8079	2.50458	4.63199	5.47297	1.17174	2.02139	0.923599	2.84392	1.90497	1.49289	ARMC7
ENST00000284811	2.40195	0.85849	1.44323	2.91651	1.54143	2.62158	3.51567	2.1506	1.88194	4.84185	5.47297	0.880657	1.99209	0.94421	2.50146	2.32964	1.07375	ENST00000284811
ENST00000375180	2.89221	0.635348	1.39541	5.58436	2.51811	5.60445	5.86923	1.47816	1.73682	7.48014	5.4635	1.21438	2.84898	0.932718	3.44008	1.76845	1.94525	ENST00000375180
BCL2	1.09692	0.35216	1.24326	2.67206	1.61451	1.71376	3.70349	1.27825	1.98025	7.06041	5.45876	0.97892	1.65519	0.912504	2.36984	0.834036	2.84141	BCL2
BBS1	1.31208	0.441417	0.799861	2.87858	1.16936	2.86244	2.65876	1.37517	1.91471	5.92865	5.43983	1.14949	1.4721	0.903653	2.26173	1.32442	1.70771	BBS1
CCRK	2.09862	0.804125	0.843332	4.30311	1.72746	2.73275	3.32199	1.79924	1.161	6.13851	5.43509	1.82064	1.65153	0.90194	2.60288	1.87484	1.38832	CCRK
A_24_P418590	2.6559	0.834959	2.08877	4.66979	3.47153	3.0616	4.01456	1.76895	3.02422	7.09039	5.43509	1.64266	3.20419	0.912823	3.30481	2.73156	1.20986	A_24_P418590
PYCR2	3.91154	0.91529	2.04747	3.84794	3.13268	3.73784	4.71886	3.21076	1.85151	5.36651	5.43509	1.8466	2.35828	0.947056	3.26003	2.70494	1.20521	PYCR2
UEVLD	1.56955	1.35265	1.57364	3.38012	1.60122	2.65864	3.25742	1.39941	2.11133	5.57638	5.42089	1.23107	2.44617	0.900869	2.58296	2.14034	1.2068	UEVLD
BCL2	0.966422	0.378125	1.42584	3.12302	1.71417	1.84345	3.61545	1.33277	1.94046	7.62255	5.41615	0.990044	1.61857	0.901314	2.46054	0.867242	2.8372	BCL2
CCDC96	1.77765	0.707565	1.6345	3.4897	1.94671	2.8717	2.60594	1.78712	1.67128	5.42647	5.41142	1.34231	2.21913	0.903179	2.53011	1.20001	2.10841	CCDC96
ARID1B	2.38431	1.82084	1.7823	3.99123	2.71743	3.02455	4.76582	2.08396	2.7012	6.88802	5.40195	1.71126	2.97349	0.943598	3.24972	2.38064	1.36506	ARID1B
ALDH16A1	3.56941	0.954239	2.79734	4.99852	2.78387	3.92774	5.1884	3.60453	2.04579	5.00675	5.38775	2.57893	3.70587	0.910661	3.5807	2.30596	1.55281	ALDH16A1
EHMT2	2.56419	1.04836	1.86055	3.65828	2.40516	3.27003	4.24933	2.69886	2.54203	4.53455	5.38775	2.56596	2.48645	0.932636	3.02088	2.67517	1.12923	EHMT2
KCTD2	1.40378	0.415451	0.969397	2.68892	1.2059	1.75081	3.27503	2.06882	1.63851	5.05172	5.37828	0.73419	1.57463	0.930545	2.1658	1.31892	1.6421	KCTD2
NBR2	1.89757	0.731908	1.86924	2.43604	2.22577	2.6679	3.94412	2.34446	2.76908	4.25723	5.37828	1.44242	2.578	0.913194	2.65708	2.02668	1.31105	NBR2
ENST00000278949	2.92748	1.17819	2.00835	5.90467	2.6377	5.13201	5.52882	2.61101	4.31162	7.17284	5.37828	1.82435	2.72081	0.901375	3.79509	4.56956	0.830514	ENST00000278949
ENST00000379426	1.12161	0.387862	0.667275	1.72799	0.631187	2.04261	3.15765	0.781487	0.847343	6.3109	5.37354	0.871387	0.926468	0.901754	1.91133	1.88523	1.01384	ENST00000379426
C6orf64	2.84989	1.22201	2.16049	4.04181	3.60773	3.71468	5.96901	2.35961	2.91888	9.8411	5.37354	1.83177	2.65856	0.918123	3.73455	3.7248	1.00262	C6orf64
MGC5242	3.48476	1.321	3.19944	5.26826	3.11607	4.18712	4.2728	2.54438	2.85568	6.91051	5.36881	2.45842	3.21518	0.913531	3.70788	2.5961	1.42825	MGC5242
ZZZ3	1.0934	0.789519	1.62146	3.59085	1.18597	3.21445	4.99472	1.12074	1.83513	8.11722	5.36408	1.23292	2.04336	0.921224	2.78491	1.74228	1.59843	ZZZ3
TTC23	1.25917	0.843885	0.843332	3.61613	1.79058	2.566	3.15765	1.67505	1.38571	5.44896	5.35934	0.69711	1.46111	0.922868	2.31569	1.04047	2.22561	TTC23
NOL6	2.83578	0.80169	1.94749	3.99545	2.48488	2.63548	3.46872	2.73823	1.96153	5.0742	5.34987	1.68715	2.02871	0.92264	2.84686	2.89524	0.983291	NOL6
SERGEF	1.96106	0.778159	1.87359	3.05138	1.52149	2.26494	4.20237	1.93857	2.16751	7.8474	5.3404	1.29039	1.97378	0.915018	2.78547	1.9685	1.41502	SERGEF
ZP3	3.17438	1.26258	2.3735	3.22839	2.17926	4.30755	3.49806	3.46823	1.91237	5.96612	5.3404	1.67232	3.69855	0.90621	3.23706	3.77623	0.857218	ZP3
FRS3	2.01749	1.22201	2.29525	4.56863	2.90346	4.12228	4.68365	2.30205	2.38754	5.33653	5.33093	1.49619	2.55603	0.941309	3.17093	1.97213	1.60787	FRS3
ZNF646	1.72827	0.902307	2.09529	3.65828	2.32543	2.83465	4.54279	2.41716	2.07154	5.00675	5.3262	1.52771	2.31068	0.95671	2.8267	1.90165	1.48645	ZNF646
ENST00000383097	1.43905	0.605325	1.03895	3.17781	0.936815	1.9685	6.90809	1.4721	1.53083	7.74996	5.312	0.632219	2.29969	0.928691	2.6978	0.606288	4.44969	ENST00000383097
LYSMD1	1.58366	0.561508	1.09111	2.84907	1.21587	2.92728	2.68811	1.46604	1.58233	6.0036	5.312	1.20882	1.17548	0.902533	2.28191	1.54655	1.47549	LYSMD1
RNF36	1.56603	0.623176	1.8975	2.95444	1.42848	2.49653	3.46285	1.83558	1.92876	5.63634	5.30253	1.0642	1.80899	0.935492	2.46195	0.848754	2.90067	RNF36
C9orf91	1.60835	0.493348	1.05199	3.05559	1.5381	2.06577	2.45921	1.48725	1.44657	5.13416	5.29779	1.10128	1.68815	0.90172	2.18674	0.985836	2.21815	C9orf91
ACTR8	1.53781	0.681599	1.16719	2.89965	1.26902	2.72348	3.09896	1.55692	1.96387	6.83556	5.29306	0.98819	1.8566	0.917076	2.45168	1.7747	1.38146	ACTR8
SNX11	1.56603	0.678353	1.20631	2.24217	1.24244	2.03798	3.59197	1.92646	1.90769	5.03673	5.28832	1.1087	1.88223	0.93176	2.2858	1.42284	1.60651	SNX11
AF290475	2.24323	1.56606	3.06468	4.80044	2.81044	4.07596	4.1202	2.81699	1.6783	5.80123	5.28832	1.92076	3.26644	0.902586	3.34254	3.48362	0.959503	AF290475
BRF1	3.10031	1.04512	1.68666	5.36098	3.85356	3.6591	6.47963	3.61665	3.07571	6.34088	5.26465	2.52331	2.87095	0.930202	3.75981	2.94002	1.27884	BRF1
PIWIL4	1.7706	0.605325	1.46931	6.01846	2.45166	3.2793	4.66017	1.69322	1.92876	7.40519	5.26465	1.05308	1.80899	0.905486	3.03144	3.38206	0.896329	PIWIL4
SRGAP1	2.40547	0.491725	1.47366	5.55907	2.05302	5.03011	4.47823	2.46562	2.2471	7.74247	5.25992	0.98819	2.55603	0.928885	3.28851	1.45522	2.2598	SRGAP1
ZNF572	2.38431	0.553394	1.48018	2.87015	2.82705	3.19592	5.32926	2.08094	2.42499	6.67066	5.25518	1.75019	1.01802	0.935564	2.91079	3.31562	0.877901	ZNF572
DYNC2H1	0.804176	0.120091	0.421666	1.79542	0.465085	1.52385	2.7468	0.548252	1.13759	5.05172	5.24572	0.515416	1.57097	0.905477	1.68821	0.528872	3.1921	DYNC2H1
MIZF	1.7706	0.569622	1.43888	3.13567	1.35539	2.79759	3.09309	2.41413	2.33136	4.52706	5.23151	1.0846	1.49407	0.910222	2.40335	2.14903	1.11834	MIZF
SFXN5	2.31024	1.14817	2.56477	3.91959	3.04963	3.6591	3.96173	2.714	1.98728	6.02608	5.22204	1.86328	2.30335	0.945983	3.13302	2.27013	1.38011	SFXN5
BCL2	1.00522	0.35216	1.31282	2.75635	1.68427	1.60259	3.52741	1.41758	1.68298	7.09039	5.20784	0.897343	1.53069	0.908713	2.3129	0.779925	2.96554	BCL2
BTN2A3	1.41084	0.655633	1.38237	3.19046	1.50156	2.49189	3.32199	1.52057	1.37635	4.48209	5.20784	0.867679	1.41351	0.928057	2.21714	1.16194	1.90813	BTN2A3
RMND5A	2.18679	1.15223	2.6365	3.92801	2.15268	2.75591	4.09672	1.50845	2.32902	5.93614	5.20784	1.37197	1.83829	0.912005	2.85389	3.07028	0.929522	RMND5A
ZNF658	1.14983	0.626422	0.573813	1.6437	1.01987	1.91755	3.19873	1.4509	1.38103	5.80123	5.1889	0.815767	1.08027	0.908371	1.98831	1.25411	1.58544	ZNF658
THC2406285	1.73885	1.27881	2.46914	5.49585	2.63105	4.40019	5.36448	3.63482	1.94748	6.25843	5.17943	1.0642	2.40955	0.908179	3.37479	1.71997	1.96213	THC2406285
THC2314369	3.26961	0.740022	1.68014	3.96173	3.51472	5.1598	4.8832	2.12637	3.17871	8.80678	5.17943	1.56108	2.75377	0.922739	3.60118	2.03245	1.77184	THC2314369
POMT2	2.17269	0.970467	1.13459	4.03759	3.30211	3.66836	3.31025	2.47774	2.14879	6.58072	5.1747	1.76873	2.34364	0.914468	3.00695	1.79089	1.67903	POMT2
TAS1R1	1.02991	0.563131	1.66058	2.99659	1.54143	2.43168	3.79739	1.88708	1.13759	4.28721	5.1605	0.689694	1.34027	0.924811	2.19408	1.02262	2.14555	TAS1R1
PLA2G6	1.91168	0.728662	2.11268	4.48013	2.31878	3.4553	4.81277	2.38687	2.03175	4.85684	5.15103	1.54996	2.18617	0.941077	2.92174	1.47376	1.98251	PLA2G6
OR7E156P	1.67889	0.658879	1.81708	2.93337	1.16271	3.6591	4.84799	2.67159	2.8393	6.29591	5.14156	1.19955	3.15658	0.9443	2.92789	1.71873	1.70351	OR7E156P
ITCH	3.06151	0.98345	1.64537	4.73722	2.26563	4.31681	5.08276	2.23542	2.39222	6.91051	5.14156	1.6612	2.68786	0.965143	3.31704	3.06044	1.08385	ITCH
FNTB	1.49549	0.769233	0.891149	3.9828	1.59458	2.37147	3.56262	1.70231	2.04111	4.93179	5.12262	1.08645	1.39153	0.915449	2.38024	1.56537	1.52057	FNTB
C1QTNF2	1.51665	0.376502	0.810729	2.62992	1.22251	2.8717	3.62719	1.357	1.88662	6.80558	5.09421	1.13651	3.16025	0.931545	2.49964	0.541916	4.61261	C1QTNF2
BCL2	0.938205	0.316457	1.18675	2.57934	1.37865	1.49143	3.47459	1.11468	1.65489	6.20597	5.09421	0.838015	1.58195	0.917624	2.1427	0.773557	2.76993	BCL2
VPS11	1.72827	0.425999	1.52365	4.11346	1.31553	2.63085	3.69762	2.64736	2.02239	4.24224	5.09421	0.99746	2.1166	0.911578	2.50428	1.91127	1.31027	VPS11
SNTB1	1.6542	1.12951	1.17371	3.37169	1.52814	2.40852	3.75631	1.70231	1.92642	5.90616	5.09421	0.661883	1.60393	0.938258	2.45515	2.60097	0.943939	SNTB1
ENST00000320159	2.29261	0.692959	1.6345	2.52876	1.68427	2.65864	3.58023	2.09608	2.07154	5.11917	5.08948	1.37753	2.91856	0.953523	2.59572	2.33695	1.11073	ENST00000320159
ZC3H6	1.29091	0.763553	1.78882	3.64985	3.29214	4.32608	4.44301	1.36609	1.5004	5.52391	5.06581	1.07904	1.78336	0.909015	2.75946	1.45871	1.89172	ZC3H6
ZNF278	1.84114	1.40702	1.4041	4.5012	2.4118	4.1686	4.37258	1.79621	2.68949	6.49828	5.06581	1.86699	1.58562	0.901722	3.04683	2.11473	1.44077	ZNF278
LOC647195	3.47065	1.37131	2.86472	3.21153	2.99648	3.19592	3.65066	2.51408	2.72929	5.59137	5.06581	2.12285	2.67321	0.920853	3.18907	2.9791	1.07048	LOC647195
A_24_P725365	1.60835	0.555016	1.41932	2.71421	1.86366	2.24178	3.5098	2.11123	1.3506	5.50142	5.06107	1.45911	1.55632	0.943276	2.38091	1.73005	1.37621	A_24_P725365
ZNF187	1.20979	0.598833	1.13459	4.66979	1.64441	2.91802	3.69175	1.22069	1.58467	5.82371	5.05634	0.817621	1.54533	0.913443	2.45504	1.19503	2.05437	ZNF187
ATXN7L3	1.94695	0.770856	1.7084	3.59928	1.82048	2.7698	3.18112	2.07488	1.62446	5.15665	5.05634	1.26815	1.75773	0.937203	2.51808	1.79527	1.40262	ATXN7L3
BF149382	2.51834	1.06865	3.17553	5.50428	3.34197	4.28902	6.07466	3.54395	2.61693	5.80123	5.0516	1.5722	2.68786	0.910029	3.63433	2.48331	1.4635	BF149382
MINK1	1.63304	0.798445	1.53017	3.00502	1.71417	2.38073	4.56626	2.38081	1.66894	5.73377	5.04687	0.860263	1.63322	0.962497	2.53475	1.5936	1.59058	MINK1
NPR2	1.36146	0.32944	0.591202	3.41383	2.39187	2.44558	3.26329	1.49331	1.58233	4.95428	5.02793	0.763854	1.7797	0.943474	2.26139	0.995565	2.27146	NPR2
ENST00000376347	1.66831	0.582605	1.18458	2.53719	2.01316	2.03798	3.43937	1.14497	1.47232	7.3902	5.02793	1.31079	1.79801	0.902377	2.43134	1.72998	1.40541	ENST00000376347
DNAJC4	1.88347	0.855245	2.61259	4.43377	2.38522	3.62205	5.51121	2.62616	1.98494	4.52706	5.009	1.61299	2.45716	0.909516	3.04006	1.64894	1.84365	DNAJC4
RTBDN	1.03696	0.675108	1.43888	2.95023	1.24244	2.02872	4.77756	2.52014	1.59872	4.05486	5.009	0.882511	1.45012	0.900095	2.28194	1.41448	1.61328	RTBDN
PPP2R5A	1.79881	1.31614	2.09529	3.692	2.27892	2.93654	4.03216	1.78712	2.28923	5.71129	4.99953	1.44242	2.93687	0.944646	2.87049	2.83698	1.01181	PPP2R5A
IL11RA	1.29797	0.331062	0.769431	3.36326	1.51485	2.88096	3.38068	1.97492	1.22186	4.20477	4.99006	0.678569	1.45745	0.941172	2.15891	1.07305	2.01193	IL11RA
A_24_P811014	0.878245	0.447908	1.0346	2.52876	1.26237	1.71839	4.02629	1.69625	1.69703	5.09669	4.99006	1.00117	1.27069	0.932058	2.1268	1.14918	1.85071	A_24_P811014
NBPF11	1.73533	0.308342	1.05634	3.38433	1.53478	2.25104	2.51203	1.20252	1.34826	6.82057	4.97585	0.691548	1.45745	0.902292	2.25218	1.00871	2.23275	NBPF11
FRMD4A	1.45316	0.303474	0.93462	4.27783	1.66102	3.03844	3.09309	2.08699	2.05984	4.51207	4.94745	1.30523	2.40955	0.901745	2.4679	0.686986	3.59236	FRMD4A
CTBP1	1.96812	0.840639	2.4474	3.79315	2.43838	3.23298	4.39019	2.62919	1.50743	4.55704	4.92378	1.56108	2.16054	0.939158	2.80384	1.89596	1.47885	CTBP1
BC033983	1.23448	0.816296	1.87359	3.32533	1.6876	2.90412	5.04167	2.47774	2.23071	6.95548	4.91431	1.48507	1.9335	0.938981	2.83691	2.22614	1.27437	BC033983
FANCC	2.71233	1.50601	1.79099	3.30425	1.91017	2.67717	4.55453	3.12595	2.60523	6.78309	4.91431	2.28415	3.11264	0.926711	3.17545	2.53988	1.25023	FANCC
ZYG11BL	2.69117	0.765988	1.24761	3.5487	2.69085	3.09403	4.15542	2.31114	1.81172	5.68131	4.90957	1.13466	2.54504	0.985713	2.8144	1.83404	1.53454	ZYG11BL
TTC31	1.25564	0.396788	1.24761	2.41497	1.29892	1.92682	2.6705	1.4721	1.47934	5.48643	4.90484	1.08089	1.289	0.910038	2.07107	1.20286	1.72179	TTC31
TAOK2	1.36498	0.463325	0.919405	2.45712	2.0796	2.10283	2.48269	1.79015	1.69469	4.52706	4.9001	1.016	1.86026	0.91349	2.12755	1.08889	1.95387	TAOK2
UNC93B1	2.33493	0.493348	2.55173	4.02074	2.6377	3.69616	4.54279	2.85333	3.02656	5.14166	4.89537	1.95784	2.31068	0.945447	3.11253	2.56753	1.21226	UNC93B1
CLK2	1.21332	0.443039	1.12806	2.21688	1.15607	2.15377	2.31835	1.148	1.30612	4.58702	4.8859	0.904759	1.38787	0.901509	1.91147	1.13974	1.67712	CLK2
TJAP1	1.84819	0.769233	1.66058	4.69086	2.78387	3.60815	4.66017	2.28994	2.9774	5.74127	4.87643	1.18286	2.18983	0.93977	3.02145	2.07925	1.45315	TJAP1
BX538248	1.34735	0.29536	0.765084	2.84065	1.46834	1.81566	2.69985	1.00563	1.15866	5.0817	4.86696	0.708234	1.66984	0.931569	1.97872	0.943337	2.09757	BX538248
LASS5	1.42494	0.311588	0.699878	2.30961	0.970035	1.71839	2.38878	1.22675	1.76491	4.99176	4.86696	0.630365	1.34393	0.907735	1.89599	1.05404	1.79879	LASS5
CNTROB	2.63826	0.582605	1.2563	3.57399	2.23573	2.83465	3.36307	2.30205	2.17453	6.98546	4.85749	1.60372	2.32899	0.932425	2.82591	1.9246	1.46831	CNTROB
SLC27A3	2.09509	1.00698	1.7084	4.4422	2.63105	4.19639	5.50534	2.73217	1.79768	4.85684	4.84803	1.31264	3.39827	0.933733	3.11778	1.66435	1.87327	SLC27A3
THC2440782	1.66479	1.08244	1.50843	3.84372	2.0796	3.71468	4.41366	2.0355	1.66191	3.845	4.84803	1.54254	2.7318	0.904127	2.69016	1.68788	1.59382	THC2440782
WDR54	1.98222	0.686468	1.36063	2.55405	1.5979	1.94071	3.9676	1.93857	2.32434	5.32154	4.84803	1.57591	2.18983	0.942022	2.48368	1.59989	1.55241	WDR54
CTGLF1	1.75296	0.441417	1.5519	2.46976	3.4516	2.50579	3.55676	1.99309	1.77895	6.35587	4.83382	0.986336	1.7504	0.916318	2.57144	1.34067	1.91802	CTGLF1
CCDC57	1.72475	1.24635	1.8236	2.67628	2.33872	3.08939	4.18476	2.9745	1.81874	4.53455	4.82909	1.16061	2.22279	0.948404	2.66339	1.94157	1.37178	CCDC57
THC2268988	0.98053	0.31808	0.843332	2.96708	0.757425	2.32515	2.5179	1.03592	1.10482	5.44146	4.81488	0.634073	1.59294	0.917553	1.94874	0.789241	2.46913	THC2268988
LOC151534	1.55192	0.670239	1.49974	3.02187	1.27566	2.26957	3.02266	1.46604	1.38571	4.58702	4.81488	1.03269	1.87491	0.933466	2.19022	1.22966	1.78116	LOC151534
THC2439773	1.69653	0.747325	1.13893	2.97551	1.70088	3.39972	2.84071	1.4721	1.17738	5.74127	4.81015	0.856555	1.66252	0.928763	2.32458	1.54868	1.50101	THC2439773
ATPAF2	2.28555	0.611816	1.61711	3.56134	2.34536	3.11255	4.43714	2.93209	2.05048	5.8462	4.80542	1.41647	2.07998	0.984011	2.85396	2.0953	1.36208	ATPAF2
CD2BP2	1.25212	0.592342	1.17588	2.49926	1.18597	1.8805	2.40639	1.64779	1.44657	4.10733	4.78174	0.871387	1.73209	0.901569	1.96764	1.43991	1.36651	CD2BP2
NOB1	2.68764	1.14249	1.33455	3.24103	2.31214	2.79759	3.33372	2.98055	2.45308	4.34717	4.77228	1.66491	2.46814	0.934536	2.73348	2.76689	0.987925	NOB1
SMCR7	1.92579	0.472251	1.28239	2.94601	1.67763	3.43678	3.88543	2.43533	1.90301	6.08604	4.76281	1.27	2.0104	0.972734	2.62261	1.97115	1.3305	SMCR7
VPS39	1.68948	0.494971	1.29977	3.4054	2.4417	2.86244	3.46872	2.29297	1.9943	5.77125	4.74387	0.823183	1.50872	0.954094	2.52283	1.28072	1.96985	VPS39
PLEKHA4	1.55545	0.447097	0.886802	3.83951	1.15275	2.37147	4.86559	2.05973	0.777121	4.96177	4.73913	1.2218	1.97012	0.943079	2.37295	1.17655	2.01687	PLEKHA4
THC2340670	1.0158	0.386239	2.19092	2.47819	1.61119	2.42705	4.01456	1.26916	1.78363	5.36651	4.7344	0.813913	1.67716	0.931655	2.2899	1.49125	1.53556	THC2340670
AK093691	1.05107	0.281565	0.875935	2.13681	1.62115	2.44558	2.47682	1.11771	1.09312	3.74756	4.71546	0.52654	1.40984	0.918109	1.80763	0.975447	1.85313	AK093691
FARS2	1.80587	0.583416	1.56929	3.06402	1.94007	2.98286	3.71522	1.99612	1.73682	3.74007	4.71546	1.46096	1.99941	0.945672	2.40843	2.17019	1.10978	FARS2
TIAM1	1.432	0.869039	2.28656	3.50655	1.86699	2.57527	4.41366	2.48077	1.52615	4.97677	4.71073	1.11797	2.04336	0.942526	2.60045	1.36199	1.9093	TIAM1
ZNF304	0.606659	0.121714	0.469484	2.37704	0.511594	1.32932	2.41812	0.696674	0.947994	4.79688	4.70599	0.381927	1.20111	0.909967	1.58189	0.598271	2.64409	ZNF304
OR7E24	1.72827	0.670239	1.76491	2.84486	1.01654	3.24687	4.08499	2.22027	2.3735	5.33653	4.70599	1.32006	3.51545	0.928299	2.67911	1.55106	1.72728	OR7E24
ACAD10	2.71586	0.590719	2.09963	4.21039	2.90346	4.01575	6.09226	3.98922	2.15581	4.88682	4.70599	1.55366	2.09462	0.904749	3.23186	2.29969	1.40535	ACAD10
BX457454	2.43369	1.49303	1.53017	3.88165	3.11939	3.00602	4.4254	2.76852	1.83045	6.62569	4.70599	1.20511	1.97012	0.941185	2.99963	2.48166	1.20872	BX457454
SPATA7	1.00169	0.510388	0.517301	2.75635	0.89695	2.06577	2.98744	0.963228	1.4255	6.56573	4.69652	0.927007	1.42083	0.908148	2.05652	1.11219	1.84906	SPATA7
GOLPH3L	1.29444	0.855245	1.20849	2.77321	1.09627	2.0843	3.06961	1.775	1.64319	5.09669	4.69179	1.03083	1.55266	0.925899	2.16706	2.02073	1.07241	GOLPH3L
RBMS2	1.57308	0.511199	0.89767	2.75635	1.25905	1.90829	2.77028	1.49331	1.98728	5.96612	4.68706	0.886219	1.77237	0.916497	2.18987	1.01142	2.16514	RBMS2
ENST00000301038	1.57308	0.753005	1.52582	2.82379	1.7341	2.15841	2.81723	1.56903	1.70873	4.72193	4.68706	1.20511	2.3949	0.927663	2.28248	1.75494	1.3006	ENST00000301038
LOC390595	1.6013	0.641839	1.97792	3.29582	2.73072	3.23298	3.6624	1.81741	1.92642	6.27342	4.68232	1.18657	1.9042	0.941128	2.68718	1.06399	2.52556	LOC390595
THC2280176	1.08634	0.535542	0.984611	2.28432	1.92346	1.93608	3.27503	1.81135	1.161	5.87618	4.67285	1.02712	1.3183	0.928947	2.14555	1.4115	1.52005	THC2280176
IL16	0.927624	0.155794	1.04547	1.89236	1.05309	1.17647	3.29851	1.59932	1.26867	4.07735	4.65865	0.685986	1.3183	0.920552	1.78135	0.39042	4.56266	IL16
C11orf60	1.61893	0.319702	1.14328	3.97859	1.01654	2.43631	4.46062	2.12637	1.65723	4.07735	4.65865	1.00117	1.79068	0.923904	2.32965	1.56893	1.48486	C11orf60
ZNF658	2.38784	1.17657	1.30847	3.95752	2.94665	4.21028	4.77756	1.80227	2.09729	5.16414	4.64918	1.37939	1.95913	0.937315	2.90894	1.9718	1.47527	ZNF658
ENST00000360201	1.31913	0.552582	0.595549	2.27167	0.980001	2.64474	2.40639	1.0965	1.20313	5.68131	4.63971	0.867679	1.24139	0.907366	1.96152	1.4167	1.38457	ENST00000360201
PTPN23	1.93637	1.3275	1.96053	4.26097	2.13275	3.14961	3.86196	2.51408	3.05231	5.56139	4.63498	1.76502	2.79771	0.925637	2.99655	2.12425	1.41064	PTPN23
C20orf67	1.72122	0.538788	1.47583	2.96287	1.71417	3.04771	4.33736	2.1506	1.64319	4.21226	4.63024	1.00117	2.10927	0.972808	2.42651	1.43295	1.69337	C20orf67
ZNF256	1.83409	0.996433	1.37802	4.66979	2.09953	3.20056	3.28677	2.09608	1.32017	6.67816	4.63024	0.75273	2.7611	0.907631	2.74644	1.74085	1.57764	ZNF256
MTMR2	1.24153	0.490102	0.83029	3.81422	0.744137	2.24178	3.15178	1.51451	1.90535	5.11168	4.62077	1.37383	1.82364	0.902184	2.22028	1.2477	1.77949	MTMR2
A_24_P195327	2.17269	1.78757	1.39541	3.12724	1.45173	2.96434	3.29851	1.85376	1.63149	5.65133	4.61131	1.30152	2.31068	0.913291	2.58135	2.11559	1.22015	A_24_P195327
KIAA1244	1.77765	1.02078	1.41932	3.65828	1.71417	2.98749	3.59197	2.60496	2.17922	5.75626	4.60184	1.34231	2.49011	0.952152	2.70341	2.1841	1.23777	KIAA1244
AK123481	1.03344	0.32376	0.760737	2.55405	1.26902	2.32978	2.31248	1.24796	1.34358	5.02174	4.5971	0.80835	1.09126	0.916215	1.89948	1.13088	1.67965	AK123481
ENST00000355691	0.775959	0.366765	0.53469	2.20845	0.770713	1.65818	2.87592	1.0541	1.00183	5.16414	4.59237	0.415299	1.03266	0.931393	1.72701	0.789442	2.18763	ENST00000355691
SPINK7	1.81292	0.916102	1.87793	3.93644	1.88027	3.00139	5.70489	3.65905	1.86088	5.19412	4.59237	1.17545	2.22645	0.92343	2.91064	1.82702	1.5931	SPINK7
SLC26A10	1.84114	0.241805	0.647713	3.1441	1.00326	3.79342	4.41366	2.35052	2.11133	5.5389	4.5829	1.07718	2.46814	0.963112	2.55493	0.578688	4.41503	SLC26A10
AU158345	1.5237	0.284	0.75639	2.7985	0.890306	2.61232	3.01679	1.04198	1.40444	5.48643	4.5829	0.635927	1.71378	0.951252	2.0575	0.646681	3.18162	AU158345
FALZ	1.43552	0.506331	1.21283	3.25368	1.68427	2.00093	3.28677	1.357	1.61276	4.59451	4.55449	0.973358	1.91153	0.948387	2.18338	1.21498	1.79706	FALZ
WDR73	1.77765	0.706753	1.25848	2.57513	3.51804	2.60306	3.09896	2.27479	1.46998	5.32904	4.55449	1.11982	1.94815	0.905814	2.47956	1.73833	1.42641	WDR73
HP1BP3	1.32619	0.551771	1.21283	2.54984	1.2657	1.87124	2.5942	1.39638	1.20313	5.03673	4.54502	0.882511	1.71378	0.925619	2.01149	1.14584	1.75547	HP1BP3
CIZ1	2.16563	1.07758	1.58668	3.12724	1.71417	2.52895	2.79376	2.45956	1.53786	5.24659	4.54502	1.90964	2.318	0.910606	2.53928	1.95567	1.29842	CIZ1
ABTB1	1.43905	0.222331	0.986785	3.03452	1.568	2.6679	2.7468	1.57509	1.06269	3.09549	4.52609	0.765708	1.73576	0.902119	1.95586	1.10501	1.76999	ABTB1
ENST00000305402	0.828866	0.275885	0.486872	2.6552	0.631187	1.89903	2.5942	0.869328	1.06737	3.41778	4.52135	0.624803	1.20844	0.900906	1.62156	1.01329	1.60029	ENST00000305402
AF088033	2.40547	0.464137	1.63015	3.23682	1.57465	2.70032	4.56039	2.08094	1.89365	7.98981	4.52135	0.891781	1.80899	0.936409	2.75065	2.33663	1.17719	AF088033
PHYHD1	1.48843	0.417074	0.821596	3.99545	1.01987	3.4692	3.59784	1.89011	1.42784	4.48209	4.51662	0.975212	2.51941	0.924663	2.35544	0.584099	4.03261	PHYHD1
EDEM2	1.78471	0.338365	1.33672	2.24217	1.20922	1.91755	2.73506	1.22372	2.3852	5.09669	4.51662	0.956672	1.69547	0.906477	2.11063	1.61327	1.30829	EDEM2
ZC3H10	2.25028	0.461702	1.16501	3.86901	1.49824	2.49189	2.93462	1.55086	1.47466	4.75191	4.50715	1.16988	1.5966	0.922444	2.28629	1.10345	2.07194	ZC3H10
CDS2	1.12867	0.400034	1.12806	2.54141	1.18597	2.11209	2.98157	1.2419	1.50743	4.60201	4.50715	0.826891	1.55998	0.94738	1.9787	1.21086	1.63413	CDS2
ZNF694	2.13389	0.365142	1.1824	2.64677	1.80054	2.31589	3.86196	1.44787	2.02707	5.71878	4.50715	1.15134	2.02505	0.968802	2.39876	1.63448	1.4676	ZNF694
A_24_P186354	2.49718	1.29017	1.66493	3.56556	2.12943	3.01065	4.17889	3.16835	2.87207	5.11917	4.50241	1.75761	2.69152	0.965024	2.95753	2.95088	1.00225	A_24_P186354
BC021857	2.18679	0.615062	1.43453	4.78779	3.10943	3.6591	3.72696	2.45956	2.84164	5.8537	4.49295	1.57777	2.24843	0.910778	2.99952	1.47991	2.02682	BC021857
ITCH	2.36315	1.00779	1.78447	4.15982	1.70088	3.40435	3.815	2.01733	2.74801	4.52706	4.48821	1.33304	2.0873	0.918401	2.72588	2.49296	1.09343	ITCH
BCL2	0.909989	0.374068	1.27804	2.53719	1.57132	1.65354	3.12243	1.13891	1.52147	6.22096	4.47874	0.863971	1.42815	0.910909	2.08452	0.741607	2.81082	BCL2
LOC400236	1.64362	0.471439	0.832464	2.828	1.36204	1.90829	2.78202	1.16011	1.39975	4.6095	4.47874	0.763854	1.43548	0.941775	1.97502	1.33266	1.48202	LOC400236
WBSCR18	3.60821	1.09056	1.87359	3.9533	2.31546	3.97406	4.73647	2.75035	2.52096	5.0742	4.47874	1.9875	3.8377	0.943709	3.24624	2.66631	1.2175	WBSCR18
SALL2	1.19921	0.173645	0.817249	4.3579	0.823866	3.72395	3.6624	1.49936	1.13525	5.24659	4.46927	0.615533	1.79435	0.921968	2.27066	0.522033	4.34965	SALL2
WDR32	1.76354	0.985073	1.0759	2.51191	1.66102	2.49189	2.60594	1.8689	0.908201	3.56768	4.46454	1.1532	1.48308	0.900119	2.04161	1.57203	1.2987	WDR32
ALS2CL	1.51665	0.498216	1.37802	2.89122	2.73072	2.96434	2.92875	2.60798	1.46529	3.86749	4.4598	0.812059	1.56731	0.903527	2.28368	1.65108	1.38314	ALS2CL
A_24_P914669	0.899407	0.15336	0.39993	2.61306	0.578035	1.73228	2.32422	1.4297	0.814572	3.94244	4.45034	0.537664	1.41351	0.919332	1.63758	0.47888	3.41959	A_24_P914669
CRTC2	2.22207	0.855245	1.62146	4.33683	1.87363	3.24224	3.56849	2.5262	2.16283	5.00675	4.4456	1.50917	2.79771	0.939877	2.78217	1.6301	1.70675	CRTC2
AK096104	1.03696	0.786273	0.599896	2.38968	1.22915	1.78786	2.37117	1.42364	0.93629	4.72193	4.44087	0.604409	0.981397	0.90545	1.79304	1.0519	1.70458	AK096104
AK023682	1.54486	0.598022	1.54756	3.97016	2.22244	2.8717	4.34323	2.09002	2.17219	4.57203	4.44087	1.22736	1.72477	0.944127	2.56348	1.82947	1.40121	AK023682
A_24_P187304	1.91521	0.867416	2.05834	2.81536	2.52143	2.34368	3.05787	1.99915	2.06452	5.68131	4.44087	1.36455	1.52336	0.906424	2.51177	2.17879	1.15283	A_24_P187304
BE044472	1.98928	1.32587	1.84968	2.41918	1.72746	3.54794	4.18476	1.7326	2.16283	5.95863	4.42666	1.45355	3.22616	0.928077	2.76958	1.64072	1.68803	BE044472
BCL2	0.857082	0.320514	1.15849	2.50348	1.4019	1.51922	2.95222	1.0026	1.46295	5.59137	4.42193	0.812059	1.28168	0.91473	1.94504	0.682047	2.85177	BCL2
FIBP	2.33493	0.473874	1.30847	3.22839	1.12949	2.77906	3.90891	2.38384	1.91237	3.55269	4.4172	1.25888	2.05434	0.925717	2.3648	2.01949	1.17099	FIBP
CDC42BPA	1.27681	0.740833	1.0759	3.70885	1.61451	2.69569	2.88766	1.18738	1.71809	6.3109	4.41246	0.914029	2.21913	0.90645	2.36633	1.18934	1.98961	CDC42BPA
THC2434479	1.74591	0.964787	0.75639	3.54449	1.24244	1.95461	3.25156	1.40546	1.52147	6.08604	4.41246	0.787956	3.12729	0.902947	2.3693	1.64193	1.44299	THC2434479
C20orf119	1.20979	0.406525	1.06286	2.20845	1.22251	2.10283	3.62719	1.66293	1.62914	5.77125	4.40299	0.574745	1.11323	0.948841	2.0765	1.39348	1.49015	C20orf119
ENST00000292562	1.45669	0.314022	0.930273	2.41076	1.88692	2.27883	2.8994	1.16314	1.13057	7.48014	4.39352	0.652613	1.37689	0.900772	2.1826	1.33151	1.63919	ENST00000292562
MGC27345	1.88347	0.954239	1.9301	2.88701	2.01316	3.40899	3.56849	1.88708	1.53318	5.93614	4.38405	1.75761	2.0873	0.938875	2.63314	1.97256	1.33489	MGC27345
ENST00000283760	1.41789	0.514445	1.54973	3.27475	2.62773	3.25151	4.31389	1.68413	2.83696	4.4671	4.37932	1.11982	1.72111	0.922927	2.55064	1.38117	1.84673	ENST00000283760
LOC151146	1.65773	0.861736	1.39541	2.63834	1.80054	2.62158	2.78202	1.83558	1.98962	5.73377	4.37459	1.41832	1.60026	0.913734	2.36227	1.59757	1.47866	LOC151146
ZZEF1	1.11103	0.513634	1.2563	3.03452	1.63444	2.51042	2.50616	1.55692	1.20313	3.70259	4.36985	0.852847	1.85294	0.912515	2.00806	1.06521	1.88512	ZZEF1
DNM1	1.48138	0.202857	0.612937	3.69621	0.883662	3.58499	3.19286	2.36263	1.40209	4.95428	4.35565	0.826891	1.94082	0.929961	2.26902	0.759846	2.98616	DNM1
BAT5	1.93637	0.782216	1.3389	2.33489	1.77397	2.22325	3.59197	2.23239	1.71575	6.07105	4.35565	0.999314	1.6259	0.943787	2.3832	2.19531	1.08559	BAT5
A_32_P119165	1.08634	0.592342	0.808555	3.12724	0.903594	2.6679	2.9757	1.37517	1.2125	5.47144	4.34618	0.582161	1.88223	0.938959	2.07934	0.701818	2.96278	A_32_P119165
HPS1	1.88347	0.887702	1.83881	3.60349	2.13275	2.86244	3.5098	1.79318	1.81406	4.75191	4.33671	1.32562	2.54504	0.961465	2.56038	1.20339	2.12765	HPS1
ENAH	1.95401	0.507954	0.880282	3.33375	0.926849	3.05697	2.91114	1.566	1.13759	5.8462	4.33198	0.756438	1.82364	0.935314	2.23329	1.48253	1.50641	ENAH
NSUN6	1.3932	0.505519	1.69536	3.03452	2.77058	2.80686	3.27503	1.43575	1.92174	5.49393	4.32251	1.46096	2.03603	0.927859	2.47323	1.7819	1.38797	NSUN6
A_24_P878366	1.38967	0.567999	1.52582	3.3464	1.88027	3.13108	4.03803	1.89011	1.10716	3.89747	4.31777	0.78981	1.72843	0.942036	2.27769	1.1045	2.06219	A_24_P878366
ZNF690	1.48138	1.11166	1.19762	2.9418	2.31878	2.19083	2.55899	1.54783	1.75086	4.53455	4.31777	0.889927	1.89688	0.907768	2.21068	1.53404	1.44108	ZNF690
THC2408099	0.797122	0.167965	0.530343	2.13259	0.617899	1.36174	2.27726	1.0329	0.866068	4.36216	4.28937	0.511708	1.42083	0.922183	1.56677	0.487328	3.21501	THC2408099
CDC42SE1	2.90279	0.933953	1.97357	4.24832	1.81383	3.35804	3.33372	2.07791	2.74333	5.21661	4.28937	1.46282	2.65856	0.911534	2.84714	1.70711	1.66781	CDC42SE1
CREBL1	1.28386	0.555016	1.3389	2.31382	1.4617	2.1723	3.08722	1.40849	1.26399	5.59137	4.2799	1.02712	1.48674	0.937524	2.09773	1.32384	1.58458	CREBL1
DDX56	1.68595	0.499839	1.71275	2.23374	1.94339	2.41779	2.88766	2.47471	2.05048	4.49708	4.2799	1.07904	1.73576	0.938258	2.26908	2.07699	1.09249	DDX56
BX448200	2.21501	0.339177	1.33238	2.89122	2.76061	2.76054	4.43714	1.85376	1.93344	5.80123	4.27043	1.29039	3.20785	0.968542	2.69948	1.47397	1.83144	BX448200
BE535679	1.46374	0.532296	0.995479	2.60463	1.4617	2.65864	2.8994	1.12679	1.64319	4.67696	4.26096	0.897343	2.32166	0.951567	2.11868	1.31361	1.61286	BE535679
IFT122	2.19738	0.986696	1.04764	2.52034	1.86366	2.566	3.22808	2.55043	2.10899	5.12667	4.25623	1.64637	1.84561	0.942658	2.45724	1.75387	1.40103	IFT122
BC092421	1.6013	0.546902	1.68449	2.56248	2.18258	2.98286	4.22585	1.59023	2.86505	5.18663	4.25149	1.44242	2.40223	0.944196	2.57881	1.40204	1.83932	BC092421
CYB5D2	1.63657	0.288868	0.930273	2.69735	1.17932	2.11672	2.22444	1.26007	0.96672	3.5377	4.25149	0.745314	1.6259	0.918753	1.80467	1.0846	1.6639	CYB5D2
RERE	1.19568	0.597211	1.07807	1.85864	1.27566	1.35248	2.93462	1.47513	1.30847	5.65133	4.24676	0.689694	1.36224	0.909395	1.92508	1.11254	1.73035	RERE
TMEM86B	1.76354	0.973713	1.80186	2.87436	2.03973	2.35294	3.21634	2.48379	1.51211	4.83436	4.24202	1.26258	2.25575	0.956703	2.43178	1.13521	2.14215	TMEM86B
SH3BP2	1.67184	0.590719	1.43019	3.06402	2.58455	2.65401	3.01679	2.11425	2.01536	3.95743	4.24202	0.927007	1.70646	0.935771	2.30574	1.37737	1.67402	SH3BP2
NFX1	1.75649	0.723793	1.65406	3.17781	1.99322	2.63548	2.84071	1.76592	1.37635	3.63514	4.23729	0.956672	1.55998	0.921859	2.17792	1.4897	1.46199	NFX1
ENST00000330692	1.03696	0.267771	0.502087	2.84065	0.558102	2.01945	2.07771	0.799661	0.830957	4.66946	4.23255	0.485752	1.20844	0.908357	1.65612	0.532801	3.10833	ENST00000330692
AK095583	1.10751	0.207725	0.617284	1.89657	1.0697	1.54701	1.71382	1.08439	0.704558	4.04737	4.23255	0.567329	1.22308	0.900225	1.53992	0.81221	1.89596	AK095583
SMG1	1.15336	0.623176	1.26717	2.74792	2.27892	2.57527	2.88766	1.32368	2.03175	5.81622	4.23255	0.949256	1.94082	0.917264	2.29444	1.6403	1.39879	SMG1
TMEM26	1.07223	0.252354	0.502087	2.71421	0.677696	2.4641	2.87006	0.899618	1.6268	5.09669	4.22782	1.02712	1.74308	0.930202	1.93645	0.389802	4.96779	TMEM26
C1orf26	0.857082	0.366765	0.699878	1.89657	0.910239	1.17184	2.47682	0.742109	0.814572	5.35152	4.22308	0.585869	0.974074	0.9001	1.6208	0.894023	1.81293	C1orf26
DOM3Z	1.7706	0.863359	1.56929	3.30425	1.71085	2.51969	3.56849	2.27782	1.60106	4.75191	4.20415	1.55366	2.13124	0.966828	2.44818	1.9833	1.2344	DOM3Z
PTPN6	2.23265	0.768422	2.46044	4.09238	2.74733	3.10329	3.53328	2.53832	2.73397	5.27657	4.19941	1.85031	2.28871	0.920395	2.90962	1.6474	1.76619	PTPN6
MKS1	1.4849	0.480365	0.849852	1.8165	1.72082	1.79713	2.74093	1.44484	1.66894	5.10418	4.19941	0.902905	1.25238	0.925543	1.9587	1.69757	1.15382	MKS1
NSD1	1.28739	0.869039	1.09981	2.80693	1.41187	2.22325	2.55312	1.76289	2.21667	4.3022	4.18994	1.29781	2.21913	0.904312	2.17231	1.25832	1.72636	NSD1
RPS6KA4	1.94343	0.73353	1.76274	3.751	2.70746	3.23298	3.9676	2.67159	2.04579	3.50772	4.18521	1.80396	2.7318	0.90137	2.69575	2.20724	1.22132	RPS6KA4
A_24_P267686	1.42494	0.431679	1.32586	2.96287	1.46834	3.01992	4.2728	2.04156	1.87024	3.61265	4.17574	0.927007	1.77237	0.941446	2.25431	1.14788	1.96389	A_24_P267686
A_32_P177300	1.22037	0.359462	1.1172	3.24525	1.91349	2.49189	2.51203	1.47816	1.34826	5.27657	4.17574	0.723066	1.01802	0.915827	2.06765	1.3651	1.51466	A_32_P177300
UNC13B	1.8623	0.687279	1.26934	3.12724	2.70414	1.76934	3.22808	1.79621	1.57999	4.67696	4.17574	1.14207	1.35858	0.920043	2.25979	2.4211	0.933374	UNC13B
SUHW3	2.69822	0.76761	1.58233	3.21996	1.65438	2.96434	3.31025	1.66293	1.79768	5.86119	4.17101	1.3182	1.71745	0.936968	2.51735	2.06665	1.21808	SUHW3
COQ4	2.36315	0.600456	1.3389	2.64677	1.94671	2.4641	3.87369	2.3172	1.76023	5.24659	4.16627	1.62412	2.15688	0.978668	2.50039	1.9697	1.26942	COQ4
SMG6	2.37726	0.303474	0.973744	4.01652	1.54807	3.2654	2.75267	2.14152	1.67596	4.24224	4.1568	1.14207	2.27772	0.901916	2.37488	1.06422	2.23158	SMG6
SIRT3	1.81292	0.549336	1.70405	2.87436	2.4118	2.6679	3.19286	1.90222	1.49572	4.37715	4.14733	1.15691	1.84561	0.967787	2.31832	1.70962	1.35604	SIRT3
A_32_P61708	1.11456	0.237748	0.689011	2.89965	1.16936	1.75081	2.46508	1.07833	1.44423	4.21976	4.13787	0.552496	1.60026	0.933809	1.79686	0.910226	1.97408	A_32_P61708
ZNF37A	1.38967	0.413017	1.46062	3.11038	1.58793	2.68643	4.1202	1.61144	2.13474	5.15665	4.13787	1.15876	1.7797	0.966087	2.36518	1.30081	1.81824	ZNF37A
ZNF324	2.8781	0.714056	1.77578	5.02381	3.49478	3.19592	6.51485	3.53183	2.2705	7.97482	4.13787	1.50175	2.46082	0.91533	3.49807	2.43162	1.43858	ZNF324
C7orf31	1.13572	0.519314	0.952008	2.14102	1.4019	1.63038	3.06374	0.860241	1.24995	5.9961	4.1284	0.626657	1.01802	0.912722	1.9018	1.24817	1.52368	C7orf31
A_24_P75994	0.881772	0.185005	0.654234	1.66898	1.37865	1.67207	3.48632	1.58721	1.90067	4.3097	4.12366	0.650759	1.61125	0.945302	1.85464	1.8296	1.01369	A_24_P75994
DHFRL1	1.25564	0.531485	1.07807	3.04716	1.63444	2.20472	2.30074	1.04501	1.161	5.48643	4.11893	0.850993	1.53069	0.903736	2.01887	1.25014	1.61491	DHFRL1
GRINA	2.51129	0.631291	1.33238	3.90273	1.88027	2.9736	4.09672	2.84122	1.46061	3.86749	4.11893	1.11241	1.73576	0.918628	2.49728	2.05255	1.21668	GRINA
TRIM62	1.6013	0.462514	1.5519	3.28739	1.33546	2.35757	3.22808	1.87799	1.8164	4.04737	4.11419	1.25702	2.18251	0.948942	2.23998	1.28557	1.74239	TRIM62
ARHGAP27	2.51834	0.822787	2.04747	3.38854	3.00977	3.15887	3.46285	2.95026	2.36413	4.09234	4.11419	1.39051	2.27406	0.93377	2.73801	2.89703	0.94511	ARHGAP27
IFT140	1.55897	0.427622	1.13241	2.74792	2.17926	2.32515	2.87592	1.50542	1.13291	3.25289	4.09999	0.682277	1.5966	0.931468	1.96287	1.52342	1.28847	IFT140
ADPRHL2	2.49365	1.28855	1.86055	3.94066	1.97329	3.32561	3.43937	3.132	1.59637	4.82686	4.09999	1.63895	2.16054	0.919621	2.75203	2.26529	1.21487	ADPRHL2
AK123481	1.28033	0.339177	0.908538	2.51191	1.45173	2.04724	2.8231	1.5448	1.29676	4.21226	4.09526	0.895489	1.39886	0.964798	1.90811	1.29904	1.46886	AK123481
HEL308	0.948787	0.509576	1.39758	1.905	1.19261	2.12135	2.50616	1.0541	1.35294	4.83436	4.08105	0.667445	1.31463	0.915833	1.83735	1.14933	1.59864	HEL308
FAHD2A	2.04571	0.993187	1.4867	3.41805	1.47499	3.52015	3.45111	2.79275	1.8047	4.66197	4.08105	2.36201	2.44251	0.909125	2.65653	2.06259	1.28796	FAHD2A
BTBD12	1.72122	1.07271	2.09963	3.25368	2.25566	2.51042	2.88766	2.16878	1.97557	3.71009	4.07632	1.80766	2.25941	0.90769	2.44606	1.5113	1.61851	BTBD12
ZC3H14	1.22743	0.496594	0.899844	2.36018	1.44841	1.76007	2.5942	1.14194	1.35762	5.8537	4.07158	0.952964	1.40984	0.908091	1.96726	1.11356	1.76665	ZC3H14
AK129849	1.06165	0.499839	0.856373	1.88814	1.31221	1.31079	2.61768	1.70231	1.14227	3.34283	4.07158	0.852847	1.21942	0.911138	1.68292	1.21377	1.38652	AK129849
HSD17B1	2.15152	0.996433	1.37802	3.5192	1.59458	2.47337	4.02042	2.53832	2.21433	4.12232	4.07158	1.09572	2.34364	0.951267	2.5015	2.14309	1.16724	HSD17B1
BI256572	2.03866	0.623176	1.37367	2.30118	2.1261	2.30662	2.30661	1.34488	1.71809	3.98741	4.06212	1.15691	1.62224	0.914801	2.07444	1.43964	1.44094	BI256572
THC2342714	1.19216	0.608571	1.86924	2.80271	1.38197	1.9824	4.16716	1.90222	1.11887	3.8525	4.05265	0.956672	1.64787	0.925339	2.11808	1.02595	2.0645	THC2342714
RBBP9	1.14983	0.839827	0.79334	3.05981	1.22583	2.86244	2.79376	1.40546	1.46998	5.20162	4.05265	1.47394	1.79068	0.910711	2.16301	1.27515	1.69628	RBBP9
AK026131	0.909989	0.486856	1.09981	2.34754	1.29559	1.71376	3.72109	1.65384	1.17504	3.93494	4.05265	0.726774	1.22675	0.947458	1.87266	1.15849	1.61647	AK026131
JOSD2	1.67184	0.705942	1.65623	3.59085	1.42183	2.89023	3.5098	2.47471	1.71575	3.45525	4.05265	1.44799	2.51208	0.902461	2.3927	1.55759	1.53616	JOSD2
AK123439	1.1851	0.446285	0.804208	2.09045	1.25573	2.48726	2.48855	1.49633	1.24293	6.02608	4.05265	0.700818	1.38421	0.916036	1.97389	1.38311	1.42714	AK123439
PIGC	0.747743	0.551771	0.569466	1.82071	0.916883	1.52849	2.52377	0.908705	0.952675	3.37281	4.04318	0.530248	0.977735	0.914391	1.49571	0.903693	1.6551	PIGC
AB096249	1.36851	0.3692	1.00852	2.21688	0.810577	2.01945	2.96396	1.12074	2.20964	5.21661	4.03844	1.0605	1.86758	0.917457	2.02082	1.45521	1.38868	AB096249
NOL9	2.25028	0.845507	1.5519	3.11038	1.64773	2.37147	3.43937	2.02944	2.08793	5.68131	4.03371	1.75019	2.87828	0.93614	2.59058	1.62003	1.59909	NOL9
ABCC1	1.19568	0.368388	1.35629	1.85443	1.39526	1.99629	1.9838	1.55994	1.18909	4.55704	4.02897	0.663737	1.42083	0.907474	1.81306	1.31348	1.38035	ABCC1
LPHN1	1.08634	0.443851	1.23891	1.86286	1.10292	1.71376	2.51203	1.26007	1.161	4.3022	4.02424	0.964088	1.24872	0.924233	1.76315	1.09208	1.61449	LPHN1
SLC39A11	1.41789	0.287245	1.46062	2.87015	1.35539	1.82492	2.69985	1.97189	2.10665	3.91246	4.01951	0.930715	1.72111	0.922299	2.04449	1.46594	1.39467	SLC39A11
DPY19L1P1	1.19568	0.481177	0.739002	1.92186	1.71085	2.13988	2.8994	1.30551	1.2359	6.19098	4.01477	0.663737	1.30365	0.920661	1.9848	1.23061	1.61286	DPY19L1P1
TIMM22	2.3702	0.379748	1.03243	3.21153	1.38861	2.71422	2.26552	1.64476	1.7415	4.49708	4.0053	1.26815	1.69181	0.906767	2.17007	1.25311	1.73174	TIMM22
LOC93343	1.89405	0.933142	1.21935	3.13145	1.48163	3.21445	4.48409	3.44702	1.87258	4.01739	4.0053	1.74277	2.28138	0.900137	2.5942	2.24241	1.15688	LOC93343
SCAMP5	1.68595	0.484422	2.20179	2.75635	2.25566	3.14034	2.95809	1.70837	1.98494	4.56453	3.99583	1.03825	1.81632	0.931225	2.35314	1.4794	1.5906	SCAMP5
ZNF574	2.90279	1.19604	2.15832	4.38319	2.24902	3.68689	4.26106	2.8291	2.69886	6.19098	3.99583	1.70569	2.62194	0.939028	3.14459	2.42796	1.29516	ZNF574
ADRB2	1.11456	0.313211	0.902017	3.21153	1.28895	2.01019	3.30438	0.975344	1.92876	3.74756	3.98636	0.823183	1.54533	0.923959	1.93472	0.636814	3.03813	ADRB2
ACAD8	1.07929	0.248297	0.908538	2.38125	1.02983	1.71376	2.26552	1.42667	1.45125	4.0024	3.98636	0.882511	1.31097	0.92797	1.74513	1.14085	1.52967	ACAD8
ENST00000369002	0.783014	0.293737	0.799861	1.8165	0.71756	1.48217	2.19509	1.06016	0.96906	5.27657	3.97216	0.51727	0.864216	0.900111	1.59595	0.853896	1.86902	ENST00000369002
PTPN6	1.96812	0.736776	2.48218	3.46441	2.52475	2.93654	3.06374	2.17181	2.29391	4.78189	3.96743	1.42388	2.06533	0.919119	2.60621	1.54672	1.68499	PTPN6
TMEM116	1.32266	0.738399	1.28673	1.89657	1.65105	1.83418	2.40639	0.95717	1.35762	4.18228	3.96743	0.841723	1.39886	0.913073	1.83393	1.57824	1.16201	TMEM116
PCMTD1	1.52017	0.503896	1.11068	2.7395	2.0497	2.77906	2.61181	0.842067	1.18441	4.21976	3.96269	0.615533	1.27435	0.925954	1.95489	1.11271	1.75687	PCMTD1
TBCCD1	1.19216	0.416262	0.704225	1.95558	1.22251	1.77397	1.92511	1.2419	0.749032	3.65762	3.95796	0.78981	1.03633	0.910887	1.58634	0.972655	1.63094	TBCCD1
THC2376384	1.37556	0.618308	1.2976	3.15253	1.16936	1.78786	2.79376	1.32671	1.17504	5.05172	3.95796	0.838015	1.19745	0.917201	1.98014	1.2992	1.52412	THC2376384
ATAD1	1.24153	0.702696	1.3389	2.31382	1.01654	1.91755	3.29851	1.06319	1.33655	3.46275	3.95796	0.858409	1.53069	0.931889	1.84916	1.45567	1.27031	ATAD1
NUBP1	2.49012	0.922593	1.88663	3.5487	2.23241	2.9597	3.41002	2.7867	1.59637	3.74007	3.94849	1.54439	2.20448	0.931629	2.55928	2.0293	1.26117	NUBP1
CENPT	1.11809	0.503085	0.993306	2.78586	1.68427	2.22325	2.19509	1.48725	1.161	3.73257	3.93429	1.0401	1.87491	0.916672	1.90254	1.00196	1.89882	CENPT
CHMP6	1.91168	0.566376	1.11285	3.21996	1.48163	2.8717	3.79152	2.09002	2.006	3.22291	3.93429	0.98819	1.9042	0.926546	2.23856	1.36475	1.64027	CHMP6
C20orf12	1.00522	0.308342	0.560772	1.66056	1.20258	1.83418	2.40639	1.13285	0.884794	3.26788	3.92955	0.904759	1.01069	0.927313	1.54681	1.0105	1.53074	C20orf12
ZNF283	1.68595	0.83009	1.16067	2.74792	1.35871	2.27883	2.57659	1.33883	1.9943	4.85684	3.92482	0.674861	2.12392	0.927781	2.11941	1.41017	1.50295	ZNF283
CHST7	1.28739	0.480365	0.995479	3.26632	0.817221	2.01019	2.34769	1.29036	1.04864	4.22725	3.92008	0.73419	2.10927	0.906064	1.88727	0.901419	2.09366	CHST7
DNAJB12	2.38431	0.800879	1.3302	2.95865	1.81383	2.51505	3.99108	2.27782	2.1956	4.18228	3.92008	1.49619	1.88956	0.97303	2.44273	2.22413	1.09829	DNAJB12
OSBP	2.13742	0.447908	1.08025	2.6552	1.2358	1.8944	2.38878	1.25401	1.63851	4.09234	3.91535	0.975212	1.87491	0.928176	1.96847	1.69782	1.15941	OSBP
WDR22	1.23448	0.503085	0.817249	4.02917	1.2358	2.64937	2.83484	1.27825	1.12589	4.42213	3.91061	0.856555	1.47942	0.900791	2.02899	0.813948	2.49277	WDR22
FBF1	1.08634	0.30672	0.599896	1.56783	1.07302	1.36174	2.51203	1.51451	1.27101	3.47024	3.90588	0.784248	1.05464	0.925771	1.57755	1.04408	1.51094	FBF1
CR601496	0.765378	0.123337	0.643366	1.88814	0.647797	1.53775	1.88989	0.823893	0.917564	3.43277	3.89168	0.45238	0.955764	0.91332	1.38229	0.390128	3.54316	CR601496
LOC283970	2.17974	0.817919	1.88228	3.692	2.69417	3.07087	3.5098	1.98401	2.67311	4.21226	3.89168	1.19769	2.28138	0.931207	2.62207	1.67616	1.56433	LOC283970
ZNF263	1.21685	0.361897	0.952008	1.75749	1.31553	1.53775	2.20683	1.70534	1.07205	5.01424	3.89168	0.719358	1.16449	0.908855	1.76273	1.48737	1.18513	ZNF263
FLJ20489	2.59594	1.11977	1.68884	4.37898	3.09946	3.24224	4.12607	2.35658	2.71056	4.57952	3.88694	1.46282	2.5487	0.918307	2.90742	2.19686	1.32344	FLJ20489
RGS12	1.61893	0.511199	0.821596	2.79428	1.13946	2.48263	2.289	1.69019	1.13291	3.49273	3.88221	0.676715	1.16449	0.919195	1.8228	1.02658	1.7756	RGS12
HSPC157	1.46727	0.314022	1.14328	2.14524	1.09627	2.19083	2.00141	0.902647	0.80521	4.24224	3.88221	0.700818	1.58195	0.92022	1.72872	1.22668	1.40927	HSPC157
ZNF689	1.34029	0.703508	1.18675	2.86593	1.76068	2.23252	2.91114	1.74774	2.1441	3.34283	3.88221	1.22365	1.95547	0.925063	2.09976	1.55164	1.35325	ZNF689
SCFD2	1.99986	1.20416	1.8475	2.83643	2.13275	2.07967	3.49806	2.09002	2.7644	5.26158	3.88221	1.98936	2.24843	0.903441	2.60265	1.97578	1.31727	SCFD2
LOC440455	1.02991	0.275885	1.13893	2.26746	0.936815	2.54748	2.69985	1.29642	1.02758	3.66512	3.87274	0.812059	1.70646	0.94872	1.79052	0.521262	3.43496	LOC440455
ABT1	1.38262	0.84145	1.42801	2.30118	1.7939	2.2881	3.08135	1.27825	1.78363	5.36651	3.87274	1.41276	1.83829	0.922626	2.20529	1.60325	1.37551	ABT1
PARVG	0.888826	0.160663	0.856373	2.2506	0.704272	1.26447	2.33595	1.1692	1.39975	3.20791	3.86327	0.723066	1.17914	0.904599	1.53873	0.346036	4.44674	PARVG
BC092421	1.52017	0.486856	1.6345	2.22953	1.64441	2.33441	4.61322	1.85982	1.41848	4.27972	3.86327	0.956672	1.87857	0.957542	2.2092	1.33616	1.6534	BC092421
MGC70870	2.07393	1.41351	2.04747	3.19046	2.52475	2.31589	3.42763	3.03508	2.15347	4.09984	3.86327	1.37012	1.91519	0.916881	2.57158	2.37938	1.08078	MGC70870
PLEKHF1	1.12867	0.248297	0.791167	3.13567	1.10956	2.25104	2.25379	1.66596	1.05567	3.34283	3.85854	0.596993	1.09858	0.901785	1.7336	0.770267	2.25064	PLEKHF1
ENST00000286794	2.96628	0.962353	2.67997	3.04295	2.19919	3.40435	3.95586	3.00781	2.81823	6.14601	3.85854	1.95969	2.32899	0.910366	3.0254	2.78927	1.08466	ENST00000286794
TBC1D20	1.21332	0.350537	0.804208	2.62992	0.996612	2.74201	2.75854	1.5448	1.2125	3.49273	3.84907	0.952964	1.30365	0.938495	1.83468	0.951707	1.92778	TBC1D20
THAP11	2.01044	0.752193	1.22587	3.11038	2.19587	2.70496	3.59784	2.55649	1.83981	4.27222	3.84433	1.37939	1.88223	0.977439	2.41323	1.76033	1.3709	THAP11
XPNPEP1	1.32619	1.23905	1.31716	2.77321	1.64441	2.06114	2.51203	1.87496	1.4138	4.24224	3.8396	1.34231	1.46843	0.901358	2.08112	1.56719	1.32793	XPNPEP1
SCARF1	1.60483	0.376502	0.947661	2.79007	1.63444	1.99166	2.4416	1.26007	1.3623	3.37281	3.83486	0.819475	2.14223	0.931664	1.89066	0.599183	3.15539	SCARF1
C21orf51	0.744216	0.422754	0.565119	2.82379	0.803933	2.32978	2.54725	0.775429	0.87075	4.1523	3.83486	0.841723	1.35858	0.919579	1.69773	0.881376	1.92623	C21orf51
ABCB6	1.82703	0.917724	1.94749	2.22531	2.71743	2.75127	3.53915	2.18089	1.96621	5.50142	3.83486	1.99307	2.12392	0.916065	2.57891	1.8656	1.38235	ABCB6
SMG1	0.98053	0.668616	1.02591	2.5962	2.05302	2.39	2.61181	1.1692	1.81172	5.56139	3.8254	0.745314	1.37689	0.90337	2.06277	1.61793	1.27494	SMG1
THC2265989	1.41789	0.619931	1.78665	3.10195	2.12943	2.91802	2.81723	1.56903	1.66894	4.21226	3.8254	1.13095	1.91885	0.935281	2.23973	1.8056	1.24044	THC2265989
SIAE	1.98928	0.478742	1.1911	2.52876	2.84699	1.96387	3.47459	2.57467	2.50926	5.24659	3.8254	1.45355	1.83097	0.911532	2.4549	2.53215	0.969495	SIAE
CR611166	1.08634	0.594776	0.917232	2.25903	0.996612	1.97314	2.14814	1.07833	1.17504	4.81187	3.82066	0.860263	1.08759	0.904577	1.75454	1.279	1.37181	CR611166
ZMYND19	2.65942	0.860113	2.26265	2.44447	2.55133	2.84854	3.26329	2.37475	1.90769	4.63199	3.81593	1.51658	1.96646	0.945344	2.5464	2.69733	0.944046	ZMYND19
PTPN6	1.96812	0.637782	1.95618	3.29161	2.09288	2.45484	3.26916	2.1082	2.45308	4.617	3.81119	1.50546	2.01772	0.948002	2.47563	1.42391	1.73862	PTPN6
SENP3	1.72122	0.635348	1.15849	3.60349	2.81044	3.38119	3.08722	1.95675	2.19794	5.28407	3.80646	1.21809	1.5966	0.910594	2.49672	1.69726	1.47103	SENP3
SMYD5	1.95753	0.496594	1.18675	2.41076	1.87695	2.52895	2.84071	1.49028	2.54203	4.4671	3.80646	1.44799	1.69547	0.928677	2.21135	1.85222	1.19389	SMYD5
LOC51252	0.924097	0.673485	1.52582	2.44447	1.18929	1.97777	3.27503	1.52057	1.01119	3.27537	3.80172	0.673007	1.12787	0.917274	1.80152	0.931157	1.93471	LOC51252
KIAA0329	1.33324	0.413828	0.762911	2.58355	1.54807	2.10283	2.51203	1.01775	1.17504	5.92115	3.79699	0.815767	1.4721	0.915255	1.9581	0.751158	2.60677	KIAA0329
DISP1	1.22037	0.332685	0.691184	2.4529	1.1162	2.12135	2.289	1.02987	1.11419	4.96177	3.79699	0.819475	1.24139	0.930118	1.78365	0.82186	2.17025	DISP1
ZNF284	1.07929	0.494971	0.845505	2.67628	1.45505	2.44094	2.1364	1.19949	1.08142	3.43277	3.79225	0.574745	0.952102	0.9055	1.70471	0.852047	2.00072	ZNF284
A_24_P229728	1.57661	0.481988	0.995479	2.7395	1.04312	2.40852	2.51203	1.6811	1.2125	3.25289	3.78752	0.619241	1.32562	0.931731	1.81816	1.39191	1.30624	A_24_P229728
DGCR14	1.75296	0.783028	1.46062	3.56556	1.92678	2.84391	3.15178	2.36869	2.53969	3.93494	3.78279	1.52215	2.59265	0.919581	2.47889	1.51037	1.64125	DGCR14
N4BP1	1.41084	0.607759	1.27587	2.78586	1.52482	2.22325	3.50393	1.8477	1.8679	4.35467	3.77805	1.06791	1.86392	0.976728	2.1625	1.09119	1.98177	N4BP1
RGS14	1.42494	0.540411	1.63015	1.69006	1.42183	2.10283	3.11656	2.44139	1.60574	3.19292	3.77805	1.09387	1.68449	0.908094	1.97871	1.23562	1.60138	RGS14
DHX33	1.99633	0.473874	1.22153	2.83643	2.28888	2.59379	2.84071	1.62961	3.04294	4.58702	3.77805	0.971504	1.80167	0.900698	2.31249	2.1594	1.0709	DHX33
ARHGEF1	1.9399	0.431679	1.08025	2.35175	1.97329	2.45484	2.66463	1.71442	1.43721	3.49273	3.77332	0.77127	1.60393	0.96379	1.97609	0.960114	2.05819	ARHGEF1
SHFM3P1	1.06518	0.413017	0.717267	1.82914	1.01654	1.63038	1.81946	1.13891	0.987786	2.99056	3.76858	0.685986	1.12055	0.900245	1.47564	0.928051	1.59005	SHFM3P1
SKIP	0.973476	0.328628	0.910711	2.88701	1.03648	2.00093	2.96983	1.23281	1.07907	3.40279	3.75911	0.559912	1.2597	0.942389	1.72311	0.902615	1.90902	SKIP
ROBO3	1.17805	0.314834	0.782473	2.61727	0.870374	2.72348	2.95809	1.43575	0.833298	2.89312	3.74964	0.719358	1.54533	0.918793	1.74008	0.619697	2.80796	ROBO3
ATG7	1.6013	0.621553	1.31282	3.01344	1.52149	2.65864	3.00505	2.05367	2.00366	3.82252	3.74491	0.949256	1.68815	0.956446	2.15357	1.17672	1.83015	ATG7
SON	0.977003	0.563131	0.825943	1.74485	1.03648	1.38953	2.57659	1.16314	0.908201	3.29786	3.74491	0.485752	1.29632	0.936671	1.53921	1.02321	1.50429	SON
ZNF428	1.33324	0.532296	0.721614	2.97551	0.980001	2.24178	2.01902	1.3358	1.16568	3.58267	3.74018	0.630365	1.46477	0.903958	1.74792	0.803214	2.17615	ZNF428
ZNF17	1.04402	0.676731	0.886802	2.78586	1.03315	1.76934	2.38291	1.02381	1.32485	4.95428	3.74018	0.693402	1.43548	0.908242	1.82698	1.0496	1.74065	ZNF17
KLHDC3	1.60483	0.512822	1.23022	3.1736	1.35539	2.41779	3.01679	1.9204	1.53552	3.44026	3.74018	1.11612	1.48674	0.939204	2.04236	1.61101	1.26775	KLHDC3
PEX16	1.51312	0.511199	1.5606	2.22531	1.54143	2.30662	3.23982	2.07488	1.8679	3.40279	3.74018	1.00117	1.77237	0.961145	2.05826	1.93999	1.06096	PEX16
MYH3	1.39673	0.199611	0.686837	1.52569	1.30888	1.42195	2.25379	1.14194	1.05801	5.30655	3.73544	0.639635	1.09126	0.908806	1.67433	0.832902	2.01024	MYH3
ZMYM3	1.22037	0.251543	1.0759	2.78164	1.63444	2.01945	2.27726	1.09348	1.26867	3.34283	3.73544	0.669299	1.39886	0.924552	1.75148	1.2154	1.44107	ZMYM3
UBE2D4	1.64362	0.586662	1.27369	3.09352	1.48827	2.45484	3.88543	1.58721	1.41146	4.47459	3.73071	1.09758	1.92618	0.977715	2.20414	1.49521	1.47413	UBE2D4
PEX10	2.25028	0.639405	1.22805	2.58777	1.60787	2.98286	2.68811	1.92948	1.29208	3.50772	3.73071	1.42945	1.57829	0.929518	2.1117	1.71203	1.23345	PEX10
BAHCC1	1.5237	0.3692	0.75639	2.30961	1.58793	2.01019	2.65876	1.14194	1.3506	3.20791	3.72124	0.871387	2.29237	0.941501	1.83086	0.878131	2.08496	BAHCC1
SESN1	0.938205	0.709188	0.491219	1.78278	2.00319	2.02872	3.31612	0.684558	1.75554	4.82686	3.72124	0.541372	0.769005	0.905265	1.81292	1.24808	1.45257	SESN1
ATP8B3	0.825339	0.22152	0.589028	2.14102	0.83051	1.9824	1.90163	1.19949	0.964379	3.11797	3.71177	0.647051	1.81632	0.908928	1.53449	0.356274	4.30707	ATP8B3
CSAD	1.48843	0.217463	0.586854	2.20845	1.63444	1.93608	1.79599	1.21767	0.744351	3.29786	3.71177	0.539518	1.029	0.911352	1.56984	0.705639	2.2247	CSAD
HEMK1	1.46727	0.688091	1.97357	2.73107	1.66102	3.17277	3.63892	2.31417	1.793	3.31285	3.71177	1.13466	1.63688	0.909372	2.24893	1.24841	1.80143	HEMK1
KLHDC3	1.46727	0.486856	1.1911	2.93337	1.42183	2.33905	2.70572	1.94463	1.44189	4.18228	3.71177	1.10499	1.35858	0.951109	2.02226	1.50869	1.3404	KLHDC3
THRA	1.58366	0.694582	0.708572	3.19467	1.176	2.41779	3.69762	1.6811	0.997149	3.43277	3.71177	1.3831	1.54533	0.919066	2.01724	1.68927	1.19415	THRA
EIF2C4	0.92057	0.381371	0.595549	1.89657	0.724204	1.58407	1.88989	0.908705	0.947994	4.75191	3.7023	0.437548	1.47942	0.907406	1.55539	0.780239	1.99348	EIF2C4
RAD51L3	1.57308	0.36352	0.941141	2.32225	1.05309	1.71376	2.67637	1.52965	1.77427	3.37281	3.69757	1.16247	1.58928	0.939416	1.8284	1.06522	1.71646	RAD51L3
ATF5	1.61188	0.601268	0.728134	2.52034	1.04976	2.13525	1.97206	1.84164	1.13057	3.89747	3.69283	1.27927	1.53801	0.902263	1.84604	1.01904	1.81154	ATF5
TMEM63B	1.05107	0.520125	1.21718	2.46133	1.6278	2.10746	3.052	1.70837	1.16802	4.19727	3.69283	0.999314	1.52336	0.966939	1.94816	1.32949	1.46535	TMEM63B
RCOR3	1.22743	0.497405	0.79334	2.17474	1.24244	1.94535	2.51203	1.04804	1.12355	5.00675	3.68336	0.843577	1.42083	0.935558	1.80914	1.02449	1.76589	RCOR3
SFT2D2	1.3544	0.73921	1.27369	3.28739	1.19593	2.12135	2.65289	1.27219	2.04111	4.24224	3.68336	0.917737	1.70646	0.905848	2.03754	1.28704	1.58312	SFT2D2
A_24_P332902	1.62951	0.585851	1.2563	2.43604	1.93675	2.01945	2.64116	2.15363	1.4255	3.72508	3.68336	1.03454	1.5966	0.959224	2.00952	1.55514	1.29218	A_24_P332902
ENTPD2	1.32971	0.888513	2.19527	3.64564	2.27227	3.24224	3.58023	1.79318	1.39039	4.72193	3.67863	1.04937	1.67716	0.908199	2.42035	1.48235	1.63278	ENTPD2
A_23_P207049	1.0546	0.530674	1.86924	2.62149	1.36204	2.19546	3.89717	1.86588	1.49806	3.76255	3.67389	0.836161	1.61125	0.936623	2.05988	1.0444	1.97231	A_23_P207049
A_24_P691775	1.70006	0.322948	1.27369	2.08623	1.66102	2.76054	4.77756	2.04762	1.91471	3.62764	3.67389	1.14207	2.12392	0.927508	2.23938	1.29216	1.73305	A_24_P691775
C8orf44	1.65068	0.540411	1.52147	2.51191	2.08292	2.14914	3.95586	1.65687	1.15164	6.09354	3.67389	0.667445	1.28534	0.938055	2.22624	1.58905	1.40099	C8orf44
CCDC113	0.719526	0.313211	0.841158	1.50883	0.777357	1.25058	3.04026	1.34791	0.959697	3.10298	3.66916	0.596993	0.937454	0.920769	1.46655	0.777455	1.88635	CCDC113
RNF13	0.994639	0.491725	0.83029	2.27589	0.810577	1.63965	2.25379	0.860241	1.45125	3.30535	3.66443	0.609971	1.14618	0.91224	1.56415	1.24515	1.25619	RNF13
FADD	1.84819	0.293737	0.982438	2.38968	1.1461	2.17693	3.052	1.97492	1.29208	3.31285	3.66443	1.016	1.25238	0.956963	1.87706	1.60195	1.17173	FADD
ZNF561	0.818284	0.332685	0.667275	1.99772	0.793967	1.4868	2.13053	1.12074	1.13057	4.31719	3.65496	0.611825	0.981397	0.921877	1.54184	1.03838	1.48485	ZNF561
ZXDC	2.10214	0.712433	1.16936	1.905	2.44834	2.40852	3.59197	1.55692	2.15581	6.10103	3.65496	0.971504	1.61491	0.911302	2.33792	1.8983	1.23158	ZXDC
ABLIM3	1.12161	0.2272	0.999826	2.80693	1.6876	2.96897	2.37704	1.31459	1.61978	4.42213	3.64549	0.711942	2.52307	0.919946	2.03278	0.451426	4.50302	ABLIM3
TMEM38A	1.12161	0.713245	1.6258	2.31803	1.568	2.15377	3.47459	1.68716	1.21718	3.52271	3.64549	0.841723	1.50139	0.949808	1.95313	1.15537	1.69048	TMEM38A
MGC16385	1.57661	0.479554	0.847679	2.44026	1.45505	1.41732	3.08135	1.4721	0.926927	3.62015	3.64075	0.828745	1.12787	0.951764	1.76264	1.29786	1.35811	MGC16385
C17orf68	1.70006	0.598022	1.40193	2.92494	1.54807	2.27883	2.60594	1.87193	2.4484	4.84935	3.63602	0.94184	1.44646	0.911128	2.17321	1.34462	1.61623	C17orf68
THC2374944	1.46727	0.483611	2.08659	2.53719	1.53478	2.23715	3.24569	1.566	1.46529	4.25723	3.62655	1.09201	1.69914	0.951797	2.09989	1.07501	1.95336	THC2374944
C19orf36	0.842974	0.420319	1.08242	2.00615	1.61119	1.5748	2.78202	1.59023	0.945653	2.99805	3.62655	0.611825	1.00337	0.924583	1.62274	1.06342	1.52595	C19orf36
A_24_P255836	1.30502	0.542034	1.6019	2.36861	1.04312	3.10329	3.80326	2.09608	2.21901	4.31719	3.62655	1.04752	2.51208	0.932656	2.27582	1.49832	1.51891	A_24_P255836
ZNF253	1.13572	0.361897	1.09111	1.86286	1.28231	1.88976	2.98157	1.10559	1.42784	4.18228	3.62182	0.845431	1.35491	0.962509	1.78024	0.967907	1.83927	ZNF253
ADRB2	0.966422	0.273451	0.83029	2.55405	1.04312	1.55628	2.98157	0.92688	1.49338	3.61265	3.61708	0.685986	1.45745	0.946222	1.6922	0.624022	2.71177	ADRB2
A_24_P400981	1.31913	0.916913	1.39976	2.16209	1.00658	1.62112	2.66463	1.08742	1.30144	3.44776	3.61708	0.967796	1.65519	0.916502	1.78207	1.40893	1.26484	A_24_P400981
FAM44C	0.931151	0.740022	1.0346	1.82071	1.02983	1.66744	2.57072	1.57812	1.82343	4.43712	3.61235	0.819475	1.1352	0.90379	1.78463	1.43461	1.24398	FAM44C
ZNF333	0.853555	0.287245	0.506434	1.69849	0.910239	1.36174	1.87815	0.884473	0.894157	3.46275	3.60761	0.502438	1.00337	0.923696	1.37313	0.567039	2.42157	ZNF333
KIAA0999	1.19216	0.318891	1.14763	2.34332	1.00326	1.78786	2.58246	1.46604	1.83981	4.37715	3.60761	0.99746	1.80533	0.936815	1.88223	1.21128	1.55391	KIAA0999
COQ6	1.28739	0.942879	0.958529	2.54141	1.70753	2.10283	3.00505	1.59932	2.29391	4.06236	3.60288	0.826891	1.15717	0.920391	2.00678	1.30948	1.5325	COQ6
CROCC	1.22743	0.302662	0.917232	2.27589	1.10624	1.99166	2.12466	1.22372	0.795847	2.84815	3.59814	0.689694	1.31463	0.925732	1.57046	0.795869	1.97326	CROCC
MUC3A	1.01227	0.324571	1.4454	1.7027	1.568	1.8944	4.00282	1.70231	1.14696	3.56768	3.59814	0.893635	1.50139	0.93356	1.87387	1.16482	1.60872	MUC3A
HTR7	0.938205	0.189874	0.617284	1.77014	0.903594	1.79713	1.65512	0.654268	0.83798	3.71758	3.59341	0.422715	0.996045	0.916192	1.3918	0.459845	3.02667	HTR7
ST7OT1	1.5237	0.585851	0.680316	2.55827	1.05641	2.28346	3.39829	1.38123	1.21952	3.83001	3.59341	1.2459	3.27377	0.901048	2.04847	1.17779	1.73925	ST7OT1
CDK3	1.36498	0.503085	1.11285	2.52455	1.48495	2.39	2.41812	2.05367	1.07205	2.9231	3.58868	0.930715	1.38421	0.916852	1.827	1.2254	1.49094	CDK3
PTPN6	1.87641	0.588285	2.06051	3.18624	2.15932	2.39926	2.89353	2.02338	2.24007	4.74442	3.58394	1.53512	1.98843	0.925109	2.40607	1.43716	1.67418	PTPN6
SLC35B4	2.22207	0.460891	1.39976	4.18511	1.75736	3.21908	3.23982	2.08699	1.58701	4.66197	3.57447	1.41461	2.71715	0.91351	2.50202	1.32221	1.89231	SLC35B4
MOS	1.00875	0.563131	1.28021	2.28432	1.32217	1.79713	2.46508	1.31156	0.978423	3.55269	3.57447	0.797226	1.17548	0.93832	1.70082	0.978632	1.73795	MOS
PIGH	1.54839	0.814673	1.30847	3.35061	1.34875	2.35294	2.91114	1.17526	2.07856	5.05172	3.57447	0.96965	1.47576	0.906714	2.1508	1.62883	1.32046	PIGH
AF090890	1.14278	0.474685	1.21283	2.74792	1.81383	2.90875	3.815	1.62355	1.6034	3.29786	3.56974	0.763854	1.57463	0.936043	2.04222	1.11692	1.82844	AF090890
AEBP2	2.39137	0.589096	1.38019	3.70043	1.81383	2.83928	3.18112	1.22372	1.17973	4.52706	3.56974	1.08274	1.6735	0.922982	2.24245	1.303	1.72099	AEBP2
BC068045	1.16394	0.538788	1.73231	2.03987	1.45505	1.98703	2.48855	1.41455	1.24058	4.0024	3.56974	1.18657	1.40618	0.924335	1.86351	1.91476	0.973234	BC068045
ZNF134	1.07929	0.267771	0.454269	2.51191	0.770713	1.52849	1.8312	0.826922	0.931609	3.29036	3.565	0.407883	1.1352	0.91001	1.43082	0.716486	1.99699	ZNF134
BCR	2.00691	0.617496	1.27804	2.17474	1.36204	2.34368	2.58833	2.19604	1.54488	3.18543	3.565	1.34231	1.71378	0.940616	1.99374	1.53987	1.29474	BCR
JPH2	1.53076	0.138754	0.60859	2.22953	0.857086	3.21445	3.27503	1.01775	1.54488	7.03043	3.56027	0.652613	1.53801	0.911045	2.09217	0.462581	4.5228	JPH2
SH3BP2	1.51665	0.717302	1.90836	3.06402	1.94007	3.1635	4.06151	2.32629	1.2991	3.70259	3.56027	1.01229	1.86026	0.929433	2.31786	1.35986	1.70449	SH3BP2
LANCL2	1.20274	0.367577	0.660755	1.28124	1.14278	1.25058	2.0601	1.22372	1.0861	3.25289	3.56027	0.626657	1.03999	0.917714	1.44272	1.17012	1.23297	LANCL2
SPOCK2	0.790068	0.224765	0.899844	2.06516	0.950103	2.10283	2.289	1.22978	1.05333	2.51087	3.55553	0.482044	1.03999	0.907868	1.47641	0.597794	2.46976	SPOCK2
ACOX3	1.94343	0.631291	1.64102	2.47397	1.64773	2.50116	2.34182	2.02641	1.85151	4.24974	3.55553	1.16061	1.71012	0.937024	2.13341	1.61078	1.32446	ACOX3
ENST00000369183	1.432	0.866605	1.58668	2.82379	1.57465	2.44558	2.289	1.67505	1.59637	4.31719	3.55553	1.56108	1.80899	0.904454	2.11789	1.73564	1.22023	ENST00000369183
PHC3	1.16394	0.645896	0.886802	2.21688	1.26902	1.78323	2.45921	1.04804	1.44189	4.13731	3.5508	0.797226	1.77604	0.942659	1.78279	1.16868	1.52548	PHC3
RP11-262H14.4	0.973476	0.512822	0.808555	2.50348	2.01316	2.65401	3.36894	1.11468	2.12538	4.80438	3.54607	0.611825	1.05464	0.928191	2.00703	1.2043	1.66655	RP11-262H14.4
GHRL	1.10045	0.186628	0.984611	2.81536	0.936815	1.17647	2.91114	0.969286	0.950334	4.51207	3.54133	1.10128	1.71378	0.919561	1.7615	0.45169	3.89981	GHRL
C14orf79	1.20626	0.350537	0.734655	1.66898	1.40854	1.73228	2.04249	1.21767	1.09546	3.10298	3.54133	0.986336	0.732386	0.909486	1.52461	1.07835	1.41384	C14orf79
PMS2CL	1.19216	0.332685	0.89767	1.74485	1.38197	1.61649	2.30661	1.06924	1.13057	4.26473	3.54133	0.711942	1.38421	0.944808	1.65957	1.25381	1.32362	PMS2CL
C1orf167	0.885299	0.120091	0.725961	2.1073	0.671052	1.38953	2.01902	1.0753	0.669447	3.25289	3.52713	0.433839	1.09858	0.935008	1.38273	0.315133	4.38775	C1orf167
TCTA	1.61188	0.645896	0.891149	2.57091	1.38529	1.96387	2.17749	2.03247	0.96906	3.14795	3.52713	0.737898	1.27435	0.913271	1.76426	1.21578	1.45114	TCTA
C1orf167	0.846501	0.126583	0.799861	2.40654	0.737493	1.40806	1.92511	0.929909	0.711581	3.58267	3.52239	0.441256	1.27435	0.923019	1.43941	0.340336	4.22937	C1orf167
NARG2	0.670147	0.230445	0.558599	1.27281	0.68434	1.10236	2.92875	0.851154	0.571137	3.20791	3.52239	0.383781	0.732386	0.930756	1.28586	0.780582	1.64731	NARG2
TMEM16K	1.00169	0.428434	0.725961	1.96822	1.43512	1.44511	2.17749	1.39638	1.27804	4.21226	3.52239	0.863971	1.33294	0.926983	1.676	1.26007	1.33009	TMEM16K
SLC13A2	1.19216	0.486856	1.20196	2.77321	1.38197	2.26957	2.14227	1.46907	1.10014	3.71758	3.51292	0.886219	1.1352	0.917974	1.78993	1.04267	1.71668	SLC13A2
UBE2W	2.43369	0.671862	1.47148	3.63299	1.90021	2.59379	2.99918	1.09348	1.14227	5.06671	3.51292	0.867679	1.72843	0.911218	2.23959	1.86623	1.20006	UBE2W
ATM	0.892353	0.15336	0.552078	1.71113	0.697628	1.195	2.55312	0.599746	0.641359	2.43592	3.50819	0.524686	0.878863	0.909753	1.25719	0.527387	2.3838	ATM
LENG8	0.818284	0.512822	1.49974	2.16209	1.26237	1.99166	2.54725	1.39941	1.11184	2.78819	3.50346	0.745314	1.17548	0.905234	1.65522	0.865847	1.91168	LENG8
LOC645919	1.63304	1.07758	1.88663	3.56556	2.61112	2.62158	4.29041	1.52663	2.56075	6.13101	3.50346	1.34601	2.2704	0.900408	2.69417	2.73986	0.983323	LOC645919
EID3	0.892353	0.14768	0.536863	2.41918	0.780679	1.55628	1.90163	0.793603	0.917564	4.39215	3.49399	0.559912	1.91885	0.911601	1.56236	0.479397	3.25902	EID3
SYDE1	0.909989	0.195554	0.515128	2.32225	0.617899	1.70449	2.39465	1.06621	1.13525	3.12547	3.49399	0.682277	1.66252	0.93589	1.52505	0.476906	3.1978	SYDE1
VPS39	1.10045	0.246674	0.858546	2.09045	1.36204	1.53775	1.83707	0.98746	1.33421	2.75821	3.49399	0.611825	1.24506	0.902014	1.49721	0.714738	2.09477	VPS39
MGC15634	0.701891	0.426811	0.671622	1.63527	0.877018	1.73692	1.83707	0.948083	0.83798	4.07735	3.49399	0.485752	0.754358	0.908073	1.42185	0.937126	1.51725	MGC15634
LOC474170	1.94695	0.670239	2.18658	2.14102	1.39193	1.83418	3.29851	1.79621	2.29625	4.58702	3.49399	1.19028	1.70646	0.90379	2.19536	1.61068	1.363	LOC474170
A_24_P144487	0.832393	0.701073	1.09546	2.25903	0.996612	2.0843	2.17162	1.25401	1.35996	3.74756	3.48452	0.704526	1.19379	0.916063	1.68345	0.922309	1.82526	A_24_P144487
PIGL	1.71064	0.417885	1.50843	2.62149	2.42509	3.19129	2.41812	1.84164	2.20496	4.03238	3.48452	0.852847	1.80167	0.902094	2.19315	1.83624	1.19437	PIGL
ADRB2	0.987585	0.275074	0.86072	2.98816	1.176	1.84345	3.052	1.06016	1.62212	3.65013	3.47978	0.763854	1.43548	0.939728	1.78419	0.551633	3.23439	ADRB2
LOC644319	1.02991	0.602079	1.35629	3.05559	1.35871	2.34831	3.02266	1.46604	1.08844	4.73692	3.47978	0.652613	1.24506	0.937983	1.95711	0.857358	2.28272	LOC644319
THC2279364	1.14278	0.439794	0.910711	2.70578	1.67763	2.04261	1.77838	1.15708	0.919905	4.01739	3.47978	0.674861	1.42083	0.902422	1.72058	0.927033	1.85601	THC2279364
ANKRD23	1.14983	0.636159	1.2976	2.12838	1.80054	2.21862	2.73506	2.00521	1.71341	3.52271	3.47505	1.05308	1.42449	0.950947	1.9354	1.44076	1.34331	ANKRD23
WDR27	0.733634	0.225577	0.39993	1.71956	0.677696	1.85271	2.27139	1.0026	1.00417	4.72943	3.47032	0.444964	0.812949	0.93129	1.48807	0.732707	2.03092	WDR27
THC2281660	1.67889	0.3692	0.545557	3.35483	2.63105	2.63085	3.22808	1.11468	1.25931	5.12667	3.46085	0.596993	2.51941	0.927355	2.19357	1.08784	2.01644	THC2281660
LOC338620	1.04402	0.334308	1.12589	2.64677	0.803933	1.97314	2.289	1.18435	1.28272	3.70259	3.45611	0.69711	2.22645	0.918411	1.75126	0.584303	2.99718	LOC338620
THC2336533	1.1322	0.423565	1.20849	2.35175	1.15275	2.11209	2.4416	0.945054	1.25229	4.90181	3.45611	0.576599	1.23773	0.928799	1.784	1.15479	1.54487	THC2336533
BC067300	1.8623	0.357028	0.952008	2.57934	1.39193	2.28346	2.7468	1.4721	1.94982	5.48643	3.45611	0.975212	1.25604	0.924792	2.05912	1.39162	1.47965	BC067300
EDC3	1.83409	0.694582	1.08677	2.31382	2.30549	2.41779	3.00505	2.07185	1.69	4.06236	3.45611	0.863971	1.56364	0.970281	2.10504	1.44012	1.46171	EDC3
TLL2	0.927624	0.21016	0.573813	2.03987	0.644475	1.66744	2.06597	1.18132	0.947994	4.24224	3.44664	0.355971	1.38421	0.943104	1.51444	0.623044	2.43071	TLL2
ZNF404	0.75127	0.430868	0.412972	1.37818	0.903594	1.26911	1.97206	1.26613	0.718603	2.69825	3.44664	0.424569	1.02534	0.909706	1.28443	0.637292	2.01545	ZNF404
ACTR1A	1.02991	0.499839	0.78682	2.09466	0.827188	1.5748	2.34769	1.71442	1.42784	3.48523	3.44664	0.923299	1.38421	0.931371	1.65712	0.989247	1.67513	ACTR1A
AK1	0.994639	0.417885	0.882455	1.86286	1.21254	1.60259	2.06597	1.35094	1.07673	2.72823	3.44664	0.615533	1.06196	0.924124	1.48608	0.894286	1.66175	AK1
TRIM37	1.14278	0.778159	1.54538	1.95558	0.770713	2.06114	2.87006	1.29036	1.86322	3.71009	3.44664	1.10314	1.68449	0.910494	1.86321	1.14983	1.62042	TRIM37
KIAA1009	1.07929	0.378125	0.847679	2.82379	0.860408	2.04724	2.65289	1.13285	0.887135	4.24974	3.44664	0.648905	1.15717	0.945251	1.70861	1.1104	1.53873	KIAA1009
POLR1E	1.42494	0.546902	0.865067	2.4529	1.10292	1.48217	2.00728	1.12679	1.21718	3.16294	3.44664	0.793518	1.22308	0.910926	1.60403	1.3575	1.1816	POLR1E
CREBBP	1.29797	0.546902	1.03895	3.18624	1.30556	2.27883	2.89353	1.30248	1.41848	4.36216	3.43717	0.867679	1.86026	0.94948	1.98433	1.12647	1.76153	CREBBP
ARHGEF11	1.27328	0.450342	0.847679	2.16631	1.66102	1.76471	1.85468	1.32065	1.17973	3.55269	3.43717	0.954818	1.27435	0.920324	1.67211	1.23601	1.35283	ARHGEF11
TNS1	1.57308	0.192308	0.57816	2.68049	0.687662	1.81566	3.00505	0.896589	0.730306	2.59331	3.42297	0.750876	1.34759	0.905932	1.55954	0.457341	3.41002	TNS1
NR1D2	1.16394	0.564754	0.943314	2.57091	1.06637	2.26494	2.68811	1.05107	1.15164	4.09234	3.42297	0.78981	2.06533	0.950616	1.8335	1.30341	1.40669	NR1D2
A_32_P187143	0.959368	0.144434	0.486872	1.91343	0.744137	1.34321	1.9075	0.796632	1.28974	3.26788	3.41824	0.48019	1.39153	0.927025	1.39563	0.36847	3.78763	A_32_P187143
ABC1	1.2627	0.459268	0.765084	2.54984	0.960069	1.63038	2.81723	1.36609	1.49572	4.69195	3.41824	0.578453	1.39153	0.948352	1.79897	0.999665	1.79957	ABC1
LOC148413	1.99633	0.529862	1.83446	2.4529	1.65438	2.85317	2.43573	2.16878	1.09312	3.29786	3.41824	1.18657	1.69914	0.90593	2.04773	1.6698	1.22634	LOC148413
MECR	2.60299	0.737588	1.45409	2.66363	1.96332	2.14914	2.68811	2.43533	1.47934	4.72193	3.41824	1.66305	2.01406	0.915761	2.30699	2.11085	1.09292	MECR
BCAS3	1.07929	0.382182	0.678143	2.51191	0.930171	1.72302	2.05423	1.27825	1.06269	3.6876	3.4135	0.467212	1.21942	0.937558	1.57597	0.915999	1.72049	BCAS3
ALKBH3	1.65068	0.697828	0.912885	2.11573	1.86366	1.78323	2.87592	1.81135	2.53266	3.30535	3.4135	1.02342	1.4721	0.90029	1.95833	1.66069	1.17923	ALKBH3
SCAMP2	1.42142	0.542845	1.35629	2.64677	1.78726	2.04724	2.25379	1.32065	1.31549	3.06551	3.40877	0.830599	1.18647	0.913519	1.78331	0.978578	1.82235	SCAMP2
PAFAH1B1	1.59424	0.597211	1.34977	3.18203	1.06305	2.49653	2.38291	1.38426	1.53786	3.73257	3.40877	0.737898	1.91885	0.913081	1.95277	1.13868	1.71494	PAFAH1B1
SH3GLB2	1.81998	0.821976	1.6671	2.5962	1.90021	2.49653	3.16939	2.41413	1.13057	3.0805	3.40877	1.2941	1.80167	0.932098	2.12316	1.81515	1.16969	SH3GLB2
SLFN12	0.72658	0.129828	0.439054	1.80385	0.491662	1.17184	1.65512	0.587629	0.767758	3.073	3.40403	0.389343	0.970412	0.909124	1.20078	0.302453	3.97014	SLFN12
ZNF643	1.31208	0.524182	0.878108	2.36861	1.06637	2.13988	2.31248	0.966257	1.00417	4.12232	3.40403	1.05308	1.16083	0.932046	1.71634	1.29364	1.32675	ZNF643
STIM1	1.09692	0.417074	1.05634	2.38547	1.3421	1.73228	2.27726	1.06621	1.79768	4.33218	3.3993	0.908467	1.58928	0.91962	1.80004	1.03493	1.73929	STIM1
HIVEP1	1.35087	0.551771	1.21283	2.74371	1.62115	2.38073	2.82897	1.44484	1.8164	4.33218	3.3993	0.893635	2.13857	0.961652	2.055	1.2921	1.59043	HIVEP1
EPC1	1.76707	0.75625	1.60407	3.67514	1.81383	2.90875	3.68588	1.7538	1.68532	5.59137	3.39456	1.12168	2.58532	0.93855	2.48793	1.42862	1.74149	EPC1
YIF1B	1.693	0.921782	1.69101	2.89122	1.90685	2.64474	2.88766	2.18695	1.64787	2.75821	3.39456	1.33489	2.29237	0.903074	2.17316	1.56844	1.38555	YIF1B
TLR5	0.800649	0.342422	0.536863	1.95558	0.637831	1.12552	1.91337	0.817835	1.02992	3.20791	3.3851	0.667445	1.01802	0.906519	1.34142	0.46079	2.91113	TLR5
CREBBP	1.30855	0.564754	1.1911	3.71307	1.49492	2.74664	2.83484	1.24796	1.24058	4.51207	3.38036	0.930715	1.7797	0.912653	2.07271	1.09646	1.89036	CREBBP
LOC653256	0.902935	0.378125	0.810729	1.43718	0.754103	1.50996	1.70208	0.884473	0.816913	3.44776	3.38036	0.698964	1.08393	0.905613	1.36981	0.87059	1.57343	LOC653256
AP4M1	1.66479	0.618308	1.11502	2.6552	1.53146	2.86244	2.55899	2.19301	1.54254	3.77754	3.38036	0.774978	1.58195	0.948422	2.01974	1.6792	1.2028	AP4M1
SLC9A8	2.66648	0.455211	1.58668	2.92494	3.62767	2.92265	4.23172	2.67159	2.41797	5.59137	3.38036	1.3627	1.97744	0.904186	2.75514	2.30476	1.19541	SLC9A8
AK124344	0.892353	0.228011	0.652061	1.56783	0.999934	1.32469	1.8312	0.963228	0.955016	3.39529	3.37563	0.533956	1.44646	0.931547	1.39736	0.657172	2.12632	AK124344
FLJ25084	0.924097	0.209348	0.643366	2.4529	1.69756	1.86197	2.19509	1.12074	0.786484	3.30535	3.37089	0.784248	1.5197	0.936616	1.60552	0.742426	2.16253	FLJ25084
ZNF575	1.02991	0.479554	0.821596	3.03452	1.27234	1.77397	2.27726	1.14194	1.17504	4.3097	3.37089	0.73419	1.37689	0.917391	1.75368	0.853189	2.05544	ZNF575
HKR3	1.92579	0.567999	1.51278	3.35061	2.3819	2.48263	3.06374	2.05367	1.69	4.27222	3.37089	0.999314	1.97012	0.954084	2.28013	1.34755	1.69206	HKR3
SHQ1	0.931151	0.425999	0.747696	1.42454	0.777357	1.23668	2.96396	1.23584	1.44891	5.0817	3.37089	0.693402	1.20478	0.908037	1.65715	1.30771	1.26722	SHQ1
THC2442819	1.04402	0.209348	0.895496	1.93872	1.80054	1.59333	2.52377	0.945054	1.30612	4.84185	3.36142	0.595139	1.17182	0.929997	1.70974	0.802526	2.13045	THC2442819
BC089156	1.57308	0.876342	0.904191	1.53412	2.37858	2.21862	3.04026	1.72351	1.53786	5.12667	3.36142	0.723066	1.25238	0.905358	2.01924	1.24062	1.6276	BC089156
PCNXL3	1.46727	0.397599	1.41062	2.49505	1.51817	2.10283	3.38068	1.85982	2.07856	3.22291	3.36142	1.16061	1.90054	0.950368	2.02739	1.40302	1.44502	PCNXL3
ASB13	1.10045	0.537165	1.12154	2.36439	0.963391	1.70449	2.21857	1.55994	1.25931	3.37281	3.36142	0.793518	1.28168	0.933858	1.66451	1.49935	1.11016	ASB13
C2orf27	0.740688	0.217463	0.567293	1.39082	0.793967	1.08384	1.87815	0.842067	0.749032	3.28287	3.35669	0.368949	0.805625	0.925165	1.23673	0.561736	2.20162	C2orf27
BX281073	1.10398	0.293737	0.660755	3.10617	1.16936	2.59379	2.65289	1.32065	0.931609	3.29786	3.35196	0.456088	1.45012	0.928808	1.72223	0.999613	1.7229	BX281073
ZBTB22	0.938205	0.26128	0.556425	1.58891	0.823866	1.36174	1.96032	0.857212	0.688173	2.39095	3.35196	0.530248	1.03999	0.914846	1.25764	0.772932	1.6271	ZBTB22
ARHGAP10	0.917043	0.273451	0.547731	3.34218	0.591323	2.19546	2.60594	1.29339	1.11887	3.48523	3.34249	0.622949	1.69181	0.904832	1.69445	0.485732	3.48845	ARHGAP10
BAI1	0.860609	0.284811	0.878108	1.80807	0.983323	1.25058	2.31248	1.78106	0.800528	3.14046	3.34249	0.587723	0.974074	0.928927	1.46187	0.722018	2.0247	BAI1
PTPN6	1.84819	0.560696	1.99531	3.31268	2.07295	2.3761	2.89353	1.86588	2.0692	4.07735	3.34249	1.40905	1.88956	0.926297	2.28561	1.35808	1.68297	PTPN6
SYNJ2BP	1.14278	0.913667	0.788993	2.38547	1.43844	1.66744	2.4416	0.95717	1.65723	3.55269	3.34249	1.16061	1.28168	0.90349	1.74848	1.05723	1.65383	SYNJ2BP
FLJ42953	1.84114	0.819542	1.47148	2.72685	1.73743	2.67717	4.17889	2.74429	1.79768	3.55269	3.34249	1.2014	1.69181	0.92738	2.29099	1.7892	1.28045	FLJ42953
CA314451	1.12867	0.233691	1.48452	2.95023	1.48495	2.35294	2.82897	1.06016	1.41848	5.39649	3.33775	0.569183	1.2597	0.922433	1.96198	0.612081	3.20543	CA314451
PTPN6	1.89052	0.679976	2.19527	3.3759	2.31214	2.57063	2.79376	1.92646	2.01068	4.37715	3.33302	1.36826	1.83829	0.906471	2.35939	1.39606	1.69003	PTPN6
COQ10A	1.29797	0.368388	0.96505	2.29696	1.176	2.0843	2.14814	0.878415	1.14461	4.01739	3.32355	0.608117	1.35491	0.945245	1.66645	0.710821	2.3444	COQ10A
EGFL8	0.888826	0.241805	0.838985	1.69427	1.09959	1.3849	2.35943	1.12679	0.93629	2.74322	3.32355	0.559912	1.09858	0.947824	1.4074	0.791678	1.77774	EGFL8
AK091569	1.01933	0.550148	0.841158	2.41918	1.10956	1.85271	1.85468	0.80269	1.161	3.91995	3.32355	0.793518	1.3366	0.904461	1.61416	0.979342	1.64821	AK091569
TRIM25	1.63657	0.559074	1.28673	2.35175	1.22251	1.89903	2.52964	1.99006	1.92876	4.32469	3.32355	0.982628	1.79068	0.940444	1.98659	1.29698	1.53171	TRIM25
TUG1	1.11456	0.880399	1.01721	2.17474	1.02651	1.73228	2.00728	0.963228	1.21718	3.71758	3.32355	0.893635	1.30365	0.901678	1.64398	1.07636	1.52736	TUG1
ENST00000316294	1.50607	0.449531	1.37802	1.87129	1.1162	3.15887	4.60148	2.4111	2.33604	4.48209	3.32355	1.06977	2.26307	0.907535	2.30516	1.6715	1.3791	ENST00000316294
NIP30	1.97517	0.507954	1.1085	2.84907	2.6975	2.33441	2.52377	1.75077	1.62212	3.30535	3.32355	1.07904	1.73576	0.902791	2.06254	1.67211	1.23349	NIP30
BM725480	1.50254	0.472251	1.09981	2.4529	1.14278	1.97777	2.37704	1.44484	1.30612	3.06551	3.32355	0.938132	1.37689	0.952334	1.72924	1.40703	1.229	BM725480
A_24_P367259	1.4708	1.0719	1.43671	2.51191	1.4617	1.6767	2.93462	1.41758	1.91939	4.6095	3.32355	1.19213	1.9335	0.914525	2.07384	1.79289	1.1567	A_24_P367259
BNIP1	0.857082	0.503896	0.747696	1.99772	0.827188	1.25984	2.34769	1.26007	1.34358	4.10733	3.31881	0.726774	1.11689	0.921083	1.57035	1.16974	1.34248	BNIP1
ENST00000367590	1.57308	0.537165	0.921579	2.66363	1.568	1.92682	2.55899	1.36003	1.24293	5.05921	3.31408	0.847285	2.02139	0.935932	1.96878	1.27222	1.54752	ENST00000367590
AL049387	0.850028	0.425188	1.00852	1.70692	1.29892	1.52849	2.15401	0.820864	1.39741	3.86749	3.30935	0.711942	1.05464	0.916879	1.54875	0.874322	1.77137	AL049387
JMY	0.747743	0.36352	0.938967	2.46976	0.730848	1.80639	2.289	1.01169	1.07439	2.78069	3.30461	0.648905	1.60393	0.907863	1.5208	0.877258	1.73359	JMY
C16orf52	1.34029	0.815485	1.43019	1.99351	1.74407	1.71376	3.52154	1.25401	1.78831	4.22725	3.30461	0.921445	1.74308	0.940846	1.98443	1.36792	1.45069	C16orf52
THC2311186	1.55897	0.465759	1.05634	1.70692	1.32549	2.73275	1.96619	1.13891	1.41848	3.49273	3.29514	0.939986	1.289	0.907108	1.72205	1.16284	1.4809	THC2311186
F7	0.98053	0.319702	0.697705	1.16323	1.24244	1.89903	1.80772	0.754225	0.842661	4.0024	3.29514	0.593285	0.959426	0.907436	1.4275	1.1578	1.23295	F7
AA554768	1.29091	0.404091	1.32151	2.80271	1.9899	2.22325	2.72332	1.67505	1.13291	3.41028	3.29041	0.652613	0.977735	0.929359	1.83805	1.06812	1.72084	AA554768
BC030106	1.51665	0.470628	0.702052	2.95023	1.99655	2.61695	3.62719	1.33277	1.52381	5.18663	3.29041	1.00673	1.54533	0.956212	2.13584	1.51055	1.41395	BC030106
AK094477	1.38967	0.886079	1.71275	3.07666	1.78061	2.89486	3.47459	1.84467	1.19377	3.25289	3.28567	1.05679	1.68449	0.91248	2.11796	1.21204	1.74744	AK094477
SUOX	1.68595	0.433302	1.01504	2.83643	1.89356	2.41779	2.17162	1.49633	0.973742	3.49273	3.28567	0.73419	1.20844	0.918864	1.81883	1.32776	1.36985	SUOX
BM984383	1.05813	0.493348	0.96505	1.59734	1.23248	1.84808	2.04249	1.03895	0.983105	4.47459	3.2762	0.77127	1.29266	0.915211	1.62105	0.980852	1.6527	BM984383
MTMR9	0.804176	0.240183	0.634672	2.20845	0.793967	1.33858	2.21857	0.842067	1.14227	3.01304	3.26674	0.593285	1.55266	0.930235	1.43451	0.512998	2.79633	MTMR9
RSC1A1	2.45485	0.494971	1.1824	3.11881	1.56468	1.84345	2.71159	1.32065	1.46061	4.9168	3.26674	0.986336	2.32899	0.911909	2.12699	1.31607	1.61616	RSC1A1
LOC440292	1.48138	0.800068	1.06503	1.60155	1.39858	1.70449	2.1364	1.42364	1.63383	3.76255	3.26674	0.897343	1.69914	0.924119	1.75929	1.244	1.41422	LOC440292
ENST00000356170	1.14278	0.598022	0.991132	2.41076	1.02319	2.9597	2.58833	1.11468	1.32251	3.62015	3.26674	0.94184	2.01406	0.923224	1.84568	1.34144	1.37589	ENST00000356170
A_32_P73991	1.23095	0.324571	0.689011	2.93337	1.45173	2.64937	2.55312	1.14497	0.955016	3.91246	3.262	0.52654	1.42083	0.946699	1.77338	0.882987	2.00839	A_32_P73991
GHRL	0.94526	0.180137	0.93462	2.14524	0.873696	1.07457	2.82897	1.04501	0.964379	4.27972	3.25727	0.939986	1.77237	0.931248	1.63394	0.443405	3.68499	GHRL
ZMAT1	1.00522	0.156606	1.07807	3.97016	1.59458	2.29736	4.03803	0.6785	1.19143	6.59571	3.25727	0.533956	1.28534	0.902679	2.1294	0.613995	3.46811	ZMAT1
PLGLB2	1.31913	0.256411	0.771605	2.23374	1.81383	2.51042	2.1364	0.917792	1.59872	4.66197	3.25727	0.945548	1.10224	0.906272	1.80962	0.988874	1.82998	PLGLB2
PGBD4	1.00169	0.327817	0.921579	1.36975	1.90021	1.23205	2.4416	1.00563	0.882453	2.95308	3.25727	0.556204	0.900835	0.908912	1.44232	0.808401	1.78417	PGBD4
NFYC	1.41789	0.530674	1.14328	2.44447	1.07966	1.9824	2.07771	1.29036	1.34358	3.8525	3.25253	1.07904	1.31463	0.926675	1.75452	1.00318	1.74895	NFYC
ALPK2	0.670147	0.1136	0.482525	1.68584	0.564747	2.8578	1.94859	1.26613	0.64604	3.49273	3.2478	0.608117	0.996045	0.90271	1.42924	0.310691	4.6002	ALPK2
ADRB2	0.966422	0.274262	0.852026	2.68892	1.08963	1.75081	2.78202	0.817835	1.37167	3.14795	3.2478	0.691548	1.31097	0.936072	1.61476	0.498309	3.24048	ADRB2
PIAS1	1.03696	0.396788	0.882455	1.68584	1.0398	1.33858	1.97206	0.86327	1.15632	3.82252	3.2478	0.693402	1.20478	0.922921	1.48774	0.819002	1.81652	PIAS1
THC2453775	1.02286	0.27264	0.958529	1.77014	1.78061	1.73692	3.14591	0.951112	1.99664	5.03673	3.2478	0.886219	1.45012	0.91602	1.86586	1.03193	1.80813	THC2453775
EPPB9	1.49549	0.459268	1.09329	1.91343	0.890306	1.99166	2.19509	1.30248	1.24527	3.37281	3.2478	1.5926	1.51604	0.912503	1.71658	1.28854	1.33219	EPPB9
ZMAT5	1.04755	0.573679	1.00417	1.92186	0.747459	1.80639	1.79012	1.26007	1.33889	3.47774	3.24306	0.782394	1.289	0.907949	1.56018	0.948598	1.64473	ZMAT5
TRAK1	1.04755	0.258845	1.22587	1.88814	1.14943	1.56554	3.27503	1.56903	1.05333	2.96807	3.24306	0.797226	0.970412	0.937002	1.61627	1.09355	1.47801	TRAK1
AK129904	1.34382	0.417885	1.11502	2.14524	1.16271	1.84345	2.01902	1.1692	1.45125	2.93809	3.24306	0.652613	1.48674	0.938206	1.61447	1.50376	1.07362	AK129904
C1QTNF2	1.06871	0.27264	0.54121	2.0188	0.657764	2.17693	2.57072	1.07833	1.37635	5.59137	3.23833	0.826891	2.13124	0.907617	1.81148	0.437349	4.14196	C1QTNF2
THC2438039	0.994639	0.210971	0.821596	1.905	1.07302	2.09356	1.64339	0.654268	0.905861	3.29036	3.23833	0.389343	1.06928	0.918115	1.40689	0.505325	2.78413	THC2438039
SAPS2	0.98053	0.370011	0.782473	1.62684	0.946781	1.42195	1.8312	1.21767	1.06269	2.44341	3.23833	0.700818	0.981397	0.906429	1.35416	0.839981	1.61213	SAPS2
MAP3K7IP1	1.53781	0.550148	1.09546	2.69735	1.38861	2.47337	2.53551	1.76895	1.02056	2.7657	3.23833	1.22365	1.32928	0.909531	1.81729	1.15911	1.56784	MAP3K7IP1
AK095151	1.02286	0.253165	0.771605	1.28124	1.77397	1.13942	2.12466	0.948083	0.950334	3.64263	3.23833	0.457942	0.655486	0.904923	1.40459	1.42865	0.983158	AK095151
ATG7	0.987585	0.334308	0.852026	1.905	0.86373	1.37101	1.97206	1.19949	1.24527	4.33968	3.2336	0.708234	1.02534	0.91061	1.54133	0.896356	1.71955	ATG7
ADRB2	1.02991	0.265337	0.754217	2.57091	1.04644	1.68597	2.99331	0.851154	1.54722	3.32034	3.22886	0.680423	1.34759	0.945921	1.64013	0.515596	3.18103	ADRB2
ADRB2	0.991112	0.266148	0.704225	2.53298	1.04976	1.81102	2.99331	0.908705	1.63851	3.50772	3.22886	0.678569	1.48674	0.952492	1.67674	0.560925	2.98925	ADRB2
OBSCN	1.86583	0.152548	0.573813	1.62684	1.07302	1.79713	2.89353	1.36912	1.6151	5.0817	3.21939	1.48136	2.058	0.909224	1.90826	0.657205	2.9036	OBSCN
HNRPUL1	1.7706	0.968033	1.60407	2.97551	1.32217	2.12598	2.93462	1.70231	2.05516	4.09984	3.21939	1.13837	2.07998	0.938199	2.15354	1.48031	1.45479	HNRPUL1
MNAB	1.0158	0.553394	1.0759	2.42761	0.943459	1.93608	2.22444	1.02684	1.64553	3.95743	3.20992	0.700818	1.30365	0.919444	1.69391	1.0341	1.63805	MNAB
C4orf23	1.27328	0.30672	1.02156	1.71956	1.2358	1.69523	1.79599	1.56297	1.33889	4.06236	3.20992	0.828745	0.937454	0.906008	1.6145	1.21244	1.33161	C4orf23
BX647792	0.984058	0.417074	0.745523	2.20003	1.22915	1.82492	2.25965	1.10862	0.955016	2.6158	3.20045	0.463504	1.01435	0.936396	1.46294	0.656939	2.2269	BX647792
CR597807	0.860609	0.209348	0.804208	2.45712	0.903594	1.82492	1.76077	1.22372	0.688173	2.66827	3.20045	0.439402	1.18647	0.900548	1.40208	0.644685	2.17483	CR597807
NRM	1.51665	0.96641	1.51278	3.30847	1.76732	2.4641	3.26329	1.90828	2.00366	4.26473	3.20045	1.28298	2.7025	0.933316	2.32013	1.32051	1.75699	NRM
ATP8B4	0.564334	0.165531	0.441228	1.34025	0.531526	0.935618	1.71382	0.578542	0.734988	3.8525	3.19572	0.355971	0.981397	0.906446	1.18395	0.395242	2.99552	ATP8B4
TP53INP2	1.4708	0.149303	0.454269	1.86286	0.730848	1.25058	1.68447	0.848125	0.692855	3.11797	3.19099	0.355971	0.761682	0.922511	1.27467	0.655178	1.94553	TP53INP2
ZNRF1	2.39842	0.876342	1.52147	3.1146	2.08624	2.75127	2.9757	1.78106	1.54254	3.08799	3.19099	0.984482	2.07265	0.915781	2.18337	1.57009	1.3906	ZNRF1
BC005066	1.36498	0.449531	0.784646	1.82493	1.47831	1.3849	1.87229	1.19949	0.90352	3.04302	3.18625	0.871387	1.28168	0.929857	1.51115	0.820348	1.84208	BC005066
ZMYM6	1.00169	0.464137	1.06069	1.86286	1.25573	1.40806	2.03075	0.966257	1.0346	4.55704	3.18152	0.689694	1.3659	0.904418	1.60607	0.867561	1.85125	ZMYM6
CENPB	1.23095	0.469005	1.32803	2.2506	1.10956	2.0843	2.5942	1.0965	0.912883	3.77005	3.18152	1.39793	1.52336	0.935927	1.7653	1.25964	1.40144	CENPB
HS1BP3	1.54486	0.382994	0.932447	2.11573	0.973357	1.88976	2.19509	1.37517	1.20781	2.63829	3.18152	0.739752	1.34027	0.944286	1.57824	1.44831	1.08971	HS1BP3
KIAA0241	1.93284	1.29666	1.63885	3.33797	1.53146	2.39	3.38068	2.60496	2.16517	4.71444	3.18152	1.02342	2.14955	0.917507	2.41135	2.44997	0.984234	KIAA0241
BC040991	1.05813	0.405714	0.712919	1.60998	1.18929	1.57017	1.73729	0.95717	1.28272	3.86749	3.17678	0.556204	0.94844	0.912619	1.4671	1.06917	1.37218	BC040991
SNPH	0.881772	0.296982	0.845505	2.74792	0.707594	2.39926	2.30074	1.22675	1.0346	3.02803	3.17205	0.749022	1.17914	0.90634	1.58226	0.515509	3.06931	SNPH
INSR	1.53076	0.284	0.954182	3.58242	1.51153	2.63548	2.67637	1.59326	1.91003	4.57203	3.17205	0.717504	2.33631	0.915758	2.11353	1.09297	1.93375	INSR
PLEKHG6	1.83056	0.443039	0.904191	2.03987	1.16936	1.88513	1.80772	0.969286	0.945653	3.28287	3.17205	0.860263	1.07661	0.914063	1.5682	1.17033	1.33996	PLEKHG6
C2orf13	0.761851	0.427622	0.686837	1.27281	1.25573	1.54701	1.74903	0.73908	1.161	3.44776	3.17205	0.469066	0.974074	0.906685	1.35876	1.04582	1.29924	C2orf13
LGP1	1.1851	0.535542	0.93462	2.62992	1.02319	1.65818	2.73506	1.43575	1.59637	2.74322	3.17205	1.0605	1.60393	0.914379	1.71642	1.39921	1.22671	LGP1
MAG	0.599605	0.29536	0.788993	1.42032	1.04644	1.30616	2.03075	0.92688	0.727966	2.42842	3.16258	0.467212	0.96675	0.918302	1.24365	0.598903	2.07655	MAG
ACOT2	1.3156	0.533919	0.582507	2.49505	0.950103	1.86197	2.30074	1.10256	1.57297	4.52706	3.16258	0.908467	1.13154	0.915251	1.72654	1.06934	1.61459	ACOT2
THC2280383	1.0934	0.473874	1.00635	2.30961	1.71749	2.26031	3.19286	1.09348	1.67128	3.59017	3.16258	0.674861	1.95181	0.963508	1.86139	1.15492	1.61171	THC2280383
GMPPA	2.04571	0.616685	1.7823	2.99237	1.26237	2.63085	2.84658	2.18998	2.08559	3.86749	3.16258	1.77615	2.02139	0.914222	2.25231	1.43935	1.56481	GMPPA
ARFRP1	1.37556	0.455211	1.15632	2.06094	1.07634	2.44558	2.34769	1.43273	2.02707	3.04302	3.16258	1.17174	1.71378	0.914979	1.80527	1.33639	1.35086	ARFRP1
SLC29A3	1.07929	0.282377	0.769431	2.0778	1.32882	1.5887	2.52377	1.72351	1.28272	3.25289	3.16258	0.641489	1.12787	0.966628	1.60317	1.23134	1.30198	SLC29A3
LOC283537	0.783014	0.339988	0.547731	1.9345	0.930171	1.04215	1.70208	0.636094	0.751373	3.02054	3.15784	0.508	1.22308	0.906725	1.27512	0.567903	2.24531	LOC283537
THTPA	1.24153	0.501462	0.917232	3.11038	1.55471	2.47337	2.73506	1.06621	1.47466	3.25289	3.15784	1.05308	1.2597	0.908805	1.83063	1.01479	1.80394	THTPA
THC2279497	0.606659	0.271017	0.725961	1.52569	0.564747	1.195	1.61404	0.593688	0.777121	3.20791	3.15311	0.519124	1.21576	0.90117	1.22845	0.514677	2.38683	THC2279497
THC2274074	0.994639	0.400034	0.469484	2.26746	1.24909	1.51459	2.17749	0.917792	0.887135	2.54834	3.15311	0.793518	1.09126	0.916624	1.4203	1.07624	1.31968	THC2274074
IFT52	0.952314	0.269394	0.508607	1.3571	0.803933	1.31542	2.09532	0.748167	0.821595	3.21541	3.15311	0.504292	0.974074	0.949621	1.28606	1.16647	1.10252	IFT52
AF113013	1.39673	0.552582	1.42149	3.28739	1.61783	2.58453	3.49219	1.99915	1.18909	3.78504	3.14364	0.838015	1.72111	0.94564	2.07914	1.16692	1.78174	AF113013
ZNRF1	1.64715	0.749759	0.925926	2.35175	1.99322	2.14914	2.24792	1.41455	1.35294	4.40714	3.14364	0.838015	1.87125	0.932489	1.93018	1.0954	1.76208	ZNRF1
DLGAP4	1.79176	0.679976	1.32151	3.5782	1.7939	3.46457	3.052	1.68413	2.09495	4.58702	3.14364	0.986336	2.2411	0.911163	2.33993	1.4675	1.59451	DLGAP4
C11orf77	0.892353	0.415451	0.856373	1.73642	0.963391	1.45438	2.04249	1.29642	1.44657	3.08799	3.14364	0.80835	1.09126	0.928448	1.47962	1.02598	1.44215	C11orf77
THC2373429	1.84819	0.555016	0.808555	1.51726	1.25573	1.92219	2.17162	1.08136	1.47466	4.51956	3.14364	1.08645	1.57463	0.902531	1.76607	1.35071	1.30751	THC2373429
FAM104A	1.45316	0.554205	1.28021	2.26746	1.29227	1.63038	2.52377	1.96886	2.23305	3.97242	3.13417	0.69711	1.43548	0.913621	1.8802	1.40337	1.33978	FAM104A
CSNK2A2	1.58014	0.603702	0.791167	2.43604	1.14943	1.95461	2.48855	1.72654	1.23122	4.22725	3.13417	0.797226	1.40618	0.956733	1.80971	1.44023	1.25654	CSNK2A2
SNCA	0.673674	0.175268	0.471657	2.31803	0.544814	1.42659	1.55535	0.763313	0.571137	3.35782	3.1247	0.339285	1.21576	0.906559	1.27211	0.367996	3.45685	SNCA
THC2309737	0.927624	0.262903	0.689011	1.87129	1.5979	1.83418	2.73506	1.10256	1.81406	4.34717	3.1247	0.819475	1.01802	0.933955	1.70338	0.971371	1.75359	THC2309737
MBD1	0.952314	0.271017	0.762911	1.6437	0.970035	1.35248	1.86642	0.95717	0.793506	2.35347	3.11524	0.611825	1.1059	0.924096	1.28892	0.725264	1.77717	MBD1
FBXL10	1.2627	0.304285	0.847679	1.83757	1.07966	1.54701	1.86642	1.02381	1.4138	3.47774	3.11524	0.749022	1.12421	0.933652	1.51147	0.918662	1.6453	FBXL10
MGC2752	1.81292	0.804125	1.40628	3.52763	1.58793	2.70496	3.13417	2.08396	1.73214	3.53021	3.11524	1.31635	2.09096	0.921263	2.21899	1.42395	1.55834	MGC2752
C7orf10	0.578442	0.120091	0.334724	1.21381	0.445153	1.02825	1.8312	0.502817	0.341746	2.78819	3.10577	0.252146	0.585909	0.926531	1.00986	0.359273	2.81086	C7orf10
TRSPAP1	1.05107	0.658879	1.02156	1.99772	0.970035	1.42659	1.78425	1.12074	1.27804	3.79253	3.10577	0.710088	1.38055	0.90052	1.56137	0.992357	1.5734	TRSPAP1
PLA2G4D	1.02286	0.599645	1.58233	2.46976	1.47499	2.86244	2.68811	1.53571	1.08142	2.99805	3.10103	0.726774	1.29266	0.90053	1.80275	1.03269	1.74569	PLA2G4D
TRPC3	0.779486	0.195554	0.621631	2.32646	0.737493	1.9824	2.20683	0.842067	1.04864	4.39215	3.0963	0.604409	1.46477	0.935078	1.5614	0.500514	3.11959	TRPC3
C1orf183	1.19921	0.583416	1.48235	3.00923	1.38861	2.37147	3.01679	1.35094	1.36698	3.47774	3.0963	1.03083	1.9042	0.938228	1.94447	1.01797	1.91015	C1orf183
C9orf37	0.98053	0.387862	0.769431	1.40346	1.05641	1.42659	1.78425	1.36912	0.744351	2.72823	3.0963	0.730482	0.878863	0.918687	1.33507	0.786221	1.69808	C9orf37
PPP1R3F	1.19568	0.253977	0.747696	2.13259	1.02319	2.05188	2.26552	1.74471	0.566456	2.68326	3.08683	0.508	1.01069	0.933362	1.48234	0.771532	1.9213	PPP1R3F
DHDDS	1.3015	0.564754	1.37367	2.57934	0.936815	1.86197	2.72332	1.27825	1.23122	3.44026	3.08683	0.854701	1.34759	0.947232	1.73694	0.985018	1.76336	DHDDS
BRAF	1.67889	0.561508	1.37802	3.39697	1.65438	2.2881	2.55312	1.0965	1.72043	3.6876	3.08683	0.967796	1.7797	0.900106	1.98845	1.28183	1.55126	BRAF
ZNF302	0.98053	0.482799	0.930273	2.48662	1.62115	1.76934	2.289	1.15103	1.16802	3.16294	3.08683	0.639635	1.31463	0.943053	1.62175	1.04607	1.55034	ZNF302
LOC388284	0.627822	0.157417	0.478178	1.53412	0.730848	1.13942	1.74903	0.769371	0.594544	2.39844	3.08209	0.45238	1.01802	0.920883	1.13321	0.448465	2.52686	LOC388284
YPEL3	1.00875	0.169588	0.821596	2.7985	1.05973	2.02409	2.60007	1.21767	0.87075	2.57832	3.08209	0.476482	1.17182	0.917618	1.52919	0.926418	1.65065	YPEL3
FLJ32679	0.691309	0.210971	0.956355	1.45825	1.01654	1.13015	1.70795	0.73908	1.0463	3.74007	3.07736	0.426423	0.908159	0.901184	1.31607	0.532868	2.46979	FLJ32679
THC2340838	1.08282	0.714056	1.26934	3.07666	1.42848	2.07967	2.60007	1.1692	1.47934	3.91246	3.07736	0.756438	1.11323	0.908255	1.82762	0.958553	1.90665	THC2340838
ARIH1	1.36498	0.636159	1.08459	3.08509	2.28556	2.24178	2.47682	1.18132	1.12823	4.03238	3.07736	0.596993	1.5197	0.909351	1.90084	1.10746	1.71639	ARIH1
ADRB2	0.917043	0.271017	0.769431	2.50348	1.02319	1.71376	2.65289	0.799661	1.30847	3.05801	3.07263	0.624803	1.27435	0.944185	1.53759	0.477853	3.21771	ADRB2
KIAA1529	0.969949	0.146868	0.995479	1.59734	1.09627	1.37101	1.84294	0.823893	0.795847	3.3878	3.06789	0.695256	1.68083	0.928186	1.42087	0.521097	2.7267	KIAA1529
VPS13D	1.2239	0.702696	1.02156	2.20003	1.40854	1.50996	2.08358	1.02987	0.992468	3.52271	3.06789	0.96038	1.45745	0.928341	1.62931	0.908588	1.79323	VPS13D
C1orf90	1.32266	0.3124	0.791167	2.70999	1.02319	1.55628	2.07184	1.13285	1.14696	2.89312	3.06316	0.730482	1.97012	0.904652	1.59417	0.517731	3.07915	C1orf90
SNCA	0.599605	0.1704	0.443401	1.98087	0.498306	1.283	1.49079	0.64821	0.543048	2.71324	3.05842	0.296642	1.29632	0.900399	1.15556	0.317162	3.64342	SNCA
F5	1.23448	0.462514	1.26934	1.86707	0.677696	1.71376	2.11879	1.01775	1.26399	2.83316	3.05842	0.710088	1.69181	0.921588	1.53222	0.664956	2.30424	F5
ENST00000339437	1.31913	0.480365	0.93462	2.62992	1.30888	1.7786	1.9838	1.21161	1.18441	2.87813	3.05842	0.901051	1.34393	0.917073	1.61637	1.23943	1.30413	ENST00000339437
THC2379232	1.60835	0.585851	0.873761	3.03873	1.63444	2.26031	3.5861	1.80227	1.54488	6.40833	3.05369	0.647051	1.64054	0.918706	2.20649	1.68699	1.30794	THC2379232
A_24_P655888	1.21332	0.325382	0.75639	1.89236	0.989967	2.21399	1.59643	0.981402	1.03928	3.29786	3.04895	1.00858	1.50872	0.906065	1.52866	0.698318	2.18907	A_24_P655888
AK124097	0.814757	0.207725	0.838985	1.3276	1.10292	1.66744	3.07548	0.869328	0.835639	2.18858	3.04895	0.52654	1.12787	0.907447	1.35629	0.688711	1.96932	AK124097
NEK8	1.00522	0.296982	0.917232	1.61419	1.14278	1.76007	2.91114	1.37517	0.793506	2.51836	3.04895	0.548788	1.34759	0.952373	1.48308	0.781699	1.89725	NEK8
ZNF16	1.25564	0.439794	0.75639	2.23796	1.21254	1.62112	2.38291	1.43575	1.02524	3.9949	3.04422	0.608117	0.900835	0.952629	1.60888	1.13533	1.4171	ZNF16
SPTLC2	1.0158	0.690525	0.721614	1.98508	0.996612	1.3988	1.94859	0.951112	1.46061	3.34283	3.04422	0.758292	1.24506	0.912394	1.50455	1.11883	1.34475	SPTLC2
ZNF235	1.1851	0.647519	0.743349	2.07359	1.04976	1.68597	1.98967	1.06016	1.31081	4.00989	3.03948	0.426423	1.04731	0.923965	1.55916	0.872632	1.78673	ZNF235
ZNF614	0.634876	0.454399	0.639019	1.92608	1.01654	1.40806	1.71382	0.860241	0.83798	3.6951	3.03948	0.459796	0.790977	0.908471	1.34434	0.847296	1.58662	ZNF614
GPR89A	1.93284	0.965599	1.5606	2.69735	1.62115	2.22325	2.65289	1.32671	1.78363	3.65762	3.03948	1.04196	2.12392	0.948804	2.04823	2.07621	0.986523	GPR89A
THOC6	1.97517	0.512822	1.15632	2.06516	1.66434	2.07967	2.18335	1.15406	1.2242	3.34283	3.03475	0.980774	1.4721	0.949958	1.75735	1.4472	1.21431	THOC6
AP1GBP1	0.962895	0.473874	0.921579	1.98087	0.903594	1.37101	2.21857	0.920821	1.1493	3.19292	3.03002	0.667445	1.09126	0.943173	1.45263	0.645666	2.24981	AP1GBP1
ARNTL2	0.952314	0.380559	1.13893	1.56783	0.624543	1.48217	1.65512	0.878415	0.901179	2.97557	3.03002	0.433839	1.20111	0.909179	1.32474	0.655852	2.01987	ARNTL2
ANK1	1.04049	0.167154	0.665102	1.6732	0.797289	1.33858	1.88989	1.18132	1.44657	2.78819	3.02528	0.385635	1.75773	0.923511	1.39665	0.444203	3.14417	ANK1
C16orf58	1.0158	0.476308	1.22587	2.03144	1.44509	2.1862	2.88766	1.61144	1.46998	3.26788	3.02055	0.956672	1.22308	0.964233	1.75523	1.30225	1.34784	C16orf58
HIATL1	1.21332	0.423565	1.30847	2.43604	1.36204	2.32515	2.52377	1.92343	1.35762	2.82566	3.02055	1.12724	1.47942	0.935631	1.79433	1.48586	1.2076	HIATL1
SEC15L2	0.691309	0.1988	0.395583	1.34025	0.637831	1.19037	1.54948	0.590659	0.753714	3.17044	3.00161	0.420861	0.761682	0.919398	1.13097	0.600951	1.88196	SEC15L2
THC2318533	1.04755	0.442228	0.838985	1.90079	1.07302	1.50996	2.289	0.793603	1.06269	2.4584	3.00161	0.834307	1.92618	0.912339	1.47525	0.794893	1.85592	THC2318533
A_24_P315885	0.72658	0.241805	1.08242	1.22645	1.00326	1.41732	2.47682	1.29036	1.04162	3.12547	3.00161	0.606263	1.06562	0.944712	1.40812	0.886495	1.58842	A_24_P315885
THC2434943	1.3544	0.673485	1.24544	2.54562	2.79051	3.71468	4.07325	1.69019	1.42784	5.20911	3.00161	0.635927	1.56731	0.904238	2.30226	1.5685	1.46781	THC2434943
ZNF33A	1.77413	0.78465	1.73883	3.88587	1.92678	2.57527	4.1202	1.85376	1.96153	4.38465	3.00161	1.47209	2.32533	0.908281	2.44651	2.08034	1.17602	ZNF33A
OSBPL10	1.00875	0.256411	0.591202	1.33603	0.797289	1.00973	1.43209	0.714848	0.695195	3.17793	2.99688	0.46165	1.03266	0.905547	1.19313	0.64801	1.84122	OSBPL10
YPEL1	0.761851	0.210971	0.486872	1.57626	0.767391	1.2969	1.8312	0.826922	0.692855	4.31719	2.99214	0.365241	0.959426	0.921647	1.31425	0.638057	2.05977	YPEL1
A_24_P540555	0.814757	0.353782	1.16067	1.46668	1.22251	1.73228	2.44747	1.18132	1.24527	2.17359	2.99214	0.626657	1.20844	0.908107	1.43274	0.844246	1.69706	A_24_P540555
GHRL	0.828866	0.173645	0.841158	2.20003	0.800611	1.14868	2.50029	1.6387	0.795847	4.13731	2.98267	0.834307	1.54533	0.929332	1.57134	0.385107	4.08028	GHRL
DPM3	0.994639	0.413828	1.13459	1.92608	1.33546	1.78786	2.45921	1.47816	1.54488	4.06985	2.98267	0.711942	1.34027	0.951015	1.70611	1.09196	1.56243	DPM3
ZNF135	0.64193	0.112788	0.347766	2.24639	0.50495	1.41732	1.78425	0.684558	0.880113	3.44776	2.9732	0.389343	1.16449	0.92586	1.27653	0.3068	4.16079	ZNF135
A_24_P75688	0.938205	0.566376	0.923752	1.56783	1.18597	1.283	1.59643	0.866299	1.00651	2.86314	2.9732	0.598847	1.19013	0.904341	1.35075	0.927572	1.45622	A_24_P75688
SAE1	1.44258	0.735153	1.14328	2.41076	0.983323	2.05651	3.15178	1.66899	1.77895	4.51956	2.96847	1.06791	1.69547	0.943514	1.97098	1.45019	1.35912	SAE1
AK091528	0.832393	0.254788	0.530343	1.4709	0.657764	1.23205	1.79599	0.672442	1.19143	4.04737	2.96373	0.660029	1.17182	0.902487	1.3447	0.603354	2.2287	AK091528
MTA1	1.58014	0.486856	0.760737	2.07359	1.98658	1.78786	2.78789	1.48422	1.35996	3.8525	2.96373	1.26444	1.53801	0.96086	1.8405	1.3951	1.31926	MTA1
GPR162	1.00169	0.141188	0.54121	2.95865	0.823866	1.75544	2.44747	1.13588	1.161	3.6876	2.95427	0.663737	2.09462	0.923097	1.64359	0.430942	3.81394	GPR162
LDB1	0.783014	0.296171	1.01069	2.06937	0.71756	2.01945	1.88989	0.920821	0.720943	4.09234	2.95427	0.641489	0.944778	0.91121	1.46622	0.631735	2.32093	LDB1
SHC1	0.793595	0.189874	0.53469	1.47933	0.903594	1.26911	2.15988	0.896589	1.01587	1.9937	2.95427	0.467212	1.20844	0.918385	1.22047	0.596159	2.04723	SHC1
MYADM	1.16394	0.32944	0.60859	1.87129	0.810577	1.82492	2.10119	1.16617	0.800528	2.08365	2.95427	0.804642	1.42083	0.910843	1.38	0.721135	1.91365	MYADM
BRAF	1.71416	0.566376	1.33455	3.24946	1.65438	2.31589	2.42986	1.22675	1.83981	3.64263	2.95427	0.993752	1.83829	0.903543	1.98155	1.31297	1.50922	BRAF
VPS33B	1.20979	0.402468	0.821596	1.82071	1.55804	1.49143	2.24205	1.31459	1.14461	3.36531	2.95427	0.671153	1.07661	0.964473	1.54405	1.24204	1.24315	VPS33B
DDR1	1.54134	0.519314	1.25848	2.20845	1.87031	2.1723	1.99554	1.47816	1.05333	2.94559	2.95427	0.871387	1.3183	0.929094	1.70667	2.49171	0.68494	DDR1
ADRB2	1.02991	0.250731	0.699878	2.37704	0.989967	1.55164	2.87006	0.848125	1.37167	3.22291	2.9448	0.663737	1.31097	0.956067	1.54857	0.498398	3.1071	ADRB2
SS18	0.786541	0.34648	0.658581	1.39082	0.604611	0.968041	1.70208	0.836009	0.990127	2.50337	2.9448	0.589577	1.1059	0.90212	1.18669	0.630906	1.88093	SS18
DTNB	1.58366	0.714056	1.15197	1.74485	1.50156	2.01019	2.20683	1.22069	1.35294	3.43277	2.9448	0.984482	1.16816	0.949867	1.69361	1.17162	1.44553	DTNB
DHRS7B	1.70006	0.569622	1.13893	2.29275	1.28231	2.02872	2.03662	2.01733	1.52615	3.79253	2.94006	0.843577	1.52336	0.933021	1.82246	1.51559	1.20248	DHRS7B
C9orf58	1.50254	0.309965	0.471657	2.74792	0.900272	2.80686	2.15988	1.00563	0.908201	4.07735	2.93533	0.463504	1.71378	0.917272	1.69253	0.940343	1.79991	C9orf58
DKFZp667M2411	1.39673	0.504708	0.956355	2.52876	1.4617	2.12598	2.40639	1.38729	1.13993	2.82566	2.93533	0.954818	1.53801	0.955829	1.70474	0.949811	1.79482	DKFZp667M2411
THC2337271	1.12867	0.620742	0.799861	2.1073	1.20922	1.70912	1.83707	0.999576	1.2991	3.63514	2.93533	0.856555	1.54533	0.921799	1.591	1.08387	1.46789	THC2337271
LTB4R	0.948787	0.32944	0.802034	1.88393	1.48827	1.50996	2.13053	1.31156	0.833298	2.74322	2.93533	0.685986	0.974074	0.950372	1.42896	1.01764	1.40419	LTB4R
AK095214	0.684255	0.275074	0.595549	1.55098	1.25905	1.39416	1.61991	0.878415	1.00183	2.57832	2.93533	0.630365	0.666471	0.904108	1.23613	0.880978	1.40314	AK095214
THC2278239	0.867664	0.629668	0.684664	2.33068	1.18929	1.88976	2.85245	0.902647	0.912883	3.073	2.93533	0.622949	1.43548	0.949748	1.56357	1.12732	1.38698	THC2278239
KIAA1458	0.962895	0.486045	0.869414	2.28853	1.09295	1.6767	1.86642	0.757254	1.18441	3.14795	2.93059	0.704526	1.18647	0.918278	1.4734	0.830199	1.77475	KIAA1458
BC030084	0.952314	0.688091	1.25848	2.19581	1.24909	2.11672	3.14004	2.5262	1.31783	3.88997	2.93059	1.42203	1.32196	0.90239	1.92378	1.21042	1.58935	BC030084
THC2314039	0.571388	0.120091	0.591202	1.43297	0.491662	0.968041	1.54948	0.654268	0.723284	2.69825	2.92586	0.404175	0.981397	0.914532	1.08554	0.351193	3.09102	THC2314039
MAGI2	0.677201	0.191497	0.469484	1.47511	0.890306	1.16258	1.33819	0.581571	0.641359	3.3878	2.92586	0.307766	0.798301	0.90668	1.14208	0.495262	2.30601	MAGI2
THC2280006	0.927624	0.259657	1.03243	1.39082	0.963391	1.63965	2.31835	1.03592	0.74201	2.78819	2.92586	0.867679	0.878863	0.944772	1.36696	0.746177	1.83195	THC2280006
IMMP1L	1.39673	1.15628	1.76056	1.91765	1.82048	2.30662	2.78202	1.58115	1.74852	2.87813	2.92586	1.63895	1.47942	0.904573	1.95326	2.01572	0.969011	IMMP1L
AK055501	0.89588	0.24992	0.612937	1.42875	0.730848	1.06531	1.84294	0.799661	0.786484	2.35347	2.92586	0.469066	1.01069	0.93144	1.16706	1.27133	0.917985	AK055501
F5	1.20626	0.436548	1.32586	1.89657	0.860408	1.64891	2.19509	0.829951	1.38337	2.48838	2.92112	0.52654	1.62956	0.908751	1.48835	0.539083	2.7609	F5
AK023774	0.804176	0.23288	0.782473	2.13259	1.27898	1.06994	1.94859	1.13891	0.908201	2.66077	2.92112	0.571037	0.864216	0.915438	1.33184	0.604543	2.20305	AK023774
CTB-1048E9.5	1.20626	0.669428	1.17806	1.846	0.797289	1.92682	2.31248	1.24796	1.88897	3.04302	2.92112	0.904759	1.45745	0.91726	1.64612	1.30094	1.26533	CTB-1048E9.5
TM6SF1	0.712472	0.214217	0.499913	1.61841	0.654442	1.10236	1.39101	0.963228	0.692855	2.73572	2.91639	0.367095	0.860554	0.913314	1.13297	0.435303	2.60273	TM6SF1
CR602022	1.08634	0.282377	0.752043	1.80385	0.664408	1.41732	1.81946	0.769371	0.889476	3.29786	2.91639	0.637781	1.25238	0.938736	1.353	0.566522	2.38827	CR602022
PLA2R1	0.592551	0.186628	0.395583	1.62684	0.774035	1.04678	1.2971	0.793603	0.521982	2.56333	2.91639	0.326307	0.761682	0.900737	1.06175	0.562238	1.88844	PLA2R1
C20orf141	1.07223	0.619119	1.66493	2.43604	1.47499	2.37147	3.51567	1.72048	1.09546	2.99805	2.91639	0.834307	1.44646	0.916163	1.85889	1.01235	1.83622	C20orf141
EMILIN3	0.761851	0.338365	0.880282	1.42032	0.890306	1.51459	2.27726	1.18435	0.847343	2.21856	2.91639	0.533956	0.974074	0.931102	1.28905	0.862134	1.49518	EMILIN3
AP2A2	1.1463	0.37488	0.841158	1.74485	0.923527	1.62112	1.92511	1.7114	1.1095	2.44341	2.91639	0.634073	1.01802	0.925256	1.41613	0.957865	1.47843	AP2A2
GPD1	1.48138	0.675108	1.6758	2.67206	1.8537	2.50579	3.59784	2.20513	1.34592	3.56768	2.91639	1.91705	1.55266	0.908052	2.15127	1.64806	1.30533	GPD1
DFFB	1.84819	0.649142	1.52147	2.33068	2.19919	2.13062	2.50616	2.16272	1.53552	4.17479	2.91166	1.4795	1.4721	0.918148	2.0709	1.57035	1.31875	DFFB
LOC440104	1.41436	0.444662	1.01287	3.26211	1.78061	3.18203	3.10482	1.46604	1.32017	3.35032	2.90692	1.01229	1.98477	0.902281	2.01861	1.06293	1.89911	LOC440104
ADAL	1.41084	0.699451	1.24326	2.769	1.43512	2.0843	3.27503	1.39638	1.18441	3.05052	2.90692	0.971504	1.50872	0.943177	1.84119	1.0594	1.73796	ADAL
ASB8	1.45669	0.382182	0.795514	1.905	1.1461	1.53775	2.11292	1.28127	1.14696	2.56333	2.90692	0.795372	1.33294	0.962745	1.48946	1.03013	1.44589	ASB8
THC2378360	1.432	0.567188	0.895496	1.76171	1.04644	1.73228	2.03075	1.32065	0.945653	3.22291	2.90692	0.77127	1.40618	0.964603	1.5415	1.28245	1.20199	THC2378360
CTA-216E10.6	1.19216	0.327817	0.734655	1.89236	1.00658	1.27837	1.85468	0.942025	0.83798	2.4584	2.90219	0.693402	0.933792	0.929908	1.31188	0.651374	2.01401	CTA-216E10.6
GOPC	1.33677	0.504708	0.973744	2.67206	0.956747	1.96387	2.18335	1.10256	1.20547	3.3878	2.90219	0.815767	1.89688	0.928737	1.68476	0.932377	1.80695	GOPC
CCT6B	0.931151	0.613439	0.506434	0.956716	1.02651	1.32469	2.03075	0.902647	0.908201	3.94244	2.90219	0.615533	1.14985	0.90036	1.37004	1.16693	1.17405	CCT6B
LOC55565	1.19921	0.481988	0.760737	2.88701	1.32882	2.10283	2.24205	1.0541	1.02524	3.76255	2.89745	0.624803	1.19379	0.927716	1.6585	0.735596	2.25464	LOC55565
SLC36A4	1.21332	0.623988	0.804208	2.05673	0.534848	1.82492	1.71382	0.729993	0.781802	2.99805	2.89745	0.419007	1.38787	0.901739	1.38354	0.759646	1.82129	SLC36A4
C17orf65	1.11456	0.503085	1.40845	2.53719	1.32217	2.05651	2.88766	1.83558	0.994808	2.78819	2.89745	0.786102	1.22308	0.924742	1.7196	0.996209	1.72615	C17orf65
GAPVD1	1.21332	0.446285	1.04764	2.01458	1.05641	1.62112	1.78425	0.896589	1.00651	3.5377	2.89745	0.698964	1.27435	0.928294	1.49963	1.00193	1.49674	GAPVD1
A_24_P238286	1.34029	0.408959	0.995479	1.50883	1.01654	1.40806	1.9838	2.09305	1.35762	3.11048	2.89745	1.00488	1.36224	0.902219	1.57598	1.61817	0.973924	A_24_P238286
NCALD	0.818284	0.292925	0.528169	1.50461	0.774035	1.21352	1.43209	0.860241	0.608589	2.7732	2.88798	0.415299	0.83492	0.920627	1.14953	0.591913	1.94206	NCALD
GNA13	0.574915	0.270205	0.447748	1.49197	0.50495	0.963409	1.3734	0.935967	0.739669	3.00555	2.88798	0.367095	0.974074	0.901224	1.11823	0.58888	1.8989	GNA13
ZNF38	0.888826	0.348914	0.739002	2.16631	0.903594	1.67207	2.07771	1.01169	1.07673	4.57203	2.88798	0.504292	0.900835	0.916582	1.51923	0.962089	1.57909	ZNF38
STYX	1.41436	0.793576	1.10416	2.77321	1.36204	1.87124	2.27726	1.06924	1.2874	2.96807	2.88798	1.09758	1.3659	0.907183	1.71323	1.10439	1.5513	STYX
RNF123	1.54486	0.581794	0.938967	2.14945	1.34875	1.80639	2.10119	1.96886	1.49806	2.81817	2.88798	1.00858	1.48674	0.943091	1.70306	1.33034	1.28017	RNF123
KIAA1609	1.64715	0.559885	1.29543	3.06402	1.52149	2.90875	3.16352	2.11425	1.35294	3.41778	2.88325	0.917737	1.92251	0.93534	2.05913	1.47756	1.3936	KIAA1609
TTC17	1.44611	0.405714	1.06286	2.52876	0.930171	1.83418	3.59197	1.19949	1.58935	5.35152	2.88325	0.71565	1.75773	0.93075	1.9459	1.49028	1.30573	TTC17
C12orf47	1.09692	0.621553	0.921579	1.61841	1.33546	1.41269	1.80772	0.963228	0.952675	2.75821	2.88325	0.682277	1.01802	0.928492	1.39015	1.22858	1.13151	C12orf47
AW874684	1.10398	0.548525	1.63015	2.72264	1.58793	2.30662	2.93462	1.20555	0.964379	2.81817	2.87852	0.819475	1.49773	0.902134	1.77064	0.998498	1.7733	AW874684
PIAS2	0.938205	0.615873	1.15197	1.71113	0.916883	1.50069	1.81946	0.781487	0.842661	2.71324	2.87852	0.826891	1.43548	0.904712	1.39481	0.799667	1.74424	PIAS2
ERCC6	0.867664	0.404091	0.854199	2.12416	0.936815	1.6767	1.97206	1.08439	0.922246	3.46275	2.87852	0.574745	0.974074	0.942119	1.44095	0.833865	1.72804	ERCC6
LOC645001	1.69653	0.417885	1.03895	1.93029	1.70753	1.78786	3.815	1.84164	1.58701	3.6876	2.87852	1.2941	2.12392	0.944509	1.98514	1.46625	1.35389	LOC645001
C12orf52	1.13925	0.516068	1.2563	2.05673	1.22915	1.82029	1.97206	1.44787	1.33889	2.59331	2.87852	1.2255	1.19379	0.915226	1.58983	1.27611	1.24583	C12orf52
BRPF1	1.40025	0.452777	0.908538	1.89657	1.16271	1.52385	2.31248	1.62052	1.55892	3.37281	2.87852	0.938132	1.49407	0.963406	1.6554	1.40372	1.17929	BRPF1
SFT2D3	1.02638	0.459268	0.943314	1.60155	1.27566	1.50069	2.07771	1.775	1.22186	2.17359	2.87378	0.569183	1.14985	0.905128	1.43445	1.4364	0.998645	SFT2D3
GHRL	0.839447	0.162285	0.795514	2.17474	0.784001	0.9912	2.46508	0.787545	0.737328	3.56768	2.86905	0.819475	1.40252	0.931351	1.41507	0.38327	3.69209	GHRL
RTTN	1.02991	0.685656	1.1911	2.33489	1.12949	2.01019	2.43573	1.11771	1.47934	4.33218	2.86905	0.836161	1.53435	0.92364	1.76814	1.07744	1.64105	RTTN
LOC255374	1.25564	0.92665	0.706399	1.96401	1.38197	1.75081	2.10119	1.31459	1.45125	3.40279	2.86905	1.0401	1.36956	0.934907	1.65646	1.08186	1.53113	LOC255374
MYC	0.867664	0.413828	0.997653	1.63105	1.05309	1.50069	2.87006	1.31459	0.866068	2.47339	2.85958	0.674861	1.04365	0.937385	1.42817	0.862843	1.65519	MYC
ZNF584	1.28386	0.443039	0.747696	2.26746	0.837154	1.4729	2.30074	2.05973	1.51679	3.80753	2.85958	0.756438	1.61491	0.922647	1.68983	1.14721	1.47299	ZNF584
THC2315140	1.11456	0.338365	0.952008	1.66056	1.21254	1.38027	1.88402	1.02684	1.07907	3.22291	2.85958	0.656321	1.26337	0.952617	1.43465	0.990724	1.44808	THC2315140
THC2334567	0.797122	0.24992	0.595549	1.82914	1.30556	1.32469	1.58469	0.720906	0.669447	3.04302	2.85484	0.524686	1.08027	0.924257	1.27537	0.705219	1.80848	THC2334567
VMD2L3	1.03696	0.37488	1.07373	1.78278	1.48163	2.2742	3.9676	1.30854	1.5636	3.32784	2.85484	0.559912	1.30731	0.929971	1.7626	1.00792	1.74875	VMD2L3
NKX2-5	1.3544	0.473874	1.36498	2.24217	1.56136	2.06577	3.29851	1.66899	1.38571	3.44776	2.85484	0.730482	1.36224	0.974349	1.83162	1.1054	1.65697	NKX2-5
FILIP1	0.723053	0.116034	0.330377	1.60155	0.524882	0.898564	1.60817	0.478585	0.889476	2.88562	2.85011	0.446818	1.31463	0.912601	1.1283	0.294004	3.83769	FILIP1
ZNF227	0.783014	0.539599	0.699878	1.9345	0.757425	1.48217	2.75267	0.639123	1.1493	3.91246	2.85011	0.370803	0.96675	0.937243	1.44906	0.679959	2.1311	ZNF227
LOC440334	0.860609	0.269394	1.07807	1.24752	1.38529	1.3988	2.41812	1.09953	1.00417	3.00555	2.85011	0.678569	1.1352	0.95074	1.41776	0.983166	1.44204	LOC440334
AW090036	1.56603	0.676731	1.19762	2.0778	1.77065	1.97314	2.72332	1.31762	1.60106	4.1598	2.85011	1.016	1.46477	0.955231	1.87651	1.34115	1.39919	AW090036
ZMYM5	0.839447	0.456022	0.941141	2.84065	1.20258	1.79713	2.14814	0.887502	1.18675	3.55269	2.85011	0.652613	1.66984	0.907908	1.61728	1.18671	1.36282	ZMYM5
THC2343253	1.0158	0.326194	1.03895	2.09466	1.08298	1.54238	1.94272	0.963228	0.938631	4.47459	2.84537	0.904759	1.61857	0.900285	1.59914	0.963524	1.65968	THC2343253
PTPLAD2	0.546699	0.148491	0.426013	1.94715	0.471729	1.17647	1.91924	0.630036	0.657744	2.63079	2.84064	0.337431	0.970412	0.932854	1.13099	0.291609	3.87845	PTPLAD2
CD109	0.691309	0.176891	0.406451	2.98394	0.597967	1.85271	2.30074	1.10256	0.877772	3.43277	2.84064	0.393051	1.16816	0.917083	1.44807	0.374206	3.86972	CD109
FUT11	0.775959	0.452777	0.678143	2.24217	0.843798	1.61649	1.74903	0.945054	0.926927	2.72823	2.84064	0.663737	1.58195	0.90644	1.38807	0.648698	2.13978	FUT11
BC014218	1.09692	0.425188	0.78682	2.08202	1.04976	1.45901	2.07771	1.18132	0.875431	3.32784	2.84064	0.745314	1.09858	0.955986	1.46512	0.763129	1.91988	BC014218
PNPLA2	1.16394	0.34648	0.949835	2.11573	1.33546	1.60259	1.94272	1.12679	1.13291	4.22725	2.84064	0.806496	1.33294	0.92272	1.60952	1.31314	1.22571	PNPLA2
FLJ21945	0.909989	0.300228	0.680316	1.60155	0.893628	1.33858	1.49665	0.748167	0.830957	3.72508	2.83117	0.565475	0.747034	0.901583	1.28222	0.77061	1.6639	FLJ21945
C2orf3	0.987585	0.434925	1.08894	1.52147	0.810577	1.32469	1.81946	0.878415	1.15632	3.3878	2.83117	0.839869	1.40618	0.909923	1.42211	0.915629	1.55315	C2orf3
ENST00000263284	1.15688	0.653199	1.36063	2.46976	1.66766	2.13525	2.86419	1.87799	1.17036	3.14795	2.83117	1.19955	1.50872	0.95276	1.84949	1.27628	1.44913	ENST00000263284
LOC646968	0.952314	0.487668	0.730308	2.18317	0.983323	1.89903	2.79376	1.6387	1.37401	2.54834	2.83117	0.704526	1.29632	0.93619	1.57097	1.08592	1.44667	LOC646968
EDC4	1.07576	0.417074	0.836811	2.14524	1.13614	1.63038	1.99554	1.72048	1.1493	2.59331	2.83117	0.682277	1.33294	0.938469	1.50357	1.146	1.31201	EDC4
PHF14	1.20626	0.86985	0.595549	1.62684	1.00326	1.39416	1.66686	1.16314	1.2359	3.20791	2.82644	0.513562	1.32928	0.905564	1.43377	1.39802	1.02557	PHF14
MUSTN1	0.846501	0.165531	0.502087	1.10423	0.777357	1.02362	1.56122	1.23584	0.87075	3.06551	2.8217	0.519124	1.04365	0.920151	1.19516	0.447366	2.67156	MUSTN1
AVIL	1.07223	0.307531	0.680316	2.39811	1.55471	1.72302	2.69985	1.34488	1.2874	4.13731	2.8217	0.478336	0.988721	0.956123	1.65339	0.701454	2.3571	AVIL
ALG12	1.31913	0.423565	1.22587	2.48662	1.33546	1.99166	2.39465	1.63567	1.38805	2.84065	2.8217	1.18286	1.30365	0.944101	1.7192	1.08185	1.58912	ALG12
A_24_P932253	1.20979	0.499028	1.5519	2.56248	1.45505	2.25567	3.18112	1.6387	1.12823	3.05801	2.8217	0.776832	1.65153	0.946214	1.83	1.19105	1.53646	A_24_P932253
ORC4L	0.913516	0.457645	0.686837	1.34025	0.970035	1.22279	1.47905	0.823893	1.05567	3.19292	2.8217	0.552496	0.900835	0.901323	1.26289	1.0776	1.17195	ORC4L
SLIT1	1.4849	0.454399	1.0759	2.18317	1.26237	2.15841	3.48632	1.75077	1.2359	2.90061	2.81697	0.982628	1.61125	0.953659	1.80028	0.917813	1.96149	SLIT1
C6orf60	0.81123	0.139566	0.778126	1.04944	0.544814	0.972673	1.69034	0.720906	0.571137	3.05801	2.81223	0.330015	1.19379	0.923212	1.12864	0.572081	1.97286	C6orf60
AK128714	1.35087	0.634536	0.945488	1.65213	1.01322	1.2969	2.64116	0.654268	1.32953	3.3803	2.81223	0.689694	1.03266	0.929371	1.49485	0.816462	1.83088	AK128714
TRIM5	0.712472	0.241805	0.554251	1.1843	0.53817	1.05604	1.43209	0.799661	0.610929	2.44341	2.81223	0.448672	0.812949	0.909964	1.04977	0.594544	1.76567	TRIM5
LRSAM1	1.05107	0.555016	0.930273	1.83335	1.52149	1.61186	1.70208	0.948083	0.90352	2.32349	2.81223	0.815767	1.16449	0.900835	1.3979	0.86543	1.61527	LRSAM1
ENST00000325122	1.32619	0.814673	1.1085	2.08202	1.20258	1.75081	1.77251	1.08439	1.03694	2.7732	2.81223	0.823183	1.3183	0.920659	1.53119	1.04827	1.46069	ENST00000325122
ENST00000303934	0.61724	0.176891	0.634672	0.91457	0.704272	1.00973	1.99554	0.823893	0.67881	3.56019	2.8075	0.506146	0.864216	0.920853	1.17644	0.633364	1.85744	ENST00000303934
CNTNAP1	0.825339	0.165531	0.554251	2.37704	0.637831	1.69523	1.86642	1.01775	0.828617	2.69825	2.80276	0.611825	1.34027	0.921841	1.34009	0.435474	3.0773	CNTNAP1
THC2404912	1.10398	0.463325	0.752043	1.88814	0.976679	1.58407	1.97206	0.938996	1.47466	3.14795	2.80276	0.587723	1.31097	0.946748	1.4618	0.68464	2.13513	THC2404912
FLJ12529	1.2239	0.491725	0.886802	2.09887	1.0099	1.75081	1.71969	0.951112	1.19377	2.93809	2.80276	0.912175	1.40618	0.925063	1.49121	0.949796	1.57004	FLJ12529
CCIN	0.987585	0.26128	0.825943	1.83757	0.910239	1.99166	2.73506	1.24493	0.725625	2.67576	2.79803	0.446818	1.24506	0.969102	1.43735	0.66962	2.14652	CCIN
ENST00000328043	1.56955	0.72217	1.0433	1.65213	1.3421	2.88096	2.39465	1.59629	1.06737	2.95308	2.79803	1.02342	1.50872	0.915663	1.73475	1.43885	1.20565	ENST00000328043
CAP2	1.12867	0.507142	0.454269	2.26746	0.604611	2.2881	2.45334	0.92385	0.734988	5.04422	2.7933	0.407883	1.53069	0.916375	1.62604	0.500378	3.24962	CAP2
TLR6	0.659565	0.197177	0.469484	1.05365	0.494984	0.889301	1.63165	0.745138	0.875431	2.78069	2.7933	0.430131	0.845906	0.916562	1.06665	0.343731	3.10314	TLR6
FAM69B	1.26975	0.188251	0.662928	2.27167	0.936815	2.16767	2.31835	1.13285	1.17504	2.54834	2.7933	0.70638	1.94082	0.928956	1.54709	0.512014	3.02158	FAM69B
CDK10	1.20274	0.445474	0.625978	1.41611	1.36204	1.33395	1.59056	1.04804	0.828617	2.24104	2.7933	0.593285	0.937454	0.908737	1.26297	1.04125	1.21293	CDK10
THC2406944	0.560807	0.12496	0.308642	1.62684	0.468407	1.48217	1.2971	0.563397	0.454101	2.60081	2.78856	0.237314	0.596895	0.909506	1.00846	0.310592	3.2469	THC2406944
CREBBP	1.15688	0.478742	0.973744	3.11038	1.22915	2.15841	2.56486	1.16314	1.09312	3.83001	2.78856	0.821329	1.50139	0.92561	1.75921	0.971138	1.81149	CREBBP
CREBBP	1.20626	0.470628	0.986785	2.95865	1.18265	2.04724	2.72919	1.1692	1.12355	3.95743	2.78856	0.815767	1.64787	0.942146	1.77568	1.00533	1.76627	CREBBP
BC011942	0.909989	0.473062	0.975917	1.69849	1.00326	1.50996	2.27726	1.04804	0.730306	2.26353	2.78856	0.665591	1.36956	0.94025	1.36258	0.775813	1.75632	BC011942
SLC26A10	1.25564	0.13632	0.499913	2.0778	0.657764	2.10283	3.16939	1.65687	0.96906	3.25289	2.78383	0.55435	1.46477	0.968573	1.58319	0.395362	4.0044	SLC26A10
CORT	0.775959	0.30672	0.921579	1.39082	0.757425	1.24132	2.65289	1.22372	1.0463	2.81817	2.78383	0.708234	1.02168	0.94392	1.35759	0.789742	1.71903	CORT
ZNF416	1.49549	0.772479	0.96505	3.11881	1.5381	2.12135	3.09896	1.67202	2.006	4.65447	2.78383	0.912175	1.41351	0.916206	2.04248	1.48737	1.37322	ZNF416
ENST00000380831	0.874718	0.292925	1.13459	2.30118	1.38861	2.8856	4.54279	1.39335	1.57063	5.16414	2.78383	0.585869	1.63322	0.926906	2.04242	1.7609	1.15987	ENST00000380831
SCMH1	2.01397	0.673485	1.27152	2.36861	1.60122	2.88096	2.65876	1.90222	1.2359	3.14795	2.77909	1.07533	1.88223	0.942311	1.96087	1.24478	1.57527	SCMH1
AK093006	0.973476	0.291302	1.07807	2.57934	2.13275	2.03798	2.51203	1.44484	1.53083	3.65762	2.77436	0.69711	0.911821	0.912234	1.74012	0.781104	2.22777	AK093006
CHCHD5	0.962895	0.580171	1.36063	2.23374	1.30888	1.97777	2.82897	1.32065	0.861387	2.89312	2.77436	0.660029	1.17182	0.94213	1.61034	0.881046	1.82776	CHCHD5
ABHD13	0.560807	0.344045	0.808555	1.45404	0.777357	1.48217	1.54948	0.690616	0.922246	3.29786	2.77436	0.304058	0.725062	0.908217	1.20697	0.692674	1.74248	ABHD13
THC2305027	0.977003	0.397599	0.456442	2.08202	0.780679	1.37101	1.63165	0.578542	0.650722	3.74756	2.77436	0.520978	1.00337	0.9064	1.30553	0.764528	1.70763	THC2305027
GPR175	1.33324	0.361085	0.836811	2.23374	1.14943	1.9824	2.25379	1.58418	1.14227	2.3085	2.77436	0.863971	1.39886	0.935644	1.55559	1.163	1.33757	GPR175
CR591264	1.54486	0.631291	1.36281	1.87129	1.59126	1.59333	2.4416	1.70837	1.6666	4.12982	2.77436	1.03454	1.45012	0.925662	1.83079	1.67567	1.09257	CR591264
SH2B2	1.31208	0.30672	1.8888	2.2801	1.31885	1.97314	2.48855	1.51148	1.34592	2.75821	2.76962	0.971504	1.58928	0.91813	1.73187	0.988533	1.75196	SH2B2
SARM1	1.00169	0.284811	0.762911	2.05673	1.47166	1.60259	1.7549	0.896589	1.20781	3.81502	2.76489	0.619241	1.12787	0.919959	1.48975	0.790269	1.88512	SARM1
RABL5	1.41084	0.605325	0.921579	2.24217	1.21587	2.24178	2.00141	1.23887	0.734988	2.54834	2.76489	0.986336	1.45012	0.912703	1.56635	1.10707	1.41486	RABL5
A_24_P118721	0.768905	0.567999	0.919405	1.66477	0.737493	1.3849	2.22444	0.848125	0.866068	2.51087	2.76489	0.476482	0.908159	0.932359	1.28019	0.915102	1.39896	A_24_P118721
FOXP4	1.53781	0.478742	0.782473	2.34754	1.44176	1.73228	1.74903	1.06016	1.08142	3.65762	2.76489	0.812059	1.34027	0.917552	1.59893	1.20553	1.32633	FOXP4
TACR2	0.899407	0.342422	0.825943	1.56783	0.950103	1.38027	2.94636	1.43273	1.0346	2.53335	2.76016	0.652613	1.03999	0.940953	1.41275	0.898006	1.57321	TACR2
BRAF	1.24859	0.418697	1.0346	2.41076	1.27234	1.70449	2.04836	1.03895	1.24995	3.55269	2.76016	0.719358	1.55998	0.942774	1.61684	1.06407	1.51948	BRAF
TUBD1	1.24153	0.525805	0.988958	1.87972	1.07302	1.58407	1.93685	1.19949	1.03226	3.37281	2.75542	0.765708	1.22308	0.953296	1.50606	0.882794	1.70601	TUBD1
CRTAP	0.620767	0.201234	0.443401	1.05365	0.624543	0.893932	1.84294	0.763313	0.622633	3.32784	2.75542	0.404175	0.798301	0.928415	1.10401	0.67123	1.64476	CRTAP
ENST00000307201	0.952314	0.553394	0.917232	1.846	1.20922	1.42195	1.85468	0.975344	1.04396	2.62329	2.75542	0.656321	0.988721	0.936511	1.36907	0.892032	1.53477	ENST00000307201
XCR1	0.888826	0.491725	1.70405	2.26324	1.08631	1.88513	2.63529	1.59326	0.898839	2.7732	2.75069	0.652613	1.08759	0.900803	1.59314	0.845994	1.88315	XCR1
TGFBR2	1.0158	0.564754	0.732481	2.37282	1.12285	1.59333	2.06597	0.729993	0.828617	2.36846	2.75069	0.671153	1.28168	0.901268	1.3922	0.876055	1.58917	TGFBR2
ZNF34	0.857082	0.331874	0.639019	1.71956	0.923527	1.18573	1.96032	0.769371	0.842661	3.3878	2.74595	0.378219	0.805625	0.945365	1.27283	0.761759	1.6709	ZNF34
TXNL4B	0.839447	0.467382	0.721614	1.49619	0.797289	1.11163	2.15988	0.938996	1.0861	3.02803	2.74595	0.628511	1.06928	0.944504	1.31464	0.904821	1.45293	TXNL4B
LOC285398	1.12514	0.308342	0.628152	1.05365	1.08963	1.76471	1.69034	0.938996	0.566456	2.18858	2.74595	0.815767	1.26703	0.901387	1.24483	1.08749	1.14468	LOC285398
BC030118	0.881772	0.345668	1.17588	1.60155	1.64109	1.64891	2.42986	0.793603	1.80236	3.29786	2.74122	0.682277	1.12055	0.910237	1.55097	1.0146	1.52866	BC030118
CREBBP	1.17099	0.468194	0.956355	3.11881	1.2059	2.0843	2.40639	1.06621	0.980764	3.68011	2.73648	0.821329	1.5197	0.913632	1.70889	0.932927	1.83175	CREBBP
LOC644241	0.881772	0.180137	0.804208	1.60155	0.877018	1.52849	1.33819	0.787545	0.894157	2.29351	2.72701	0.511708	1.03999	0.906669	1.18964	0.461559	2.57743	LOC644241
KIAA1345	1.00875	0.140377	0.321683	1.73642	0.524882	1.16721	1.54948	0.530078	0.692855	3.11797	2.72701	0.344847	0.842244	0.931547	1.13106	0.523405	2.16097	KIAA1345
MGC17330	0.768905	0.214217	0.604243	1.92186	0.933493	1.35248	1.76077	0.981402	0.61327	1.9937	2.72701	0.344847	0.666471	0.904282	1.14482	0.598056	1.91424	MGC17330
UBL7	1.23095	0.488479	1.11937	1.67741	1.11953	1.54701	1.78425	1.04198	1.0346	2.08365	2.72701	0.77127	1.20111	0.916557	1.37128	0.847377	1.61826	UBL7
HDAC8	1.73533	0.711622	1.71275	2.58777	1.7939	2.03335	2.68224	1.30551	1.57765	3.95743	2.72701	0.919591	1.72111	0.939144	1.95887	1.65994	1.18009	HDAC8
C19orf20	0.969949	0.391108	0.539037	1.79542	1.12949	1.56091	1.59643	0.969286	0.931609	2.56333	2.72228	0.522832	1.43548	0.936704	1.31747	0.655422	2.01012	C19orf20
AK074614	1.14278	0.412205	1.0759	2.12416	1.02983	1.61186	2.67637	1.47816	0.84032	2.52586	2.72228	1.19399	1.24506	0.930785	1.54452	0.85274	1.81124	AK074614
AF136408	0.507901	0.154171	0.454269	1.22645	0.611255	0.981936	1.72555	0.520991	0.5805	3.64263	2.71755	0.330015	0.600557	0.917148	1.08106	0.410405	2.63413	AF136408
CREBBP	1.2239	0.457645	0.952008	2.90386	1.2059	2.11209	2.68224	1.1692	1.21718	4.11483	2.71755	0.856555	1.61491	0.940023	1.78676	1.02528	1.7427	CREBBP
ASPSCR1	1.74591	0.593965	1.06721	2.2506	1.78726	1.85271	2.71159	1.82953	1.46998	2.4584	2.71755	1.04196	1.55998	0.943177	1.77589	1.38515	1.2821	ASPSCR1
TNRC5	0.987585	0.538788	0.973744	1.97244	0.883662	1.48217	1.61991	1.11468	1.20313	2.63829	2.71281	0.756438	1.34027	0.913312	1.40184	0.978196	1.43309	TNRC5
CXYorf2	2.15152	0.223954	1.28891	2.31803	1.71085	2.52895	2.72332	1.21767	1.05333	2.96807	2.70808	0.684131	1.0583	0.914754	1.74116	1.04755	1.66212	CXYorf2
STK16	1.20626	0.451154	1.05416	1.82493	1.39193	1.63965	2.03075	1.55086	1.89131	3.31285	2.70808	0.769416	1.20844	0.92488	1.61844	1.39306	1.16179	STK16
SDHAL2	0.58197	0.151737	0.419492	1.57205	0.53817	1.60259	1.65512	0.690616	1.02056	2.62329	2.70334	0.393051	1.15351	0.934449	1.16196	0.457309	2.54087	SDHAL2
TATDN3	0.98053	0.524182	0.982438	2.30539	0.890306	1.62112	2.31248	0.826922	1.02992	2.90811	2.70334	0.711942	1.43548	0.939091	1.4794	0.812943	1.8198	TATDN3
CR601567	0.850028	0.370011	0.75639	1.89236	0.843798	1.28763	1.61404	1.17829	0.90352	3.09549	2.70334	0.546934	0.96675	0.927739	1.30835	0.736362	1.77678	CR601567
LOC116143	1.54486	0.651576	1.19979	2.00615	1.20922	1.75081	2.08358	1.14497	1.13291	2.65328	2.70334	1.29596	1.45012	0.94252	1.60204	1.19065	1.34552	LOC116143
LOC285033	1.15688	0.380559	0.925926	1.5594	2.32543	1.84345	2.1364	1.2419	1.16802	3.56768	2.69861	0.787956	1.17914	0.904312	1.61318	1.03658	1.55626	LOC285033
BE826587	0.768905	0.292114	0.636846	1.19695	0.916883	1.24132	1.54361	0.751196	0.971401	2.7732	2.69861	0.515416	0.944778	0.928448	1.17317	0.844549	1.38911	BE826587
ARFIP1	1.0934	0.798445	1.01721	1.93029	1.54143	1.89903	1.66686	1.01169	1.06269	2.96058	2.69861	0.559912	1.04731	0.902205	1.48365	1.39022	1.06721	ARFIP1
CR602075	0.804176	0.2272	0.60859	2.41076	0.973357	1.57017	1.8312	0.817835	1.12121	3.8525	2.69387	0.426423	0.959426	0.917393	1.40744	0.646911	2.17563	CR602075
ZNF418	0.775959	0.24992	0.686837	1.72799	0.770713	1.3849	2.30074	1.26007	0.798187	2.42842	2.69387	0.559912	1.11323	0.961073	1.28852	0.60112	2.14353	ZNF418
ATXN7L2	1.36146	0.413828	1.0433	2.40233	1.52149	1.91755	3.07548	1.79621	1.04162	2.65328	2.69387	0.737898	1.23773	0.939992	1.68431	1.06018	1.5887	ATXN7L2
LOC257396	1.41789	0.456834	0.865067	1.33603	1.31553	1.84808	1.91924	1.13285	1.38805	3.31285	2.69387	1.27927	1.11323	0.91118	1.54452	1.44743	1.06708	LOC257396
BRAF	1.49901	0.516068	1.17371	2.77321	1.61783	2.12135	2.33009	1.22372	1.4138	3.89747	2.68914	0.823183	1.6259	0.936088	1.82342	1.15778	1.57493	BRAF
ZNF174	1.12867	0.459268	0.810729	1.37396	1.08298	1.34321	2.13053	1.20858	1.39507	3.62015	2.68914	0.797226	1.00337	0.928901	1.46484	1.22171	1.19901	ZNF174
GHRL	0.825339	0.150926	0.708572	1.90079	0.697628	0.917091	2.42986	0.745138	0.730306	3.33533	2.6844	0.765708	1.42083	0.936408	1.33169	0.354898	3.75231	GHRL
ADRB2	0.913516	0.236937	0.689011	2.41918	0.946781	1.56091	2.48855	0.757254	1.24527	2.67576	2.6844	0.602555	1.09126	0.932782	1.40857	0.451723	3.11822	ADRB2
ADSSL1	1.02286	0.370822	0.57816	2.03987	0.843798	1.45438	2.30074	0.781487	0.798187	3.13296	2.6844	0.533956	1.29999	0.966236	1.37243	0.541953	2.53238	ADSSL1
RRN3	0.620767	0.142811	0.482525	1.57205	0.694306	1.34321	1.54948	0.690616	1.10014	2.65328	2.6844	0.394905	0.856892	0.930696	1.13734	0.48588	2.34078	RRN3
GHRL	0.867664	0.142811	0.68249	1.84178	0.624543	0.866142	2.25379	0.711819	0.67881	3.14795	2.67967	0.804642	1.36956	0.930012	1.28244	0.359922	3.56309	GHRL
PCDH12	1.05107	0.125771	0.426013	2.4234	0.730848	1.46827	3.01092	0.884473	1.03928	2.23355	2.67967	0.522832	1.4428	0.903373	1.38761	0.433375	3.20187	PCDH12
FAM119B	0.987585	0.400034	0.630325	2.25903	0.813899	1.76934	1.69621	0.848125	1.02758	2.74322	2.67967	0.569183	1.10224	0.917333	1.34819	0.816235	1.65171	FAM119B
A_24_P127192	0.72658	0.611816	1.00635	1.88814	1.33214	1.41732	1.9838	1.44787	1.1095	2.62329	2.67967	0.478336	0.783653	0.91004	1.39142	0.953087	1.45991	A_24_P127192
RBBP6	0.846501	0.481988	0.847679	2.13259	0.807255	1.69986	1.6023	0.751196	0.940972	2.68326	2.67967	0.604409	1.26703	0.901802	1.33421	0.917262	1.45456	RBBP6
NOTCH4	1.20979	0.144434	0.469484	2.16631	0.890306	1.48217	1.72555	0.914763	1.11184	2.33848	2.67494	0.585869	1.51604	0.914118	1.32538	0.435313	3.04466	NOTCH4
UBE2Z	1.43905	0.606136	0.843332	2.90386	1.01322	2.00093	2.64116	1.38729	1.42784	2.95308	2.67494	0.760146	1.61857	0.923257	1.71304	1.20517	1.42141	UBE2Z
C20orf43	1.81998	0.245051	0.745523	1.53833	0.973357	1.5748	1.54948	1.27219	1.00183	2.39095	2.67494	0.522832	1.16449	0.906452	1.34413	1.27028	1.05814	C20orf43
AK054895	0.804176	0.155794	0.543384	1.7027	0.71756	1.38953	1.47318	0.851154	1.27804	3.28287	2.6702	0.457942	1.20844	0.91837	1.27192	0.376987	3.37391	AK054895
THC2250585	1.03696	0.180948	0.708572	1.62684	1.08963	1.54238	2.12466	0.951112	1.34826	3.88248	2.6702	0.652613	1.09858	0.946305	1.45486	0.542036	2.68407	THC2250585
AK125221	0.719526	0.288868	0.804208	2.14945	1.13614	1.61186	1.80772	1.0541	0.727966	4.03238	2.6702	0.495022	0.856892	0.914162	1.41187	0.786479	1.79518	AK125221
NPEPPS	0.902935	0.368388	0.865067	1.82914	0.877018	1.38953	1.90163	0.963228	1.61978	3.20791	2.6702	0.585869	1.07661	0.92111	1.40441	1.03269	1.35995	NPEPPS
KCNA5	0.529063	0.10224	0.441228	1.71956	0.468407	0.805929	1.57295	0.672442	0.96906	3.31285	2.66547	0.504292	1.08393	0.902354	1.14211	0.37156	3.07382	KCNA5
AVIL	0.804176	0.277508	0.521648	1.60155	0.910239	1.32469	1.88989	0.699703	0.772439	4.13731	2.66547	0.307766	0.816611	0.924432	1.28685	0.541413	2.37683	AVIL
C20orf160	0.723053	0.115223	0.402104	1.37396	0.71756	1.10236	1.60817	0.805719	0.940972	3.56768	2.66073	0.457942	1.20844	0.926372	1.20646	0.344595	3.50108	C20orf160
ZNF135	0.578442	0.110354	0.330377	1.49197	0.465085	1.0931	1.21493	0.563397	0.767758	3.0805	2.66073	0.320745	0.842244	0.90665	1.03997	0.309141	3.36407	ZNF135
MEF2A	1.31913	0.399222	0.919405	2.80693	1.33546	2.02872	2.25379	1.01169	0.938631	3.47774	2.66073	0.667445	1.51604	0.934132	1.64115	0.645793	2.54129	MEF2A
ENST00000323662	1.06871	0.433302	1.37367	2.18317	1.34875	2.07967	2.76441	1.31459	0.83798	2.4584	2.66073	0.628511	1.12787	0.922036	1.55998	0.865056	1.80333	ENST00000323662
ATP13A2	1.27681	0.648331	1.39976	1.86286	0.989967	1.40806	2.24792	1.82953	1.30144	2.53335	2.66073	1.24961	1.51604	0.905326	1.60957	0.975928	1.64927	ATP13A2
AF339771	0.881772	0.491725	1.42149	1.66477	1.49492	1.81566	1.92511	1.16314	0.800528	3.20791	2.66073	0.656321	1.80533	0.913357	1.53765	1.35128	1.13792	AF339771
BI759100	1.61188	0.615062	0.821596	1.77856	1.22251	1.93145	3.14591	0.733022	1.70405	4.03987	2.66073	0.700818	0.922807	0.921087	1.68371	1.48553	1.13341	BI759100
A_32_P172215	1.12867	0.525805	0.96505	1.78699	2.26563	1.85271	2.82897	1.26613	1.63851	3.26788	2.66073	0.826891	1.99209	0.92316	1.7697	1.58472	1.11672	A_32_P172215
NR2C1	1.30502	0.494971	0.891149	2.01458	1.26237	1.60259	2.11292	1.06016	1.76491	3.01304	2.656	0.797226	1.63322	0.942184	1.58524	1.1429	1.38704	NR2C1
GHRL	0.797122	0.146057	0.649887	1.79121	0.664408	0.842983	2.3653	0.736051	0.760736	3.10298	2.65126	0.774978	1.36956	0.934212	1.28096	0.347202	3.68939	GHRL
ADRB2	0.860609	0.253977	0.656408	2.30118	0.886984	1.52849	2.72919	0.736051	1.15164	2.64578	2.65126	0.582161	1.14252	0.937662	1.39433	0.468823	2.9741	ADRB2
ZNF300	0.708945	0.277508	0.360807	1.51726	0.50495	1.31542	1.36166	0.702732	0.599226	3.73257	2.65126	0.304058	0.783653	0.90268	1.14	0.463701	2.45849	ZNF300
GABBR1	0.656038	0.142811	0.443401	1.71956	0.777357	1.83418	1.73729	0.981402	0.950334	3.2379	2.65126	0.419007	1.02168	0.950646	1.27479	0.589671	2.16186	GABBR1
ZNF236	0.828866	0.320514	0.632499	1.88393	0.933493	1.54701	1.65512	0.720906	0.866068	3.22291	2.65126	0.578453	0.941116	0.93298	1.29093	0.699519	1.84546	ZNF236
AK092163	1.29444	0.309965	0.86072	1.65634	1.39526	1.44511	1.96619	1.15708	1.2125	2.81817	2.65126	1.12724	1.20844	0.95386	1.46944	1.19117	1.23361	AK092163
SF3B3	1.19921	0.718113	0.838985	1.98087	1.15607	1.60723	2.06597	1.4721	1.30378	2.83316	2.65126	0.912175	1.90054	0.948762	1.58765	1.41695	1.12047	SF3B3
OR5H1	0.712472	0.309965	0.804208	1.48354	0.807255	1.18573	3.14591	0.999576	1.41614	3.01304	2.6418	0.628511	0.842244	0.916782	1.38388	0.637945	2.16927	OR5H1
BC037911	1.04049	0.726228	1.18892	2.15788	1.46502	1.7786	3.34546	1.7114	1.0463	2.71324	2.6418	0.806496	1.26703	0.916713	1.68376	1.04715	1.60795	BC037911
GOSR2	0.952314	0.530674	1.05634	1.78699	0.704272	1.6767	1.96619	1.357	1.58701	3.00555	2.6418	0.661883	1.20111	0.922304	1.47137	1.00656	1.46178	GOSR2
ZNF307	0.691309	0.315645	0.606416	1.47511	1.0099	1.25058	1.66099	0.733022	1.02758	3.29786	2.63706	0.422715	0.714076	0.923383	1.21864	0.676507	1.80136	ZNF307
A_23_P202100	1.98222	0.559074	1.59972	2.5962	1.42515	2.20472	2.98744	2.23542	1.69469	4.28721	2.63706	1.25888	1.50872	0.92878	2.07512	1.88817	1.09901	A_23_P202100
ENST00000379748	0.536117	0.292114	0.423839	1.23067	1.08631	0.852246	1.60817	0.484643	0.737328	3.11797	2.63233	0.387489	0.820272	0.908079	1.09304	0.331707	3.29519	ENST00000379748
LOC150166	1.02991	0.219085	0.852026	1.91343	0.664408	1.48217	2.33595	1.10862	1.2125	3.40279	2.63233	0.673007	1.36956	0.963725	1.45352	0.474804	3.06131	LOC150166
C17orf72	0.909989	0.233691	0.656408	1.81228	0.754103	1.45438	2.37117	0.981402	0.912883	2.03867	2.63233	0.600701	1.22308	0.937543	1.27547	0.553799	2.30312	C17orf72
CRYBB3	0.790068	0.266148	0.86072	1.96822	0.88034	1.56554	2.33595	1.04198	0.704558	2.00869	2.63233	0.556204	1.02534	0.920274	1.2797	0.658655	1.9429	CRYBB3
PRCC	1.44258	0.590719	1.08025	2.13259	1.78393	1.8805	1.6786	1.10862	1.38103	2.86314	2.63233	0.962234	1.53069	0.906829	1.62055	1.09479	1.48024	PRCC
AK126415	0.747743	0.168777	0.50426	1.37818	0.65112	1.24132	1.55535	0.851154	0.624974	2.14361	2.62759	0.404175	0.651824	0.934212	1.04231	0.628184	1.65925	AK126415
VCPIP1	1.30502	0.471439	1.02156	2.40654	1.07634	1.60259	2.52377	1.12679	1.03928	4.4596	2.62759	0.622949	1.65519	0.932351	1.68759	1.20906	1.39579	VCPIP1
THC2407751	0.620767	0.168777	0.391236	0.708054	0.704272	0.833719	2.05423	0.711819	0.491552	2.26353	2.62286	0.376365	0.6445	0.921601	0.968591	0.519229	1.86544	THC2407751
BE531123	0.924097	0.418697	0.79334	1.48776	1.176	1.2969	1.47905	0.799661	1.03694	3.02803	2.62286	0.539518	1.02534	0.917524	1.27909	0.746648	1.71311	BE531123
AA743218	0.902935	0.727039	0.788993	1.76171	1.19261	1.51922	2.45334	0.914763	1.22654	3.44026	2.62286	0.68784	1.18647	0.947271	1.4942	1.0341	1.44493	AA743218
BX115105	0.790068	0.208537	0.547731	1.93872	0.491662	1.59796	2.12466	0.769371	1.06035	1.97122	2.61812	0.506146	1.18647	0.904483	1.21623	0.465322	2.61374	BX115105
MIB1	0.677201	0.35216	0.493392	1.44983	0.514916	1.05604	1.36166	0.645181	0.524322	2.75821	2.61812	0.426423	0.842244	0.909823	1.05536	0.513274	2.05614	MIB1
THAP2	0.705418	0.555016	0.730308	1.50883	0.657764	1.24595	1.56122	0.866299	0.868409	2.90811	2.61812	0.495022	0.798301	0.910149	1.19375	0.888343	1.34379	THAP2
TRIB2	0.902935	0.146057	0.68249	1.98929	0.770713	1.22279	1.41449	0.693645	1.02992	2.62329	2.61339	0.543226	1.2597	0.905604	1.22246	0.355129	3.44229	TRIB2
C21orf7	0.518482	0.115223	0.397757	1.47511	0.478374	0.954145	1.23254	0.466469	0.641359	3.06551	2.61339	0.311474	0.754358	0.903377	1.00186	0.306583	3.26783	C21orf7
NEK9	0.627822	0.188251	0.449922	1.13794	0.724204	0.889301	1.52013	0.763313	0.763076	2.57083	2.61339	0.341139	0.615204	0.92779	1.01573	0.510266	1.99059	NEK9
CREBBP	1.17099	0.503896	1.01939	3.12724	1.24244	2.10283	2.40639	1.12074	1.05099	3.5377	2.61339	0.786102	1.46477	0.907575	1.7036	0.938205	1.81581	CREBBP
KLK14	1.13572	0.470628	1.4454	2.05673	1.38529	2.01482	3.11656	1.51148	1.0346	2.96058	2.61339	0.654467	1.29999	0.952434	1.6692	1.06145	1.57257	KLK14
A_24_P204135	1.25564	0.422754	0.769431	1.6437	1.10292	1.9685	1.92511	1.67808	1.16334	2.62329	2.61339	1.03825	1.18647	0.944439	1.49161	1.06285	1.40341	A_24_P204135
FHL3	0.98053	0.292114	0.456442	2.37704	0.604611	1.64891	1.6786	0.999576	0.767758	2.62329	2.60865	0.467212	1.30731	0.909591	1.29323	0.506528	2.55314	FHL3
LOC284542	0.634876	0.116034	0.373848	1.5299	0.511594	0.917091	1.24428	0.829951	0.458782	2.60081	2.60392	0.26327	0.96675	0.917431	1.00393	0.336749	2.98124	LOC284542
ETV5	0.592551	0.146868	0.360807	1.06208	0.461763	0.926355	1.37927	0.614891	0.702218	3.12547	2.60392	0.305912	0.73971	0.913688	1.00168	0.352198	2.84408	ETV5
SMURF2	0.931151	0.302662	0.560772	2.55405	0.903594	2.04261	2.289	0.593688	0.758395	2.67576	2.60392	0.448672	0.856892	0.909513	1.34778	0.578153	2.33119	SMURF2
SLC17A7	0.984058	0.417074	1.05634	1.9345	1.14278	1.73228	3.01679	2.38081	0.987786	4.0024	2.60392	0.665591	1.1828	0.923554	1.70055	0.913318	1.86195	SLC17A7
MDS032	0.899407	0.344045	0.647713	1.98087	1.4019	1.55628	1.6786	1.01169	0.861387	2.27102	2.60392	0.671153	1.05464	0.918411	1.30636	0.722598	1.80786	MDS032
CREBBP	1.06518	0.518502	1.01721	2.93337	1.176	2.15377	2.289	1.03592	0.997149	3.50772	2.60392	0.797226	1.43181	0.909851	1.65591	0.966279	1.71369	CREBBP
COPS7B	0.917043	0.392731	0.641193	1.37818	0.784001	1.15794	1.53774	1.46604	0.880113	3.00555	2.60392	0.774978	0.959426	0.907734	1.26914	0.872312	1.45492	COPS7B
ERO1LB	0.768905	0.216651	1.16501	2.03566	0.681018	1.41269	1.86642	0.660326	0.781802	3.26788	2.59919	0.582161	1.19379	0.917172	1.3255	0.467132	2.83753	ERO1LB
EFNB3	0.680728	0.120091	0.317336	2.0188	0.518238	1.76934	1.39688	1.04804	0.643699	2.9306	2.59445	0.367095	1.16083	0.916272	1.19739	0.388119	3.08512	EFNB3
AK096196	0.807703	0.235314	0.782473	1.28124	0.83051	1.38953	2.52964	1.02381	0.683492	2.35347	2.59445	0.45238	1.07661	0.959766	1.23389	0.604386	2.04156	AK096196
ANKRD33	1.0934	0.493348	1.36933	2.28432	1.51485	2.34368	2.58833	1.4721	1.21484	2.87813	2.58972	0.73419	1.30365	0.945823	1.68307	0.897702	1.87486	ANKRD33
HSPC047	0.902935	0.18744	0.952008	1.46668	1.04976	1.34321	1.7549	0.942025	1.01587	3.64263	2.58498	0.533956	1.28534	0.931041	1.3586	0.68314	1.98875	HSPC047
TBC1D22B	0.977003	0.436548	0.612937	1.60155	1.1461	1.3988	1.36166	0.826922	1.27804	2.89312	2.58498	0.698964	1.19745	0.901073	1.30878	0.828934	1.57887	TBC1D22B
STXBP1	0.931151	0.345668	0.43036	1.3571	0.671052	1.31079	1.26189	0.593688	0.61327	2.71324	2.58498	0.441256	0.867878	0.913283	1.08633	0.752066	1.44446	STXBP1
TRIM4	0.89588	0.259657	0.632499	1.83335	1.32882	1.72302	1.61404	0.73908	0.669447	2.71324	2.58498	0.511708	0.878863	0.931555	1.26035	0.95004	1.32663	TRIM4
ZSWIM1	1.75296	0.546902	0.86072	2.26324	2.00983	2.29273	2.86419	2.28691	2.31732	3.82252	2.58498	1.12724	1.37322	0.90115	2.00791	2.05823	0.97555	ZSWIM1
SALF	0.423251	0.103051	0.373848	2.20845	0.637831	0.588235	2.50029	0.642152	0.543048	3.10298	2.58025	0.30035	0.83492	0.917016	1.14144	0.347542	3.28431	SALF
MGC39900	0.599605	0.172023	0.456442	0.935643	0.591323	0.944882	1.81359	0.817835	0.737328	2.33848	2.58025	0.352263	0.684781	0.938416	1.00188	0.588237	1.70319	MGC39900
LOC388335	0.941733	0.169588	0.656408	2.52876	1.26902	1.7786	2.04249	0.823893	0.779462	2.99056	2.57551	0.391197	1.21576	0.938048	1.39715	0.500561	2.79117	LOC388335
DKFZp434K191	0.81123	0.209348	0.68249	1.76171	1.01654	1.26911	2.20683	1.2419	1.16568	1.88128	2.57551	0.495022	1.04731	0.916798	1.25877	0.607227	2.07297	DKFZp434K191
PNPLA7	0.902935	0.334308	0.915058	2.08623	1.78061	1.57943	2.10119	1.2419	0.859046	2.81817	2.57551	0.500584	1.289	0.943551	1.46031	0.781914	1.8676	PNPLA7
ERCC2	1.32619	0.579359	0.778126	2.15788	1.29892	1.78323	2.19509	1.6175	1.42784	3.55269	2.57551	0.826891	1.20111	0.95311	1.64003	1.08586	1.51035	ERCC2
PCP2	1.16747	0.488479	1.11502	1.94715	1.48827	2.15841	3.49806	1.48422	1.16334	3.65762	2.57551	1.49619	1.03633	0.918187	1.79047	1.23705	1.44737	PCP2
BM667833	0.627822	0.188251	0.491219	0.96936	0.68434	0.944882	1.526	0.702732	0.849683	2.63079	2.57551	0.389343	0.717738	0.924802	1.0229	0.83127	1.23052	BM667833
SV2B	0.592551	0.133886	0.649887	1.91343	0.767391	1.04678	2.45921	0.7724	0.435375	2.49588	2.57078	0.231752	2.02505	0.902754	1.23803	0.311208	3.97814	SV2B
USHBP1	0.931151	0.108731	0.397757	1.49619	0.857086	1.19037	1.64339	0.820864	0.905861	2.78819	2.56604	0.426423	1.15717	0.9626	1.17609	0.315046	3.73309	USHBP1
SCAND2	0.72658	0.212594	0.50426	1.11266	1.2358	1.0792	1.53774	0.775429	0.720943	2.22605	2.56604	0.389343	0.725062	0.922668	1.06244	0.549447	1.93365	SCAND2
ENST00000270642	0.684255	0.245051	1.02591	1.34867	0.963391	1.85271	2.11292	0.699703	0.814572	2.02368	2.56604	0.589577	0.911821	0.905813	1.21833	0.716008	1.70156	ENST00000270642
C1orf56	1.38967	0.519314	0.910711	2.58777	1.04312	2.04724	2.23031	0.981402	1.07205	2.84065	2.56604	0.778686	1.45012	0.929274	1.57055	1.16823	1.34438	C1orf56
GHRL	0.867664	0.148491	0.697705	1.78699	0.611255	0.842983	2.39465	0.714848	0.662425	2.98306	2.56131	0.763854	1.31097	0.934214	1.2574	0.338319	3.71661	GHRL
THC2302971	1.35087	0.209348	0.802034	2.30961	0.697628	1.94535	1.73729	0.817835	0.987786	2.6083	2.56131	0.654467	1.17914	0.906875	1.37392	0.584237	2.35165	THC2302971
BGLAP	0.72658	0.250731	0.419492	1.1548	0.890306	1.18573	1.34992	0.745138	0.758395	2.42842	2.56131	0.569183	0.952102	0.92423	1.07632	0.699815	1.538	BGLAP
POLL	1.10045	0.550148	1.02156	1.95558	1.176	1.71376	2.15401	1.21161	1.12355	2.36846	2.56131	0.908467	1.22675	0.962078	1.46705	1.02844	1.42648	POLL
A_23_P96035	0.72658	0.288868	0.536863	1.25595	0.601289	1.00046	1.32058	0.557339	0.772439	2.72823	2.56131	0.419007	0.812949	0.909336	1.04476	0.789676	1.32302	A_23_P96035
KIAA1600	0.853555	0.393542	0.671622	2.02723	0.793967	1.23205	1.61991	0.666384	0.552411	3.16294	2.55658	0.46165	1.20111	0.916981	1.24561	0.558627	2.22977	KIAA1600
BQ066852	1.04049	0.386239	0.952008	1.27281	1.60454	1.28763	1.84294	0.86327	1.06737	2.31599	2.55658	0.695256	0.988721	0.913667	1.29799	0.989969	1.31114	BQ066852
CACNA1C	0.832393	0.149303	0.384716	2.01458	0.724204	1.34321	1.66099	0.651239	0.889476	2.93809	2.55184	0.407883	0.974074	0.940711	1.194	0.348798	3.42318	CACNA1C
LOC641518	0.536117	0.123337	0.286907	1.34025	0.425221	0.926355	1.12102	0.64821	0.566456	2.38345	2.55184	0.298496	0.541966	0.90154	0.903817	0.330008	2.73878	LOC641518
IREB2	0.934678	0.567188	1.02156	1.93872	1.25573	1.56554	1.81359	0.860241	1.10014	2.74322	2.55184	0.622949	1.37689	0.938053	1.41171	0.775418	1.82059	IREB2
LOC375748	0.881772	0.319702	0.662928	1.83757	0.784001	1.25058	1.94272	0.602775	0.819254	3.29786	2.55184	0.558058	1.06196	0.943113	1.27469	0.703844	1.81104	LOC375748
THC2378504	0.72658	0.248297	0.791167	1.20538	0.710916	0.917091	1.6786	0.799661	0.978423	3.40279	2.55184	0.430131	0.710415	0.905154	1.16548	0.787808	1.4794	THC2378504
KIAA0406	1.63304	0.493348	1.23022	1.69427	1.42183	2.26031	2.34769	1.56297	1.58233	2.54834	2.55184	0.915883	1.29632	0.947846	1.6568	1.47597	1.12251	KIAA0406
THC2348698	0.733634	0.111166	0.304295	1.60155	0.48834	1.43122	1.64339	0.845096	0.51496	2.42842	2.54711	0.241022	0.629852	0.951118	1.04	0.346302	3.00317	THC2348698
UBR1	1.00169	0.581794	1.05199	1.72799	1.23912	1.73692	1.8312	0.839038	1.45125	2.84815	2.54711	0.634073	1.7797	0.917591	1.48231	0.768445	1.92897	UBR1
SLC35B4	0.874718	0.250731	0.83029	1.95558	0.890306	1.60259	1.71969	0.993518	0.767758	2.7732	2.54711	0.515416	1.12787	0.952497	1.29606	0.692849	1.87062	SLC35B4
AJ297349	0.634876	0.35216	0.60859	1.28967	0.704272	1.08847	1.47318	0.61792	1.16568	2.6083	2.54711	0.478336	0.856892	0.903547	1.10965	0.611322	1.81517	AJ297349
HSD11B1L	0.797122	0.514445	0.825943	1.87972	1.12949	1.78786	2.72332	1.22372	0.777121	2.35347	2.54711	0.754584	1.17182	0.938394	1.42198	0.812704	1.74969	HSD11B1L
BGLAP	0.733634	0.263714	0.473831	1.25174	0.893628	1.13015	1.85468	0.911734	0.835639	2.78819	2.54711	0.634073	1.1059	0.957637	1.18646	0.770265	1.54033	BGLAP
AK024035	0.962895	0.387862	0.686837	1.2686	1.17268	1.17647	1.53187	0.839038	0.697536	2.65328	2.54711	0.552496	1.31097	0.932521	1.21443	0.881696	1.37738	AK024035
RP11-262H14.4	0.772432	0.362708	0.669449	1.87129	1.55471	1.94071	2.87006	1.02078	1.69	3.82252	2.54237	0.485752	0.867878	0.930907	1.57467	0.961354	1.63797	RP11-262H14.4
KIAA1919	0.818284	0.609382	0.838985	1.72799	0.883662	1.75081	2.11292	1.03895	1.28038	3.08799	2.54237	0.815767	1.38787	0.947573	1.45349	1.04242	1.39434	KIAA1919
GHRL	0.814757	0.150926	0.667275	1.69427	0.637831	0.907828	2.30074	0.696674	0.669447	3.24539	2.53764	0.711942	1.29266	0.940845	1.25595	0.330017	3.80572	GHRL
LYNX1	0.832393	0.202857	0.639019	1.99351	0.777357	1.13015	1.85468	1.11468	0.791165	2.72823	2.53764	0.975212	1.64054	0.914437	1.32442	0.510657	2.59356	LYNX1
THC2339952	0.543172	0.1136	0.365154	1.28124	0.478374	1.00973	1.26775	0.684558	0.54773	2.3085	2.53764	0.28181	0.629852	0.923094	0.926855	0.394933	2.34687	THC2339952
LOC339768	1.32619	0.264525	1.20414	1.65213	0.720882	1.51922	2.16575	1.55389	0.650722	2.54834	2.53764	0.645197	1.61857	0.935215	1.41594	0.65468	2.16279	LOC339768
ZNRF1	1.29091	0.468194	0.680316	1.69427	1.41519	1.54701	2.08358	1.06319	1.01119	3.41778	2.53764	0.622949	1.42815	0.966265	1.48157	0.835757	1.77272	ZNRF1
AKT1	1.06518	0.382994	0.57164	1.54255	0.797289	1.28763	1.33819	0.823893	0.917564	2.08365	2.53764	0.689694	1.08393	0.902078	1.16322	0.710909	1.63624	AKT1
NFATC2IP	1.40025	0.392731	1.13024	2.09045	1.78726	1.93608	1.8312	1.30248	1.02992	2.85564	2.53764	0.650759	1.31097	0.934669	1.55812	1.00505	1.5503	NFATC2IP
BC037838	0.659565	0.228823	0.573813	1.06208	0.890306	1.20426	1.70208	0.757254	1.09078	3.67261	2.53764	0.495022	0.820272	0.90589	1.20727	0.851089	1.4185	BC037838
ENST00000312008	1.81292	0.405714	0.906364	2.38125	1.16936	1.94535	2.27726	1.72048	1.10716	2.34598	2.53764	0.621095	1.10956	0.905316	1.56463	1.35911	1.15121	ENST00000312008
EPHB4	1.24859	0.641839	0.799861	1.49197	1.58129	1.97314	1.60817	1.11771	0.926927	2.36846	2.53764	0.635927	1.28168	0.90982	1.40101	1.22877	1.14018	EPHB4
A_32_P151087	0.814757	0.328628	0.995479	1.97244	0.877018	1.32006	2.12466	0.981402	0.880113	2.06866	2.5329	0.700818	0.970412	0.914595	1.27441	0.794392	1.60426	A_32_P151087
AK125961	0.797122	0.134697	0.443401	2.30118	0.481696	1.33395	1.63165	0.811777	0.922246	2.59331	2.52817	0.419007	1.00703	0.908626	1.18502	0.511226	2.31799	AK125961
FLJ30901	1.06518	0.403279	1.29108	2.20845	1.52814	2.04724	2.61768	1.29642	0.697536	2.3085	2.52817	0.673007	1.21576	0.908195	1.52927	0.754728	2.02625	FLJ30901
A_23_P21804	0.853555	0.189874	0.530343	1.33182	1.20258	1.10236	1.78425	0.920821	0.723284	3.09549	2.52817	0.456088	0.915483	0.954109	1.20262	0.666434	1.80457	A_23_P21804
BM680823	1.01933	0.309154	0.656408	1.71956	1.20258	1.66744	2.17162	0.714848	0.943312	2.80318	2.52817	0.648905	1.29632	0.975857	1.36006	0.765095	1.77764	BM680823
WDR78	0.663093	0.22152	0.454269	1.04522	0.671052	0.870774	1.43209	0.651239	0.543048	3.22291	2.52817	0.504292	0.633514	0.901829	1.03394	0.595575	1.73603	WDR78
FLJ37953	0.902935	0.383805	0.765084	1.60998	1.7939	1.68597	1.74903	0.996547	0.943312	3.14046	2.52817	0.571037	0.992383	0.92212	1.38943	0.925049	1.50201	FLJ37953
C6orf203	1.06165	0.86417	1.46062	2.13259	1.41851	2.06577	2.39465	1.12074	1.35294	3.05801	2.52817	0.98819	1.20844	0.926434	1.66573	1.41572	1.1766	C6orf203
THC2301157	1.21685	0.795199	0.641193	1.73642	0.65112	1.4868	1.79599	1.2631	1.09546	2.35347	2.52344	0.825037	1.09126	0.912461	1.34426	0.729865	1.84179	THC2301157
ELMO1	0.839447	0.128206	0.802034	1.46668	0.697628	1.02825	1.63165	0.639123	1.14696	2.87813	2.5187	0.491314	1.31097	0.923698	1.19839	0.367709	3.25907	ELMO1
FLJ22746	0.648984	0.118468	0.510781	1.41189	0.591323	1.32469	1.43209	0.702732	0.669447	3.073	2.5187	0.315183	0.96675	0.939995	1.09877	0.339965	3.23202	FLJ22746
ASPHD2	1.11456	0.740022	1.43888	1.46668	0.923527	1.34321	2.17162	1.32974	1.49338	2.72823	2.5187	1.01971	1.36956	0.90491	1.51214	0.731784	2.06638	ASPHD2
TMCC3	1.14983	0.443039	0.875935	2.07359	0.890306	1.46827	2.34769	1.36306	0.994808	2.78819	2.5187	0.556204	2.07631	0.938933	1.50353	0.887461	1.6942	TMCC3
CEP164	0.839447	0.172023	0.582507	1.4709	0.704272	1.195	1.57295	1.02987	0.992468	2.14361	2.5187	0.647051	1.029	0.936133	1.14598	0.71113	1.6115	CEP164
ACVR1B	1.81292	0.478742	1.48018	2.73107	1.84373	2.39	3.45111	2.12334	1.62446	3.31285	2.5187	0.693402	1.46477	0.925015	1.99425	1.28432	1.55276	ACVR1B
PLEKHA8	0.783014	0.556639	0.938967	1.30653	1.16604	1.32469	1.81359	0.720906	1.01119	2.72823	2.5187	0.530248	0.886187	0.926204	1.25269	0.874436	1.43257	PLEKHA8
RAB22A	1.78471	0.328628	1.01287	2.92494	1.64773	2.72348	2.3653	1.69019	0.96906	3.26038	2.5187	0.778686	1.6259	0.903906	1.81774	1.56667	1.16025	RAB22A
ATXN3	0.81123	0.494159	0.64554	2.63834	1.0697	1.51922	2.04249	0.684558	1.01587	3.073	2.51397	0.643343	1.2121	0.900434	1.41258	0.718608	1.96572	ATXN3
THC2410448	0.772432	0.307531	0.584681	1.08315	0.657764	0.963409	1.44383	0.890531	0.767758	2.54085	2.51397	0.476482	0.769005	0.922084	1.05934	0.664077	1.5952	THC2410448
KIAA1683	2.06687	0.353782	1.04112	2.36861	1.72082	2.1723	3.19286	1.89314	1.49338	4.36216	2.50923	0.765708	2.30702	0.949044	2.019	0.745206	2.70932	KIAA1683
ATXN7L1	0.871191	0.377314	0.739002	1.50461	1.32882	1.56091	1.6786	0.890531	1.04864	3.44776	2.50923	0.643343	1.28534	0.928183	1.37579	0.802486	1.71441	ATXN7L1
LOC158960	1.29091	0.308342	0.96505	2.89544	1.57797	1.81566	2.42986	1.12074	0.826276	2.93809	2.50923	0.539518	0.889849	0.902524	1.54669	0.986882	1.56725	LOC158960
GHRL	0.768905	0.163097	0.780299	2.01458	0.737493	0.958777	2.25379	0.745138	0.669447	3.0805	2.5045	0.678569	1.27069	0.937071	1.27891	0.350136	3.65259	GHRL
KIAA1666	0.867664	0.279942	1.00852	2.30961	1.02319	1.7786	2.40639	1.13891	1.26399	2.75821	2.49976	0.847285	1.05464	0.940216	1.47975	0.442745	3.34221	KIAA1666
TRIM74	1.00875	0.277508	0.773778	1.26438	1.29559	1.25058	1.6023	0.92688	0.554752	1.94124	2.49976	0.660029	0.878863	0.909498	1.1488	0.614016	1.87096	TRIM74
PEMT	1.08634	0.475497	1.27804	2.09887	1.28895	1.82955	2.84071	1.29642	0.835639	2.38345	2.49976	0.871387	1.38421	0.929379	1.55145	0.880804	1.7614	PEMT
RNPC3	0.917043	0.379748	0.960702	1.99772	1.07302	1.55628	2.4416	1.17223	0.823935	3.01304	2.49976	0.546934	0.941116	0.968482	1.40947	0.848957	1.66024	RNPC3
AK055302	0.536117	0.100617	0.323857	1.19695	0.458441	0.977304	1.60817	0.533107	0.931609	2.32349	2.49029	0.409737	1.01802	0.931057	0.992901	0.363672	2.73021	AK055302
SEMA6C	1.03696	0.217463	0.573813	2.12416	0.88034	1.75081	2.28313	1.2419	0.664766	3.05801	2.49029	0.496876	1.16449	0.975763	1.38331	0.638832	2.16537	SEMA6C
KIAA0831	0.684255	0.262903	0.389063	1.44983	0.710916	1.10699	1.30297	0.611862	0.575818	3.43277	2.49029	0.359679	0.648162	0.901683	1.07889	0.516155	2.09023	KIAA0831
NF2	1.02638	0.247485	0.708572	1.59312	0.823866	1.20426	1.44383	1.03592	1.02056	2.57832	2.49029	0.634073	1.01069	0.936375	1.21672	0.66126	1.84001	NF2
BRAF	1.28386	0.477119	1.19544	2.80693	1.372	2.00093	2.2127	0.938996	1.13993	3.26788	2.49029	0.760146	1.50872	0.912242	1.65038	1.03158	1.59985	BRAF
DKFZP434A0131	0.804176	0.302662	0.79334	1.4414	0.926849	1.43122	2.0601	1.06621	0.786484	2.12112	2.49029	0.812059	1.01069	0.951912	1.23435	0.825268	1.4957	DKFZP434A0131
NRBP2	0.638403	0.271828	0.765084	1.905	0.764069	1.54701	1.69621	1.13285	0.788824	2.33848	2.49029	0.44311	0.904497	0.930556	1.20659	0.824065	1.46419	NRBP2
LACE1	1.12161	0.666993	1.1085	1.87129	1.22251	1.50069	2.71159	1.26613	1.57297	2.80318	2.49029	0.878803	1.31097	0.953251	1.57889	1.4213	1.11088	LACE1
CGI-09	0.966422	0.330251	0.791167	1.20538	0.906916	1.4729	1.36166	0.608833	0.711581	2.48838	2.49029	0.689694	0.974074	0.912078	1.15366	1.16175	0.993031	CGI-09
WASPIP	0.913516	0.150114	0.799861	1.85443	0.617899	1.38953	1.81946	1.0026	0.964379	1.87378	2.48556	0.611825	1.06196	0.910221	1.19576	0.367233	3.25614	WASPIP
F5	1.0158	0.400845	1.07373	1.57626	0.604611	1.38953	1.72555	0.745138	1.03928	2.33848	2.48556	0.528394	1.45379	0.915219	1.25977	0.527847	2.38661	F5
U2AF1L4	0.613713	0.292114	0.656408	1.86707	1.10624	1.38953	1.45557	0.836009	0.70924	2.39844	2.48556	0.472774	1.00337	0.917511	1.17585	0.534025	2.20186	U2AF1L4
CTRL	1.21332	0.522559	1.22153	1.96822	1.33878	1.95461	2.79376	1.68413	1.09312	2.48089	2.48556	0.897343	1.39153	0.953355	1.61887	0.825579	1.96089	CTRL
AYTL2	0.913516	0.273451	0.658581	1.04522	0.867052	1.25984	1.33819	1.02987	0.875431	2.35347	2.48083	0.467212	0.878863	0.926183	1.11089	0.674298	1.64747	AYTL2
THC2386267	1.13925	0.376502	0.791167	1.77014	0.890306	1.49143	1.99554	1.00563	1.06737	2.4659	2.48083	0.784248	1.05464	0.969372	1.33176	0.880957	1.51173	THC2386267
ENST00000372922	0.620767	0.134697	0.639019	2.05251	0.671052	1.60259	1.6786	0.654268	0.84032	3.36531	2.47609	0.407883	1.00337	0.928098	1.24204	0.321602	3.86203	ENST00000372922
C20orf132	0.867664	0.154171	0.634672	0.96936	0.690984	1.08384	1.50252	0.645181	0.80521	2.9231	2.47609	0.478336	0.85323	0.927451	1.08341	0.692931	1.56352	C20orf132
NKX3-1	0.72658	0.215028	0.582507	1.42454	0.764069	0.921723	1.90163	1.06319	0.737328	2.41343	2.47136	0.407883	0.85323	0.958111	1.11404	0.587809	1.89524	NKX3-1
ZNF425	0.758324	0.342422	0.447748	1.58891	0.970035	1.8805	1.76077	0.884473	0.770099	2.98306	2.47136	0.417153	0.717738	0.946042	1.2302	0.6994	1.75893	ZNF425
CA771684	1.27681	0.331062	0.96505	1.94293	1.38197	1.80639	2.62942	1.64173	1.45827	3.97242	2.47136	0.669299	1.18647	0.957554	1.67178	1.13881	1.46801	CA771684
SPAST	0.677201	0.331062	0.725961	1.43297	0.617899	1.25058	1.53187	0.881444	1.07205	2.27852	2.47136	0.508	1.16816	0.924094	1.14977	0.810656	1.41833	SPAST
RAB6A	0.885299	0.212594	0.60859	1.82071	0.671052	1.35248	1.53187	0.745138	0.852024	1.98621	2.47136	0.530248	1.06196	0.913279	1.13304	0.869093	1.3037	RAB6A
PCCB	1.23448	0.72217	1.1172	1.53412	1.11288	1.28763	1.80185	1.16314	1.36698	2.38345	2.47136	0.871387	0.893511	0.912066	1.38155	1.33498	1.03488	PCCB
SYTL3	0.670147	0.129828	0.549904	1.26438	0.624543	0.842983	1.526	0.866299	0.814572	2.14361	2.46662	0.341139	1.00337	0.934629	1.01872	0.366389	2.78044	SYTL3
BQ897248	0.663093	0.107108	0.310816	1.28967	0.498306	0.833719	1.17385	0.442237	0.470486	2.3085	2.46189	0.400467	1.16083	0.900698	0.932382	0.283062	3.29392	BQ897248
KCTD15	0.790068	0.438982	0.404278	2.15788	1.24909	1.64891	2.1364	0.884473	0.800528	2.25603	2.46189	0.457942	1.08393	0.925266	1.29003	0.425624	3.03092	KCTD15
THC2406182	0.832393	0.325382	0.730308	1.76171	1.03648	1.31542	1.43209	0.914763	1.32485	2.7732	2.46189	0.652613	0.952102	0.907404	1.27025	0.860443	1.47627	THC2406182
BE175081	1.18157	0.232068	0.752043	1.42454	0.953425	1.54701	2.85832	1.38123	1.21718	2.7732	2.46189	0.630365	1.15717	0.969217	1.42846	1.24256	1.14961	BE175081
RBMS3	0.536117	0.103863	0.35646	1.30653	0.405289	0.833719	1.13863	0.475556	0.552411	2.21856	2.45242	0.318891	0.93013	0.902229	0.894506	0.399104	2.24128	RBMS3
BCAP29	0.627822	0.264525	0.717267	0.956716	0.657764	1.08384	1.39101	0.878415	0.784143	1.97871	2.45242	0.378219	1.03266	0.907381	1.01565	0.621666	1.63376	BCAP29
A_24_P212834	0.909989	0.792765	0.847679	1.97244	1.22251	1.41269	1.9838	1.01775	1.33655	2.51836	2.45242	0.737898	1.25238	0.929564	1.41979	1.02502	1.38513	A_24_P212834
ENST00000372263	0.72658	0.12496	0.358633	1.90079	0.591323	1.38953	1.55535	0.6785	0.800528	2.12112	2.44768	0.404175	1.29266	0.915193	1.10706	0.326771	3.38789	ENST00000372263
CD243286	0.825339	0.32944	1.27152	1.5004	1.04312	1.42659	2.52377	1.08439	0.751373	2.39095	2.44768	0.608117	1.01069	0.937788	1.32411	0.698536	1.89554	CD243286
CABP5	1.07223	0.485234	1.19979	1.85864	1.17932	1.60259	2.65289	1.49633	0.87075	2.54834	2.44768	0.648905	1.22308	0.95881	1.48352	0.893751	1.65989	CABP5
MTERF	1.02286	0.615062	0.930273	2.00615	1.18265	1.94535	1.92511	0.908705	1.25931	3.3878	2.44768	0.322599	0.93013	0.922621	1.45259	1.08039	1.34451	MTERF
DDX31	0.959368	0.267771	0.64554	0.977789	0.840476	1.12089	1.69034	0.98746	1.01822	3.06551	2.44768	0.637781	0.827596	0.924823	1.19126	1.23252	0.966524	DDX31
ENST00000360524	0.698363	0.125771	0.417319	1.33182	0.883662	1.06068	1.10342	0.702732	0.599226	1.91875	2.44295	0.259562	0.922807	0.90303	0.959004	0.452687	2.11847	ENST00000360524
A_24_P212715	0.98053	0.454399	0.530343	1.78278	0.73417	1.65354	1.51426	0.790574	1.01353	2.42093	2.44295	0.524686	1.1059	0.92515	1.22682	0.633985	1.93509	A_24_P212715
ZNF507	0.853555	0.366765	0.699878	1.41611	0.950103	1.31079	1.54361	0.630036	0.80521	2.54085	2.44295	0.600701	0.805625	0.936373	1.15124	0.701126	1.64199	ZNF507
RAB5C	1.3544	0.537165	0.988958	1.81228	1.03648	1.36174	2.11292	1.5448	1.78363	2.35347	2.44295	0.704526	1.29266	0.912982	1.48661	1.27275	1.16803	RAB5C
PRKACB	1.88347	0.397599	1.10416	1.57626	1.50156	1.13015	1.99554	1.27825	1.39039	3.05801	2.44295	0.409737	1.40984	0.908726	1.50599	1.35384	1.11238	PRKACB
PIP5K2B	0.723053	0.331062	0.565119	1.46668	0.671052	1.16258	1.24428	0.64821	0.767758	2.72073	2.43822	0.404175	0.812949	0.911827	1.07353	0.544357	1.9721	PIP5K2B
DNMT2	0.648984	0.377314	0.439054	1.3571	0.584679	1.14868	1.44383	0.784516	1.01587	2.35347	2.43822	0.530248	0.911821	0.91887	1.07952	0.572651	1.88513	DNMT2
BF928446	0.825339	0.309965	0.482525	1.67741	0.817221	0.935618	1.53187	0.866299	0.917564	1.90376	2.43822	0.539518	0.922807	0.903619	1.08986	0.641226	1.69964	BF928446
A_24_P926115	0.606659	0.256411	0.582507	1.21802	0.644475	0.917091	2.2127	0.996547	0.781802	2.23355	2.43822	0.413445	0.688443	0.938473	1.07614	0.854906	1.25879	A_24_P926115
GALNTL2	0.634876	0.120091	0.478178	2.06516	0.485018	1.21352	1.70795	1.17223	0.653062	2.63829	2.43348	0.279956	1.69547	0.910669	1.19825	0.350256	3.42108	GALNTL2
TNNI2	0.66662	0.162285	0.712919	1.52569	0.867052	1.27374	1.45557	0.80269	0.70924	2.78819	2.43348	0.519124	0.93013	0.941087	1.14206	0.405783	2.81445	TNNI2
MMP28	0.578442	0.186628	0.634672	1.19695	0.956747	1.15794	1.34992	0.745138	0.529004	1.73887	2.43348	0.322599	0.974074	0.902244	0.984959	0.375905	2.62023	MMP28
CA337741	0.909989	0.300228	0.621631	1.34025	0.601289	1.06068	1.49665	0.98746	0.987786	2.36846	2.43348	0.49873	0.981397	0.936511	1.12216	0.651167	1.7233	CA337741
ENST00000377703	1.08634	0.273451	0.782473	1.50883	1.12285	1.35248	1.93685	1.19343	1.15164	2.57832	2.43348	0.626657	0.860554	0.971692	1.30057	0.964063	1.34905	ENST00000377703
BQ310837	1.11809	0.300228	1.12589	1.98508	1.04312	1.61186	2.82897	1.40546	1.17973	2.32349	2.43348	0.684131	1.26337	0.940393	1.48484	1.17691	1.26164	BQ310837
SMUG1	1.23448	0.288868	0.68249	1.41611	0.983323	1.73228	1.51426	1.08136	0.924587	2.87063	2.43348	0.658175	0.805625	0.937666	1.2789	1.05117	1.21664	SMUG1
ENST00000331736	1.66479	0.361897	1.09329	1.87129	1.20258	1.73228	3.22808	1.30248	1.0346	2.69075	2.42875	0.689694	1.23773	0.94483	1.57986	0.852319	1.8536	ENST00000331736
C3orf39	1.62246	0.354594	1.02156	2.57934	1.28895	2.11672	2.4416	1.70231	1.50275	2.59331	2.42875	0.934423	1.28534	0.919077	1.68247	1.2007	1.40124	C3orf39
AI341335	1.25917	0.478742	1.40845	2.33489	1.4019	2.22325	2.4416	1.62355	1.86556	2.90811	2.42875	1.13095	1.64054	0.92947	1.78042	1.4129	1.26012	AI341335
FRMD4B	0.92057	0.417074	0.50426	1.28967	0.760747	0.981936	1.52013	0.611862	0.814572	3.08799	2.42401	0.444964	1.30365	0.9136	1.16011	0.531952	2.18086	FRMD4B
AP3M2	1.67184	0.283188	0.888976	2.25482	0.877018	1.76007	1.74316	0.920821	1.04864	3.02803	2.42401	0.860263	1.14252	0.911969	1.45411	0.898544	1.61829	AP3M2
DNAH1	0.740688	0.14768	0.402104	1.04101	0.873696	0.917091	1.39688	0.951112	0.800528	2.65328	2.42401	0.348555	0.666471	0.930857	1.02793	0.664337	1.5473	DNAH1
BRAF	1.15688	0.394354	0.947661	2.13259	1.13946	1.5748	1.84294	0.817835	1.00183	2.83316	2.42401	0.691548	1.3659	0.944734	1.40946	0.912813	1.54408	BRAF
ENST00000295112	0.83592	0.475497	1.31934	1.49197	1.48163	1.46827	1.76077	0.92385	1.14227	3.01304	2.42401	0.54508	1.53069	0.905948	1.41633	1.01476	1.39573	ENST00000295112
DRCTNNB1A	0.55728	0.13632	0.573813	1.2686	0.438509	1.06531	1.19145	0.539165	0.823935	2.41343	2.41928	0.331869	0.849568	0.908392	0.969887	0.326747	2.96831	DRCTNNB1A
C21orf2	0.719526	0.226388	0.478178	1.28124	0.697628	1.14868	1.34405	0.854183	0.472827	2.26353	2.41928	0.352263	0.83492	0.941302	1.00713	0.615283	1.63686	C21orf2
FLJ12688	0.991112	0.373257	0.639019	1.63527	1.44841	1.34321	1.39688	1.27522	1.15632	2.82566	2.41928	0.550642	1.05464	0.913812	1.31607	1.04733	1.25659	FLJ12688
EPHB6	0.670147	0.123337	0.565119	1.39082	0.597967	1.00973	1.49079	0.702732	0.739669	2.35347	2.41454	0.448672	0.96675	0.945374	1.03644	0.342751	3.02389	EPHB6
CHRDL1	0.684255	0.1704	0.395583	1.45825	0.860408	1.24132	1.63165	0.720906	0.411968	1.80633	2.41454	0.250292	0.633514	0.929924	0.975339	0.391752	2.48969	CHRDL1
F5	1.04402	0.378125	1.00852	1.55098	0.617899	1.28763	1.73142	0.73908	1.02524	2.32349	2.41454	0.45238	1.41351	0.925997	1.22976	0.49615	2.4786	F5
THC2326033	0.959368	0.225577	0.825943	1.24752	1.24909	1.08847	2.34769	0.993518	0.856705	4.22725	2.41454	0.456088	0.959426	0.91595	1.37317	0.740948	1.85326	THC2326033
ZMYM3	1.05107	0.209348	0.817249	1.53833	0.807255	1.34321	1.46731	0.854183	0.809891	2.301	2.41454	0.574745	0.769005	0.938126	1.15055	0.90696	1.26858	ZMYM3
MLYCD	0.987585	0.210971	0.754217	1.21381	0.860408	1.25984	1.64925	1.02987	0.767758	2.70574	2.41454	0.522832	0.85323	0.961001	1.17154	1.00904	1.16104	MLYCD
CXorf34	1.15688	0.321325	0.834637	1.38239	1.21254	1.34785	1.79599	0.975344	1.07907	2.14361	2.41454	0.606263	0.73971	0.943043	1.23155	1.07654	1.14399	CXorf34
MCC	0.606659	0.1136	0.341245	1.59312	0.421899	1.195	1.36166	0.654268	0.414308	2.01619	2.40981	0.337431	0.963088	0.919483	0.956021	0.269685	3.54495	MCC
PDE4DIP	0.518482	0.166343	0.471657	1.29388	0.544814	0.972673	1.16211	0.639123	0.64604	2.06866	2.40981	0.341139	0.578585	0.902893	0.908716	0.330287	2.75129	PDE4DIP
[truncated: 16,283 more rows]
