# Supplementary material for: CAF-associated genes putatively representing distinct prognosis by in silico landscape of stromal components of colon cancer
Source: PLoS One. 2024 Apr 1;19(4):e0299827. doi: 10.1371/journal.pone.0299827 (PMC10984474; doi:10.1371/journal.pone.0299827)
Supplement: S11 Table — (XLSX) [file pone.0299827.s012.xlsx]

## Sheet: Table S11
BTILG	KITA802	KITA842	NCC036	NCC037	NCC042	NCC095	NCC128	NCC173	NCC197	NCC201	NCC210	NDMC01	NDMC33	R	str average	epi average	SE ratio
MS4A1	0.507901	0.111977	1.63885	0.556328	1.50156	0.699398	1.81946	1.26007	0.753714	3.37281	1.13152	0.47092	0.578585	1	1.10793	0.33417	3.31547	MS4A1
NOX1	78.4354	51.1792	129.373	38.9345	116.006	15.9148	98.6853	82.3863	68.7565	231.48	46.3356	60.1442	33.7191	0.902306	80.873	120.988	0.668437	NOX1
ITPR3	16.3445	8.53135	21.7614	19.5263	25.583	22.3066	25.4373	25.3196	18.8943	37.9328	25.9729	16.0706	16.5373	0.917313	21.5552	24.2884	0.887471	ITPR3
TPD52	22.9331	17.47	31.0468	21.4524	27.2939	16.2946	31.7819	23.6657	21.5768	53.6127	25.3432	14.0812	13.681	0.951541	24.6333	30.4066	0.810132	TPD52
C1orf59	11.8581	7.06266	16.0037	14.6247	19.0021	11.6582	18.5644	10.2199	11.9611	40.7285	16.7503	10.4974	11.4911	0.92635	15.4171	16.9198	0.911188	C1orf59
LOC146439	7.02596	5.32783	15.5408	10.8147	24.7691	11.6535	26.0887	17.3351	9.24352	30.2204	14.3074	7.32521	8.73004	0.916763	14.4909	20.2049	0.717199	LOC146439
ENST00000320378	4.76157	6.35348	15.1669	11.586	10.5375	10.1065	12.5484	9.22639	7.47628	29.4559	13.2184	6.26657	9.19511	0.913012	11.223	11.0858	1.01237	ENST00000320378
ATF7IP2	2.73702	1.5977	5.82507	4.31576	6.92977	5.47013	8.2991	5.81874	2.22369	16.7741	7.01638	2.05425	3.93291	0.954569	5.61497	3.33647	1.68291	ATF7IP2
TPD52	4.41944	3.75204	4.62311	3.67514	5.37838	2.50116	5.61099	3.72266	3.30042	9.89357	5.09421	2.75136	2.93687	0.903298	4.43533	4.91968	0.901549	TPD52
BLM	4.08084	3.62465	7.70736	3.48127	6.38496	4.68736	6.72027	4.50112	6.5868	15.9346	4.83856	4.09552	4.87769	0.921334	5.96316	5.24472	1.13698	BLM
THC2344886	5.14249	2.57709	6.9727	4.05445	6.73709	6.02594	8.09954	5.38256	7.17432	20.9564	4.12366	3.6042	2.88926	0.911893	6.44152	9.99082	0.644743	THC2344886
RAB11FIP4	2.85694	0.900685	4.33838	2.6552	3.81038	2.94581	4.91842	4.23154	2.91186	5.92115	3.68336	3.55229	2.65856	0.902248	3.49112	3.57797	0.975726	RAB11FIP4
TCF7	2.30672	1.69994	3.12772	1.96822	2.78719	3.04771	2.93462	2.75641	1.89599	6.25094	3.65496	1.38124	2.33631	0.902047	2.78061	2.68309	1.03635	TCF7
AK093987	1.54486	3.16457	3.78412	1.37396	3.17587	0.583604	5.8751	3.66511	1.06737	13.1315	3.53186	1.6167	2.77574	0.902101	3.48387	4.04806	0.860628	AK093987
BANK1	0.648984	0.619931	3.8515	1.42454	2.91011	1.56554	3.11069	2.14757	1.89833	5.30655	3.50346	0.830599	1.1352	0.931386	2.22715	0.645283	3.45144	BANK1
KIAA1794	2.68764	1.90685	4.05799	1.80385	4.57112	3.12645	3.48632	3.14715	4.10797	11.1977	2.9448	1.79098	2.15322	0.908462	3.61401	3.18127	1.13603	KIAA1794
LOC283767	1.02286	0.322137	2.35176	1.56362	2.37194	1.73228	2.14814	1.33277	2.16751	7.27777	2.86905	0.569183	0.805625	0.914451	2.04113	1.05117	1.94177	LOC283767
AMDD	2.14447	1.30883	2.95383	2.11573	3.36855	3.98333	4.51931	3.64088	1.81172	10.4932	2.78856	0.927007	0.856892	0.919018	3.1471	3.16675	0.993794	AMDD
A_32_P213946	1.57661	0.529051	3.3429	2.83643	2.34536	2.16304	4.97711	2.41413	3.37299	8.93419	2.62759	1.55737	1.79068	0.925523	2.95903	1.7737	1.66828	A_32_P213946
CR601260	1.16041	0.718113	1.43453	1.15059	2.0198	1.42659	2.6705	0.945054	1.88662	5.44146	2.41454	0.882511	1.1352	0.900735	1.79123	1.26414	1.41695	CR601260
DQX1	0.656038	0.288868	6.0033	2.24217	5.91323	1.76007	5.99836	1.0541	1.40444	17.0889	2.3672	1.32006	1.4721	0.947928	3.65914	3.18992	1.1471	DQX1
NAPSA	1.65068	0.236937	1.72144	2.1073	1.87695	1.13942	3.99108	2.37475	1.84215	5.67381	2.2015	0.904759	1.17914	0.90994	2.06922	0.920791	2.24723	NAPSA
ELL3	1.0158	1.71455	2.25178	2.37704	2.84366	1.85271	2.45921	2.6413	1.92408	6.22845	2.19676	1.11612	0.96675	0.902568	2.27602	2.53011	0.899573	ELL3
FLJ35773	1.20626	0.561508	2.57781	1.43297	2.67092	1.23205	2.71746	0.717877	1.6034	5.41148	2.08787	0.487606	0.996045	0.938762	1.82333	1.91229	0.953479	FLJ35773
PASK	1.10751	0.457645	1.15849	1.04101	1.60122	1.30153	1.77251	1.07833	1.27804	4.45211	2.03579	0.74346	0.805625	0.903276	1.44871	0.946193	1.5311	PASK
PLA2G10	2.14447	0.761119	4.9687	1.30653	7.10916	2.51042	4.49583	3.42279	1.82577	11.1228	2.01685	0.52654	2.2411	0.940225	3.41939	3.47732	0.983341	PLA2G10
GPR18	0.659565	0.15336	0.947661	0.910355	0.810577	0.889301	1.65512	1.45393	0.908201	3.85999	1.79434	0.409737	0.571261	0.906625	1.15565	0.349775	3.30397	GPR18
BC038747	1.01227	0.425188	0.932447	1.0958	1.58129	1.11163	2.2127	1.05713	1.18207	3.08799	1.54341	0.663737	0.915483	0.904661	1.29393	1.22001	1.06059	BC038747
KCNH8	0.64193	0.324571	1.48452	1.25595	3.15594	1.53775	2.47682	1.07227	1.37167	4.72193	1.52448	0.270686	0.754358	0.914368	1.58407	1.58029	1.00239	KCNH8
AL110257	0.807703	0.421942	1.32151	0.96936	0.936815	0.796665	1.22667	0.854183	0.959697	2.33848	1.46766	0.71565	0.7214	0.911893	1.04136	0.933031	1.11611	AL110257
C8orf38	0.758324	0.1704	0.865067	0.70384	1.2358	0.898564	1.65512	0.569455	0.896498	3.35782	1.44873	0.367095	0.622528	0.918098	1.04225	0.682236	1.5277	C8orf38
THC2379364	0.670147	0.141188	0.808555	1.04944	1.98658	1.17184	2.8994	1.38729	1.82577	5.8387	1.43452	0.645197	0.659148	0.914781	1.57829	1.10723	1.42545	THC2379364
BCNP1	0.543172	0.134697	1.20849	0.699625	1.60122	0.722557	1.25602	1.36306	0.725625	1.98621	1.40138	0.433839	0.600557	0.900502	0.975111	0.371964	2.62152	BCNP1
A_32_P194182	0.874718	0.197177	1.478	1.28967	1.87695	1.11163	2.01902	0.932938	1.85854	5.14166	1.28776	0.647051	1.34759	0.906927	1.54328	1.12274	1.37457	A_32_P194182
NAPSA	0.754797	0.155794	1.00635	1.17166	1.0398	0.694766	1.71969	1.29642	0.863728	2.48089	1.1694	0.519124	0.710415	0.920228	1.04483	0.395517	2.64168	NAPSA
BLR1	0.543172	0.111977	1.79751	0.665908	1.75071	0.805929	1.49079	1.02684	0.615611	2.20357	1.11732	0.430131	0.585909	0.928229	1.01118	0.296873	3.40611	BLR1
FCRL4	0.454994	0.0973713	0.569466	0.535255	0.637831	0.592867	1.15037	0.478585	0.440056	1.8438	0.975286	0.26327	0.541966	0.904857	0.660086	0.28219	2.33915	FCRL4
TP73L	0.55728	0.129828	0.893323	0.716483	0.637831	0.629921	1.07407	0.545223	0.526663	1.82881	0.965818	0.508	0.673795	0.9118	0.745158	0.353175	2.10988	TP73L
AK127194	0.514955	0.234503	0.769431	0.522611	0.780679	0.629921	0.716046	0.448295	0.456441	1.45405	0.899536	0.202088	0.439432	0.902137	0.620615	0.444373	1.39661	AK127194
IL22RA2	0.564334	0.126583	1.0346	0.64905	0.694306	0.741084	1.18559	0.605804	0.54773	1.80633	0.833254	0.322599	0.600557	0.941042	0.747063	0.398395	1.87518	IL22RA2
FCRL4	0.486738	0.0989942	0.530343	0.531041	0.597967	0.629921	0.9156	0.454353	0.365153	1.6939	0.823786	0.246584	0.454079	0.903829	0.602189	0.267844	2.24828	FCRL4
CKMT1B	0.479684	0.161474	0.495566	0.564757	0.784001	0.620658	0.944947	0.575513	0.664766	1.90376	0.748035	0.305912	0.582247	0.912049	0.679333	0.521895	1.30166	CKMT1B
THC2445259	0.55728	0.251543	0.647713	0.627977	0.790645	0.592867	1.15624	0.690616	0.440056	1.36411	0.719629	0.422715	0.578585	0.918424	0.679998	0.61845	1.09952	THC2445259
CYP4F2	0.599605	0.143623	0.782473	0.64905	0.916883	0.778138	1.00951	0.720906	0.781802	2.3085	0.71016	0.398613	0.545628	0.937319	0.795761	0.661585	1.20281	CYP4F2
GALNT8	0.571388	0.14768	0.552078	0.644835	0.764069	0.671607	0.99777	0.829951	0.695195	1.79883	0.700691	0.352263	0.527318	0.917556	0.711821	0.594654	1.19703	GALNT8
THC2438936	0.423251	0.0989942	0.465136	0.505753	0.571391	0.546549	0.833431	0.454353	0.358131	1.39409	0.662816	0.26327	0.454079	0.912403	0.540865	0.2719	1.98921	THC2438936
GPR110	0.430305	0.120091	0.669449	0.480465	0.677696	0.583604	0.821693	0.430121	0.51496	1.13926	0.596534	0.241022	0.432108	0.925326	0.549024	0.3683	1.4907	GPR110
