# Supplementary material for: CAF-associated genes putatively representing distinct prognosis by in silico landscape of stromal components of colon cancer
Source: PLoS One. 2024 Apr 1;19(4):e0299827. doi: 10.1371/journal.pone.0299827 (PMC10984474; doi:10.1371/journal.pone.0299827)
Supplement: S12 Table — (XLSX) [file pone.0299827.s013.xlsx]

## Sheet: Sheet1
TANG	KITA802	KITA842	NCC036	NCC037	NCC042	NCC095	NCC128	NCC173	NCC197	NCC201	NCC210	NDMC01	NDMC33	R	str average	epi average	SE ratio
S100A9	0.783014	0.846319	1.00852	1.71113	0.707594	3.06623	1.80772	0.754225	0.894157	1.2292	1.17413	1.26815	1.83829	1	1.31451	0.918126	1.43174	S100A9
DEFB1	4.28188	0.694582	2.04312	10.8315	3.51139	18.3789	6.24486	1.89617	1.47934	1.72388	1.42032	3.56342	7.32386	0.909361	4.8764	4.75615	1.02528	DEFB1
MMP7	32.4245	11.0289	8.48765	179.171	3.18916	513.773	33.8772	16.1386	13.4966	8.99415	47.9879	0.77127	129.618	0.896125	76.8429	23.7001	3.2423	MMP7
SOD2	1.38967	0.288868	1.46062	7.37556	0.757425	12.427	2.60594	1.24796	0.880113	1.73137	4.70599	0.800934	9.37454	0.885958	3.46508	0.708589	4.89011	SOD2
STMN3	13.6569	2.30932	29.547	79.3864	12.245	187.138	128.689	32.1318	33.8656	63.4088	96.6575	11.6747	56.6061	0.878462	57.4859	28.232	2.0362	STMN3
IL23A	3.87627	0.460891	1.74318	7.33342	1.90021	12.8949	3.56262	1.44787	1.13759	3.43277	4.22308	0.936278	4.24052	0.87623	3.62997	2.43239	1.49234	IL23A
CCL13	0.543172	0.339177	1.29543	0.826063	0.448475	5.90088	3.3572	1.29642	0.90352	0.914406	1.77067	0.322599	1.96279	0.874671	1.52929	0.286704	5.33404	CCL13
KCNMB4	2.86752	4.31517	0.784646	7.22384	2.73736	20.1992	4.8832	2.55649	2.87441	6.59571	8.96222	0.882511	10.2021	0.869641	5.77572	3.62098	1.59507	KCNMB4
RHCG	0.663093	0.189063	0.39993	1.75328	0.568069	5.12274	1.13863	0.645181	0.575818	1.65642	0.94688	0.337431	0.725062	0.863117	1.13243	0.580863	1.94956	RHCG
PSD3	4.62049	0.654822	2.11268	10.4185	3.22902	11.4868	6.95504	2.0567	2.37818	6.161	3.7023	3.63016	6.42303	0.862269	4.9099	1.62398	3.02337	PSD3
SOD2	19.4836	8.75368	19.5097	41.8848	11.6736	53.3951	34.6167	24.1261	20.0553	30.033	33.5574	15.3179	47.3927	0.86061	27.6769	13.0447	2.1217	SOD2
APCDD1	13.7839	10.9072	7.48131	36.6123	3.71404	70.2316	26.0359	10.9045	12.4293	26.6452	45.1662	9.68167	27.7355	0.857618	23.1791	11.7779	1.96802	APCDD1
COL1A2	2.41253	0.235314	0.512954	9.39858	0.654442	11.4497	5.04754	2.72612	0.812232	1.2292	1.52448	0.739752	3.94024	0.857024	3.12947	0.382061	8.19102	COL1A2
mimitin	6.62387	6.14251	10.233	11.7124	9.92625	23.7564	8.39887	8.12686	9.66251	13.9559	11.4004	10.4251	13.659	0.848942	11.0787	12.1155	0.914421	mimitin
STMN3	0.902935	0.166343	1.14328	3.19467	0.784001	6.59101	4.18476	1.89617	1.06269	2.07615	3.44664	0.463504	1.5197	0.842171	2.11014	1.34252	1.57177	STMN3
GLIS1	1.26975	0.253165	0.954182	2.54562	1.47499	6.40111	3.2046	1.80529	1.00651	4.34717	2.25831	0.52654	3.96953	0.839808	2.30898	0.646332	3.57244	GLIS1
CCL13	0.493792	0.217463	0.699878	0.674337	0.471729	2.75591	1.46731	0.751196	0.578159	0.944386	1.27355	0.246584	0.805625	0.838554	0.875378	0.305341	2.86689	CCL13
mimitin	7.95006	4.54562	10.2526	11.9526	11.3946	24.1362	11.1633	11.3497	11.1231	13.7011	10.9175	10.783	14.0911	0.836849	11.797	13.9372	0.846437	mimitin
LINCR	1.77413	1.5125	0.747696	4.41691	0.617899	11.5702	1.40275	1.6175	0.96906	1.90376	2.19676	1.26258	1.25238	0.835371	2.40339	1.17748	2.04113	LINCR
P18SRP	6.87429	6.01917	8.19857	16.3021	11.0358	23.3858	15.8058	5.61883	12.4105	16.2794	11.675	6.98037	12.4432	0.834591	11.7715	9.7124	1.212	P18SRP
TLX2	0.536117	0.125771	0.382542	1.03258	0.803933	3.33488	1.0682	0.563397	0.442397	1.2292	0.927942	0.283664	0.538304	0.833727	0.866841	0.549774	1.57672	TLX2
S100A4	34.4667	3.66684	19.7466	140.663	18.6964	213.801	78.2956	46.9619	53.7618	108.305	115.941	17.7374	80.3318	0.833132	71.721	19.6278	3.65406	S100A4
IGFBP1	0.465576	0.0989942	0.36298	0.564757	0.392001	4.08522	0.716046	0.396801	0.351109	0.869435	1.31616	0.233606	0.673795	0.832245	0.80973	0.377734	2.14365	IGFBP1
ZC3H12A	9.49845	2.97307	14.4888	25.7302	9.85317	33.2561	17.1499	11.1498	12.661	24.4941	14.7808	15.5255	16.1638	0.829348	15.9788	12.4771	1.28065	ZC3H12A
WHSC1L1	11.1527	3.5005	9.33316	21.9286	8.39147	26.6975	11.8324	6.35791	8.59046	14.8179	10.7187	8.55442	10.9565	0.828332	11.7563	10.2989	1.14152	WHSC1L1
MGC10955	0.924097	0.277508	2.87776	1.94293	1.39193	10.1251	2.66463	2.56861	0.744351	2.89312	3.00161	0.841723	2.25941	0.82604	2.50098	1.46231	1.71029	MGC10955
PTN	7.3434	0.780593	1.46714	25.3551	2.23241	28.8467	10.6761	2.65948	6.17483	13.5737	17.7256	4.46076	16.2516	0.825373	10.5806	0.844117	12.5345	PTN
KRT23	46.3495	0.253977	2.83864	59.4133	8.09249	175.313	45.0112	28.3334	21.2093	33.7656	4.63971	0.78054	19.0201	0.823592	34.2323	34.9813	0.978589	KRT23
KRT6E	0.47263	0.0989942	0.521648	0.518397	0.581357	1.94535	0.833431	0.472527	0.402605	0.816969	0.691222	0.229898	0.578585	0.823461	0.62797	0.320374	1.96012	KRT6E
KIF25	0.613713	0.395977	0.639019	1.10844	0.817221	3.09403	1.11515	1.02381	0.706899	1.42407	0.927942	0.409737	0.842244	0.823261	1.0091	0.814734	1.23856	KIF25
ANPEP	1.17099	0.137943	0.539037	2.69735	0.970035	4.83094	1.92511	1.62355	1.18207	3.2304	1.90323	1.04566	2.01406	0.82292	1.79003	1.19905	1.49287	ANPEP
ENST00000299694	0.458521	0.209348	0.39341	1.01151	0.531526	2.12598	0.9156	0.484643	0.362812	1.21421	1.0179	0.229898	0.596895	0.819419	0.734789	0.290631	2.52825	ENST00000299694
LRRTM1	0.409142	0.100617	0.278212	0.547899	0.461763	2.01482	0.757131	0.405888	0.294931	1.01934	0.643878	0.222482	0.461403	0.819325	0.585962	0.312903	1.87266	LRRTM1
STMN3	1.29797	0.228823	1.78013	4.3579	0.970035	9.30987	8.14063	2.39292	2.18624	3.17793	5.51558	0.730482	2.92222	0.819319	3.30852	2.24906	1.47106	STMN3
T82292	0.72658	0.121714	0.389063	2.45712	0.657764	2.50116	1.85468	1.03592	0.70924	1.30415	0.78591	0.396759	1.50872	0.815959	1.11144	0.370457	3.0002	T82292
MMP13	0.585497	0.111977	0.317336	0.686981	0.431865	3.70079	1.32645	0.560368	0.360472	1.72388	0.814317	0.259562	0.454079	0.814222	0.871813	0.338831	2.573	MMP13
STEAP1	7.33634	6.72511	3.99496	18.283	7.16231	40.0324	13.8749	8.6115	4.53164	15.9346	28.1934	4.62762	18.057	0.813982	13.6434	8.67588	1.57257	STEAP1
PRSS22	1.66479	2.26794	3.53417	9.32693	2.37526	10.8476	2.77615	2.25056	3.14125	3.59017	3.47505	0.478336	6.39739	0.813768	4.00966	4.14965	0.966265	PRSS22
RAD54L2	3.48124	1.1644	2.59085	5.93417	4.14258	9.01343	4.47236	3.10777	3.72643	5.33653	4.36512	2.93305	3.92559	0.813332	4.16873	2.67746	1.55697	RAD54L2
SLC2A1	14.0519	7.47649	9.60702	32.6337	13.2815	49.4859	15.442	8.84473	11.0482	28.2117	13.422	11.2798	13.3001	0.81305	17.545	16.9256	1.03659	SLC2A1
CCR3	2.76524	0.585851	2.22135	3.27054	2.39187	5.56739	4.50757	1.44484	2.34541	1.57398	1.62863	1.05679	3.62531	0.812481	2.53729	1.21269	2.09228	CCR3
SEMA3B	1.60835	0.579359	1.23457	5.34412	2.36861	7.47105	4.06151	2.96238	0.908201	3.77754	2.10207	1.47209	2.06533	0.812257	2.76578	2.47478	1.11759	SEMA3B
COL5A2	1.94695	0.225577	0.510781	6.47364	0.780679	6.41501	2.81723	1.33277	0.772439	2.68326	1.66651	0.708234	2.578	0.809614	2.22393	0.390382	5.69681	COL5A2
CGI-38	4.79684	0.319702	0.821596	2.86172	0.953425	8.35572	2.87592	1.33883	1.02992	2.01619	2.25357	1.3831	3.78644	0.809363	2.52254	1.38225	1.82495	CGI-38
CYR61	86.4137	0.972902	28.908	177.268	9.3615	189.063	119.732	15.1693	37.6599	110.111	104.981	11.8675	138.333	0.808535	79.2185	3.69667	21.4297	CYR61
BC091525	1.25564	0.149303	0.412972	3.64985	0.514916	3.53868	2.55899	1.33277	0.751373	1.87378	1.52448	0.558058	2.04702	0.807511	1.55137	0.320618	4.83869	BC091525
AW068592	0.878245	0.121714	0.336898	2.07359	0.498306	2.24178	1.92511	0.899618	0.866068	1.31914	0.842723	0.463504	1.28534	0.805542	1.05785	0.29118	3.63297	AW068592
THC2400121	0.839447	0.150926	1.26717	1.11266	0.624543	2.69569	1.94859	0.938996	0.589863	1.12427	0.700691	0.52654	2.97349	0.80323	1.19176	0.602057	1.97948	THC2400121
SEMA3B	8.9588	6.44598	8.229	49.2266	18.8492	69.0181	21.7162	14.5635	6.62893	40.6686	13.7866	13.3081	16.9877	0.802648	22.1836	15.9269	1.39284	SEMA3B
AA627222	4.7263	0.559885	2.23005	9.69781	2.46495	11.0097	8.41648	4.69498	3.73112	8.70934	6.35357	3.63016	8.20272	0.802606	5.72516	0.805322	7.10916	AA627222
C20orf27	1.13572	0.395977	1.14328	1.40768	0.810577	2.13062	1.34405	0.769371	0.664766	1.30415	1.45346	1.37012	1.05097	0.80217	1.15237	1.01248	1.13816	C20orf27
A_23_P46070	3.65406	0.97209	3.72979	4.81308	3.87682	8.44372	6.39746	2.02338	3.51577	1.92625	2.00739	1.45169	5.01684	0.800574	3.6791	1.66022	2.21604	A_23_P46070
ENST00000344441	0.684255	0.454399	0.660755	2.02301	0.827188	293.513	1.84294	0.872357	1.03928	5.42647	4.96165	0.485752	0.974074	0.800118	24.1358	0.917748	26.2989	ENST00000344441
